# Supplementary material for: Inhibition of mutant EGFR in lung cancer cells triggers SOX2-FOXO6-dependent survival pathways
Source: eLife. 2015 Feb 16;4:e06132. doi: 10.7554/eLife.06132 (PMC4384750; doi:10.7554/eLife.06132)
Supplement: Figure 2—source data 1. — DOI: http://dx.doi.org/10.7554/eLife.06132.009 [file elife06132s001.txt]

cells	primary 1	primary 2	time hr	treatment	dose um	time-dose	Cell ID	Cell X Position	Cell Y Position	Nucleus dapi mcs Mean (Normalized Counts)	Nucleus sox2 cy3 Mean (Normalized Counts)	Nucleus ki67-af488 Mean (Normalized Counts)
HCC827	sox2	ki67	24	erlotinib	0	240	1	392	292	0.282	0	0.222
HCC827	sox2	ki67	24	erlotinib	0	240	2	373	302	0.354	0	0.218
HCC827	sox2	ki67	24	erlotinib	0	240	3	433	302	0.308	0	0.19
HCC827	sox2	ki67	24	erlotinib	0	240	4	395	323	0.349	0	0.14
HCC827	sox2	ki67	24	erlotinib	0	240	5	329	324	0.218	0	0.136
HCC827	sox2	ki67	24	erlotinib	0	240	6	371	322	0.272	0	0.081
HCC827	sox2	ki67	24	erlotinib	0	240	7	357	336	0.268	0	0.178
HCC827	sox2	ki67	24	erlotinib	0	240	8	409	339	0.217	0	0.02
HCC827	sox2	ki67	24	erlotinib	0	240	9	395	353	0.206	0	0.02
HCC827	sox2	ki67	24	erlotinib	0	240	10	437	341	0.06	0	0.026
HCC827	sox2	ki67	24	erlotinib	0	240	11	611	362	0.323	0	0.166
HCC827	sox2	ki67	24	erlotinib	0	240	12	593	365	0.339	0	0.177
HCC827	sox2	ki67	24	erlotinib	0	240	13	621	373	0.302	0	0.101
HCC827	sox2	ki67	24	erlotinib	0	240	14	635	384	0.247	0	0.109
HCC827	sox2	ki67	24	erlotinib	0	240	15	617	390	0.364	0	0.214
HCC827	sox2	ki67	24	erlotinib	0	240	16	598	385	0.218	0	0.152
HCC827	sox2	ki67	24	erlotinib	0	240	17	382	392	0.074	0	0.001
HCC827	sox2	ki67	24	erlotinib	0	240	18	634	406	0.201	0	0.119
HCC827	sox2	ki67	24	erlotinib	0	240	19	616	412	0.269	0	0.146
HCC827	sox2	ki67	24	erlotinib	0	240	20	650	418	0.175	0	0.071
HCC827	sox2	ki67	24	erlotinib	0	240	21	677	418	0.145	0	0.068
HCC827	sox2	ki67	24	erlotinib	0	240	22	658	446	0.18	0	0.074
HCC827	sox2	ki67	24	erlotinib	0	240	23	683	449	0.146	0	0.065
HCC827	sox2	ki67	24	erlotinib	0	240	24	619	451	0.27	0	0.133
HCC827	sox2	ki67	24	erlotinib	0	240	25	638	457	0.235	0	0.143
HCC827	sox2	ki67	24	erlotinib	0	240	26	666	470	0.148	0	0.077
HCC827	sox2	ki67	24	erlotinib	0	240	27	683	481	0.204	0	0.105
HCC827	sox2	ki67	24	erlotinib	0	240	28	650	478	0.173	0	0.059
HCC827	sox2	ki67	24	erlotinib	0	240	29	660	491	0.191	0	0.095
HCC827	sox2	ki67	24	erlotinib	0	240	30	617	484	0.208	0	0.11
HCC827	sox2	ki67	24	erlotinib	0	240	31	640	501	0.16	0	0.076
HCC827	sox2	ki67	24	erlotinib	0	240	1	647	11	0.272	0	0.18
HCC827	sox2	ki67	24	erlotinib	0	240	2	314	12	0.305	0	0.209
HCC827	sox2	ki67	24	erlotinib	0	240	3	218	17	0.234	0	0.206
HCC827	sox2	ki67	24	erlotinib	0	240	4	150	21	0.192	0	0.151
HCC827	sox2	ki67	24	erlotinib	0	240	5	195	25	0.624	0	0.198
HCC827	sox2	ki67	24	erlotinib	0	240	6	329	26	0.248	0	0.144
HCC827	sox2	ki67	24	erlotinib	0	240	7	242	27	0.273	0	0.112
HCC827	sox2	ki67	24	erlotinib	0	240	8	269	28	0.262	0	0.252
HCC827	sox2	ki67	24	erlotinib	0	240	9	658	27	0.283	0	0.197
HCC827	sox2	ki67	24	erlotinib	0	240	10	20	38	0.113	0	0.13
HCC827	sox2	ki67	24	erlotinib	0	240	11	113	38	0.283	0	0.259
HCC827	sox2	ki67	24	erlotinib	0	240	12	675	38	0.238	0	0.175
HCC827	sox2	ki67	24	erlotinib	0	240	13	240	45	0.19	0	0.199
HCC827	sox2	ki67	24	erlotinib	0	240	14	183	50	0.176	0	0.081
HCC827	sox2	ki67	24	erlotinib	0	240	15	74	60	0.253	0	0.211
HCC827	sox2	ki67	24	erlotinib	0	240	16	123	58	0.177	0	0.111
HCC827	sox2	ki67	24	erlotinib	0	240	17	215	60	0.261	0	0.12
HCC827	sox2	ki67	24	erlotinib	0	240	18	271	63	0.262	0	0.119
HCC827	sox2	ki67	24	erlotinib	0	240	19	98	64	0.219	0	0.106
HCC827	sox2	ki67	24	erlotinib	0	240	20	366	67	0.266	0	0.049
HCC827	sox2	ki67	24	erlotinib	0	240	21	149	69	0.184	0	0.073
HCC827	sox2	ki67	24	erlotinib	0	240	22	31	81	0.21	0.001	0.128
HCC827	sox2	ki67	24	erlotinib	0	240	23	54	82	0.238	0	0.161
HCC827	sox2	ki67	24	erlotinib	0	240	24	103	79	0.234	0	0.057
HCC827	sox2	ki67	24	erlotinib	0	240	25	77	90	0.267	0	0.072
HCC827	sox2	ki67	24	erlotinib	0	240	26	121	91	0.269	0	0.112
HCC827	sox2	ki67	24	erlotinib	0	240	27	49	101	0.234	0.004	0.098
HCC827	sox2	ki67	24	erlotinib	0	240	28	59	107	0.445	0	0.326
HCC827	sox2	ki67	24	erlotinib	0	240	29	181	136	0.203	0	0.268
HCC827	sox2	ki67	24	erlotinib	0	240	30	118	169	0.248	0	0.175
HCC827	sox2	ki67	24	erlotinib	0	240	31	366	169	0.181	0	0.069
HCC827	sox2	ki67	24	erlotinib	0	240	32	306	182	0.164	0	0.037
HCC827	sox2	ki67	24	erlotinib	0	240	33	105	194	0.202	0	0.243
HCC827	sox2	ki67	24	erlotinib	0	240	34	191	191	0.243	0	0.021
HCC827	sox2	ki67	24	erlotinib	0	240	35	216	194	0.232	0	0.024
HCC827	sox2	ki67	24	erlotinib	0	240	36	143	198	0.169	0	0.237
HCC827	sox2	ki67	24	erlotinib	0	240	37	290	198	0.212	0	0.084
HCC827	sox2	ki67	24	erlotinib	0	240	38	346	219	0.183	0	0.094
HCC827	sox2	ki67	24	erlotinib	0	240	39	363	230	0.186	0	0.148
HCC827	sox2	ki67	24	erlotinib	0	240	40	242	216	0.229	0	0.094
HCC827	sox2	ki67	24	erlotinib	0	240	41	326	218	0.211	0	0.066
HCC827	sox2	ki67	24	erlotinib	0	240	42	280	223	0.228	0	0.076
HCC827	sox2	ki67	24	erlotinib	0	240	43	214	234	0.122	0.001	0.027
HCC827	sox2	ki67	24	erlotinib	0	240	44	315	235	0.196	0	0.066
HCC827	sox2	ki67	24	erlotinib	0	240	45	145	237	0.23	0	0.066
HCC827	sox2	ki67	24	erlotinib	0	240	46	297	239	0.272	0	0.046
HCC827	sox2	ki67	24	erlotinib	0	240	47	285	248	0.194	0	0.047
HCC827	sox2	ki67	24	erlotinib	0	240	48	165	256	0.195	0	0.062
HCC827	sox2	ki67	24	erlotinib	0	240	49	216	262	0.197	0	0.061
HCC827	sox2	ki67	24	erlotinib	0	240	50	123	266	0.217	0	0.075
HCC827	sox2	ki67	24	erlotinib	0	240	51	189	265	0.222	0	0.072
HCC827	sox2	ki67	24	erlotinib	0	240	52	297	268	0.209	0	0.072
HCC827	sox2	ki67	24	erlotinib	0	240	53	312	268	0.221	0	0.074
HCC827	sox2	ki67	24	erlotinib	0	240	54	263	268	0.19	0	0.087
HCC827	sox2	ki67	24	erlotinib	0	240	55	104	272	0.242	0	0.086
HCC827	sox2	ki67	24	erlotinib	0	240	56	103	290	0.267	0	0.098
HCC827	sox2	ki67	24	erlotinib	0	240	57	151	274	0.205	0	0.071
HCC827	sox2	ki67	24	erlotinib	0	240	58	357	275	0.237	0	0.091
HCC827	sox2	ki67	24	erlotinib	0	240	59	463	283	0.213	0.034	0.032
HCC827	sox2	ki67	24	erlotinib	0	240	60	201	284	0.217	0	0.066
HCC827	sox2	ki67	24	erlotinib	0	240	61	187	291	0.26	0	0.179
HCC827	sox2	ki67	24	erlotinib	0	240	62	123	287	0.153	0	0.069
HCC827	sox2	ki67	24	erlotinib	0	240	63	87	294	0.306	0	0.191
HCC827	sox2	ki67	24	erlotinib	0	240	64	92	310	0.256	0	0.073
HCC827	sox2	ki67	24	erlotinib	0	240	65	231	297	0.348	0	0.172
HCC827	sox2	ki67	24	erlotinib	0	240	66	170	295	0.21	0	0.079
HCC827	sox2	ki67	24	erlotinib	0	240	67	255	301	0.202	0	0.088
HCC827	sox2	ki67	24	erlotinib	0	240	68	285	300	0.178	0	0.114
HCC827	sox2	ki67	24	erlotinib	0	240	69	268	305	0.209	0	0.116
HCC827	sox2	ki67	24	erlotinib	0	240	70	370	305	0.224	0	0.024
HCC827	sox2	ki67	24	erlotinib	0	240	71	107	312	0.162	0	0.068
HCC827	sox2	ki67	24	erlotinib	0	240	72	79	314	0.326	0	0.168
HCC827	sox2	ki67	24	erlotinib	0	240	73	159	317	0.184	0	0.053
HCC827	sox2	ki67	24	erlotinib	0	240	74	141	320	0.202	0	0.059
HCC827	sox2	ki67	24	erlotinib	0	240	75	295	323	0.245	0	0.075
HCC827	sox2	ki67	24	erlotinib	0	240	76	313	322	0.234	0	0.095
HCC827	sox2	ki67	24	erlotinib	0	240	77	179	326	0.224	0	0.161
HCC827	sox2	ki67	24	erlotinib	0	240	78	86	331	0.23	0	0.062
HCC827	sox2	ki67	24	erlotinib	0	240	79	273	337	0.19	0	0.13
HCC827	sox2	ki67	24	erlotinib	0	240	80	59	338	0.346	0	0.2
HCC827	sox2	ki67	24	erlotinib	0	240	81	222	339	0.193	0	0.064
HCC827	sox2	ki67	24	erlotinib	0	240	82	190	348	0.227	0	0.063
HCC827	sox2	ki67	24	erlotinib	0	240	83	202	351	0.211	0	0.152
HCC827	sox2	ki67	24	erlotinib	0	240	84	157	345	0.192	0	0.145
HCC827	sox2	ki67	24	erlotinib	0	240	85	355	353	0.22	0	0.09
HCC827	sox2	ki67	24	erlotinib	0	240	86	511	349	0.217	0	0.021
HCC827	sox2	ki67	24	erlotinib	0	240	87	426	352	0.221	0	0.029
HCC827	sox2	ki67	24	erlotinib	0	240	88	282	358	0.22	0	0.062
HCC827	sox2	ki67	24	erlotinib	0	240	89	89	362	0.199	0	0.093
HCC827	sox2	ki67	24	erlotinib	0	240	90	119	366	0.304	0	0.161
HCC827	sox2	ki67	24	erlotinib	0	240	91	252	367	0.181	0	0.119
HCC827	sox2	ki67	24	erlotinib	0	240	92	10	371	0.213	0	0.025
HCC827	sox2	ki67	24	erlotinib	0	240	93	313	370	0.313	0	0.052
HCC827	sox2	ki67	24	erlotinib	0	240	94	195	372	0.18	0	0.068
HCC827	sox2	ki67	24	erlotinib	0	240	95	44	374	0.168	0	0.105
HCC827	sox2	ki67	24	erlotinib	0	240	96	77	379	0.185	0	0.112
HCC827	sox2	ki67	24	erlotinib	0	240	97	289	380	0.178	0	0.1
HCC827	sox2	ki67	24	erlotinib	0	240	98	269	387	0.194	0	0.092
HCC827	sox2	ki67	24	erlotinib	0	240	99	323	385	0.21	0	0.056
HCC827	sox2	ki67	24	erlotinib	0	240	100	100	389	0.19	0	0.114
HCC827	sox2	ki67	24	erlotinib	0	240	101	26	390	0.22	0	0.091
HCC827	sox2	ki67	24	erlotinib	0	240	102	206	395	0.205	0	0.128
HCC827	sox2	ki67	24	erlotinib	0	240	103	220	394	0.189	0	0.074
HCC827	sox2	ki67	24	erlotinib	0	240	104	160	397	0.164	0	0.052
HCC827	sox2	ki67	24	erlotinib	0	240	105	446	396	0.179	0	0.062
HCC827	sox2	ki67	24	erlotinib	0	240	106	135	399	0.189	0	0.144
HCC827	sox2	ki67	24	erlotinib	0	240	107	243	398	0.208	0	0.056
HCC827	sox2	ki67	24	erlotinib	0	240	108	329	411	0.218	0.037	0.01
HCC827	sox2	ki67	24	erlotinib	0	240	109	315	414	0.205	0.038	0.013
HCC827	sox2	ki67	24	erlotinib	0	240	110	351	407	0.225	0	0.058
HCC827	sox2	ki67	24	erlotinib	0	240	111	81	413	0.215	0	0.112
HCC827	sox2	ki67	24	erlotinib	0	240	112	377	415	0.225	0	0.114
HCC827	sox2	ki67	24	erlotinib	0	240	113	189	419	0.179	0	0.086
HCC827	sox2	ki67	24	erlotinib	0	240	114	25	419	0.183	0	0.156
HCC827	sox2	ki67	24	erlotinib	0	240	115	430	419	0.209	0	0.087
HCC827	sox2	ki67	24	erlotinib	0	240	116	445	421	0.195	0	0.07
HCC827	sox2	ki67	24	erlotinib	0	240	117	231	421	0.192	0	0.094
HCC827	sox2	ki67	24	erlotinib	0	240	118	58	425	0.148	0	0.184
HCC827	sox2	ki67	24	erlotinib	0	240	119	165	427	0.185	0	0.052
HCC827	sox2	ki67	24	erlotinib	0	240	120	93	434	0.156	0	0.115
HCC827	sox2	ki67	24	erlotinib	0	240	121	137	437	0.169	0	0.023
HCC827	sox2	ki67	24	erlotinib	0	240	122	213	438	0.203	0	0.062
HCC827	sox2	ki67	24	erlotinib	0	240	123	485	436	0.185	0	0.138
HCC827	sox2	ki67	24	erlotinib	0	240	124	381	438	0.184	0	0.103
HCC827	sox2	ki67	24	erlotinib	0	240	125	523	437	0.181	0	0.049
HCC827	sox2	ki67	24	erlotinib	0	240	126	338	442	0.272	0	0.101
HCC827	sox2	ki67	24	erlotinib	0	240	127	432	444	0.201	0	0.147
HCC827	sox2	ki67	24	erlotinib	0	240	128	111	450	0.265	0.009	0.194
HCC827	sox2	ki67	24	erlotinib	0	240	129	114	468	0.222	0	0.195
HCC827	sox2	ki67	24	erlotinib	0	240	130	11	452	0.262	0	0.104
HCC827	sox2	ki67	24	erlotinib	0	240	131	280	453	0.209	0	0.129
HCC827	sox2	ki67	24	erlotinib	0	240	132	561	450	0.195	0	0.064
HCC827	sox2	ki67	24	erlotinib	0	240	133	318	454	0.225	0	0.122
HCC827	sox2	ki67	24	erlotinib	0	240	134	156	454	0.171	0	0.069
HCC827	sox2	ki67	24	erlotinib	0	240	135	75	455	0.168	0	0.116
HCC827	sox2	ki67	24	erlotinib	0	240	136	461	456	0.194	0	0.122
HCC827	sox2	ki67	24	erlotinib	0	240	137	128	459	0.177	0	0.196
HCC827	sox2	ki67	24	erlotinib	0	240	138	367	460	0.163	0	0.059
HCC827	sox2	ki67	24	erlotinib	0	240	139	434	462	0.277	0	0.082
HCC827	sox2	ki67	24	erlotinib	0	240	140	238	468	0.164	0	0.086
HCC827	sox2	ki67	24	erlotinib	0	240	141	397	469	0.249	0	0.117
HCC827	sox2	ki67	24	erlotinib	0	240	142	177	471	0.177	0	0.095
HCC827	sox2	ki67	24	erlotinib	0	240	143	570	473	0.194	0	0.06
HCC827	sox2	ki67	24	erlotinib	0	240	144	562	485	0.188	0	0.074
HCC827	sox2	ki67	24	erlotinib	0	240	145	483	476	0.32	0	0.179
HCC827	sox2	ki67	24	erlotinib	0	240	146	328	477	0.116	0	0.045
HCC827	sox2	ki67	24	erlotinib	0	240	147	510	479	0.186	0.013	0.084
HCC827	sox2	ki67	24	erlotinib	0	240	148	434	480	0.207	0	0.074
HCC827	sox2	ki67	24	erlotinib	0	240	149	159	485	0.281	0	0.094
HCC827	sox2	ki67	24	erlotinib	0	240	150	158	495	0.316	0	0.1
HCC827	sox2	ki67	24	erlotinib	0	240	151	255	489	0.16	0	0.103
HCC827	sox2	ki67	24	erlotinib	0	240	152	361	491	0.321	0	0.162
HCC827	sox2	ki67	24	erlotinib	0	240	153	27	496	0.238	0	0.143
HCC827	sox2	ki67	24	erlotinib	0	240	154	71	496	0.187	0	0.119
HCC827	sox2	ki67	24	erlotinib	0	240	155	452	492	0.22	0	0.136
HCC827	sox2	ki67	24	erlotinib	0	240	156	118	495	0.184	0	0.112
HCC827	sox2	ki67	24	erlotinib	0	240	157	383	495	0.238	0	0.081
HCC827	sox2	ki67	24	erlotinib	0	240	158	54	499	0.176	0	0.123
HCC827	sox2	ki67	24	erlotinib	0	240	159	482	500	0.232	0.015	0.063
HCC827	sox2	ki67	24	erlotinib	0	240	160	502	500	0.242	0.117	0.042
HCC827	sox2	ki67	24	erlotinib	0	240	161	536	498	0.254	0	0.108
HCC827	sox2	ki67	24	erlotinib	0	240	162	317	504	0.193	0	0.116
HCC827	sox2	ki67	24	erlotinib	0	240	163	100	508	0.289	0	0.194
HCC827	sox2	ki67	24	erlotinib	0	240	1	669	14	0.115	0	0.23
HCC827	sox2	ki67	24	erlotinib	0	240	2	486	16	0.256	0	0.094
HCC827	sox2	ki67	24	erlotinib	0	240	3	566	19	0.239	0	0.302
HCC827	sox2	ki67	24	erlotinib	0	240	4	583	22	0.227	0	0.161
HCC827	sox2	ki67	24	erlotinib	0	240	5	351	18	0.187	0	0.177
HCC827	sox2	ki67	24	erlotinib	0	240	6	446	22	0.279	0	0.247
HCC827	sox2	ki67	24	erlotinib	0	240	7	516	28	0.251	0	0.118
HCC827	sox2	ki67	24	erlotinib	0	240	8	406	28	0.188	0.004	0.163
HCC827	sox2	ki67	24	erlotinib	0	240	9	546	33	0.188	0	0.129
HCC827	sox2	ki67	24	erlotinib	0	240	10	366	36	0.246	0	0.229
HCC827	sox2	ki67	24	erlotinib	0	240	11	470	37	0.297	0.001	0.163
HCC827	sox2	ki67	24	erlotinib	0	240	12	339	36	0.204	0	0.205
HCC827	sox2	ki67	24	erlotinib	0	240	13	387	41	0.244	0.002	0.161
HCC827	sox2	ki67	24	erlotinib	0	240	14	168	44	0.286	0	0.334
HCC827	sox2	ki67	24	erlotinib	0	240	15	166	66	0.271	0	0.08
HCC827	sox2	ki67	24	erlotinib	0	240	16	209	51	0.234	0.017	0.267
HCC827	sox2	ki67	24	erlotinib	0	240	17	190	46	0.457	0	0.333
HCC827	sox2	ki67	24	erlotinib	0	240	18	202	71	0.173	0	0.272
HCC827	sox2	ki67	24	erlotinib	0	240	19	514	42	0.25	0	0.174
HCC827	sox2	ki67	24	erlotinib	0	240	20	501	52	0.265	0	0.132
HCC827	sox2	ki67	24	erlotinib	0	240	21	579	48	0.22	0	0.127
HCC827	sox2	ki67	24	erlotinib	0	240	22	413	49	0.299	0.001	0.207
HCC827	sox2	ki67	24	erlotinib	0	240	23	485	50	0.322	0	0.056
HCC827	sox2	ki67	24	erlotinib	0	240	24	480	69	0.304	0	0.151
HCC827	sox2	ki67	24	erlotinib	0	240	25	609	50	0.252	0	0.16
HCC827	sox2	ki67	24	erlotinib	0	240	26	441	48	0.237	0.093	0.142
HCC827	sox2	ki67	24	erlotinib	0	240	27	454	48	0.264	0.03	0.186
HCC827	sox2	ki67	24	erlotinib	0	240	28	530	49	0.196	0	0.17
HCC827	sox2	ki67	24	erlotinib	0	240	29	556	53	0.261	0	0.27
HCC827	sox2	ki67	24	erlotinib	0	240	30	336	60	0.167	0	0.433
HCC827	sox2	ki67	24	erlotinib	0	240	31	421	68	0.226	0.001	0.2
HCC827	sox2	ki67	24	erlotinib	0	240	32	448	70	0.155	0.022	0.257
HCC827	sox2	ki67	24	erlotinib	0	240	33	432	81	0.222	0.2	0.169
HCC827	sox2	ki67	24	erlotinib	0	240	34	144	70	0.329	0.003	0.249
HCC827	sox2	ki67	24	erlotinib	0	240	35	130	73	0.261	0	0.247
HCC827	sox2	ki67	24	erlotinib	0	240	36	376	66	0.308	0	0.186
HCC827	sox2	ki67	24	erlotinib	0	240	37	248	68	0.149	0	0.21
HCC827	sox2	ki67	24	erlotinib	0	240	38	540	70	0.204	0	0.183
HCC827	sox2	ki67	24	erlotinib	0	240	39	525	71	0.217	0	0.167
HCC827	sox2	ki67	24	erlotinib	0	240	40	499	79	0.241	0	0.172
HCC827	sox2	ki67	24	erlotinib	0	240	41	595	78	0.222	0	0.112
HCC827	sox2	ki67	24	erlotinib	0	240	42	618	77	0.216	0	0.166
HCC827	sox2	ki67	24	erlotinib	0	240	43	613	89	0.211	0	0.161
HCC827	sox2	ki67	24	erlotinib	0	240	44	568	80	0.244	0	0.159
HCC827	sox2	ki67	24	erlotinib	0	240	45	576	88	0.248	0	0.198
HCC827	sox2	ki67	24	erlotinib	0	240	46	360	85	0.229	0.004	0.06
HCC827	sox2	ki67	24	erlotinib	0	240	47	407	87	0.2	0.001	0.182
HCC827	sox2	ki67	24	erlotinib	0	240	48	679	81	0.198	0	0.074
HCC827	sox2	ki67	24	erlotinib	0	240	49	213	83	0.168	0	0.242
HCC827	sox2	ki67	24	erlotinib	0	240	50	640	82	0.255	0	0.164
HCC827	sox2	ki67	24	erlotinib	0	240	51	383	85	0.249	0.001	0.147
HCC827	sox2	ki67	24	erlotinib	0	240	52	332	91	0.162	0	0.172
HCC827	sox2	ki67	24	erlotinib	0	240	53	462	91	0.197	0	0.046
HCC827	sox2	ki67	24	erlotinib	0	240	54	448	94	0.181	0	0.049
HCC827	sox2	ki67	24	erlotinib	0	240	55	189	94	0.211	0	0.043
HCC827	sox2	ki67	24	erlotinib	0	240	56	175	96	0.199	0	0.136
HCC827	sox2	ki67	24	erlotinib	0	240	57	201	108	0.159	0	0.254
HCC827	sox2	ki67	24	erlotinib	0	240	58	514	95	0.287	0	0.136
HCC827	sox2	ki67	24	erlotinib	0	240	59	539	92	0.178	0	0.137
HCC827	sox2	ki67	24	erlotinib	0	240	60	296	98	0.173	0	0.173
HCC827	sox2	ki67	24	erlotinib	0	240	61	682	99	0.289	0	0.164
HCC827	sox2	ki67	24	erlotinib	0	240	62	72	103	0.178	0.001	0.062
HCC827	sox2	ki67	24	erlotinib	0	240	63	386	102	0.281	0	0.299
HCC827	sox2	ki67	24	erlotinib	0	240	64	124	104	0.2	0	0.136
HCC827	sox2	ki67	24	erlotinib	0	240	65	132	115	0.174	0	0.273
HCC827	sox2	ki67	24	erlotinib	0	240	66	659	103	0.266	0	0.162
HCC827	sox2	ki67	24	erlotinib	0	240	67	592	105	0.202	0	0.219
HCC827	sox2	ki67	24	erlotinib	0	240	68	571	108	0.211	0	0.13
HCC827	sox2	ki67	24	erlotinib	0	240	69	631	109	0.289	0	0.163
HCC827	sox2	ki67	24	erlotinib	0	240	70	353	108	0.21	0	0.298
HCC827	sox2	ki67	24	erlotinib	0	240	71	541	110	0.187	0	0.14
HCC827	sox2	ki67	24	erlotinib	0	240	72	403	115	0.318	0	0.318
HCC827	sox2	ki67	24	erlotinib	0	240	73	402	133	0.282	0.005	0.214
HCC827	sox2	ki67	24	erlotinib	0	240	74	427	115	0.341	0.001	0.255
HCC827	sox2	ki67	24	erlotinib	0	240	75	462	113	0.273	0	0.135
HCC827	sox2	ki67	24	erlotinib	0	240	76	445	121	0.303	0.01	0.157
HCC827	sox2	ki67	24	erlotinib	0	240	77	612	114	0.291	0	0.209
HCC827	sox2	ki67	24	erlotinib	0	240	78	159	116	0.136	0	0.24
HCC827	sox2	ki67	24	erlotinib	0	240	79	523	112	0.234	0	0.17
HCC827	sox2	ki67	24	erlotinib	0	240	80	509	120	0.3	0	0.15
HCC827	sox2	ki67	24	erlotinib	0	240	81	378	120	0.333	0	0.361
HCC827	sox2	ki67	24	erlotinib	0	240	82	377	138	0.307	0.011	0.225
HCC827	sox2	ki67	24	erlotinib	0	240	83	365	139	0.376	0.002	0.344
HCC827	sox2	ki67	24	erlotinib	0	240	84	482	118	0.189	0	0.094
HCC827	sox2	ki67	24	erlotinib	0	240	85	677	121	0.313	0	0.307
HCC827	sox2	ki67	24	erlotinib	0	240	86	675	141	0.289	0	0.12
HCC827	sox2	ki67	24	erlotinib	0	240	87	310	125	0.193	0	0.215
HCC827	sox2	ki67	24	erlotinib	0	240	88	659	122	0.31	0	0.286
HCC827	sox2	ki67	24	erlotinib	0	240	89	641	128	0.306	0	0.154
HCC827	sox2	ki67	24	erlotinib	0	240	90	625	131	0.202	0	0.172
HCC827	sox2	ki67	24	erlotinib	0	240	91	648	144	0.292	0	0.211
HCC827	sox2	ki67	24	erlotinib	0	240	92	338	129	0.212	0	0.308
HCC827	sox2	ki67	24	erlotinib	0	240	93	531	132	0.227	0	0.143
HCC827	sox2	ki67	24	erlotinib	0	240	94	567	127	0.265	0	0.085
HCC827	sox2	ki67	24	erlotinib	0	240	95	566	139	0.199	0	0.115
HCC827	sox2	ki67	24	erlotinib	0	240	96	593	130	0.193	0	0.117
HCC827	sox2	ki67	24	erlotinib	0	240	97	583	148	0.198	0	0.082
HCC827	sox2	ki67	24	erlotinib	0	240	98	357	129	0.329	0	0.275
HCC827	sox2	ki67	24	erlotinib	0	240	99	548	132	0.237	0	0.089
HCC827	sox2	ki67	24	erlotinib	0	240	100	140	133	0.153	0	0.274
HCC827	sox2	ki67	24	erlotinib	0	240	101	80	139	0.115	0	0.077
HCC827	sox2	ki67	24	erlotinib	0	240	102	264	138	0.203	0	0.218
HCC827	sox2	ki67	24	erlotinib	0	240	103	251	143	0.192	0	0.235
HCC827	sox2	ki67	24	erlotinib	0	240	104	280	141	0.173	0	0.225
HCC827	sox2	ki67	24	erlotinib	0	240	105	162	139	0.18	0	0.273
HCC827	sox2	ki67	24	erlotinib	0	240	106	210	142	0.259	0	0.207
HCC827	sox2	ki67	24	erlotinib	0	240	107	415	149	0.318	0.01	0.173
HCC827	sox2	ki67	24	erlotinib	0	240	108	514	146	0.265	0	0.135
HCC827	sox2	ki67	24	erlotinib	0	240	109	546	148	0.256	0	0.158
HCC827	sox2	ki67	24	erlotinib	0	240	110	148	151	0.273	0	0.417
HCC827	sox2	ki67	24	erlotinib	0	240	111	148	169	0.253	0	0.389
HCC827	sox2	ki67	24	erlotinib	0	240	112	340	148	0.196	0	0.1
HCC827	sox2	ki67	24	erlotinib	0	240	113	463	151	0.16	0	0.07
HCC827	sox2	ki67	24	erlotinib	0	240	114	624	151	0.249	0	0.134
HCC827	sox2	ki67	24	erlotinib	0	240	115	689	157	0.265	0	0.141
HCC827	sox2	ki67	24	erlotinib	0	240	116	119	157	0.131	0	0.085
HCC827	sox2	ki67	24	erlotinib	0	240	117	369	159	0.279	0.013	0.2
HCC827	sox2	ki67	24	erlotinib	0	240	118	388	159	0.213	0.007	0.151
HCC827	sox2	ki67	24	erlotinib	0	240	119	380	169	0.247	0.008	0.19
HCC827	sox2	ki67	24	erlotinib	0	240	120	192	158	0.187	0.001	0.064
HCC827	sox2	ki67	24	erlotinib	0	240	121	263	158	0.215	0.012	0.224
HCC827	sox2	ki67	24	erlotinib	0	240	122	313	161	0.302	0	0.235
HCC827	sox2	ki67	24	erlotinib	0	240	123	304	171	0.308	0	0.259
HCC827	sox2	ki67	24	erlotinib	0	240	124	284	176	0.202	0	0.194
HCC827	sox2	ki67	24	erlotinib	0	240	125	562	158	0.226	0	0.125
HCC827	sox2	ki67	24	erlotinib	0	240	126	568	169	0.19	0	0.12
HCC827	sox2	ki67	24	erlotinib	0	240	127	651	161	0.324	0	0.187
HCC827	sox2	ki67	24	erlotinib	0	240	128	599	163	0.199	0	0.082
HCC827	sox2	ki67	24	erlotinib	0	240	129	348	166	0.392	0	0.347
HCC827	sox2	ki67	24	erlotinib	0	240	130	351	180	0.334	0	0.281
HCC827	sox2	ki67	24	erlotinib	0	240	131	430	167	0.22	0	0.08
HCC827	sox2	ki67	24	erlotinib	0	240	132	419	177	0.224	0	0.102
HCC827	sox2	ki67	24	erlotinib	0	240	133	527	168	0.266	0	0.193
HCC827	sox2	ki67	24	erlotinib	0	240	134	673	170	0.407	0	0.166
HCC827	sox2	ki67	24	erlotinib	0	240	135	494	173	0.192	0	0.062
HCC827	sox2	ki67	24	erlotinib	0	240	136	618	171	0.257	0	0.174
HCC827	sox2	ki67	24	erlotinib	0	240	137	632	177	0.255	0	0.112
HCC827	sox2	ki67	24	erlotinib	0	240	138	214	171	0.237	0.005	0.043
HCC827	sox2	ki67	24	erlotinib	0	240	139	181	174	0.113	0	0.102
HCC827	sox2	ki67	24	erlotinib	0	240	140	588	178	0.273	0	0.177
HCC827	sox2	ki67	24	erlotinib	0	240	141	404	178	0.208	0.027	0.176
HCC827	sox2	ki67	24	erlotinib	0	240	142	397	187	0.245	0.004	0.186
HCC827	sox2	ki67	24	erlotinib	0	240	143	549	182	0.301	0	0.164
HCC827	sox2	ki67	24	erlotinib	0	240	144	328	177	0.269	0	0.25
HCC827	sox2	ki67	24	erlotinib	0	240	145	83	188	0.162	0.005	0.024
HCC827	sox2	ki67	24	erlotinib	0	240	146	339	192	0.219	0	0.194
HCC827	sox2	ki67	24	erlotinib	0	240	147	224	191	0.228	0	0.131
HCC827	sox2	ki67	24	erlotinib	0	240	148	657	188	0.209	0	0.094
HCC827	sox2	ki67	24	erlotinib	0	240	149	574	189	0.2	0	0.125
HCC827	sox2	ki67	24	erlotinib	0	240	150	455	195	0.234	0	0.102
HCC827	sox2	ki67	24	erlotinib	0	240	151	293	196	0.276	0	0.465
HCC827	sox2	ki67	24	erlotinib	0	240	152	307	194	0.256	0	0.434
HCC827	sox2	ki67	24	erlotinib	0	240	153	381	195	0.354	0.002	0.229
HCC827	sox2	ki67	24	erlotinib	0	240	154	429	194	0.215	0	0.076
HCC827	sox2	ki67	24	erlotinib	0	240	155	535	194	0.264	0	0.204
HCC827	sox2	ki67	24	erlotinib	0	240	156	605	198	0.221	0	0.083
HCC827	sox2	ki67	24	erlotinib	0	240	157	502	205	0.148	0	0.038
HCC827	sox2	ki67	24	erlotinib	0	240	158	179	201	0.181	0	0.123
HCC827	sox2	ki67	24	erlotinib	0	240	159	176	217	0.213	0	0.066
HCC827	sox2	ki67	24	erlotinib	0	240	160	523	202	0.297	0	0.12
HCC827	sox2	ki67	24	erlotinib	0	240	161	631	207	0.191	0	0.083
HCC827	sox2	ki67	24	erlotinib	0	240	162	630	221	0.2	0	0.065
HCC827	sox2	ki67	24	erlotinib	0	240	163	153	208	0.171	0	0.138
HCC827	sox2	ki67	24	erlotinib	0	240	164	261	211	0.199	0	0.079
HCC827	sox2	ki67	24	erlotinib	0	240	165	408	209	0.231	0	0.061
HCC827	sox2	ki67	24	erlotinib	0	240	166	586	210	0.185	0	0.092
HCC827	sox2	ki67	24	erlotinib	0	240	167	118	213	0.13	0	0.059
HCC827	sox2	ki67	24	erlotinib	0	240	168	650	216	0.203	0	0.077
HCC827	sox2	ki67	24	erlotinib	0	240	169	384	213	0.168	0.019	0.148
HCC827	sox2	ki67	24	erlotinib	0	240	170	537	216	0.203	0	0.109
HCC827	sox2	ki67	24	erlotinib	0	240	171	443	219	0.268	0	0.11
HCC827	sox2	ki67	24	erlotinib	0	240	172	672	220	0.186	0	0.088
HCC827	sox2	ki67	24	erlotinib	0	240	173	209	222	0.144	0	0.089
HCC827	sox2	ki67	24	erlotinib	0	240	174	283	221	0.202	0	0.082
HCC827	sox2	ki67	24	erlotinib	0	240	175	552	221	0.168	0	0.114
HCC827	sox2	ki67	24	erlotinib	0	240	176	229	224	0.155	0	0.097
HCC827	sox2	ki67	24	erlotinib	0	240	177	467	224	0.183	0	0.084
HCC827	sox2	ki67	24	erlotinib	0	240	178	519	227	0.172	0	0.128
HCC827	sox2	ki67	24	erlotinib	0	240	179	260	228	0.232	0	0.071
HCC827	sox2	ki67	24	erlotinib	0	240	180	355	229	0.276	0	0.089
HCC827	sox2	ki67	24	erlotinib	0	240	181	368	239	0.29	0	0.096
HCC827	sox2	ki67	24	erlotinib	0	240	182	357	252	0.264	0	0.064
HCC827	sox2	ki67	24	erlotinib	0	240	183	395	230	0.255	0	0.075
HCC827	sox2	ki67	24	erlotinib	0	240	184	325	235	0.258	0.004	0.114
HCC827	sox2	ki67	24	erlotinib	0	240	185	304	233	0.198	0	0.088
HCC827	sox2	ki67	24	erlotinib	0	240	186	133	236	0.16	0	0.134
HCC827	sox2	ki67	24	erlotinib	0	240	187	635	239	0.186	0	0.103
HCC827	sox2	ki67	24	erlotinib	0	240	188	650	253	0.156	0	0.099
HCC827	sox2	ki67	24	erlotinib	0	240	189	640	262	0.246	0	0.137
HCC827	sox2	ki67	24	erlotinib	0	240	190	623	267	0.232	0	0.108
HCC827	sox2	ki67	24	erlotinib	0	240	191	26	238	0.224	0	0.183
HCC827	sox2	ki67	24	erlotinib	0	240	192	158	237	0.191	0	0.093
HCC827	sox2	ki67	24	erlotinib	0	240	193	155	250	0.179	0	0.047
HCC827	sox2	ki67	24	erlotinib	0	240	194	487	239	0.153	0	0.091
HCC827	sox2	ki67	24	erlotinib	0	240	195	462	239	0.189	0	0.083
HCC827	sox2	ki67	24	erlotinib	0	240	196	104	241	0.178	0	0.137
HCC827	sox2	ki67	24	erlotinib	0	240	197	115	249	0.201	0	0.071
HCC827	sox2	ki67	24	erlotinib	0	240	198	281	243	0.224	0	0.078
HCC827	sox2	ki67	24	erlotinib	0	240	199	433	242	0.229	0	0.064
HCC827	sox2	ki67	24	erlotinib	0	240	200	420	244	0.212	0	0.128
HCC827	sox2	ki67	24	erlotinib	0	240	201	237	244	0.164	0	0.065
HCC827	sox2	ki67	24	erlotinib	0	240	202	543	246	0.214	0.004	0.03
HCC827	sox2	ki67	24	erlotinib	0	240	203	604	245	0.175	0	0.096
HCC827	sox2	ki67	24	erlotinib	0	240	204	77	249	0.141	0	0.071
HCC827	sox2	ki67	24	erlotinib	0	240	205	260	246	0.233	0	0.064
HCC827	sox2	ki67	24	erlotinib	0	240	206	399	247	0.175	0	0.14
HCC827	sox2	ki67	24	erlotinib	0	240	207	181	248	0.179	0	0.078
HCC827	sox2	ki67	24	erlotinib	0	240	208	671	253	0.166	0	0.092
HCC827	sox2	ki67	24	erlotinib	0	240	209	201	252	0.204	0	0.063
HCC827	sox2	ki67	24	erlotinib	0	240	210	511	254	0.184	0	0.052
HCC827	sox2	ki67	24	erlotinib	0	240	211	559	255	0.176	0.002	0.037
HCC827	sox2	ki67	24	erlotinib	0	240	212	550	264	0.182	0.001	0.022
HCC827	sox2	ki67	24	erlotinib	0	240	213	477	257	0.188	0	0.097
HCC827	sox2	ki67	24	erlotinib	0	240	214	473	270	0.197	0	0.077
HCC827	sox2	ki67	24	erlotinib	0	240	215	307	259	0.263	0	0.106
HCC827	sox2	ki67	24	erlotinib	0	240	216	312	273	0.252	0	0.101
HCC827	sox2	ki67	24	erlotinib	0	240	217	332	257	0.244	0	0.123
HCC827	sox2	ki67	24	erlotinib	0	240	218	333	269	0.283	0.001	0.114
HCC827	sox2	ki67	24	erlotinib	0	240	219	346	263	0.245	0	0.134
HCC827	sox2	ki67	24	erlotinib	0	240	220	446	261	0.19	0	0.069
HCC827	sox2	ki67	24	erlotinib	0	240	221	601	261	0.187	0	0.091
HCC827	sox2	ki67	24	erlotinib	0	240	222	35	263	0.143	0	0.069
HCC827	sox2	ki67	24	erlotinib	0	240	223	170	261	0.217	0	0.159
HCC827	sox2	ki67	24	erlotinib	0	240	224	181	268	0.219	0	0.147
HCC827	sox2	ki67	24	erlotinib	0	240	225	124	263	0.183	0.004	0.151
HCC827	sox2	ki67	24	erlotinib	0	240	226	275	264	0.391	0	0.198
HCC827	sox2	ki67	24	erlotinib	0	240	227	399	273	0.25	0	0.107
HCC827	sox2	ki67	24	erlotinib	0	240	228	61	269	0.162	0	0.055
HCC827	sox2	ki67	24	erlotinib	0	240	229	77	271	0.207	0	0.147
HCC827	sox2	ki67	24	erlotinib	0	240	230	143	272	0.305	0	0.241
HCC827	sox2	ki67	24	erlotinib	0	240	231	670	274	0.252	0	0.153
HCC827	sox2	ki67	24	erlotinib	0	240	232	257	274	0.201	0	0.115
HCC827	sox2	ki67	24	erlotinib	0	240	233	251	287	0.21	0	0.113
HCC827	sox2	ki67	24	erlotinib	0	240	234	578	278	0.175	0	0.101
HCC827	sox2	ki67	24	erlotinib	0	240	235	439	279	0.141	0	0.051
HCC827	sox2	ki67	24	erlotinib	0	240	236	451	282	0.135	0	0.043
HCC827	sox2	ki67	24	erlotinib	0	240	237	10	283	0.165	0	0.124
HCC827	sox2	ki67	24	erlotinib	0	240	238	518	285	0.156	0	0.095
HCC827	sox2	ki67	24	erlotinib	0	240	239	600	285	0.143	0	0.101
HCC827	sox2	ki67	24	erlotinib	0	240	240	34	289	0.164	0	0.075
HCC827	sox2	ki67	24	erlotinib	0	240	241	551	290	0.148	0	0.098
HCC827	sox2	ki67	24	erlotinib	0	240	242	300	295	0.214	0	0.088
HCC827	sox2	ki67	24	erlotinib	0	240	243	373	292	0.346	0	0.069
HCC827	sox2	ki67	24	erlotinib	0	240	244	343	295	0.21	0	0.087
HCC827	sox2	ki67	24	erlotinib	0	240	245	483	298	0.151	0	0.078
HCC827	sox2	ki67	24	erlotinib	0	240	246	665	301	0.18	0	0.175
HCC827	sox2	ki67	24	erlotinib	0	240	247	579	303	0.154	0	0.101
HCC827	sox2	ki67	24	erlotinib	0	240	248	277	304	0.204	0	0.151
HCC827	sox2	ki67	24	erlotinib	0	240	249	419	306	0.209	0	0.083
HCC827	sox2	ki67	24	erlotinib	0	240	250	602	307	0.153	0	0.095
HCC827	sox2	ki67	24	erlotinib	0	240	251	433	308	0.195	0	0.094
HCC827	sox2	ki67	24	erlotinib	0	240	252	401	311	0.253	0	0.126
HCC827	sox2	ki67	24	erlotinib	0	240	253	459	313	0.161	0	0.08
HCC827	sox2	ki67	24	erlotinib	0	240	254	339	321	0.205	0.084	0.088
HCC827	sox2	ki67	24	erlotinib	0	240	255	510	322	0.148	0	0.087
HCC827	sox2	ki67	24	erlotinib	0	240	256	304	325	0.202	0	0.068
HCC827	sox2	ki67	24	erlotinib	0	240	257	367	328	0.207	0	0.098
HCC827	sox2	ki67	24	erlotinib	0	240	258	437	327	0.208	0	0.054
HCC827	sox2	ki67	24	erlotinib	0	240	259	480	333	0.156	0	0.058
HCC827	sox2	ki67	24	erlotinib	0	240	260	637	329	0.154	0	0.07
HCC827	sox2	ki67	24	erlotinib	0	240	261	541	331	0.167	0	0.139
HCC827	sox2	ki67	24	erlotinib	0	240	262	527	337	0.186	0	0.162
HCC827	sox2	ki67	24	erlotinib	0	240	263	453	339	0.183	0	0.089
HCC827	sox2	ki67	24	erlotinib	0	240	264	330	340	0.164	0	0.094
HCC827	sox2	ki67	24	erlotinib	0	240	265	412	343	0.197	0	0.065
HCC827	sox2	ki67	24	erlotinib	0	240	266	299	344	0.221	0	0.163
HCC827	sox2	ki67	24	erlotinib	0	240	267	297	361	0.231	0	0.143
HCC827	sox2	ki67	24	erlotinib	0	240	268	643	346	0.278	0	0.162
HCC827	sox2	ki67	24	erlotinib	0	240	269	506	348	0.175	0	0.076
HCC827	sox2	ki67	24	erlotinib	0	240	270	314	350	0.204	0	0.123
HCC827	sox2	ki67	24	erlotinib	0	240	271	430	350	0.242	0	0.088
HCC827	sox2	ki67	24	erlotinib	0	240	272	622	350	0.191	0	0.076
HCC827	sox2	ki67	24	erlotinib	0	240	273	669	357	0.151	0	0.062
HCC827	sox2	ki67	24	erlotinib	0	240	274	336	356	0.186	0	0.058
HCC827	sox2	ki67	24	erlotinib	0	240	275	597	357	0.545	0	0.218
HCC827	sox2	ki67	24	erlotinib	0	240	276	351	367	0.194	0	0.085
HCC827	sox2	ki67	24	erlotinib	0	240	277	389	370	0.248	0	0.096
HCC827	sox2	ki67	24	erlotinib	0	240	278	427	371	0.193	0	0.038
HCC827	sox2	ki67	24	erlotinib	0	240	279	641	375	0.207	0	0.086
HCC827	sox2	ki67	24	erlotinib	0	240	280	627	382	0.158	0	0.062
HCC827	sox2	ki67	24	erlotinib	0	240	281	368	376	0.209	0	0.093
HCC827	sox2	ki67	24	erlotinib	0	240	282	358	382	0.294	0	0.199
HCC827	sox2	ki67	24	erlotinib	0	240	283	508	380	0.183	0	0.089
HCC827	sox2	ki67	24	erlotinib	0	240	284	553	376	0.209	0	0.186
HCC827	sox2	ki67	24	erlotinib	0	240	285	540	379	0.206	0	0.249
HCC827	sox2	ki67	24	erlotinib	0	240	286	542	393	0.189	0	0.406
HCC827	sox2	ki67	24	erlotinib	0	240	287	556	390	0.188	0	0.178
HCC827	sox2	ki67	24	erlotinib	0	240	288	586	379	0.171	0	0.072
HCC827	sox2	ki67	24	erlotinib	0	240	289	660	377	0.186	0	0.095
HCC827	sox2	ki67	24	erlotinib	0	240	290	304	383	0.178	0	0.078
HCC827	sox2	ki67	24	erlotinib	0	240	291	409	385	0.234	0	0.078
HCC827	sox2	ki67	24	erlotinib	0	240	292	381	394	0.293	0.169	0.121
HCC827	sox2	ki67	24	erlotinib	0	240	293	494	392	0.16	0	0.063
HCC827	sox2	ki67	24	erlotinib	0	240	294	604	392	0.148	0	0.101
HCC827	sox2	ki67	24	erlotinib	0	240	295	457	398	0.184	0	0.059
HCC827	sox2	ki67	24	erlotinib	0	240	296	648	399	0.144	0	0.099
HCC827	sox2	ki67	24	erlotinib	0	240	297	401	401	0.297	0	0.119
HCC827	sox2	ki67	24	erlotinib	0	240	298	474	406	0.24	0	0.103
HCC827	sox2	ki67	24	erlotinib	0	240	299	515	408	0.178	0	0.104
HCC827	sox2	ki67	24	erlotinib	0	240	300	672	413	0.16	0	0.082
HCC827	sox2	ki67	24	erlotinib	0	240	301	551	415	0.198	0	0.088
HCC827	sox2	ki67	24	erlotinib	0	240	302	533	417	0.187	0	0.091
HCC827	sox2	ki67	24	erlotinib	0	240	303	499	423	0.186	0	0.062
HCC827	sox2	ki67	24	erlotinib	0	240	304	658	424	0.158	0	0.11
HCC827	sox2	ki67	24	erlotinib	0	240	305	425	428	0.26	0	0.358
HCC827	sox2	ki67	24	erlotinib	0	240	306	642	425	0.24	0	0.083
HCC827	sox2	ki67	24	erlotinib	0	240	307	630	429	0.18	0	0.084
HCC827	sox2	ki67	24	erlotinib	0	240	308	684	430	0.167	0	0.094
HCC827	sox2	ki67	24	erlotinib	0	240	309	527	433	0.188	0	0.057
HCC827	sox2	ki67	24	erlotinib	0	240	310	496	462	0.228	0	0.133
HCC827	sox2	ki67	24	erlotinib	0	240	311	446	464	0.169	0	0.032
HCC827	sox2	ki67	24	erlotinib	0	240	312	417	468	0.234	0	0.083
HCC827	sox2	ki67	24	erlotinib	0	240	313	170	470	0.172	0	0.053
HCC827	sox2	ki67	24	erlotinib	0	240	314	184	472	0.174	0	0.083
HCC827	sox2	ki67	24	erlotinib	0	240	315	447	490	0.221	0	0.155
HCC827	sox2	ki67	24	erlotinib	0	240	316	288	499	0.2	0	0.149
HCC827	sox2	ki67	24	erlotinib	0	240	317	169	502	0.163	0	0.036
HCC827	sox2	ki67	24	erlotinib	0	240	318	390	504	0.208	0	0.12
HCC827	sox2	ki67	24	erlotinib	0	240	1	599	28	0.177	0	0.099
HCC827	sox2	ki67	24	erlotinib	0	240	2	615	45	0.153	0	0.125
HCC827	sox2	ki67	24	erlotinib	0	240	3	647	48	0.184	0	0.098
HCC827	sox2	ki67	24	erlotinib	0	240	4	629	56	0.189	0	0.14
HCC827	sox2	ki67	24	erlotinib	0	240	5	643	67	0.184	0	0.068
HCC827	sox2	ki67	24	erlotinib	0	240	6	670	64	0.15	0	0.081
HCC827	sox2	ki67	24	erlotinib	0	240	7	623	75	0.204	0	0.159
HCC827	sox2	ki67	24	erlotinib	0	240	8	655	82	0.163	0	0.083
HCC827	sox2	ki67	24	erlotinib	0	240	9	638	90	0.191	0	0.153
HCC827	sox2	ki67	24	erlotinib	0	240	10	469	246	0.214	0	0.159
HCC827	sox2	ki67	24	erlotinib	0	240	11	474	258	0.279	0	0.191
HCC827	sox2	ki67	24	erlotinib	0	240	12	23	267	0.29	0	0.096
HCC827	sox2	ki67	24	erlotinib	0	240	13	8	271	0.186	0	0.095
HCC827	sox2	ki67	24	erlotinib	0	240	14	476	293	0.241	0	0.16
HCC827	sox2	ki67	24	erlotinib	0	240	15	27	296	0.144	0	0.063
HCC827	sox2	ki67	24	erlotinib	0	240	16	52	306	0.148	0	0.115
HCC827	sox2	ki67	24	erlotinib	0	240	17	486	316	0.16	0.676	0.04
HCC827	sox2	ki67	24	erlotinib	0	240	18	469	317	0.142	0	0.003
HCC827	sox2	ki67	24	erlotinib	0	240	19	524	324	0.352	0	0.179
HCC827	sox2	ki67	24	erlotinib	0	240	20	41	328	0.175	0	0.089
HCC827	sox2	ki67	24	erlotinib	0	240	21	56	333	0.184	0	0.1
HCC827	sox2	ki67	24	erlotinib	0	240	22	22	346	0.18	0	0.097
HCC827	sox2	ki67	24	erlotinib	0	240	23	40	353	0.187	0.003	0.064
HCC827	sox2	ki67	24	erlotinib	0	240	24	65	354	0.226	0	0.124
HCC827	sox2	ki67	24	erlotinib	0	240	25	54	365	0.183	0	0.09
HCC827	sox2	ki67	24	erlotinib	0	240	26	497	351	0.184	0	0.063
HCC827	sox2	ki67	24	erlotinib	0	240	27	542	354	0.125	0	0
HCC827	sox2	ki67	24	erlotinib	0	240	28	547	375	0.293	0	0.191
HCC827	sox2	ki67	24	erlotinib	0	240	29	529	379	0.213	0	0.148
HCC827	sox2	ki67	24	erlotinib	0	240	30	28	380	0.177	0	0.043
HCC827	sox2	ki67	24	erlotinib	0	240	31	551	396	0.212	0	0.104
HCC827	sox2	ki67	24	erlotinib	0	240	32	32	413	0.134	0	0.042
HCC827	sox2	ki67	24	erlotinib	0	240	33	567	454	0.187	0.003	0.325
HCC827	sox2	ki67	24	erlotinib	0	240	34	583	459	0.166	0.005	0.267
HCC827	sox2	ki67	24	erlotinib	0	240	35	530	457	0.082	0	0.004
HCC827	sox2	ki67	24	erlotinib	0	240	36	542	470	0.283	0	0.157
HCC827	sox2	ki67	24	erlotinib	0	240	37	571	474	0.309	0.003	0.283
HCC827	sox2	ki67	24	erlotinib	0	240	38	557	485	0.355	0	0.21
HCC827	sox2	ki67	24	erlotinib	0	240	39	583	487	0.222	0	0.107
HCC827	sox2	ki67	24	erlotinib	0	240	40	599	487	0.183	0	0.103
HCC827	sox2	ki67	24	erlotinib	0	240	41	551	499	0.252	0	0.19
HCC827	sox2	ki67	24	erlotinib	0	240	42	514	493	0.26	0	0.13
HCC827	sox2	ki67	24	erlotinib	0	240	43	534	491	0.206	0	0.124
HCC827	sox2	ki67	24	erlotinib	0	240	44	625	501	0.295	0	0.179
HCC827	sox2	ki67	24	erlotinib	0	240	45	658	501	0.245	0	0.115
HCC827	sox2	ki67	24	erlotinib	0	240	46	570	504	0.249	0	0.195
HCC827	sox2	ki67	24	erlotinib	0	240	47	640	504	0.19	0	0.14
HCC827	sox2	ki67	24	erlotinib	0	240	48	606	504	0.276	0	0.15
HCC827	sox2	ki67	24	erlotinib	0	240	49	534	506	0.31	0	0.196
HCC827	sox2	ki67	24	erlotinib	0	240	1	252	19	0.173	0	0.064
HCC827	sox2	ki67	24	erlotinib	0	240	2	473	11	0.346	0	0.136
HCC827	sox2	ki67	24	erlotinib	0	240	3	538	25	0.228	0	0.182
HCC827	sox2	ki67	24	erlotinib	0	240	4	297	13	0.151	0	0.137
HCC827	sox2	ki67	24	erlotinib	0	240	5	220	13	0.139	0	0.068
HCC827	sox2	ki67	24	erlotinib	0	240	6	189	20	0.237	0	0.106
HCC827	sox2	ki67	24	erlotinib	0	240	7	382	20	0.235	0	0.092
HCC827	sox2	ki67	24	erlotinib	0	240	8	86	24	0.209	0	0.183
HCC827	sox2	ki67	24	erlotinib	0	240	9	363	21	0.53	0	0.222
HCC827	sox2	ki67	24	erlotinib	0	240	10	143	30	0.184	0	0.104
HCC827	sox2	ki67	24	erlotinib	0	240	11	483	28	0.277	0	0.197
HCC827	sox2	ki67	24	erlotinib	0	240	12	502	34	0.209	0	0.119
HCC827	sox2	ki67	24	erlotinib	0	240	13	424	33	0.346	0	0.211
HCC827	sox2	ki67	24	erlotinib	0	240	14	331	35	0.291	0	0.175
HCC827	sox2	ki67	24	erlotinib	0	240	15	394	33	0.19	0	0.103
HCC827	sox2	ki67	24	erlotinib	0	240	16	235	36	0.16	0	0.078
HCC827	sox2	ki67	24	erlotinib	0	240	17	250	36	0.158	0	0.071
HCC827	sox2	ki67	24	erlotinib	0	240	18	466	36	0.279	0	0.221
HCC827	sox2	ki67	24	erlotinib	0	240	19	525	39	0.247	0	0.17
HCC827	sox2	ki67	24	erlotinib	0	240	20	541	47	0.292	0	0.227
HCC827	sox2	ki67	24	erlotinib	0	240	21	536	62	0.246	0	0.151
HCC827	sox2	ki67	24	erlotinib	0	240	22	215	39	0.202	0	0.15
HCC827	sox2	ki67	24	erlotinib	0	240	23	289	38	0.196	0	0.116
HCC827	sox2	ki67	24	erlotinib	0	240	24	115	43	0.225	0	0.102
HCC827	sox2	ki67	24	erlotinib	0	240	25	187	44	0.198	0	0.126
HCC827	sox2	ki67	24	erlotinib	0	240	26	31	47	0.151	0	0.116
HCC827	sox2	ki67	24	erlotinib	0	240	27	171	44	0.211	0	0.117
HCC827	sox2	ki67	24	erlotinib	0	240	28	356	48	0.307	0	0.207
HCC827	sox2	ki67	24	erlotinib	0	240	29	311	47	0.241	0	0.124
HCC827	sox2	ki67	24	erlotinib	0	240	30	441	47	0.253	0	0.197
HCC827	sox2	ki67	24	erlotinib	0	240	31	427	49	0.319	0	0.219
HCC827	sox2	ki67	24	erlotinib	0	240	32	49	54	0.186	0	0.075
HCC827	sox2	ki67	24	erlotinib	0	240	33	272	52	0.193	0	0.109
HCC827	sox2	ki67	24	erlotinib	0	240	34	386	55	0.19	0	0.101
HCC827	sox2	ki67	24	erlotinib	0	240	35	464	56	0.225	0.082	0.176
HCC827	sox2	ki67	24	erlotinib	0	240	36	209	60	0.234	0	0.116
HCC827	sox2	ki67	24	erlotinib	0	240	37	491	57	0.188	0	0.135
HCC827	sox2	ki67	24	erlotinib	0	240	38	406	60	0.137	0	0.173
HCC827	sox2	ki67	24	erlotinib	0	240	39	247	62	0.166	0	0.056
HCC827	sox2	ki67	24	erlotinib	0	240	40	431	64	0.566	0	0.208
HCC827	sox2	ki67	24	erlotinib	0	240	41	166	70	0.189	0	0.099
HCC827	sox2	ki67	24	erlotinib	0	240	42	292	67	0.192	0	0.118
HCC827	sox2	ki67	24	erlotinib	0	240	43	331	78	0.287	0	0.193
HCC827	sox2	ki67	24	erlotinib	0	240	44	453	74	0.449	0	0.202
HCC827	sox2	ki67	24	erlotinib	0	240	45	307	78	0.321	0	0.182
HCC827	sox2	ki67	24	erlotinib	0	240	46	258	77	0.253	0	0.061
HCC827	sox2	ki67	24	erlotinib	0	240	47	507	79	0.216	0	0.122
HCC827	sox2	ki67	24	erlotinib	0	240	48	501	97	0.195	0	0.125
HCC827	sox2	ki67	24	erlotinib	0	240	49	190	78	0.188	0	0.167
HCC827	sox2	ki67	24	erlotinib	0	240	50	216	80	0.236	0	0.115
HCC827	sox2	ki67	24	erlotinib	0	240	51	202	92	0.208	0	0.095
HCC827	sox2	ki67	24	erlotinib	0	240	52	547	80	0.23	0	0.169
HCC827	sox2	ki67	24	erlotinib	0	240	53	471	79	0.282	0	0.149
HCC827	sox2	ki67	24	erlotinib	0	240	54	353	84	0.197	0	0.107
HCC827	sox2	ki67	24	erlotinib	0	240	55	286	85	0.219	0	0.092
HCC827	sox2	ki67	24	erlotinib	0	240	56	411	84	0.209	0	0.14
HCC827	sox2	ki67	24	erlotinib	0	240	57	421	96	0.239	0	0.164
HCC827	sox2	ki67	24	erlotinib	0	240	58	522	86	0.241	0	0.175
HCC827	sox2	ki67	24	erlotinib	0	240	59	527	97	0.239	0	0.144
HCC827	sox2	ki67	24	erlotinib	0	240	60	116	89	0.173	0	0.127
HCC827	sox2	ki67	24	erlotinib	0	240	61	171	90	0.184	0	0.147
HCC827	sox2	ki67	24	erlotinib	0	240	62	238	91	0.186	0	0.076
HCC827	sox2	ki67	24	erlotinib	0	240	63	375	91	0.179	0	0.125
HCC827	sox2	ki67	24	erlotinib	0	240	64	398	92	0.199	0	0.13
HCC827	sox2	ki67	24	erlotinib	0	240	65	442	91	0.25	0	0.14
HCC827	sox2	ki67	24	erlotinib	0	240	66	451	101	0.264	0	0.13
HCC827	sox2	ki67	24	erlotinib	0	240	67	42	95	0.191	0	0.084
HCC827	sox2	ki67	24	erlotinib	0	240	68	76	95	0.187	0	0.136
HCC827	sox2	ki67	24	erlotinib	0	240	69	256	97	0.306	0	0.155
HCC827	sox2	ki67	24	erlotinib	0	240	70	478	93	0.31	0	0.156
HCC827	sox2	ki67	24	erlotinib	0	240	71	466	96	0.321	0	0.154
HCC827	sox2	ki67	24	erlotinib	0	240	72	556	95	0.225	0	0.179
HCC827	sox2	ki67	24	erlotinib	0	240	73	359	106	0.333	0	0.127
HCC827	sox2	ki67	24	erlotinib	0	240	74	290	107	0.281	0	0.169
HCC827	sox2	ki67	24	erlotinib	0	240	75	315	111	0.233	0	0.056
HCC827	sox2	ki67	24	erlotinib	0	240	76	548	111	0.293	0	0.107
HCC827	sox2	ki67	24	erlotinib	0	240	77	475	109	0.25	0	0.135
HCC827	sox2	ki67	24	erlotinib	0	240	78	376	111	0.283	0	0.161
HCC827	sox2	ki67	24	erlotinib	0	240	79	395	112	0.291	0	0.096
HCC827	sox2	ki67	24	erlotinib	0	240	80	387	121	0.273	0	0.184
HCC827	sox2	ki67	24	erlotinib	0	240	81	211	116	0.185	0	0.094
HCC827	sox2	ki67	24	erlotinib	0	240	82	232	115	0.204	0	0.082
HCC827	sox2	ki67	24	erlotinib	0	240	83	434	116	0.231	0.031	0.058
HCC827	sox2	ki67	24	erlotinib	0	240	84	31	117	0.143	0	0.052
HCC827	sox2	ki67	24	erlotinib	0	240	85	150	121	0.24	0	0.192
HCC827	sox2	ki67	24	erlotinib	0	240	86	491	121	0.229	0	0.136
HCC827	sox2	ki67	24	erlotinib	0	240	87	185	123	0.203	0	0.129
HCC827	sox2	ki67	24	erlotinib	0	240	88	449	121	0.242	0	0.145
HCC827	sox2	ki67	24	erlotinib	0	240	89	411	125	0.373	0	0.126
HCC827	sox2	ki67	24	erlotinib	0	240	90	73	130	0.221	0	0.173
HCC827	sox2	ki67	24	erlotinib	0	240	91	469	127	0.241	0	0.154
HCC827	sox2	ki67	24	erlotinib	0	240	92	461	140	0.278	0.283	0.093
HCC827	sox2	ki67	24	erlotinib	0	240	93	256	131	0.143	0	0.065
HCC827	sox2	ki67	24	erlotinib	0	240	94	314	131	0.229	0	0.073
HCC827	sox2	ki67	24	erlotinib	0	240	95	374	130	0.263	0	0.149
HCC827	sox2	ki67	24	erlotinib	0	240	96	349	134	0.334	0	0.197
HCC827	sox2	ki67	24	erlotinib	0	240	97	360	144	0.42	0	0.198
HCC827	sox2	ki67	24	erlotinib	0	240	98	370	157	0.309	0	0.187
HCC827	sox2	ki67	24	erlotinib	0	240	99	350	161	0.224	0	0.099
HCC827	sox2	ki67	24	erlotinib	0	240	100	364	199	0.229	0	0.068
HCC827	sox2	ki67	24	erlotinib	0	240	101	197	133	0.263	0	0.152
HCC827	sox2	ki67	24	erlotinib	0	240	102	580	137	0.268	0.01	0.193
HCC827	sox2	ki67	24	erlotinib	0	240	103	550	142	0.195	0	0.145
HCC827	sox2	ki67	24	erlotinib	0	240	104	536	144	0.216	0	0.089
HCC827	sox2	ki67	24	erlotinib	0	240	105	428	136	0.227	0.372	0.028
HCC827	sox2	ki67	24	erlotinib	0	240	106	626	137	0.205	0	0.187
HCC827	sox2	ki67	24	erlotinib	0	240	107	637	144	0.21	0	0.242
HCC827	sox2	ki67	24	erlotinib	0	240	108	388	141	0.296	0	0.098
HCC827	sox2	ki67	24	erlotinib	0	240	109	488	138	0.224	0	0.181
HCC827	sox2	ki67	24	erlotinib	0	240	110	409	146	0.292	0	0.098
HCC827	sox2	ki67	24	erlotinib	0	240	111	283	147	0.186	0	0.045
HCC827	sox2	ki67	24	erlotinib	0	240	112	139	150	0.267	0	0.179
HCC827	sox2	ki67	24	erlotinib	0	240	113	224	151	0.198	0	0.109
HCC827	sox2	ki67	24	erlotinib	0	240	114	247	157	0.193	0	0.056
HCC827	sox2	ki67	24	erlotinib	0	240	115	204	157	0.216	0	0.107
HCC827	sox2	ki67	24	erlotinib	0	240	116	614	158	0.311	0	0.186
HCC827	sox2	ki67	24	erlotinib	0	240	117	511	157	0.242	0	0.184
HCC827	sox2	ki67	24	erlotinib	0	240	118	465	162	0.531	0	0.241
HCC827	sox2	ki67	24	erlotinib	0	240	119	427	162	0.195	0.062	0.023
HCC827	sox2	ki67	24	erlotinib	0	240	120	531	165	0.263	0.03	0.224
HCC827	sox2	ki67	24	erlotinib	0	240	121	667	165	0.114	0	0.039
HCC827	sox2	ki67	24	erlotinib	0	240	122	494	167	0.196	0	0.205
HCC827	sox2	ki67	24	erlotinib	0	240	123	570	168	0.226	0.003	0.215
HCC827	sox2	ki67	24	erlotinib	0	240	124	554	168	0.265	0	0.221
HCC827	sox2	ki67	24	erlotinib	0	240	125	397	176	0.315	0	0.133
HCC827	sox2	ki67	24	erlotinib	0	240	126	182	175	0.48	0	0.174
HCC827	sox2	ki67	24	erlotinib	0	240	127	652	175	0.153	0	0.053
HCC827	sox2	ki67	24	erlotinib	0	240	128	306	176	0.201	0	0.053
HCC827	sox2	ki67	24	erlotinib	0	240	129	599	176	0.226	0	0.206
HCC827	sox2	ki67	24	erlotinib	0	240	130	628	176	0.174	0	0.095
HCC827	sox2	ki67	24	erlotinib	0	240	131	683	184	0.217	0	0.136
HCC827	sox2	ki67	24	erlotinib	0	240	132	210	179	0.225	0	0.065
HCC827	sox2	ki67	24	erlotinib	0	240	133	230	187	0.162	0	0.068
HCC827	sox2	ki67	24	erlotinib	0	240	134	213	196	0.21	0	0.11
HCC827	sox2	ki67	24	erlotinib	0	240	135	270	178	0.232	0	0.079
HCC827	sox2	ki67	24	erlotinib	0	240	136	285	183	0.385	0	0.116
HCC827	sox2	ki67	24	erlotinib	0	240	137	436	181	0.288	0.005	0.167
HCC827	sox2	ki67	24	erlotinib	0	240	138	334	179	0.252	0	0.08
HCC827	sox2	ki67	24	erlotinib	0	240	139	352	187	0.266	0	0.191
HCC827	sox2	ki67	24	erlotinib	0	240	140	256	189	0.22	0	0.076
HCC827	sox2	ki67	24	erlotinib	0	240	141	411	192	0.281	0	0.16
HCC827	sox2	ki67	24	erlotinib	0	240	142	331	195	0.452	0	0.159
HCC827	sox2	ki67	24	erlotinib	0	240	143	308	197	0.193	0	0.098
HCC827	sox2	ki67	24	erlotinib	0	240	144	462	201	0.23	0.15	0.048
HCC827	sox2	ki67	24	erlotinib	0	240	145	192	200	0.235	0	0.059
HCC827	sox2	ki67	24	erlotinib	0	240	146	32	205	0.168	0	0.101
HCC827	sox2	ki67	24	erlotinib	0	240	147	258	204	0.206	0	0.056
HCC827	sox2	ki67	24	erlotinib	0	240	148	345	210	0.389	0	0.202
HCC827	sox2	ki67	24	erlotinib	0	240	149	318	213	0.255	0	0.104
HCC827	sox2	ki67	24	erlotinib	0	240	150	381	213	0.197	0	0.092
HCC827	sox2	ki67	24	erlotinib	0	240	151	286	220	0.232	0	0.065
HCC827	sox2	ki67	24	erlotinib	0	240	152	237	219	0.16	0	0.085
HCC827	sox2	ki67	24	erlotinib	0	240	153	412	222	0.28	0.084	0.107
HCC827	sox2	ki67	24	erlotinib	0	240	154	359	219	0.301	0	0.181
HCC827	sox2	ki67	24	erlotinib	0	240	155	341	230	0.381	0	0.131
HCC827	sox2	ki67	24	erlotinib	0	240	156	306	227	0.276	0	0.073
HCC827	sox2	ki67	24	erlotinib	0	240	157	451	229	0.214	0	0.119
HCC827	sox2	ki67	24	erlotinib	0	240	158	427	233	0.236	0.146	0.083
HCC827	sox2	ki67	24	erlotinib	0	240	159	368	235	0.354	0	0.122
HCC827	sox2	ki67	24	erlotinib	0	240	160	387	236	0.223	0	0.11
HCC827	sox2	ki67	24	erlotinib	0	240	161	382	252	0.208	0	0.036
HCC827	sox2	ki67	24	erlotinib	0	240	162	303	255	0.212	0	0.06
HCC827	sox2	ki67	24	erlotinib	0	240	163	418	255	0.235	0	0.097
HCC827	sox2	ki67	24	erlotinib	0	240	164	441	255	0.213	0	0.115
HCC827	sox2	ki67	24	erlotinib	0	240	165	229	256	0.196	0	0.066
HCC827	sox2	ki67	24	erlotinib	0	240	166	256	261	0.209	0	0.084
HCC827	sox2	ki67	24	erlotinib	0	240	167	255	275	0.219	0	0.072
HCC827	sox2	ki67	24	erlotinib	0	240	168	340	270	0.187	0	0.162
HCC827	sox2	ki67	24	erlotinib	0	240	169	340	285	0.192	0	0.204
HCC827	sox2	ki67	24	erlotinib	0	240	170	279	273	0.188	0	0.057
HCC827	sox2	ki67	24	erlotinib	0	240	171	388	283	0.183	0	0.034
HCC827	sox2	ki67	24	erlotinib	0	240	172	446	281	0.223	0	0.051
HCC827	sox2	ki67	24	erlotinib	0	240	173	235	297	0.223	0	0.133
HCC827	sox2	ki67	24	erlotinib	0	240	174	413	295	0.304	0	0.17
HCC827	sox2	ki67	24	erlotinib	0	240	175	278	298	0.351	0	0.084
HCC827	sox2	ki67	24	erlotinib	0	240	176	443	303	0.17	0	0.056
HCC827	sox2	ki67	24	erlotinib	0	240	177	299	305	0.277	0	0.08
HCC827	sox2	ki67	24	erlotinib	0	240	178	257	305	0.329	0.002	0.033
HCC827	sox2	ki67	24	erlotinib	0	240	179	350	313	0.155	0	0.051
HCC827	sox2	ki67	24	erlotinib	0	240	180	358	324	0.182	0	0.054
HCC827	sox2	ki67	24	erlotinib	0	240	181	381	332	0.204	0	0.053
HCC827	sox2	ki67	24	erlotinib	0	240	182	279	310	0.293	0	0.168
HCC827	sox2	ki67	24	erlotinib	0	240	183	269	320	0.278	0	0.137
HCC827	sox2	ki67	24	erlotinib	0	240	184	260	334	0.215	0	0.035
HCC827	sox2	ki67	24	erlotinib	0	240	185	317	315	0.294	0	0.058
HCC827	sox2	ki67	24	erlotinib	0	240	186	330	332	0.367	0	0.227
HCC827	sox2	ki67	24	erlotinib	0	240	187	307	336	0.315	0	0.154
HCC827	sox2	ki67	24	erlotinib	0	240	188	280	340	0.274	0	0.142
HCC827	sox2	ki67	24	erlotinib	0	240	189	213	352	0.262	0	0.225
HCC827	sox2	ki67	24	erlotinib	0	240	190	221	359	0.2	0	0.19
HCC827	sox2	ki67	24	erlotinib	0	240	191	370	352	0.33	0	0.198
HCC827	sox2	ki67	24	erlotinib	0	240	192	302	358	0.176	0	0.03
HCC827	sox2	ki67	24	erlotinib	0	240	193	351	362	0.206	0.002	0.023
HCC827	sox2	ki67	24	erlotinib	0	240	194	358	370	0.193	0.002	0.024
HCC827	sox2	ki67	24	erlotinib	0	240	195	330	364	0.188	0	0.047
HCC827	sox2	ki67	24	erlotinib	0	240	196	388	368	0.264	0	0.107
HCC827	sox2	ki67	24	erlotinib	0	240	197	279	374	0.31	0	0.14
HCC827	sox2	ki67	24	erlotinib	0	240	198	263	375	0.229	0	0.134
HCC827	sox2	ki67	24	erlotinib	0	240	199	122	381	0.411	0	0.348
HCC827	sox2	ki67	24	erlotinib	0	240	200	235	380	0.343	0	0.184
HCC827	sox2	ki67	24	erlotinib	0	240	201	353	384	0.219	0	0.181
HCC827	sox2	ki67	24	erlotinib	0	240	202	183	387	0.197	0	0.049
HCC827	sox2	ki67	24	erlotinib	0	240	203	199	395	0.215	0	0.196
HCC827	sox2	ki67	24	erlotinib	0	240	204	158	391	0.272	0	0.195
HCC827	sox2	ki67	24	erlotinib	0	240	205	438	397	0.172	0	0.04
HCC827	sox2	ki67	24	erlotinib	0	240	206	273	396	0.203	0	0.144
HCC827	sox2	ki67	24	erlotinib	0	240	207	321	399	0.215	0	0.056
HCC827	sox2	ki67	24	erlotinib	0	240	208	381	401	0.194	0	0.083
HCC827	sox2	ki67	24	erlotinib	0	240	209	417	405	0.166	0	0.037
HCC827	sox2	ki67	24	erlotinib	0	240	210	343	406	0.212	0	0.116
HCC827	sox2	ki67	24	erlotinib	0	240	211	358	406	0.221	0	0.178
HCC827	sox2	ki67	24	erlotinib	0	240	212	145	410	0.2	0	0.075
HCC827	sox2	ki67	24	erlotinib	0	240	213	114	417	0.335	0	0.166
HCC827	sox2	ki67	24	erlotinib	0	240	214	235	413	0.482	0	0.14
HCC827	sox2	ki67	24	erlotinib	0	240	215	293	416	0.243	0	0.119
HCC827	sox2	ki67	24	erlotinib	0	240	216	397	415	0.167	0	0.058
HCC827	sox2	ki67	24	erlotinib	0	240	217	332	424	0.221	0	0.103
HCC827	sox2	ki67	24	erlotinib	0	240	218	318	434	0.209	0	0.144
HCC827	sox2	ki67	24	erlotinib	0	240	219	262	438	0.184	0	0.142
HCC827	sox2	ki67	24	erlotinib	0	240	220	125	437	0.272	0	0.214
HCC827	sox2	ki67	24	erlotinib	0	240	221	293	442	0.238	0	0.135
HCC827	sox2	ki67	24	erlotinib	0	240	222	163	446	0.285	0	0.228
HCC827	sox2	ki67	24	erlotinib	0	240	223	202	448	0.283	0	0.154
HCC827	sox2	ki67	24	erlotinib	0	240	224	115	450	0.307	0	0.254
HCC827	sox2	ki67	24	erlotinib	0	240	225	306	457	0.203	0	0.16
HCC827	sox2	ki67	24	erlotinib	0	240	226	137	459	0.365	0	0.244
HCC827	sox2	ki67	24	erlotinib	0	240	227	282	459	0.324	0	0.214
HCC827	sox2	ki67	24	erlotinib	0	240	228	182	460	0.346	0	0.251
HCC827	sox2	ki67	24	erlotinib	0	240	229	261	469	0.288	0	0.171
HCC827	sox2	ki67	24	erlotinib	0	240	230	223	467	0.294	0	0.115
HCC827	sox2	ki67	24	erlotinib	0	240	231	103	468	0.554	0	0.296
HCC827	sox2	ki67	24	erlotinib	0	240	232	116	477	0.357	0	0.119
HCC827	sox2	ki67	24	erlotinib	0	240	233	130	487	0.361	0	0.265
HCC827	sox2	ki67	24	erlotinib	0	240	234	327	481	0.132	0	0.056
HCC827	sox2	ki67	24	erlotinib	0	240	235	300	485	0.178	0	0.054
HCC827	sox2	ki67	24	erlotinib	0	240	236	365	170	0.326	0	0.141
HCC827	sox2	ki67	24	erlotinib	0	240	237	373	181	0.319	0	0.165
HCC827	sox2	ki67	24	erlotinib	0	240	238	331	281	0.198	0	0.238
HCC827	sox2	ki67	24	erlotinib	0	240	239	394	337	0.186	0	0.053
HCC827	sox2	ki67	24	erlotinib	0	240	240	192	409	0.182	0	0.078
HCC827	sox2	ki67	24	erlotinib	0	240	1	365	22	0.234	0	0.32
HCC827	sox2	ki67	24	erlotinib	0	240	2	389	21	0.338	0.002	0.204
HCC827	sox2	ki67	24	erlotinib	0	240	3	381	28	0.308	0.009	0.194
HCC827	sox2	ki67	24	erlotinib	0	240	4	323	28	0.189	0.491	0.062
HCC827	sox2	ki67	24	erlotinib	0	240	5	330	42	0.235	0	0.18
HCC827	sox2	ki67	24	erlotinib	0	240	6	342	46	0.208	0	0.148
HCC827	sox2	ki67	24	erlotinib	0	240	7	369	44	0.171	0	0.111
HCC827	sox2	ki67	24	erlotinib	0	240	8	119	165	0.156	0	0.194
HCC827	sox2	ki67	24	erlotinib	0	240	9	121	180	0.171	0	0.106
HCC827	sox2	ki67	24	erlotinib	0	240	10	176	166	0.138	0	0.046
HCC827	sox2	ki67	24	erlotinib	0	240	11	89	168	0.285	0	0.318
HCC827	sox2	ki67	24	erlotinib	0	240	12	79	179	0.203	0	0.231
HCC827	sox2	ki67	24	erlotinib	0	240	13	89	189	0.177	0.001	0.208
HCC827	sox2	ki67	24	erlotinib	0	240	14	49	172	0.401	0	0.476
HCC827	sox2	ki67	24	erlotinib	0	240	15	21	185	0.332	0	0.356
HCC827	sox2	ki67	24	erlotinib	0	240	16	60	187	0.297	0	0.281
HCC827	sox2	ki67	24	erlotinib	0	240	17	36	196	0.237	0	0.178
HCC827	sox2	ki67	24	erlotinib	0	240	18	25	210	0.179	0	0.067
HCC827	sox2	ki67	24	erlotinib	0	240	19	66	210	0.176	0	0.226
HCC827	sox2	ki67	24	erlotinib	0	240	20	73	229	0.168	0	0.227
HCC827	sox2	ki67	24	erlotinib	0	240	21	24	234	0.162	0	0.18
HCC827	sox2	ki67	24	erlotinib	0	240	22	20	250	0.153	0	0.167
HCC827	sox2	ki67	24	erlotinib	0	240	23	46	243	0.152	0	0.157
HCC827	sox2	ki67	24	erlotinib	0	240	24	340	370	0.271	0	0.102
HCC827	sox2	ki67	24	erlotinib	0	240	25	322	379	0.204	0	0.078
HCC827	sox2	ki67	24	erlotinib	0	240	26	288	386	0.153	0	0.049
HCC827	sox2	ki67	24	erlotinib	0	240	27	415	413	0.156	0	0.067
HCC827	sox2	ki67	24	erlotinib	0	240	28	215	420	0.219	0	0.187
HCC827	sox2	ki67	24	erlotinib	0	240	29	146	420	0.18	0	0.114
HCC827	sox2	ki67	24	erlotinib	0	240	30	260	424	0.184	0	0.054
HCC827	sox2	ki67	24	erlotinib	0	240	31	366	424	0.162	0	0.07
HCC827	sox2	ki67	24	erlotinib	0	240	32	319	432	0.15	0	0.05
HCC827	sox2	ki67	24	erlotinib	0	240	33	329	437	0.147	0	0.052
HCC827	sox2	ki67	24	erlotinib	0	240	34	313	443	0.121	0	0.038
HCC827	sox2	ki67	24	erlotinib	0	240	35	175	437	0.24	0	0.229
HCC827	sox2	ki67	24	erlotinib	0	240	36	158	439	0.185	0	0.116
HCC827	sox2	ki67	24	erlotinib	0	240	37	379	438	0.209	0	0.041
HCC827	sox2	ki67	24	erlotinib	0	240	38	531	442	0.195	0	0.096
HCC827	sox2	ki67	24	erlotinib	0	240	39	129	445	0.222	0	0.21
HCC827	sox2	ki67	24	erlotinib	0	240	40	482	443	0.21	0	0.096
HCC827	sox2	ki67	24	erlotinib	0	240	41	203	445	0.177	0	0.095
HCC827	sox2	ki67	24	erlotinib	0	240	42	574	445	0.19	0	0.062
HCC827	sox2	ki67	24	erlotinib	0	240	43	365	456	0.15	0	0.037
HCC827	sox2	ki67	24	erlotinib	0	240	44	215	461	0.173	0	0.094
HCC827	sox2	ki67	24	erlotinib	0	240	45	452	463	0.206	0	0.069
HCC827	sox2	ki67	24	erlotinib	0	240	46	185	463	0.19	0	0.16
HCC827	sox2	ki67	24	erlotinib	0	240	47	186	478	0.199	0	0.117
HCC827	sox2	ki67	24	erlotinib	0	240	48	638	463	0.222	0	0.07
HCC827	sox2	ki67	24	erlotinib	0	240	49	388	472	0.199	0	0.087
HCC827	sox2	ki67	24	erlotinib	0	240	50	134	470	0.186	0	0.119
HCC827	sox2	ki67	24	erlotinib	0	240	51	265	475	0.205	0	0.097
HCC827	sox2	ki67	24	erlotinib	0	240	52	244	472	0.366	0	0.221
HCC827	sox2	ki67	24	erlotinib	0	240	53	112	475	0.238	0	0.158
HCC827	sox2	ki67	24	erlotinib	0	240	54	621	474	0.22	0	0.09
HCC827	sox2	ki67	24	erlotinib	0	240	55	226	479	0.175	0	0.102
HCC827	sox2	ki67	24	erlotinib	0	240	56	169	483	0.505	0	0.245
HCC827	sox2	ki67	24	erlotinib	0	240	57	153	484	0.18	0	0.121
HCC827	sox2	ki67	24	erlotinib	0	240	58	597	483	0.163	0	0.037
HCC827	sox2	ki67	24	erlotinib	0	240	59	673	483	0.209	0	0.101
HCC827	sox2	ki67	24	erlotinib	0	240	60	567	487	0.203	0	0.079
HCC827	sox2	ki67	24	erlotinib	0	240	61	513	487	0.169	0	0.061
HCC827	sox2	ki67	24	erlotinib	0	240	62	649	486	0.206	0	0.103
HCC827	sox2	ki67	24	erlotinib	0	240	63	141	496	0.348	0	0.2
HCC827	sox2	ki67	24	erlotinib	0	240	64	135	507	0.28	0	0.162
HCC827	sox2	ki67	24	erlotinib	0	240	65	336	497	0.185	0	0.05
HCC827	sox2	ki67	24	erlotinib	0	240	66	242	504	0.099	0	0.057
HCC827	sox2	ki67	24	erlotinib	0	240	67	445	507	0.202	0	0.116
HCC827	sox2	ki67	24	erlotinib	0	240	68	641	504	0.173	0	0.07
HCC827	sox2	ki67	24	erlotinib	0	240	69	664	505	0.286	0	0.147
HCC827	sox2	ki67	24	erlotinib	0	240	70	212	507	0.127	0	0.073
HCC827	sox2	ki67	24	erlotinib	0	240	1	523	17	0.344	0.155	0.239
HCC827	sox2	ki67	24	erlotinib	0	240	2	592	13	0.213	0.001	0.245
HCC827	sox2	ki67	24	erlotinib	0	240	3	650	18	0.209	0	0.185
HCC827	sox2	ki67	24	erlotinib	0	240	4	650	33	0.296	0	0.246
HCC827	sox2	ki67	24	erlotinib	0	240	5	674	16	0.213	0	0.193
HCC827	sox2	ki67	24	erlotinib	0	240	6	580	27	0.215	0	0.115
HCC827	sox2	ki67	24	erlotinib	0	240	7	567	40	0.227	0	0.167
HCC827	sox2	ki67	24	erlotinib	0	240	8	619	26	0.244	0	0.264
HCC827	sox2	ki67	24	erlotinib	0	240	9	629	34	0.305	0.211	0.319
HCC827	sox2	ki67	24	erlotinib	0	240	10	619	45	0.286	0.03	0.211
HCC827	sox2	ki67	24	erlotinib	0	240	11	621	56	0.321	0.001	0.283
HCC827	sox2	ki67	24	erlotinib	0	240	12	507	28	0.22	0	0.17
HCC827	sox2	ki67	24	erlotinib	0	240	13	552	30	0.3	0	0.282
HCC827	sox2	ki67	24	erlotinib	0	240	14	523	42	0.228	0	0.166
HCC827	sox2	ki67	24	erlotinib	0	240	15	551	42	0.247	0	0.186
HCC827	sox2	ki67	24	erlotinib	0	240	16	537	50	0.225	0	0.157
HCC827	sox2	ki67	24	erlotinib	0	240	17	121	36	0.235	0	0.156
HCC827	sox2	ki67	24	erlotinib	0	240	18	125	50	0.194	0	0.164
HCC827	sox2	ki67	24	erlotinib	0	240	19	601	39	0.226	1.012	0.171
HCC827	sox2	ki67	24	erlotinib	0	240	20	107	49	0.219	0	0.088
HCC827	sox2	ki67	24	erlotinib	0	240	21	507	47	0.208	0	0.14
HCC827	sox2	ki67	24	erlotinib	0	240	22	640	49	0.301	0	0.284
HCC827	sox2	ki67	24	erlotinib	0	240	23	159	52	0.175	0	0.127
HCC827	sox2	ki67	24	erlotinib	0	240	24	604	56	0.317	0	0.214
HCC827	sox2	ki67	24	erlotinib	0	240	25	555	57	0.206	0	0.126
HCC827	sox2	ki67	24	erlotinib	0	240	26	580	60	0.345	0	0.19
HCC827	sox2	ki67	24	erlotinib	0	240	27	566	66	0.229	0	0.137
HCC827	sox2	ki67	24	erlotinib	0	240	28	520	59	0.259	0	0.14
HCC827	sox2	ki67	24	erlotinib	0	240	29	509	67	0.209	0	0.098
HCC827	sox2	ki67	24	erlotinib	0	240	30	179	64	0.177	0	0.116
HCC827	sox2	ki67	24	erlotinib	0	240	31	533	71	0.311	0.005	0.213
HCC827	sox2	ki67	24	erlotinib	0	240	32	596	75	0.277	0.02	0.184
HCC827	sox2	ki67	24	erlotinib	0	240	33	161	74	0.221	0	0.09
HCC827	sox2	ki67	24	erlotinib	0	240	34	85	80	0.269	0	0.268
HCC827	sox2	ki67	24	erlotinib	0	240	35	561	80	0.215	0	0.129
HCC827	sox2	ki67	24	erlotinib	0	240	36	547	86	0.198	0	0.128
HCC827	sox2	ki67	24	erlotinib	0	240	37	142	84	0.206	0	0.084
HCC827	sox2	ki67	24	erlotinib	0	240	38	192	86	0.224	0	0.086
HCC827	sox2	ki67	24	erlotinib	0	240	39	115	91	0.222	0	0.041
HCC827	sox2	ki67	24	erlotinib	0	240	40	179	98	0.183	0	0.088
HCC827	sox2	ki67	24	erlotinib	0	240	41	214	110	0.219	0	0.09
HCC827	sox2	ki67	24	erlotinib	0	240	42	204	120	0.256	0	0.072
HCC827	sox2	ki67	24	erlotinib	0	240	43	130	117	0.22	0	0.068
HCC827	sox2	ki67	24	erlotinib	0	240	44	104	118	0.227	0	0.101
HCC827	sox2	ki67	24	erlotinib	0	240	45	156	124	0.214	0	0.079
HCC827	sox2	ki67	24	erlotinib	0	240	46	59	138	0.248	0	0.128
HCC827	sox2	ki67	24	erlotinib	0	240	47	76	138	0.301	0	0.088
HCC827	sox2	ki67	24	erlotinib	0	240	48	182	141	0.216	0	0.1
HCC827	sox2	ki67	24	erlotinib	0	240	49	103	144	0.176	0	0.1
HCC827	sox2	ki67	24	erlotinib	0	240	50	26	149	0.23	0	0.127
HCC827	sox2	ki67	24	erlotinib	0	240	51	141	153	0.215	0	0.072
HCC827	sox2	ki67	24	erlotinib	0	240	52	117	156	0.252	0	0.1
HCC827	sox2	ki67	24	erlotinib	0	240	53	161	157	0.272	0	0.092
HCC827	sox2	ki67	24	erlotinib	0	240	54	187	162	0.282	0	0.096
HCC827	sox2	ki67	24	erlotinib	0	240	55	181	177	0.376	0	0.133
HCC827	sox2	ki67	24	erlotinib	0	240	56	182	191	0.315	0	0.149
HCC827	sox2	ki67	24	erlotinib	0	240	57	206	160	0.24	0	0.074
HCC827	sox2	ki67	24	erlotinib	0	240	58	56	164	0.209	0	0.19
HCC827	sox2	ki67	24	erlotinib	0	240	59	94	170	0.25	0	0.165
HCC827	sox2	ki67	24	erlotinib	0	240	60	19	174	0.237	0	0.118
HCC827	sox2	ki67	24	erlotinib	0	240	61	221	174	0.227	0	0.097
HCC827	sox2	ki67	24	erlotinib	0	240	62	210	182	0.269	0	0.108
HCC827	sox2	ki67	24	erlotinib	0	240	63	141	178	0.208	0	0.078
HCC827	sox2	ki67	24	erlotinib	0	240	64	51	193	0.239	0	0.095
HCC827	sox2	ki67	24	erlotinib	0	240	65	237	192	0.513	0	0.311
HCC827	sox2	ki67	24	erlotinib	0	240	66	135	196	0.198	0	0.081
HCC827	sox2	ki67	24	erlotinib	0	240	67	213	201	0.273	0	0.116
HCC827	sox2	ki67	24	erlotinib	0	240	68	284	205	0.237	0	0.082
HCC827	sox2	ki67	24	erlotinib	0	240	69	191	207	0.258	0	0.101
HCC827	sox2	ki67	24	erlotinib	0	240	70	252	204	0.245	0	0.123
HCC827	sox2	ki67	24	erlotinib	0	240	71	121	216	0.212	0	0.111
HCC827	sox2	ki67	24	erlotinib	0	240	72	238	215	0.354	0	0.139
HCC827	sox2	ki67	24	erlotinib	0	240	73	222	221	0.484	0	0.163
HCC827	sox2	ki67	24	erlotinib	0	240	74	237	231	0.478	0	0.103
HCC827	sox2	ki67	24	erlotinib	0	240	75	150	218	0.208	0	0.143
HCC827	sox2	ki67	24	erlotinib	0	240	76	202	216	0.287	0	0.118
HCC827	sox2	ki67	24	erlotinib	0	240	77	264	218	0.176	0	0.104
HCC827	sox2	ki67	24	erlotinib	0	240	78	101	224	0.264	0	0.117
HCC827	sox2	ki67	24	erlotinib	0	240	79	316	235	0.293	0	0.092
HCC827	sox2	ki67	24	erlotinib	0	240	80	205	235	0.223	0	0.066
HCC827	sox2	ki67	24	erlotinib	0	240	81	282	242	0.203	0	0.065
HCC827	sox2	ki67	24	erlotinib	0	240	82	249	245	0.304	0	0.142
HCC827	sox2	ki67	24	erlotinib	0	240	83	144	257	0.276	0	0.075
HCC827	sox2	ki67	24	erlotinib	0	240	84	265	255	0.19	0	0.059
HCC827	sox2	ki67	24	erlotinib	0	240	85	200	262	0.283	0	0.101
HCC827	sox2	ki67	24	erlotinib	0	240	86	455	267	0.226	0.002	0.023
HCC827	sox2	ki67	24	erlotinib	0	240	87	460	278	0.215	0.004	0.034
HCC827	sox2	ki67	24	erlotinib	0	240	88	438	286	0.27	0	0.025
HCC827	sox2	ki67	24	erlotinib	0	240	89	433	295	0.215	0	0.031
HCC827	sox2	ki67	24	erlotinib	0	240	90	452	301	0.37	0.014	0.26
HCC827	sox2	ki67	24	erlotinib	0	240	91	451	314	0.275	0	0.311
HCC827	sox2	ki67	24	erlotinib	0	240	92	470	313	0.266	0.001	0.185
HCC827	sox2	ki67	24	erlotinib	0	240	93	262	308	0.19	0	0.039
HCC827	sox2	ki67	24	erlotinib	0	240	94	271	318	0.196	0	0.044
HCC827	sox2	ki67	24	erlotinib	0	240	95	683	313	0.167	0	0.11
HCC827	sox2	ki67	24	erlotinib	0	240	96	673	326	0.19	0	0.095
HCC827	sox2	ki67	24	erlotinib	0	240	97	361	323	0.205	0	0.076
HCC827	sox2	ki67	24	erlotinib	0	240	98	248	327	0.283	0	0.027
HCC827	sox2	ki67	24	erlotinib	0	240	99	247	342	0.279	0	0.034
HCC827	sox2	ki67	24	erlotinib	0	240	100	270	347	0.28	0	0.024
HCC827	sox2	ki67	24	erlotinib	0	240	101	261	357	0.285	0	0.041
HCC827	sox2	ki67	24	erlotinib	0	240	102	400	327	0.216	0	0.088
HCC827	sox2	ki67	24	erlotinib	0	240	103	424	332	0.18	0.094	0.056
HCC827	sox2	ki67	24	erlotinib	0	240	104	387	335	0.539	0	0.285
HCC827	sox2	ki67	24	erlotinib	0	240	105	341	341	0.204	0.001	0.124
HCC827	sox2	ki67	24	erlotinib	0	240	106	373	348	0.292	0.045	0.134
HCC827	sox2	ki67	24	erlotinib	0	240	107	384	363	0.322	0.001	0.153
HCC827	sox2	ki67	24	erlotinib	0	240	108	469	346	0.218	0.004	0.048
HCC827	sox2	ki67	24	erlotinib	0	240	109	448	353	0.197	0	0.131
HCC827	sox2	ki67	24	erlotinib	0	240	110	404	347	0.177	0.003	0.014
HCC827	sox2	ki67	24	erlotinib	0	240	111	417	350	0.191	0.007	0.013
HCC827	sox2	ki67	24	erlotinib	0	240	112	405	361	0.303	0.001	0.152
HCC827	sox2	ki67	24	erlotinib	0	240	113	656	357	0.159	0	0.094
HCC827	sox2	ki67	24	erlotinib	0	240	114	352	361	0.299	0.393	0.028
HCC827	sox2	ki67	24	erlotinib	0	240	115	357	377	0.258	0.01	0.05
HCC827	sox2	ki67	24	erlotinib	0	240	116	637	361	0.159	0	0.101
HCC827	sox2	ki67	24	erlotinib	0	240	117	677	361	0.221	0	0.165
HCC827	sox2	ki67	24	erlotinib	0	240	118	333	364	0.252	0	0.118
HCC827	sox2	ki67	24	erlotinib	0	240	119	426	370	0.371	0.001	0.12
HCC827	sox2	ki67	24	erlotinib	0	240	120	646	377	0.182	0	0.109
HCC827	sox2	ki67	24	erlotinib	0	240	121	678	380	0.162	0	0.094
HCC827	sox2	ki67	24	erlotinib	0	240	122	340	382	0.371	0.001	0.146
HCC827	sox2	ki67	24	erlotinib	0	240	123	443	387	0.364	0	0.08
HCC827	sox2	ki67	24	erlotinib	0	240	124	621	388	0.22	0	0.077
HCC827	sox2	ki67	24	erlotinib	0	240	125	665	408	0.264	0	0.17
HCC827	sox2	ki67	24	erlotinib	0	240	126	326	414	0.24	0	0.116
HCC827	sox2	ki67	24	erlotinib	0	240	127	369	426	0.208	0	0.203
HCC827	sox2	ki67	24	erlotinib	0	240	128	346	424	0.225	0.007	0.097
HCC827	sox2	ki67	24	erlotinib	0	240	129	337	439	0.225	0	0.098
HCC827	sox2	ki67	24	erlotinib	0	240	130	680	431	0.239	0	0.131
HCC827	sox2	ki67	24	erlotinib	0	240	131	311	439	0.225	0	0.064
HCC827	sox2	ki67	24	erlotinib	0	240	132	241	443	0.208	0	0.043
HCC827	sox2	ki67	24	erlotinib	0	240	133	658	455	0.237	0	0.215
HCC827	sox2	ki67	24	erlotinib	0	240	134	299	457	0.217	0	0.073
HCC827	sox2	ki67	24	erlotinib	0	240	135	332	479	0.371	0	0.106
HCC827	sox2	ki67	24	erlotinib	0	240	136	656	494	0.193	0	0.103
HCC827	sox2	ki67	24	erlotinib	0	240	137	640	507	0.19	0	0.094
HCC827	sox2	ki67	24	erlotinib	0	240	1	139	154	0.44	0	0.431
HCC827	sox2	ki67	24	erlotinib	0	240	2	121	157	0.419	0	0.464
HCC827	sox2	ki67	24	erlotinib	0	240	3	114	170	0.409	0	0.442
HCC827	sox2	ki67	24	erlotinib	0	240	4	157	159	0.375	0	0.315
HCC827	sox2	ki67	24	erlotinib	0	240	5	134	171	0.364	0	0.276
HCC827	sox2	ki67	24	erlotinib	0	240	6	167	176	0.263	0	0.147
HCC827	sox2	ki67	24	erlotinib	0	240	7	160	182	0.321	0.002	0.243
HCC827	sox2	ki67	24	erlotinib	0	240	8	129	188	0.215	0.001	0.184
HCC827	sox2	ki67	24	erlotinib	0	240	9	147	192	0.293	0	0.264
HCC827	sox2	ki67	24	erlotinib	0	240	10	616	319	0.344	0	0.137
HCC827	sox2	ki67	24	erlotinib	0	240	11	577	332	0.267	0	0.108
HCC827	sox2	ki67	24	erlotinib	0	240	12	621	336	0.222	0	0.072
HCC827	sox2	ki67	24	erlotinib	0	240	13	600	344	0.561	0	0.224
HCC827	sox2	ki67	24	erlotinib	0	240	14	666	357	0.237	0	0.118
HCC827	sox2	ki67	24	erlotinib	0	240	15	619	361	0.269	0	0.18
HCC827	sox2	ki67	24	erlotinib	0	240	16	539	367	0.293	0	0.23
HCC827	sox2	ki67	24	erlotinib	0	240	17	594	361	0.189	0	0.085
HCC827	sox2	ki67	24	erlotinib	0	240	18	586	379	0.178	0	0.094
HCC827	sox2	ki67	24	erlotinib	0	240	19	653	385	0.245	0	0.18
HCC827	sox2	ki67	24	erlotinib	0	240	20	660	402	0.254	0	0.154
HCC827	sox2	ki67	24	erlotinib	0	240	21	606	389	0.17	0	0.06
HCC827	sox2	ki67	24	erlotinib	0	240	22	607	415	0.285	0	0.126
HCC827	sox2	ki67	24	erlotinib	0	240	23	667	417	0.209	0	0.071
HCC827	sox2	ki67	24	erlotinib	0	240	24	553	433	0.175	0	0.208
HCC827	sox2	ki67	24	erlotinib	0	240	25	632	429	0.246	0	0.103
HCC827	sox2	ki67	24	erlotinib	0	240	26	586	439	0.216	0	0.052
HCC827	sox2	ki67	24	erlotinib	0	240	27	605	442	0.174	0	0.074
HCC827	sox2	ki67	24	erlotinib	0	240	28	677	444	0.196	0	0.07
HCC827	sox2	ki67	24	erlotinib	0	240	29	463	446	0.252	0	0.22
HCC827	sox2	ki67	24	erlotinib	0	240	30	644	448	0.261	0	0.118
HCC827	sox2	ki67	24	erlotinib	0	240	31	427	448	0.223	0	0.129
HCC827	sox2	ki67	24	erlotinib	0	240	32	570	453	0.158	0	0.059
HCC827	sox2	ki67	24	erlotinib	0	240	33	617	460	0.237	0	0.096
HCC827	sox2	ki67	24	erlotinib	0	240	34	675	469	0.214	0	0.088
HCC827	sox2	ki67	24	erlotinib	0	240	35	590	470	0.185	0	0.062
HCC827	sox2	ki67	24	erlotinib	0	240	36	406	476	0.183	0	0.112
HCC827	sox2	ki67	24	erlotinib	0	240	37	551	479	0.136	0	0.049
HCC827	sox2	ki67	24	erlotinib	0	240	38	460	480	0.208	0	0.124
HCC827	sox2	ki67	24	erlotinib	0	240	39	514	486	0.14	0	0.053
HCC827	sox2	ki67	24	erlotinib	0	240	40	572	497	0.136	0	0.049
HCC827	sox2	ki67	24	erlotinib	0	240	41	390	499	0.232	0	0.129
HCC827	sox2	ki67	24	erlotinib	0	240	42	597	504	0.195	0	0.134
HCC827	sox2	ki67	24	erlotinib	0	240	43	635	506	0.219	0	0.133
HCC827	sox2	ki67	24	erlotinib	0	240	44	443	508	0.187	0	0.1
HCC827	sox2	ki67	24	erlotinib	0	240	1	89	10	0.204	0	0.125
HCC827	sox2	ki67	24	erlotinib	0	240	2	276	14	0.2	0	0.115
HCC827	sox2	ki67	24	erlotinib	0	240	3	679	12	0.275	0	0.275
HCC827	sox2	ki67	24	erlotinib	0	240	4	136	12	0.228	0	0.089
HCC827	sox2	ki67	24	erlotinib	0	240	5	597	19	0.154	0	0.151
HCC827	sox2	ki67	24	erlotinib	0	240	6	360	24	0.134	0	0.141
HCC827	sox2	ki67	24	erlotinib	0	240	7	640	23	0.148	0	0.107
HCC827	sox2	ki67	24	erlotinib	0	240	8	115	26	0.195	0	0.205
HCC827	sox2	ki67	24	erlotinib	0	240	9	665	23	0.19	0	0.102
HCC827	sox2	ki67	24	erlotinib	0	240	10	79	31	0.197	0	0.151
HCC827	sox2	ki67	24	erlotinib	0	240	11	252	28	0.231	0	0.229
HCC827	sox2	ki67	24	erlotinib	0	240	12	384	29	0.203	0	0.09
HCC827	sox2	ki67	24	erlotinib	0	240	13	528	32	0.229	0	0.112
HCC827	sox2	ki67	24	erlotinib	0	240	14	543	36	0.279	0	0.191
HCC827	sox2	ki67	24	erlotinib	0	240	15	565	34	0.234	0	0.122
HCC827	sox2	ki67	24	erlotinib	0	240	16	457	35	0.127	0	0.084
HCC827	sox2	ki67	24	erlotinib	0	240	17	428	36	0.181	0	0.115
HCC827	sox2	ki67	24	erlotinib	0	240	18	682	41	0.221	0	0.186
HCC827	sox2	ki67	24	erlotinib	0	240	19	494	44	0.144	0	0.074
HCC827	sox2	ki67	24	erlotinib	0	240	20	404	46	0.194	0	0.091
HCC827	sox2	ki67	24	erlotinib	0	240	21	614	45	0.163	0	0.139
HCC827	sox2	ki67	24	erlotinib	0	240	22	597	49	0.191	0	0.154
HCC827	sox2	ki67	24	erlotinib	0	240	23	384	48	0.192	0	0.065
HCC827	sox2	ki67	24	erlotinib	0	240	24	641	48	0.198	0	0.103
HCC827	sox2	ki67	24	erlotinib	0	240	25	163	52	0.221	0	0.078
HCC827	sox2	ki67	24	erlotinib	0	240	26	148	61	0.213	0	0.06
HCC827	sox2	ki67	24	erlotinib	0	240	27	167	67	0.217	0	0.072
HCC827	sox2	ki67	24	erlotinib	0	240	28	443	53	0.208	0	0.097
HCC827	sox2	ki67	24	erlotinib	0	240	29	220	60	0.217	0	0.241
HCC827	sox2	ki67	24	erlotinib	0	240	30	319	57	0.139	0	0.114
HCC827	sox2	ki67	24	erlotinib	0	240	31	354	63	0.147	0	0.049
HCC827	sox2	ki67	24	erlotinib	0	240	32	429	59	0.198	0	0.065
HCC827	sox2	ki67	24	erlotinib	0	240	33	465	61	0.176	0	0.113
HCC827	sox2	ki67	24	erlotinib	0	240	34	479	61	0.189	0	0.092
HCC827	sox2	ki67	24	erlotinib	0	240	35	83	65	0.195	0	0.114
HCC827	sox2	ki67	24	erlotinib	0	240	36	395	64	0.172	0	0.124
HCC827	sox2	ki67	24	erlotinib	0	240	37	526	64	0.177	0	0.097
HCC827	sox2	ki67	24	erlotinib	0	240	38	610	66	0.182	0	0.091
HCC827	sox2	ki67	24	erlotinib	0	240	39	638	70	0.162	0	0.148
HCC827	sox2	ki67	24	erlotinib	0	240	40	579	70	0.248	0	0.099
HCC827	sox2	ki67	24	erlotinib	0	240	41	568	80	0.226	0	0.088
HCC827	sox2	ki67	24	erlotinib	0	240	42	590	79	0.266	0	0.126
HCC827	sox2	ki67	24	erlotinib	0	240	43	592	91	0.324	0	0.181
HCC827	sox2	ki67	24	erlotinib	0	240	44	367	72	0.17	0	0.085
HCC827	sox2	ki67	24	erlotinib	0	240	45	245	74	0.205	0	0.127
HCC827	sox2	ki67	24	erlotinib	0	240	46	417	74	0.194	0	0.133
HCC827	sox2	ki67	24	erlotinib	0	240	47	498	74	0.172	0	0.1
HCC827	sox2	ki67	24	erlotinib	0	240	48	511	82	0.19	0	0.143
HCC827	sox2	ki67	24	erlotinib	0	240	49	514	97	0.2	0	0.108
HCC827	sox2	ki67	24	erlotinib	0	240	50	526	112	0.197	0	0.116
HCC827	sox2	ki67	24	erlotinib	0	240	51	658	75	0.229	0	0.093
HCC827	sox2	ki67	24	erlotinib	0	240	52	439	77	0.176	0	0.066
HCC827	sox2	ki67	24	erlotinib	0	240	53	458	77	0.203	0	0.098
HCC827	sox2	ki67	24	erlotinib	0	240	54	619	80	0.192	0	0.166
HCC827	sox2	ki67	24	erlotinib	0	240	55	530	83	0.288	0	0.216
HCC827	sox2	ki67	24	erlotinib	0	240	56	325	85	0.152	0	0.075
HCC827	sox2	ki67	24	erlotinib	0	240	57	316	91	0.15	0	0.084
HCC827	sox2	ki67	24	erlotinib	0	240	58	322	106	0.177	0	0.06
HCC827	sox2	ki67	24	erlotinib	0	240	59	471	87	0.18	0	0.113
HCC827	sox2	ki67	24	erlotinib	0	240	60	546	90	0.233	0	0.078
HCC827	sox2	ki67	24	erlotinib	0	240	61	280	96	0.233	0	0.119
HCC827	sox2	ki67	24	erlotinib	0	240	62	392	93	0.152	0	0.107
HCC827	sox2	ki67	24	erlotinib	0	240	63	91	98	0.152	0	0.09
HCC827	sox2	ki67	24	erlotinib	0	240	64	494	99	0.18	0	0.103
HCC827	sox2	ki67	24	erlotinib	0	240	65	609	96	0.271	0	0.184
HCC827	sox2	ki67	24	erlotinib	0	240	66	598	106	0.245	0	0.165
HCC827	sox2	ki67	24	erlotinib	0	240	67	445	102	0.164	0	0.124
HCC827	sox2	ki67	24	erlotinib	0	240	68	649	101	0.153	0	0.154
HCC827	sox2	ki67	24	erlotinib	0	240	69	472	106	0.497	0	0.208
HCC827	sox2	ki67	24	erlotinib	0	240	70	231	109	0.161	0	0.071
HCC827	sox2	ki67	24	erlotinib	0	240	71	418	108	0.199	0	0.101
HCC827	sox2	ki67	24	erlotinib	0	240	72	365	110	0.154	0	0.089
HCC827	sox2	ki67	24	erlotinib	0	240	73	545	112	0.149	0.003	0.043
HCC827	sox2	ki67	24	erlotinib	0	240	74	565	111	0.236	0	0.112
HCC827	sox2	ki67	24	erlotinib	0	240	75	628	111	0.302	0	0.19
HCC827	sox2	ki67	24	erlotinib	0	240	76	612	118	0.226	0	0.108
HCC827	sox2	ki67	24	erlotinib	0	240	77	454	116	0.298	0	0.184
HCC827	sox2	ki67	24	erlotinib	0	240	78	386	119	0.262	0	0.188
HCC827	sox2	ki67	24	erlotinib	0	240	79	672	120	0.198	0	0.124
HCC827	sox2	ki67	24	erlotinib	0	240	80	346	120	0.182	0	0.108
HCC827	sox2	ki67	24	erlotinib	0	240	81	277	125	0.171	0	0.151
HCC827	sox2	ki67	24	erlotinib	0	240	82	585	124	0.205	0	0.14
HCC827	sox2	ki67	24	erlotinib	0	240	83	295	127	0.24	0	0.075
HCC827	sox2	ki67	24	erlotinib	0	240	84	301	143	0.199	0	0.069
HCC827	sox2	ki67	24	erlotinib	0	240	85	364	128	0.193	0	0.112
HCC827	sox2	ki67	24	erlotinib	0	240	86	430	130	0.251	0	0.11
HCC827	sox2	ki67	24	erlotinib	0	240	87	492	125	0.526	0	0.215
HCC827	sox2	ki67	24	erlotinib	0	240	88	650	132	0.37	0	0.663
HCC827	sox2	ki67	24	erlotinib	0	240	89	470	129	0.536	0	0.201
HCC827	sox2	ki67	24	erlotinib	0	240	90	451	136	0.314	0	0.164
HCC827	sox2	ki67	24	erlotinib	0	240	91	464	141	0.361	0	0.161
HCC827	sox2	ki67	24	erlotinib	0	240	92	251	133	0.176	0	0.152
HCC827	sox2	ki67	24	erlotinib	0	240	93	616	132	0.18	0	0.095
HCC827	sox2	ki67	24	erlotinib	0	240	94	213	135	0.237	0	0.107
HCC827	sox2	ki67	24	erlotinib	0	240	95	519	135	0.225	0	0.067
HCC827	sox2	ki67	24	erlotinib	0	240	96	537	136	0.273	0	0.155
HCC827	sox2	ki67	24	erlotinib	0	240	97	535	150	0.336	0.001	0.173
HCC827	sox2	ki67	24	erlotinib	0	240	98	536	166	0.481	0	0.338
HCC827	sox2	ki67	24	erlotinib	0	240	99	551	136	0.243	0	0.187
HCC827	sox2	ki67	24	erlotinib	0	240	100	321	139	0.222	0	0.09
HCC827	sox2	ki67	24	erlotinib	0	240	101	163	139	0.213	0	0.098
HCC827	sox2	ki67	24	erlotinib	0	240	102	281	143	0.178	0	0.133
HCC827	sox2	ki67	24	erlotinib	0	240	103	510	145	0.331	0.001	0.065
HCC827	sox2	ki67	24	erlotinib	0	240	104	579	147	0.386	0	0.212
HCC827	sox2	ki67	24	erlotinib	0	240	105	594	153	0.308	0	0.244
HCC827	sox2	ki67	24	erlotinib	0	240	106	608	164	0.319	0	0.19
HCC827	sox2	ki67	24	erlotinib	0	240	107	599	175	0.281	0	0.259
HCC827	sox2	ki67	24	erlotinib	0	240	108	408	153	0.215	0	0.078
HCC827	sox2	ki67	24	erlotinib	0	240	109	557	154	0.422	0	0.26
HCC827	sox2	ki67	24	erlotinib	0	240	110	552	169	0.488	0	0.34
HCC827	sox2	ki67	24	erlotinib	0	240	111	643	157	0.225	0	0.102
HCC827	sox2	ki67	24	erlotinib	0	240	112	188	155	0.183	0	0.041
HCC827	sox2	ki67	24	erlotinib	0	240	113	245	158	0.205	0	0.109
HCC827	sox2	ki67	24	erlotinib	0	240	114	460	161	0.191	0.001	0.054
HCC827	sox2	ki67	24	erlotinib	0	240	115	372	161	0.143	0.001	0.076
HCC827	sox2	ki67	24	erlotinib	0	240	116	360	174	0.134	0	0.062
HCC827	sox2	ki67	24	erlotinib	0	240	117	497	160	0.241	0	0.06
HCC827	sox2	ki67	24	erlotinib	0	240	118	494	176	0.187	0	0.058
HCC827	sox2	ki67	24	erlotinib	0	240	119	572	160	0.462	0	0.373
HCC827	sox2	ki67	24	erlotinib	0	240	120	479	164	0.264	0	0.079
HCC827	sox2	ki67	24	erlotinib	0	240	121	472	178	0.349	0.006	0.275
HCC827	sox2	ki67	24	erlotinib	0	240	122	460	186	0.29	0.005	0.321
HCC827	sox2	ki67	24	erlotinib	0	240	123	212	170	0.207	0	0.107
HCC827	sox2	ki67	24	erlotinib	0	240	124	513	167	0.315	0	0.114
HCC827	sox2	ki67	24	erlotinib	0	240	125	580	171	0.333	0	0.264
HCC827	sox2	ki67	24	erlotinib	0	240	126	566	181	0.344	0	0.208
HCC827	sox2	ki67	24	erlotinib	0	240	127	671	170	0.152	0	0.068
HCC827	sox2	ki67	24	erlotinib	0	240	128	289	176	0.213	0	0.132
HCC827	sox2	ki67	24	erlotinib	0	240	129	399	174	0.206	0	0.076
HCC827	sox2	ki67	24	erlotinib	0	240	130	312	183	0.214	0	0.07
HCC827	sox2	ki67	24	erlotinib	0	240	131	546	183	0.546	0	0.354
HCC827	sox2	ki67	24	erlotinib	0	240	132	659	188	0.234	0.001	0.126
HCC827	sox2	ki67	24	erlotinib	0	240	133	336	191	0.222	0	0.098
HCC827	sox2	ki67	24	erlotinib	0	240	134	424	190	0.228	0	0.079
HCC827	sox2	ki67	24	erlotinib	0	240	135	390	193	0.181	0	0.101
HCC827	sox2	ki67	24	erlotinib	0	240	136	533	194	0.233	0	0.06
HCC827	sox2	ki67	24	erlotinib	0	240	137	589	196	0.211	0	0.086
HCC827	sox2	ki67	24	erlotinib	0	240	138	174	200	0.207	0	0.161
HCC827	sox2	ki67	24	erlotinib	0	240	139	632	197	0.168	0	0.082
HCC827	sox2	ki67	24	erlotinib	0	240	140	489	198	0.155	0	0.042
HCC827	sox2	ki67	24	erlotinib	0	240	141	437	204	0.298	0	0.129
HCC827	sox2	ki67	24	erlotinib	0	240	142	512	200	0.162	0	0.069
HCC827	sox2	ki67	24	erlotinib	0	240	143	612	202	0.173	0	0.089
HCC827	sox2	ki67	24	erlotinib	0	240	144	410	207	0.195	0	0.1
HCC827	sox2	ki67	24	erlotinib	0	240	145	362	215	0.215	0	0.115
HCC827	sox2	ki67	24	erlotinib	0	240	146	546	214	0.234	0	0.11
HCC827	sox2	ki67	24	erlotinib	0	240	147	564	215	0.21	0	0.059
HCC827	sox2	ki67	24	erlotinib	0	240	148	570	230	0.216	0	0.086
HCC827	sox2	ki67	24	erlotinib	0	240	149	248	214	0.155	0	0.042
HCC827	sox2	ki67	24	erlotinib	0	240	150	521	216	0.206	0	0.067
HCC827	sox2	ki67	24	erlotinib	0	240	151	525	229	0.236	0	0.105
HCC827	sox2	ki67	24	erlotinib	0	240	152	647	217	0.215	0	0.102
HCC827	sox2	ki67	24	erlotinib	0	240	153	632	216	0.205	0	0.076
HCC827	sox2	ki67	24	erlotinib	0	240	154	647	231	0.196	0	0.076
HCC827	sox2	ki67	24	erlotinib	0	240	155	632	241	0.264	0	0.098
HCC827	sox2	ki67	24	erlotinib	0	240	156	295	220	0.223	0	0.079
HCC827	sox2	ki67	24	erlotinib	0	240	157	448	218	0.177	0	0.057
HCC827	sox2	ki67	24	erlotinib	0	240	158	453	233	0.187	0	0.059
HCC827	sox2	ki67	24	erlotinib	0	240	159	213	222	0.178	0	0.059
HCC827	sox2	ki67	24	erlotinib	0	240	160	599	220	0.201	0	0.067
HCC827	sox2	ki67	24	erlotinib	0	240	161	497	222	0.251	0	0.1
HCC827	sox2	ki67	24	erlotinib	0	240	162	430	228	0.26	0	0.13
HCC827	sox2	ki67	24	erlotinib	0	240	163	477	231	0.161	0	0.085
HCC827	sox2	ki67	24	erlotinib	0	240	164	671	225	0.232	0.001	0.093
HCC827	sox2	ki67	24	erlotinib	0	240	165	344	231	0.202	0	0.045
HCC827	sox2	ki67	24	erlotinib	0	240	166	324	231	0.176	0	0.07
HCC827	sox2	ki67	24	erlotinib	0	240	167	387	234	0.197	0	0.116
HCC827	sox2	ki67	24	erlotinib	0	240	168	411	232	0.18	0	0.05
HCC827	sox2	ki67	24	erlotinib	0	240	169	605	238	0.24	0	0.083
HCC827	sox2	ki67	24	erlotinib	0	240	170	592	247	0.208	0	0.074
HCC827	sox2	ki67	24	erlotinib	0	240	171	235	244	0.218	0	0.132
HCC827	sox2	ki67	24	erlotinib	0	240	172	671	246	0.292	0	0.164
HCC827	sox2	ki67	24	erlotinib	0	240	173	539	247	0.24	0	0.115
HCC827	sox2	ki67	24	erlotinib	0	240	174	653	250	0.197	0	0.072
HCC827	sox2	ki67	24	erlotinib	0	240	175	516	252	0.242	0	0.076
HCC827	sox2	ki67	24	erlotinib	0	240	176	416	252	0.208	0	0.043
HCC827	sox2	ki67	24	erlotinib	0	240	177	496	257	0.181	0	0.104
HCC827	sox2	ki67	24	erlotinib	0	240	178	500	274	0.194	0	0.109
HCC827	sox2	ki67	24	erlotinib	0	240	179	488	279	0.191	0	0.067
HCC827	sox2	ki67	24	erlotinib	0	240	180	282	262	0.215	0	0.104
HCC827	sox2	ki67	24	erlotinib	0	240	181	441	258	0.185	0	0.043
HCC827	sox2	ki67	24	erlotinib	0	240	182	561	261	0.208	0	0.059
HCC827	sox2	ki67	24	erlotinib	0	240	183	457	263	0.199	0	0.046
HCC827	sox2	ki67	24	erlotinib	0	240	184	634	265	0.171	0	0.066
HCC827	sox2	ki67	24	erlotinib	0	240	185	607	267	0.166	0	0.051
HCC827	sox2	ki67	24	erlotinib	0	240	186	198	273	0.24	0	0.154
HCC827	sox2	ki67	24	erlotinib	0	240	187	389	274	0.179	0	0.077
HCC827	sox2	ki67	24	erlotinib	0	240	188	526	277	0.209	0	0.054
HCC827	sox2	ki67	24	erlotinib	0	240	189	542	278	0.237	0	0.06
HCC827	sox2	ki67	24	erlotinib	0	240	190	543	292	0.198	0	0.057
HCC827	sox2	ki67	24	erlotinib	0	240	191	661	278	0.19	0	0.077
HCC827	sox2	ki67	24	erlotinib	0	240	192	219	279	0.205	0	0.068
HCC827	sox2	ki67	24	erlotinib	0	240	193	418	277	0.184	0	0.092
HCC827	sox2	ki67	24	erlotinib	0	240	194	424	290	0.179	0	0.094
HCC827	sox2	ki67	24	erlotinib	0	240	195	588	279	0.157	0	0.077
HCC827	sox2	ki67	24	erlotinib	0	240	196	470	281	0.199	0	0.054
HCC827	sox2	ki67	24	erlotinib	0	240	197	567	280	0.184	0	0.055
HCC827	sox2	ki67	24	erlotinib	0	240	198	329	287	0.17	0	0.218
HCC827	sox2	ki67	24	erlotinib	0	240	199	372	282	0.202	0	0.059
HCC827	sox2	ki67	24	erlotinib	0	240	200	356	286	0.276	0	0.134
HCC827	sox2	ki67	24	erlotinib	0	240	201	257	286	0.18	0	0.06
HCC827	sox2	ki67	24	erlotinib	0	240	202	631	287	0.16	0	0.053
HCC827	sox2	ki67	24	erlotinib	0	240	203	449	297	0.172	0	0.094
HCC827	sox2	ki67	24	erlotinib	0	240	204	489	299	0.224	0	0.076
HCC827	sox2	ki67	24	erlotinib	0	240	205	482	311	0.215	0	0.067
HCC827	sox2	ki67	24	erlotinib	0	240	206	574	299	0.183	0	0.074
HCC827	sox2	ki67	24	erlotinib	0	240	207	598	303	0.169	0	0.078
HCC827	sox2	ki67	24	erlotinib	0	240	208	655	303	0.187	0	0.066
HCC827	sox2	ki67	24	erlotinib	0	240	209	365	307	0.219	0	0.105
HCC827	sox2	ki67	24	erlotinib	0	240	210	348	309	0.2	0	0.172
HCC827	sox2	ki67	24	erlotinib	0	240	211	393	309	0.199	0	0.078
HCC827	sox2	ki67	24	erlotinib	0	240	212	504	310	0.24	0	0.073
HCC827	sox2	ki67	24	erlotinib	0	240	213	501	324	0.198	0	0.081
HCC827	sox2	ki67	24	erlotinib	0	240	214	618	311	0.186	0	0.037
HCC827	sox2	ki67	24	erlotinib	0	240	215	459	310	0.228	0	0.056
HCC827	sox2	ki67	24	erlotinib	0	240	216	221	313	0.162	0	0.08
HCC827	sox2	ki67	24	erlotinib	0	240	217	530	313	0.18	0	0.066
HCC827	sox2	ki67	24	erlotinib	0	240	218	518	318	0.202	0	0.049
HCC827	sox2	ki67	24	erlotinib	0	240	219	548	316	0.206	0	0.064
HCC827	sox2	ki67	24	erlotinib	0	240	220	576	318	0.211	0	0.061
HCC827	sox2	ki67	24	erlotinib	0	240	221	276	322	0.19	0	0.042
HCC827	sox2	ki67	24	erlotinib	0	240	222	434	325	0.226	0	0.077
HCC827	sox2	ki67	24	erlotinib	0	240	223	307	321	0.17	0	0.094
HCC827	sox2	ki67	24	erlotinib	0	240	224	657	325	0.165	0	0.067
HCC827	sox2	ki67	24	erlotinib	0	240	225	386	325	0.222	0	0.189
HCC827	sox2	ki67	24	erlotinib	0	240	226	462	327	0.178	0	0.066
HCC827	sox2	ki67	24	erlotinib	0	240	227	450	340	0.215	0	0.071
HCC827	sox2	ki67	24	erlotinib	0	240	228	363	330	0.22	0	0.182
HCC827	sox2	ki67	24	erlotinib	0	240	229	632	333	0.161	0	0.061
HCC827	sox2	ki67	24	erlotinib	0	240	230	408	336	0.257	0.036	0.192
HCC827	sox2	ki67	24	erlotinib	0	240	231	398	344	0.197	0.177	0.118
HCC827	sox2	ki67	24	erlotinib	0	240	232	389	357	0.209	0.217	0.076
HCC827	sox2	ki67	24	erlotinib	0	240	233	413	360	0.223	0.012	0.169
HCC827	sox2	ki67	24	erlotinib	0	240	234	339	336	0.172	0	0.126
HCC827	sox2	ki67	24	erlotinib	0	240	235	551	341	0.212	0	0.09
HCC827	sox2	ki67	24	erlotinib	0	240	236	613	339	0.165	0	0.084
HCC827	sox2	ki67	24	erlotinib	0	240	237	594	342	0.188	0	0.059
HCC827	sox2	ki67	24	erlotinib	0	240	238	252	341	0.158	0	0.083
HCC827	sox2	ki67	24	erlotinib	0	240	239	317	348	0.145	0	0.089
HCC827	sox2	ki67	24	erlotinib	0	240	240	373	348	0.155	0.103	0.103
HCC827	sox2	ki67	24	erlotinib	0	240	241	499	346	0.255	0	0.128
HCC827	sox2	ki67	24	erlotinib	0	240	242	647	348	0.113	0.764	0.017
HCC827	sox2	ki67	24	erlotinib	0	240	243	537	358	0.188	0	0.073
HCC827	sox2	ki67	24	erlotinib	0	240	244	666	360	0.133	0	0.058
HCC827	sox2	ki67	24	erlotinib	0	240	245	582	364	0.193	0	0.084
HCC827	sox2	ki67	24	erlotinib	0	240	246	516	363	0.311	0	0.181
HCC827	sox2	ki67	24	erlotinib	0	240	247	517	377	0.194	0	0.055
HCC827	sox2	ki67	24	erlotinib	0	240	248	610	363	0.172	0	0.057
HCC827	sox2	ki67	24	erlotinib	0	240	249	302	364	0.155	0	0.114
HCC827	sox2	ki67	24	erlotinib	0	240	250	630	363	0.188	0	0.089
HCC827	sox2	ki67	24	erlotinib	0	240	251	357	369	0.208	0.002	0.177
HCC827	sox2	ki67	24	erlotinib	0	240	252	559	370	0.212	0	0.046
HCC827	sox2	ki67	24	erlotinib	0	240	253	493	371	0.202	0	0.124
HCC827	sox2	ki67	24	erlotinib	0	240	254	379	372	0.225	0	0.185
HCC827	sox2	ki67	24	erlotinib	0	240	255	453	377	0.183	0	0.134
HCC827	sox2	ki67	24	erlotinib	0	240	256	325	384	0.168	0	0.145
HCC827	sox2	ki67	24	erlotinib	0	240	257	353	384	0.151	0.099	0.015
HCC827	sox2	ki67	24	erlotinib	0	240	258	542	385	0.168	0	0.044
HCC827	sox2	ki67	24	erlotinib	0	240	259	662	385	0.224	0	0.072
HCC827	sox2	ki67	24	erlotinib	0	240	260	664	402	0.246	0	0.081
HCC827	sox2	ki67	24	erlotinib	0	240	261	629	390	0.167	0	0.074
HCC827	sox2	ki67	24	erlotinib	0	240	262	427	395	0.255	0	0.16
HCC827	sox2	ki67	24	erlotinib	0	240	263	430	409	0.264	0	0.246
HCC827	sox2	ki67	24	erlotinib	0	240	264	418	416	0.195	0	0.238
HCC827	sox2	ki67	24	erlotinib	0	240	265	471	395	0.204	0	0.076
HCC827	sox2	ki67	24	erlotinib	0	240	266	564	397	0.249	0	0.084
HCC827	sox2	ki67	24	erlotinib	0	240	267	581	399	0.191	0.012	0.023
HCC827	sox2	ki67	24	erlotinib	0	240	268	370	399	0.277	0	0.178
HCC827	sox2	ki67	24	erlotinib	0	240	269	404	402	0.189	0	0.211
HCC827	sox2	ki67	24	erlotinib	0	240	270	348	407	0.168	0	0.104
HCC827	sox2	ki67	24	erlotinib	0	240	271	339	420	0.197	0	0.129
HCC827	sox2	ki67	24	erlotinib	0	240	272	492	412	0.279	0	0.203
HCC827	sox2	ki67	24	erlotinib	0	240	273	446	416	0.175	0.039	0.071
HCC827	sox2	ki67	24	erlotinib	0	240	274	444	431	0.144	0.374	0.064
HCC827	sox2	ki67	24	erlotinib	0	240	275	607	417	0.156	0	0.162
HCC827	sox2	ki67	24	erlotinib	0	240	276	591	424	0.148	0	0.127
HCC827	sox2	ki67	24	erlotinib	0	240	277	473	421	0.205	0.001	0.068
HCC827	sox2	ki67	24	erlotinib	0	240	278	557	421	0.194	0	0.058
HCC827	sox2	ki67	24	erlotinib	0	240	279	386	421	0.182	0	0.143
HCC827	sox2	ki67	24	erlotinib	0	240	280	531	422	0.171	0	0.052
HCC827	sox2	ki67	24	erlotinib	0	240	281	507	429	0.235	0	0.12
HCC827	sox2	ki67	24	erlotinib	0	240	282	652	430	0.226	0	0.145
HCC827	sox2	ki67	24	erlotinib	0	240	283	670	437	0.303	0	0.154
HCC827	sox2	ki67	24	erlotinib	0	240	284	632	439	0.149	0.127	0.03
HCC827	sox2	ki67	24	erlotinib	0	240	285	568	444	0.186	0	0.068
HCC827	sox2	ki67	24	erlotinib	0	240	286	553	447	0.192	0	0.09
HCC827	sox2	ki67	24	erlotinib	0	240	287	480	443	0.181	0.001	0.054
HCC827	sox2	ki67	24	erlotinib	0	240	288	413	448	0.157	0.098	0.05
HCC827	sox2	ki67	24	erlotinib	0	240	289	453	452	0.176	0	0.061
HCC827	sox2	ki67	24	erlotinib	0	240	290	606	459	0.232	0.032	0.118
HCC827	sox2	ki67	24	erlotinib	0	240	291	496	464	0.266	0	0.206
HCC827	sox2	ki67	24	erlotinib	0	240	292	649	464	0.151	0	0.089
HCC827	sox2	ki67	24	erlotinib	0	240	293	631	466	0.178	0	0.115
HCC827	sox2	ki67	24	erlotinib	0	240	294	672	466	0.241	0	0.104
HCC827	sox2	ki67	24	erlotinib	0	240	295	523	468	0.206	0	0.087
HCC827	sox2	ki67	24	erlotinib	0	240	296	524	485	0.157	0	0.039
HCC827	sox2	ki67	24	erlotinib	0	240	297	551	470	0.246	0.004	0.135
HCC827	sox2	ki67	24	erlotinib	0	240	298	463	481	0.197	0.005	0.192
HCC827	sox2	ki67	24	erlotinib	0	240	299	447	503	0.19	0.008	0.142
HCC827	sox2	ki67	24	erlotinib	0	240	300	420	480	0.141	0.387	0.045
HCC827	sox2	ki67	24	erlotinib	0	240	301	602	482	0.148	0.237	0.234
HCC827	sox2	ki67	24	erlotinib	0	240	302	618	479	0.174	0.004	0.104
HCC827	sox2	ki67	24	erlotinib	0	240	303	577	480	0.172	0.001	0.068
HCC827	sox2	ki67	24	erlotinib	0	240	304	590	493	0.159	0.108	0.247
HCC827	sox2	ki67	24	erlotinib	0	240	305	350	498	0.268	0.019	0.165
HCC827	sox2	ki67	24	erlotinib	0	240	306	688	488	0.21	0	0.096
HCC827	sox2	ki67	24	erlotinib	0	240	307	683	499	0.225	0	0.112
HCC827	sox2	ki67	24	erlotinib	0	240	308	661	491	0.229	0	0.109
HCC827	sox2	ki67	24	erlotinib	0	240	309	635	502	0.227	0.001	0.126
HCC827	sox2	ki67	24	erlotinib	0	240	310	572	501	0.133	0.004	0.021
HCC827	sox2	ki67	24	erlotinib	0	240	311	543	504	0.209	0	0.076
HCC827	sox2	ki67	24	erlotinib	0	240	312	415	508	0.276	0	0.224
HCC827	sox2	ki67	24	erlotinib	0	240	1	567	15	0.172	0	0.111
HCC827	sox2	ki67	24	erlotinib	0	240	2	639	18	0.217	0	0.124
HCC827	sox2	ki67	24	erlotinib	0	240	3	681	35	0.309	0	0.156
HCC827	sox2	ki67	24	erlotinib	0	240	4	575	31	0.171	0	0.114
HCC827	sox2	ki67	24	erlotinib	0	240	5	620	41	0.176	0	0.102
HCC827	sox2	ki67	24	erlotinib	0	240	6	538	51	0.172	0	0.094
HCC827	sox2	ki67	24	erlotinib	0	240	7	673	54	0.535	0	0.153
HCC827	sox2	ki67	24	erlotinib	0	240	8	578	58	0.147	0	0.088
HCC827	sox2	ki67	24	erlotinib	0	240	9	598	59	0.179	0	0.083
HCC827	sox2	ki67	24	erlotinib	0	240	10	618	64	0.2	0	0.078
HCC827	sox2	ki67	24	erlotinib	0	240	11	554	67	0.174	0	0.087
HCC827	sox2	ki67	24	erlotinib	0	240	12	639	74	0.232	0	0.177
HCC827	sox2	ki67	24	erlotinib	0	240	13	674	84	0.214	0	0.105
HCC827	sox2	ki67	24	erlotinib	0	240	14	668	103	0.265	0	0.168
HCC827	sox2	ki67	24	erlotinib	0	240	15	561	88	0.293	0	0.163
HCC827	sox2	ki67	24	erlotinib	0	240	16	612	91	0.187	0	0.149
HCC827	sox2	ki67	24	erlotinib	0	240	17	610	106	0.204	0	0.106
HCC827	sox2	ki67	24	erlotinib	0	240	18	587	98	0.186	0	0.147
HCC827	sox2	ki67	24	erlotinib	0	240	19	637	100	0.287	0	0.144
HCC827	sox2	ki67	24	erlotinib	0	240	20	590	118	0.181	0	0.118
HCC827	sox2	ki67	24	erlotinib	0	240	21	20	120	0.259	0.052	0.157
HCC827	sox2	ki67	24	erlotinib	0	240	22	23	135	0.232	0.008	0.172
HCC827	sox2	ki67	24	erlotinib	0	240	23	617	126	0.222	0	0.081
HCC827	sox2	ki67	24	erlotinib	0	240	24	641	128	0.226	0	0.124
HCC827	sox2	ki67	24	erlotinib	0	240	25	656	132	0.286	0	0.101
HCC827	sox2	ki67	24	erlotinib	0	240	26	571	134	0.188	0	0.082
HCC827	sox2	ki67	24	erlotinib	0	240	27	595	141	0.209	0	0.138
HCC827	sox2	ki67	24	erlotinib	0	240	28	599	156	0.219	0	0.13
HCC827	sox2	ki67	24	erlotinib	0	240	29	612	143	0.218	0	0.079
HCC827	sox2	ki67	24	erlotinib	0	240	30	82	147	0.171	0	0.064
HCC827	sox2	ki67	24	erlotinib	0	240	31	681	153	0.215	0	0.081
HCC827	sox2	ki67	24	erlotinib	0	240	32	658	157	0.227	0	0.082
HCC827	sox2	ki67	24	erlotinib	0	240	33	649	169	0.194	0	0.063
HCC827	sox2	ki67	24	erlotinib	0	240	34	57	158	0.212	0	0.107
HCC827	sox2	ki67	24	erlotinib	0	240	35	17	159	0.229	0	0.085
HCC827	sox2	ki67	24	erlotinib	0	240	36	625	159	0.209	0	0.093
HCC827	sox2	ki67	24	erlotinib	0	240	37	629	171	0.234	0	0.088
HCC827	sox2	ki67	24	erlotinib	0	240	38	109	163	0.198	0	0.036
HCC827	sox2	ki67	24	erlotinib	0	240	39	668	180	0.189	0	0.105
HCC827	sox2	ki67	24	erlotinib	0	240	40	54	191	0.189	0	0.097
HCC827	sox2	ki67	24	erlotinib	0	240	41	98	193	0.207	0	0.089
HCC827	sox2	ki67	24	erlotinib	0	240	42	81	207	0.169	0	0.064
HCC827	sox2	ki67	24	erlotinib	0	240	43	644	193	0.287	0	0.134
HCC827	sox2	ki67	24	erlotinib	0	240	44	166	197	0.167	0	0.082
HCC827	sox2	ki67	24	erlotinib	0	240	45	675	212	0.18	0	0.089
HCC827	sox2	ki67	24	erlotinib	0	240	46	31	220	0.25	0	0.224
HCC827	sox2	ki67	24	erlotinib	0	240	47	341	242	0.235	0	0.108
HCC827	sox2	ki67	24	erlotinib	0	240	48	413	259	0.148	0	0.073
HCC827	sox2	ki67	24	erlotinib	0	240	49	382	262	0.15	0	0.069
HCC827	sox2	ki67	24	erlotinib	0	240	50	374	293	0.225	0.025	0.075
HCC827	sox2	ki67	24	erlotinib	0	240	51	406	303	0.291	0.021	0.116
HCC827	sox2	ki67	24	erlotinib	0	240	52	423	313	0.275	0.017	0.124
HCC827	sox2	ki67	24	erlotinib	0	240	53	413	332	0.315	0.009	0.138
HCC827	sox2	ki67	24	erlotinib	0	240	54	433	347	0.229	0.003	0.092
HCC827	sox2	ki67	24	erlotinib	0	240	55	417	352	0.272	0.002	0.105
HCC827	sox2	ki67	24	erlotinib	0	240	56	332	320	0.186	0	0.068
HCC827	sox2	ki67	24	erlotinib	0	240	57	236	323	0.259	0	0.072
HCC827	sox2	ki67	24	erlotinib	0	240	58	271	328	0.202	0	0.065
HCC827	sox2	ki67	24	erlotinib	0	240	59	356	332	0.165	0	0.037
HCC827	sox2	ki67	24	erlotinib	0	240	60	496	335	0.234	0	0.026
HCC827	sox2	ki67	24	erlotinib	0	240	61	385	338	0.171	0	0.061
HCC827	sox2	ki67	24	erlotinib	0	240	62	230	340	0.184	0	0.048
HCC827	sox2	ki67	24	erlotinib	0	240	63	322	348	0.516	0	0.231
HCC827	sox2	ki67	24	erlotinib	0	240	64	264	350	0.187	0	0.042
HCC827	sox2	ki67	24	erlotinib	0	240	65	215	356	0.272	0	0.159
HCC827	sox2	ki67	24	erlotinib	0	240	66	395	362	0.268	0	0.204
HCC827	sox2	ki67	24	erlotinib	0	240	67	344	367	0.223	0	0.089
HCC827	sox2	ki67	24	erlotinib	0	240	68	237	369	0.284	0	0.132
HCC827	sox2	ki67	24	erlotinib	0	240	69	277	375	0.254	0	0.154
HCC827	sox2	ki67	24	erlotinib	0	240	70	308	377	0.269	0	0.098
HCC827	sox2	ki67	24	erlotinib	0	240	71	321	375	0.201	0	0.101
HCC827	sox2	ki67	24	erlotinib	0	240	72	449	382	0.168	0	0.126
HCC827	sox2	ki67	24	erlotinib	0	240	73	254	390	0.279	0	0.122
HCC827	sox2	ki67	24	erlotinib	0	240	74	297	392	0.158	0	0.054
HCC827	sox2	ki67	24	erlotinib	0	240	75	284	402	0.166	0	0.037
HCC827	sox2	ki67	24	erlotinib	0	240	76	409	395	0.235	0	0.195
HCC827	sox2	ki67	24	erlotinib	0	240	77	339	392	0.165	0	0.083
HCC827	sox2	ki67	24	erlotinib	0	240	78	366	398	0.235	0	0.102
HCC827	sox2	ki67	24	erlotinib	0	240	79	233	398	0.277	0	0.164
HCC827	sox2	ki67	24	erlotinib	0	240	80	443	415	0.162	0.008	0.104
HCC827	sox2	ki67	24	erlotinib	0	240	81	307	411	0.169	0.002	0.052
HCC827	sox2	ki67	24	erlotinib	0	240	82	259	413	0.176	0	0.066
HCC827	sox2	ki67	24	erlotinib	0	240	83	221	419	0.482	0	0.095
HCC827	sox2	ki67	24	erlotinib	0	240	84	326	421	0.255	0	0.092
HCC827	sox2	ki67	24	erlotinib	0	240	85	377	421	0.166	0	0.076
HCC827	sox2	ki67	24	erlotinib	0	240	86	133	423	0.172	0	0.076
HCC827	sox2	ki67	24	erlotinib	0	240	87	280	424	0.227	0	0.072
HCC827	sox2	ki67	24	erlotinib	0	240	88	483	430	0.168	0	0.14
HCC827	sox2	ki67	24	erlotinib	0	240	89	302	433	0.225	0	0.069
HCC827	sox2	ki67	24	erlotinib	0	240	90	431	439	0.341	0	0.217
HCC827	sox2	ki67	24	erlotinib	0	240	91	395	441	0.247	0	0.076
HCC827	sox2	ki67	24	erlotinib	0	240	92	342	446	0.17	0	0.077
HCC827	sox2	ki67	24	erlotinib	0	240	93	94	449	0.191	0	0.06
HCC827	sox2	ki67	24	erlotinib	0	240	94	518	455	0.312	0	0.128
HCC827	sox2	ki67	24	erlotinib	0	240	95	513	477	0.237	0	0.122
HCC827	sox2	ki67	24	erlotinib	0	240	96	444	457	0.159	0	0.043
HCC827	sox2	ki67	24	erlotinib	0	240	97	123	458	0.289	0	0.105
HCC827	sox2	ki67	24	erlotinib	0	240	98	357	462	0.178	0	0.052
HCC827	sox2	ki67	24	erlotinib	0	240	99	485	466	0.242	0	0.212
HCC827	sox2	ki67	24	erlotinib	0	240	100	387	471	0.199	0	0.076
HCC827	sox2	ki67	24	erlotinib	0	240	101	424	469	0.192	0	0.072
HCC827	sox2	ki67	24	erlotinib	0	240	102	545	473	0.232	0	0.079
HCC827	sox2	ki67	24	erlotinib	0	240	103	60	475	0.172	0	0.066
HCC827	sox2	ki67	24	erlotinib	0	240	104	156	474	0.246	0	0.088
HCC827	sox2	ki67	24	erlotinib	0	240	105	150	490	0.319	0	0.124
HCC827	sox2	ki67	24	erlotinib	0	240	106	168	499	0.323	0	0.083
HCC827	sox2	ki67	24	erlotinib	0	240	107	133	505	0.324	0	0.117
HCC827	sox2	ki67	24	erlotinib	0	240	108	126	485	0.187	0	0.143
HCC827	sox2	ki67	24	erlotinib	0	240	109	81	487	0.168	0	0.096
HCC827	sox2	ki67	24	erlotinib	0	240	110	450	492	0.232	0	0.093
HCC827	sox2	ki67	24	erlotinib	0	240	111	483	492	0.236	0	0.07
HCC827	sox2	ki67	24	erlotinib	0	240	112	111	498	0.189	0	0.111
HCC827	sox2	ki67	24	erlotinib	0	240	113	422	499	0.237	0	0.079
HCC827	sox2	ki67	24	erlotinib	0	240	114	555	501	0.201	0	0.073
HCC827	sox2	ki67	24	erlotinib	0	240	115	22	506	0.203	0	0.063
HCC827	sox2	ki67	24	erlotinib	0	240	116	660	33	0.27	0	0.186
HCC827	sox2	ki67	24	erlotinib	0	240	117	385	314	0.232	0.017	0.107
HCC827	sox2	ki67	24	erlotinib	0	240	1	340	20	0.198	0	0.191
HCC827	sox2	ki67	24	erlotinib	0	240	2	617	22	0.159	0.554	0.038
HCC827	sox2	ki67	24	erlotinib	0	240	3	500	22	0.339	0	0.277
HCC827	sox2	ki67	24	erlotinib	0	240	4	497	38	0.527	0	0.251
HCC827	sox2	ki67	24	erlotinib	0	240	5	544	25	0.167	0	0.106
HCC827	sox2	ki67	24	erlotinib	0	240	6	647	26	0.506	0	0.346
HCC827	sox2	ki67	24	erlotinib	0	240	7	392	27	0.139	0	0.105
HCC827	sox2	ki67	24	erlotinib	0	240	8	435	26	0.175	0	0.051
HCC827	sox2	ki67	24	erlotinib	0	240	9	582	25	0.167	0	0.071
HCC827	sox2	ki67	24	erlotinib	0	240	10	526	27	0.239	0	0.192
HCC827	sox2	ki67	24	erlotinib	0	240	11	677	38	0.171	0	0.084
HCC827	sox2	ki67	24	erlotinib	0	240	12	247	39	0.206	0	0.118
HCC827	sox2	ki67	24	erlotinib	0	240	13	604	41	0.138	0	0.09
HCC827	sox2	ki67	24	erlotinib	0	240	14	447	46	0.143	0	0.047
HCC827	sox2	ki67	24	erlotinib	0	240	15	626	47	0.18	0	0.088
HCC827	sox2	ki67	24	erlotinib	0	240	16	550	52	0.225	0	0.078
HCC827	sox2	ki67	24	erlotinib	0	240	17	555	69	0.26	0	0.169
HCC827	sox2	ki67	24	erlotinib	0	240	18	336	53	0.164	0	0.167
HCC827	sox2	ki67	24	erlotinib	0	240	19	582	56	0.229	0	0.18
HCC827	sox2	ki67	24	erlotinib	0	240	20	196	55	0.217	0	0.108
HCC827	sox2	ki67	24	erlotinib	0	240	21	286	56	0.243	0	0.167
HCC827	sox2	ki67	24	erlotinib	0	240	22	530	54	0.224	0	0.155
HCC827	sox2	ki67	24	erlotinib	0	240	23	518	61	0.234	0	0.154
HCC827	sox2	ki67	24	erlotinib	0	240	24	483	57	0.191	0	0.075
HCC827	sox2	ki67	24	erlotinib	0	240	25	494	64	0.187	0	0.077
HCC827	sox2	ki67	24	erlotinib	0	240	26	425	65	0.201	0	0.103
HCC827	sox2	ki67	24	erlotinib	0	240	27	441	69	0.215	0	0.06
HCC827	sox2	ki67	24	erlotinib	0	240	28	639	68	0.212	0	0.173
HCC827	sox2	ki67	24	erlotinib	0	240	29	658	76	0.315	0	0.234
HCC827	sox2	ki67	24	erlotinib	0	240	30	391	71	0.199	0	0.091
HCC827	sox2	ki67	24	erlotinib	0	240	31	339	75	0.551	0	0.246
HCC827	sox2	ki67	24	erlotinib	0	240	32	263	80	0.21	0	0.194
HCC827	sox2	ki67	24	erlotinib	0	240	33	215	83	0.169	0	0.063
HCC827	sox2	ki67	24	erlotinib	0	240	34	29	80	0.195	0	0.128
HCC827	sox2	ki67	24	erlotinib	0	240	35	683	81	0.148	0	0.081
HCC827	sox2	ki67	24	erlotinib	0	240	36	578	84	0.231	0	0.147
HCC827	sox2	ki67	24	erlotinib	0	240	37	152	87	0.214	0	0.154
HCC827	sox2	ki67	24	erlotinib	0	240	38	321	89	0.353	0	0.21
HCC827	sox2	ki67	24	erlotinib	0	240	39	536	84	0.193	0	0.083
HCC827	sox2	ki67	24	erlotinib	0	240	40	67	89	0.232	0	0.142
HCC827	sox2	ki67	24	erlotinib	0	240	41	367	88	0.179	0	0.038
HCC827	sox2	ki67	24	erlotinib	0	240	42	482	92	0.243	0	0.215
HCC827	sox2	ki67	24	erlotinib	0	240	43	414	96	0.151	0.001	0.031
HCC827	sox2	ki67	24	erlotinib	0	240	44	440	95	0.164	0	0.094
HCC827	sox2	ki67	24	erlotinib	0	240	45	441	105	0.157	0	0.084
HCC827	sox2	ki67	24	erlotinib	0	240	46	620	98	0.159	0	0.077
HCC827	sox2	ki67	24	erlotinib	0	240	47	285	100	0.233	0	0.118
HCC827	sox2	ki67	24	erlotinib	0	240	48	105	109	0.227	0	0.133
HCC827	sox2	ki67	24	erlotinib	0	240	49	389	106	0.224	0	0.091
HCC827	sox2	ki67	24	erlotinib	0	240	50	648	106	0.168	0	0.087
HCC827	sox2	ki67	24	erlotinib	0	240	51	200	106	0.192	0	0.058
HCC827	sox2	ki67	24	erlotinib	0	240	52	599	108	0.177	0	0.082
HCC827	sox2	ki67	24	erlotinib	0	240	53	306	106	0.204	0	0.04
HCC827	sox2	ki67	24	erlotinib	0	240	54	334	109	0.229	0	0.085
HCC827	sox2	ki67	24	erlotinib	0	240	55	568	113	0.203	0	0.101
HCC827	sox2	ki67	24	erlotinib	0	240	56	363	114	0.159	0	0.097
HCC827	sox2	ki67	24	erlotinib	0	240	57	26	114	0.207	0	0.089
HCC827	sox2	ki67	24	erlotinib	0	240	58	58	119	0.2	0	0.132
HCC827	sox2	ki67	24	erlotinib	0	240	59	496	124	0.243	0	0.184
HCC827	sox2	ki67	24	erlotinib	0	240	60	659	122	0.209	0	0.085
HCC827	sox2	ki67	24	erlotinib	0	240	61	148	126	0.203	0	0.072
HCC827	sox2	ki67	24	erlotinib	0	240	62	182	129	0.166	0	0.056
HCC827	sox2	ki67	24	erlotinib	0	240	63	70	132	0.179	0	0.087
HCC827	sox2	ki67	24	erlotinib	0	240	64	212	133	0.262	0	0.139
HCC827	sox2	ki67	24	erlotinib	0	240	65	307	138	0.167	0	0.207
HCC827	sox2	ki67	24	erlotinib	0	240	66	625	135	0.143	0	0.055
HCC827	sox2	ki67	24	erlotinib	0	240	67	340	137	0.216	0	0.108
HCC827	sox2	ki67	24	erlotinib	0	240	68	672	141	0.255	0	0.196
HCC827	sox2	ki67	24	erlotinib	0	240	69	115	139	0.343	0	0.137
HCC827	sox2	ki67	24	erlotinib	0	240	70	46	144	0.25	0	0.138
HCC827	sox2	ki67	24	erlotinib	0	240	71	92	146	0.281	0	0.243
HCC827	sox2	ki67	24	erlotinib	0	240	72	646	143	0.214	0	0.139
HCC827	sox2	ki67	24	erlotinib	0	240	73	646	156	0.214	0	0.13
HCC827	sox2	ki67	24	erlotinib	0	240	74	255	146	0.208	0	0.095
HCC827	sox2	ki67	24	erlotinib	0	240	75	27	153	0.222	0	0.099
HCC827	sox2	ki67	24	erlotinib	0	240	76	141	157	0.155	0	0.121
HCC827	sox2	ki67	24	erlotinib	0	240	77	179	156	0.166	0	0.065
HCC827	sox2	ki67	24	erlotinib	0	240	78	111	157	0.337	0	0.179
HCC827	sox2	ki67	24	erlotinib	0	240	79	318	162	0.134	0.001	0.112
HCC827	sox2	ki67	24	erlotinib	0	240	80	627	162	0.197	0	0.116
HCC827	sox2	ki67	24	erlotinib	0	240	81	686	161	0.177	0	0.134
HCC827	sox2	ki67	24	erlotinib	0	240	82	664	164	0.196	0.017	0.086
HCC827	sox2	ki67	24	erlotinib	0	240	83	415	164	0.237	0	0.174
HCC827	sox2	ki67	24	erlotinib	0	240	84	68	169	0.265	0	0.165
HCC827	sox2	ki67	24	erlotinib	0	240	85	35	167	0.24	0	0.097
HCC827	sox2	ki67	24	erlotinib	0	240	86	552	170	0.17	0	0.158
HCC827	sox2	ki67	24	erlotinib	0	240	87	614	170	0.206	0	0.083
HCC827	sox2	ki67	24	erlotinib	0	240	88	377	173	0.138	0	0.092
HCC827	sox2	ki67	24	erlotinib	0	240	89	209	176	0.206	0	0.067
HCC827	sox2	ki67	24	erlotinib	0	240	90	91	181	0.298	0	0.202
HCC827	sox2	ki67	24	erlotinib	0	240	91	585	181	0.108	0.058	0.028
HCC827	sox2	ki67	24	erlotinib	0	240	92	153	181	0.181	0	0.136
HCC827	sox2	ki67	24	erlotinib	0	240	93	643	186	0.216	0.001	0.112
HCC827	sox2	ki67	24	erlotinib	0	240	94	240	191	0.187	0	0.093
HCC827	sox2	ki67	24	erlotinib	0	240	95	247	205	0.177	0	0.105
HCC827	sox2	ki67	24	erlotinib	0	240	96	244	219	0.351	0	0.22
HCC827	sox2	ki67	24	erlotinib	0	240	97	22	192	0.246	0	0.203
HCC827	sox2	ki67	24	erlotinib	0	240	98	267	192	0.2	0	0.068
HCC827	sox2	ki67	24	erlotinib	0	240	99	340	196	0.167	0	0.078
HCC827	sox2	ki67	24	erlotinib	0	240	100	619	196	0.179	0.005	0.119
HCC827	sox2	ki67	24	erlotinib	0	240	101	222	198	0.295	0	0.222
HCC827	sox2	ki67	24	erlotinib	0	240	102	36	207	0.236	0	0.171
HCC827	sox2	ki67	24	erlotinib	0	240	103	399	206	0.155	0	0.127
HCC827	sox2	ki67	24	erlotinib	0	240	104	675	209	0.152	0	0.117
HCC827	sox2	ki67	24	erlotinib	0	240	105	612	209	0.192	0	0.081
HCC827	sox2	ki67	24	erlotinib	0	240	106	516	212	0.152	0	0.159
HCC827	sox2	ki67	24	erlotinib	0	240	107	581	215	0.218	0	0.077
HCC827	sox2	ki67	24	erlotinib	0	240	108	644	214	0.157	0.005	0.078
HCC827	sox2	ki67	24	erlotinib	0	240	109	271	216	0.195	0	0.081
HCC827	sox2	ki67	24	erlotinib	0	240	110	279	230	0.233	0	0.076
HCC827	sox2	ki67	24	erlotinib	0	240	111	339	217	0.174	0	0.09
HCC827	sox2	ki67	24	erlotinib	0	240	112	331	232	0.17	0	0.099
HCC827	sox2	ki67	24	erlotinib	0	240	113	294	217	0.179	0	0.097
HCC827	sox2	ki67	24	erlotinib	0	240	114	372	216	0.183	0.001	0.141
HCC827	sox2	ki67	24	erlotinib	0	240	115	359	225	0.205	0	0.096
HCC827	sox2	ki67	24	erlotinib	0	240	116	599	230	0.193	0	0.156
HCC827	sox2	ki67	24	erlotinib	0	240	117	620	234	0.187	0	0.076
HCC827	sox2	ki67	24	erlotinib	0	240	118	383	239	0.31	0	0.116
HCC827	sox2	ki67	24	erlotinib	0	240	119	401	241	0.304	0	0.098
HCC827	sox2	ki67	24	erlotinib	0	240	120	469	237	0.166	0	0.198
HCC827	sox2	ki67	24	erlotinib	0	240	121	519	240	0.148	0	0.109
HCC827	sox2	ki67	24	erlotinib	0	240	122	549	238	0.168	0	0.187
HCC827	sox2	ki67	24	erlotinib	0	240	123	430	240	0.153	0	0.162
HCC827	sox2	ki67	24	erlotinib	0	240	124	686	246	0.173	0	0.049
HCC827	sox2	ki67	24	erlotinib	0	240	125	576	248	0.218	0	0.125
HCC827	sox2	ki67	24	erlotinib	0	240	126	16	250	0.332	0	0.208
HCC827	sox2	ki67	24	erlotinib	0	240	127	248	256	0.189	0	0.06
HCC827	sox2	ki67	24	erlotinib	0	240	128	365	262	0.309	0	0.255
HCC827	sox2	ki67	24	erlotinib	0	240	129	403	260	0.2	0	0.172
HCC827	sox2	ki67	24	erlotinib	0	240	130	454	263	0.159	0	0.121
HCC827	sox2	ki67	24	erlotinib	0	240	131	545	266	0.201	0	0.206
HCC827	sox2	ki67	24	erlotinib	0	240	132	534	273	0.199	0	0.216
HCC827	sox2	ki67	24	erlotinib	0	240	133	671	271	0.167	0	0.099
HCC827	sox2	ki67	24	erlotinib	0	240	134	576	273	0.191	0	0.054
HCC827	sox2	ki67	24	erlotinib	0	240	135	629	272	0.157	0	0.062
HCC827	sox2	ki67	24	erlotinib	0	240	136	389	272	0.196	0	0.147
HCC827	sox2	ki67	24	erlotinib	0	240	137	412	276	0.182	0	0.154
HCC827	sox2	ki67	24	erlotinib	0	240	138	518	277	0.179	0	0.216
HCC827	sox2	ki67	24	erlotinib	0	240	139	437	283	0.268	0	0.218
HCC827	sox2	ki67	24	erlotinib	0	240	140	499	285	0.238	0	0.158
HCC827	sox2	ki67	24	erlotinib	0	240	141	553	290	0.173	0	0.043
HCC827	sox2	ki67	24	erlotinib	0	240	142	203	294	0.215	0	0.058
HCC827	sox2	ki67	24	erlotinib	0	240	143	484	294	0.152	0	0.055
HCC827	sox2	ki67	24	erlotinib	0	240	144	594	293	0.167	0	0.087
HCC827	sox2	ki67	24	erlotinib	0	240	145	520	302	0.186	0	0.14
HCC827	sox2	ki67	24	erlotinib	0	240	146	426	302	0.162	0	0.057
HCC827	sox2	ki67	24	erlotinib	0	240	147	617	313	0.229	0	0.146
HCC827	sox2	ki67	24	erlotinib	0	240	148	448	317	0.161	0	0.041
HCC827	sox2	ki67	24	erlotinib	0	240	149	560	324	0.136	0	0.089
HCC827	sox2	ki67	24	erlotinib	0	240	150	588	327	0.26	0	0.183
HCC827	sox2	ki67	24	erlotinib	0	240	151	526	328	0.155	0	0.104
HCC827	sox2	ki67	24	erlotinib	0	240	152	630	333	0.175	0	0.068
HCC827	sox2	ki67	24	erlotinib	0	240	153	505	339	0.148	0	0.063
HCC827	sox2	ki67	24	erlotinib	0	240	154	571	347	0.263	0.002	0.179
HCC827	sox2	ki67	24	erlotinib	0	240	155	516	353	0.195	0	0.104
HCC827	sox2	ki67	24	erlotinib	0	240	156	42	365	0.113	0	0.04
HCC827	sox2	ki67	24	erlotinib	0	240	157	575	373	0.206	0.003	0.069
HCC827	sox2	ki67	24	erlotinib	0	240	158	214	374	0.184	0	0.139
HCC827	sox2	ki67	24	erlotinib	0	240	159	653	372	0.218	0	0.082
HCC827	sox2	ki67	24	erlotinib	0	240	160	247	380	0.171	0	0.082
HCC827	sox2	ki67	24	erlotinib	0	240	161	597	381	0.142	0	0.122
HCC827	sox2	ki67	24	erlotinib	0	240	162	678	382	0.233	0	0.071
HCC827	sox2	ki67	24	erlotinib	0	240	163	544	385	0.207	0	0.073
HCC827	sox2	ki67	24	erlotinib	0	240	164	623	386	0.158	0	0.112
HCC827	sox2	ki67	24	erlotinib	0	240	165	276	388	0.158	0	0.083
HCC827	sox2	ki67	24	erlotinib	0	240	166	221	394	0.185	0	0.107
HCC827	sox2	ki67	24	erlotinib	0	240	167	640	402	0.184	0	0.092
HCC827	sox2	ki67	24	erlotinib	0	240	168	571	404	0.157	0	0.063
HCC827	sox2	ki67	24	erlotinib	0	240	169	597	407	0.168	0	0.064
HCC827	sox2	ki67	24	erlotinib	0	240	170	276	415	0.209	0	0.167
HCC827	sox2	ki67	24	erlotinib	0	240	171	321	422	0.132	0	0.027
HCC827	sox2	ki67	24	erlotinib	0	240	172	610	415	0.183	0	0.129
HCC827	sox2	ki67	24	erlotinib	0	240	173	238	418	0.135	0	0.057
HCC827	sox2	ki67	24	erlotinib	0	240	174	659	417	0.177	0	0.087
HCC827	sox2	ki67	24	erlotinib	0	240	175	389	430	0.239	0	0.113
HCC827	sox2	ki67	24	erlotinib	0	240	176	173	438	0.175	0	0.239
HCC827	sox2	ki67	24	erlotinib	0	240	177	436	434	0.206	0	0.128
HCC827	sox2	ki67	24	erlotinib	0	240	178	622	436	0.167	0	0.083
HCC827	sox2	ki67	24	erlotinib	0	240	179	550	440	0.229	0	0.083
HCC827	sox2	ki67	24	erlotinib	0	240	180	575	438	0.183	0	0.128
HCC827	sox2	ki67	24	erlotinib	0	240	181	250	441	0.171	0	0.063
HCC827	sox2	ki67	24	erlotinib	0	240	182	371	445	0.155	0	0.067
HCC827	sox2	ki67	24	erlotinib	0	240	183	322	447	0.174	0	0.098
HCC827	sox2	ki67	24	erlotinib	0	240	184	510	455	0.163	0	0.129
HCC827	sox2	ki67	24	erlotinib	0	240	185	402	458	0.193	0	0.056
HCC827	sox2	ki67	24	erlotinib	0	240	186	577	459	0.226	0	0.069
HCC827	sox2	ki67	24	erlotinib	0	240	187	594	460	0.177	0	0.085
HCC827	sox2	ki67	24	erlotinib	0	240	188	483	461	0.181	0	0.064
HCC827	sox2	ki67	24	erlotinib	0	240	189	281	464	0.155	0	0.101
HCC827	sox2	ki67	24	erlotinib	0	240	190	354	468	0.155	0	0.053
HCC827	sox2	ki67	24	erlotinib	0	240	191	432	469	0.163	0	0.073
HCC827	sox2	ki67	24	erlotinib	0	240	192	529	475	0.139	0	0.127
HCC827	sox2	ki67	24	erlotinib	0	240	193	238	479	0.141	0	0.104
HCC827	sox2	ki67	24	erlotinib	0	240	194	315	487	0.218	0	0.114
HCC827	sox2	ki67	24	erlotinib	0	240	195	121	488	0.158	0	0.096
HCC827	sox2	ki67	24	erlotinib	0	240	196	192	494	0.432	0	0.165
HCC827	sox2	ki67	24	erlotinib	0	240	197	576	494	0.157	0	0.065
HCC827	sox2	ki67	24	erlotinib	0	240	198	141	496	0.177	0	0.097
HCC827	sox2	ki67	24	erlotinib	0	240	199	289	495	0.198	0	0.051
HCC827	sox2	ki67	24	erlotinib	0	240	200	381	498	0.252	0	0.117
HCC827	sox2	ki67	24	erlotinib	0	240	201	61	501	0.592	0	0.47
HCC827	sox2	ki67	24	erlotinib	0	240	202	468	500	0.152	0	0.06
HCC827	sox2	ki67	24	erlotinib	0	240	203	503	500	0.172	0	0.057
HCC827	sox2	ki67	24	erlotinib	0	240	204	440	502	0.239	0	0.098
HCC827	sox2	ki67	24	erlotinib	0	240	205	163	506	0.212	0	0.081
HCC827	sox2	ki67	24	erlotinib	0	240	206	342	504	0.194	0	0.072
HCC827	sox2	ki67	24	erlotinib	0	240	207	619	507	0.175	0	0.068
HCC827	sox2	ki67	24	erlotinib	0	240	208	312	509	0.179	0	0.186
HCC827	sox2	ki67	24	erlotinib	0	240	209	96	511	0.165	0	0.124
HCC827	sox2	ki67	24	erlotinib	0	240	210	315	412	0.153	0	0.027
HCC827	sox2	ki67	24	erlotinib	0	240	1	439	13	0.216	0	0.091
HCC827	sox2	ki67	24	erlotinib	0	240	2	423	19	0.294	0	0.199
HCC827	sox2	ki67	24	erlotinib	0	240	3	520	10	0.171	0	0.077
HCC827	sox2	ki67	24	erlotinib	0	240	4	651	8	0.2	0	0.11
HCC827	sox2	ki67	24	erlotinib	0	240	5	640	13	0.209	0	0.12
HCC827	sox2	ki67	24	erlotinib	0	240	6	649	24	0.192	0	0.116
HCC827	sox2	ki67	24	erlotinib	0	240	7	654	37	0.256	0	0.202
HCC827	sox2	ki67	24	erlotinib	0	240	8	563	17	0.175	0	0.046
HCC827	sox2	ki67	24	erlotinib	0	240	9	571	27	0.148	0	0.048
HCC827	sox2	ki67	24	erlotinib	0	240	10	669	15	0.258	0	0.14
HCC827	sox2	ki67	24	erlotinib	0	240	11	461	19	0.189	0	0.097
HCC827	sox2	ki67	24	erlotinib	0	240	12	453	28	0.206	0	0.117
HCC827	sox2	ki67	24	erlotinib	0	240	13	396	21	0.156	0	0.079
HCC827	sox2	ki67	24	erlotinib	0	240	14	503	22	0.2	0	0.177
HCC827	sox2	ki67	24	erlotinib	0	240	15	512	35	0.183	0	0.158
HCC827	sox2	ki67	24	erlotinib	0	240	16	519	50	0.166	0	0.128
HCC827	sox2	ki67	24	erlotinib	0	240	17	683	51	0.171	0	0.082
HCC827	sox2	ki67	24	erlotinib	0	240	18	547	35	0.174	0	0.142
HCC827	sox2	ki67	24	erlotinib	0	240	19	439	39	0.28	0.034	0.329
HCC827	sox2	ki67	24	erlotinib	0	240	20	495	37	0.221	0.001	0.142
HCC827	sox2	ki67	24	erlotinib	0	240	21	577	46	0.205	0	0.096
HCC827	sox2	ki67	24	erlotinib	0	240	22	588	58	0.204	0	0.1
HCC827	sox2	ki67	24	erlotinib	0	240	23	418	47	0.379	0	0.367
HCC827	sox2	ki67	24	erlotinib	0	240	24	391	51	0.151	0	0.084
HCC827	sox2	ki67	24	erlotinib	0	240	25	278	54	0.24	0	0.291
HCC827	sox2	ki67	24	erlotinib	0	240	26	472	53	0.229	0	0.184
HCC827	sox2	ki67	24	erlotinib	0	240	27	218	54	0.126	0	0.045
HCC827	sox2	ki67	24	erlotinib	0	240	28	431	58	0.325	0	0.3
HCC827	sox2	ki67	24	erlotinib	0	240	29	444	62	0.293	0	0.282
HCC827	sox2	ki67	24	erlotinib	0	240	30	453	68	0.296	0.001	0.262
HCC827	sox2	ki67	24	erlotinib	0	240	31	334	56	0.153	0.002	0.139
HCC827	sox2	ki67	24	erlotinib	0	240	32	341	69	0.163	0.003	0.133
HCC827	sox2	ki67	24	erlotinib	0	240	33	665	56	0.241	0	0.166
HCC827	sox2	ki67	24	erlotinib	0	240	34	366	62	0.162	0	0.088
HCC827	sox2	ki67	24	erlotinib	0	240	35	562	63	0.129	0	0.05
HCC827	sox2	ki67	24	erlotinib	0	240	36	499	67	0.172	0.019	0.051
HCC827	sox2	ki67	24	erlotinib	0	240	37	247	68	0.147	0	0.047
HCC827	sox2	ki67	24	erlotinib	0	240	38	479	71	0.279	0.001	0.255
HCC827	sox2	ki67	24	erlotinib	0	240	39	464	84	0.274	0.004	0.261
HCC827	sox2	ki67	24	erlotinib	0	240	40	415	71	0.185	0.003	0.125
HCC827	sox2	ki67	24	erlotinib	0	240	41	400	74	0.174	0	0.078
HCC827	sox2	ki67	24	erlotinib	0	240	42	524	81	0.2	0	0.118
HCC827	sox2	ki67	24	erlotinib	0	240	43	284	83	0.195	0	0.111
HCC827	sox2	ki67	24	erlotinib	0	240	44	291	103	0.176	0	0.15
HCC827	sox2	ki67	24	erlotinib	0	240	45	279	109	0.191	0	0.11
HCC827	sox2	ki67	24	erlotinib	0	240	46	628	81	0.198	0	0.386
HCC827	sox2	ki67	24	erlotinib	0	240	47	622	92	0.194	0	0.281
HCC827	sox2	ki67	24	erlotinib	0	240	48	171	81	0.205	0	0.165
HCC827	sox2	ki67	24	erlotinib	0	240	49	360	84	0.251	0	0.227
HCC827	sox2	ki67	24	erlotinib	0	240	50	557	83	0.185	0	0.102
HCC827	sox2	ki67	24	erlotinib	0	240	51	553	96	0.264	0	0.183
HCC827	sox2	ki67	24	erlotinib	0	240	52	543	101	0.214	0.001	0.095
HCC827	sox2	ki67	24	erlotinib	0	240	53	562	112	0.254	0	0.081
HCC827	sox2	ki67	24	erlotinib	0	240	54	189	88	0.264	0	0.307
HCC827	sox2	ki67	24	erlotinib	0	240	55	430	87	0.239	0	0.205
HCC827	sox2	ki67	24	erlotinib	0	240	56	442	97	0.261	0.002	0.26
HCC827	sox2	ki67	24	erlotinib	0	240	57	210	88	0.145	0	0.165
HCC827	sox2	ki67	24	erlotinib	0	240	58	310	90	0.169	0	0.053
HCC827	sox2	ki67	24	erlotinib	0	240	59	495	89	0.217	0	0.186
HCC827	sox2	ki67	24	erlotinib	0	240	60	230	97	0.238	0	0.182
HCC827	sox2	ki67	24	erlotinib	0	240	61	512	98	0.238	0	0.169
HCC827	sox2	ki67	24	erlotinib	0	240	62	522	107	0.305	0	0.172
HCC827	sox2	ki67	24	erlotinib	0	240	63	466	105	0.328	0.001	0.187
HCC827	sox2	ki67	24	erlotinib	0	240	64	418	105	0.198	0	0.176
HCC827	sox2	ki67	24	erlotinib	0	240	65	183	113	0.194	0	0.135
HCC827	sox2	ki67	24	erlotinib	0	240	66	389	114	0.177	0	0.121
HCC827	sox2	ki67	24	erlotinib	0	240	67	157	119	0.134	0	0.072
HCC827	sox2	ki67	24	erlotinib	0	240	68	237	119	0.219	0	0.152
HCC827	sox2	ki67	24	erlotinib	0	240	69	441	119	0.189	0.017	0.138
HCC827	sox2	ki67	24	erlotinib	0	240	70	434	135	0.209	0.006	0.134
HCC827	sox2	ki67	24	erlotinib	0	240	71	489	121	0.163	0.001	0.07
HCC827	sox2	ki67	24	erlotinib	0	240	72	481	134	0.219	0	0.19
HCC827	sox2	ki67	24	erlotinib	0	240	73	507	120	0.215	0	0.235
HCC827	sox2	ki67	24	erlotinib	0	240	74	328	124	0.23	0.001	0.172
HCC827	sox2	ki67	24	erlotinib	0	240	75	418	126	0.191	0	0.114
HCC827	sox2	ki67	24	erlotinib	0	240	76	528	125	0.187	0.149	0.04
HCC827	sox2	ki67	24	erlotinib	0	240	77	306	127	0.196	0	0.144
HCC827	sox2	ki67	24	erlotinib	0	240	78	317	140	0.201	0	0.141
HCC827	sox2	ki67	24	erlotinib	0	240	79	464	127	0.185	0	0.159
HCC827	sox2	ki67	24	erlotinib	0	240	80	514	134	0.223	0	0.229
HCC827	sox2	ki67	24	erlotinib	0	240	81	372	137	0.42	0	0.304
HCC827	sox2	ki67	24	erlotinib	0	240	82	549	138	0.2	0	0.099
HCC827	sox2	ki67	24	erlotinib	0	240	83	230	138	0.182	0	0.111
HCC827	sox2	ki67	24	erlotinib	0	240	84	255	140	0.161	0	0.107
HCC827	sox2	ki67	24	erlotinib	0	240	85	333	141	0.262	0	0.274
HCC827	sox2	ki67	24	erlotinib	0	240	86	341	150	0.204	0	0.183
HCC827	sox2	ki67	24	erlotinib	0	240	87	189	147	0.184	0	0.182
HCC827	sox2	ki67	24	erlotinib	0	240	88	208	148	0.244	0	0.269
HCC827	sox2	ki67	24	erlotinib	0	240	89	447	154	0.268	0	0.206
HCC827	sox2	ki67	24	erlotinib	0	240	90	400	155	0.158	0.005	0.07
HCC827	sox2	ki67	24	erlotinib	0	240	91	423	164	0.167	0	0.08
HCC827	sox2	ki67	24	erlotinib	0	240	92	277	161	0.184	0	0.154
HCC827	sox2	ki67	24	erlotinib	0	240	93	228	169	0.245	0	0.319
HCC827	sox2	ki67	24	erlotinib	0	240	94	248	168	0.309	0	0.267
HCC827	sox2	ki67	24	erlotinib	0	240	95	397	170	0.235	0	0.146
HCC827	sox2	ki67	24	erlotinib	0	240	96	350	169	0.194	0	0.179
HCC827	sox2	ki67	24	erlotinib	0	240	97	209	176	0.272	0	0.157
HCC827	sox2	ki67	24	erlotinib	0	240	98	319	181	0.175	0	0.166
HCC827	sox2	ki67	24	erlotinib	0	240	99	256	186	0.177	0	0.153
HCC827	sox2	ki67	24	erlotinib	0	240	100	286	192	0.22	0	0.207
HCC827	sox2	ki67	24	erlotinib	0	240	101	279	205	0.231	0	0.235
HCC827	sox2	ki67	24	erlotinib	0	240	102	202	196	0.213	0	0.124
HCC827	sox2	ki67	24	erlotinib	0	240	103	303	200	0.207	0	0.203
HCC827	sox2	ki67	24	erlotinib	0	240	104	303	214	0.254	0	0.203
HCC827	sox2	ki67	24	erlotinib	0	240	105	293	220	0.216	0	0.179
HCC827	sox2	ki67	24	erlotinib	0	240	106	230	203	0.281	0	0.182
HCC827	sox2	ki67	24	erlotinib	0	240	107	258	212	0.198	0	0.069
HCC827	sox2	ki67	24	erlotinib	0	240	108	203	226	0.193	0	0.209
HCC827	sox2	ki67	24	erlotinib	0	240	109	319	221	0.202	0	0.259
HCC827	sox2	ki67	24	erlotinib	0	240	110	241	220	0.206	0	0.134
HCC827	sox2	ki67	24	erlotinib	0	240	111	251	233	0.195	0	0.146
HCC827	sox2	ki67	24	erlotinib	0	240	112	274	221	0.183	0	0.194
HCC827	sox2	ki67	24	erlotinib	0	240	113	279	237	0.178	0	0.147
HCC827	sox2	ki67	24	erlotinib	0	240	114	304	240	0.142	0	0.179
HCC827	sox2	ki67	24	erlotinib	0	240	115	301	257	0.139	0	0.182
HCC827	sox2	ki67	24	erlotinib	0	240	116	239	251	0.467	0	0.151
HCC827	sox2	ki67	24	erlotinib	0	240	117	258	258	0.169	0	0.124
HCC827	sox2	ki67	24	erlotinib	0	240	118	272	263	0.186	0	0.156
HCC827	sox2	ki67	24	erlotinib	0	240	119	208	261	0.169	0	0.117
HCC827	sox2	ki67	24	erlotinib	0	240	120	185	274	0.205	0	0.113
HCC827	sox2	ki67	24	erlotinib	0	240	121	228	277	0.206	0	0.128
HCC827	sox2	ki67	24	erlotinib	0	240	122	211	289	0.171	0	0.091
HCC827	sox2	ki67	24	erlotinib	0	240	123	295	283	0.193	0	0.121
HCC827	sox2	ki67	24	erlotinib	0	240	124	303	293	0.171	0	0.262
HCC827	sox2	ki67	24	erlotinib	0	240	125	178	290	0.284	0	0.16
HCC827	sox2	ki67	24	erlotinib	0	240	126	262	293	0.305	0	0.18
HCC827	sox2	ki67	24	erlotinib	0	240	127	162	310	0.204	0	0.109
HCC827	sox2	ki67	24	erlotinib	0	240	128	149	322	0.2	0	0.097
HCC827	sox2	ki67	24	erlotinib	0	240	129	255	308	0.267	0	0.15
HCC827	sox2	ki67	24	erlotinib	0	240	130	275	317	0.289	0	0.184
HCC827	sox2	ki67	24	erlotinib	0	240	131	181	326	0.204	0	0.122
HCC827	sox2	ki67	24	erlotinib	0	240	132	201	326	0.149	0	0.042
HCC827	sox2	ki67	24	erlotinib	0	240	133	251	327	0.259	0	0.153
HCC827	sox2	ki67	24	erlotinib	0	240	134	234	332	0.24	0	0.136
HCC827	sox2	ki67	24	erlotinib	0	240	135	119	336	0.202	0	0.151
HCC827	sox2	ki67	24	erlotinib	0	240	136	331	338	0.179	0	0.096
HCC827	sox2	ki67	24	erlotinib	0	240	137	329	354	0.189	0	0.084
HCC827	sox2	ki67	24	erlotinib	0	240	138	150	341	0.165	0.003	0.123
HCC827	sox2	ki67	24	erlotinib	0	240	139	138	350	0.165	0.001	0.109
HCC827	sox2	ki67	24	erlotinib	0	240	140	169	345	0.17	0	0.072
HCC827	sox2	ki67	24	erlotinib	0	240	141	303	351	0.241	0.001	0.297
HCC827	sox2	ki67	24	erlotinib	0	240	142	195	353	0.225	0	0.124
HCC827	sox2	ki67	24	erlotinib	0	240	143	276	350	0.323	0	0.196
HCC827	sox2	ki67	24	erlotinib	0	240	144	217	358	0.173	0.001	0.082
HCC827	sox2	ki67	24	erlotinib	0	240	145	243	369	0.167	0	0.141
HCC827	sox2	ki67	24	erlotinib	0	240	146	312	375	0.228	0	0.029
HCC827	sox2	ki67	24	erlotinib	0	240	147	130	375	0.198	0	0.153
HCC827	sox2	ki67	24	erlotinib	0	240	148	145	382	0.19	0	0.14
HCC827	sox2	ki67	24	erlotinib	0	240	149	199	379	0.177	0.001	0.037
HCC827	sox2	ki67	24	erlotinib	0	240	150	212	388	0.213	0	0.136
HCC827	sox2	ki67	24	erlotinib	0	240	151	180	386	0.147	0	0.093
HCC827	sox2	ki67	24	erlotinib	0	240	152	237	386	0.184	0	0.171
HCC827	sox2	ki67	24	erlotinib	0	240	153	114	398	0.167	0	0.087
HCC827	sox2	ki67	24	erlotinib	0	240	154	130	399	0.158	0	0.087
HCC827	sox2	ki67	24	erlotinib	0	240	155	147	405	0.183	0	0.127
HCC827	sox2	ki67	24	erlotinib	0	240	156	264	406	0.159	0	0.077
HCC827	sox2	ki67	24	erlotinib	0	240	157	208	410	0.162	0	0.139
HCC827	sox2	ki67	24	erlotinib	0	240	158	226	413	0.251	0	0.188
HCC827	sox2	ki67	24	erlotinib	0	240	159	299	430	0.196	0	0.134
HCC827	sox2	ki67	24	erlotinib	0	240	160	204	434	0.158	0	0.088
HCC827	sox2	ki67	24	erlotinib	0	240	161	233	438	0.232	0	0.112
HCC827	sox2	ki67	24	erlotinib	0	240	162	214	449	0.171	0	0.127
HCC827	sox2	ki67	24	erlotinib	0	240	163	177	440	0.157	0	0.054
HCC827	sox2	ki67	24	erlotinib	0	240	164	143	446	0.256	0	0.178
HCC827	sox2	ki67	24	erlotinib	0	240	165	256	459	0.236	0	0.112
HCC827	sox2	ki67	24	erlotinib	0	240	166	114	462	0.185	0	0.076
HCC827	sox2	ki67	24	erlotinib	0	240	167	147	484	0.188	0	0.078
HCC827	sox2	ki67	24	erlotinib	0	240	168	206	492	0.154	0	0.053
HCC827	sox2	ki67	24	erlotinib	0	240	169	423	499	0.274	0.001	0.056
HCC827	sox2	ki67	24	erlotinib	0	240	170	493	151	0.39	0	0.216
HCC827	sox2	ki67	24	erlotinib	0	240	171	510	154	0.29	0	0.157
HCC827	sox2	ki67	24	erlotinib	0	240	172	481	160	0.294	0	0.206
HCC827	sox2	ki67	24	erlotinib	0	240	173	345	194	0.157	0	0.12
HCC827	sox2	ki67	24	erlotinib	0	240	174	335	209	0.16	0	0.105
HCC827	sox2	ki67	24	erlotinib	0.1	240.1	1	638	19	0.271	0	0.057
HCC827	sox2	ki67	24	erlotinib	0.1	240.1	2	608	26	0.363	0.001	0.085
HCC827	sox2	ki67	24	erlotinib	0.1	240.1	3	597	31	0.245	0	0.112
HCC827	sox2	ki67	24	erlotinib	0.1	240.1	4	624	28	0.248	0	0.132
HCC827	sox2	ki67	24	erlotinib	0.1	240.1	5	595	14	0.285	0	0.068
HCC827	sox2	ki67	24	erlotinib	0.1	240.1	6	138	362	0.14	0	0
HCC827	sox2	ki67	24	erlotinib	0.1	240.1	7	152	378	0.168	0	0
HCC827	sox2	ki67	24	erlotinib	0.1	240.1	8	137	384	0.13	0	0
HCC827	sox2	ki67	24	erlotinib	0.1	240.1	9	159	392	0.183	0	0
HCC827	sox2	ki67	24	erlotinib	0.1	240.1	10	179	400	0.235	0	0.036
HCC827	sox2	ki67	24	erlotinib	0.1	240.1	11	195	414	0.22	0	0.047
HCC827	sox2	ki67	24	erlotinib	0.1	240.1	12	183	415	0.186	0	0
HCC827	sox2	ki67	24	erlotinib	0.1	240.1	13	206	426	0.194	0	0
HCC827	sox2	ki67	24	erlotinib	0.1	240.1	1	231	22	0.306	0	0.073
HCC827	sox2	ki67	24	erlotinib	0.1	240.1	2	220	35	0.195	0	0.154
HCC827	sox2	ki67	24	erlotinib	0.1	240.1	3	274	28	0.317	0.273	0.054
HCC827	sox2	ki67	24	erlotinib	0.1	240.1	4	239	35	0.24	0	0.012
HCC827	sox2	ki67	24	erlotinib	0.1	240.1	5	256	43	0.245	0.001	0.001
HCC827	sox2	ki67	24	erlotinib	0.1	240.1	6	252	55	0.215	0	0.002
HCC827	sox2	ki67	24	erlotinib	0.1	240.1	7	311	35	0.214	0.026	0.016
HCC827	sox2	ki67	24	erlotinib	0.1	240.1	8	293	21	0.239	0.35	0.001
HCC827	sox2	ki67	24	erlotinib	0.1	240.1	9	328	28	0.227	0	0.038
HCC827	sox2	ki67	24	erlotinib	0.1	240.1	10	619	34	0.391	0.001	0.051
HCC827	sox2	ki67	24	erlotinib	0.1	240.1	11	602	37	0.395	0	0.049
HCC827	sox2	ki67	24	erlotinib	0.1	240.1	12	613	42	0.471	0.001	0.042
HCC827	sox2	ki67	24	erlotinib	0.1	240.1	13	601	56	0.46	0.03	0.264
HCC827	sox2	ki67	24	erlotinib	0.1	240.1	14	604	111	0.296	0	0.078
HCC827	sox2	ki67	24	erlotinib	0.1	240.1	15	296	46	0.214	0.452	0
HCC827	sox2	ki67	24	erlotinib	0.1	240.1	16	280	52	0.214	0	0
HCC827	sox2	ki67	24	erlotinib	0.1	240.1	17	230	57	0.178	0	0.004
HCC827	sox2	ki67	24	erlotinib	0.1	240.1	18	316	177	0.141	0	0.001
HCC827	sox2	ki67	24	erlotinib	0.1	240.1	19	343	184	0.145	0	0
HCC827	sox2	ki67	24	erlotinib	0.1	240.1	20	304	192	0.113	0	0
HCC827	sox2	ki67	24	erlotinib	0.1	240.1	21	318	206	0.214	0	0.001
HCC827	sox2	ki67	24	erlotinib	0.1	240.1	22	329	204	0.191	0	0.001
HCC827	sox2	ki67	24	erlotinib	0.1	240.1	23	346	221	0.217	0	0.049
HCC827	sox2	ki67	24	erlotinib	0.1	240.1	24	338	231	0.205	0	0.001
HCC827	sox2	ki67	24	erlotinib	0.1	240.1	25	374	229	0.203	0	0.068
HCC827	sox2	ki67	24	erlotinib	0.1	240.1	26	45	247	0.139	0	0.002
HCC827	sox2	ki67	24	erlotinib	0.1	240.1	27	355	244	0.176	0	0
HCC827	sox2	ki67	24	erlotinib	0.1	240.1	28	331	247	0.179	0.011	0
HCC827	sox2	ki67	24	erlotinib	0.1	240.1	29	372	260	0.159	0	0.062
HCC827	sox2	ki67	24	erlotinib	0.1	240.1	30	374	276	0.179	0	0.04
HCC827	sox2	ki67	24	erlotinib	0.1	240.1	31	327	268	0.216	0.002	0.003
HCC827	sox2	ki67	24	erlotinib	0.1	240.1	32	335	276	0.214	0.001	0
HCC827	sox2	ki67	24	erlotinib	0.1	240.1	33	311	275	0.234	0	0
HCC827	sox2	ki67	24	erlotinib	0.1	240.1	34	348	265	0.175	0.722	0
HCC827	sox2	ki67	24	erlotinib	0.1	240.1	35	400	284	0.162	0	0.015
HCC827	sox2	ki67	24	erlotinib	0.1	240.1	36	361	287	0.201	0	0
HCC827	sox2	ki67	24	erlotinib	0.1	240.1	37	349	292	0.172	0	0
HCC827	sox2	ki67	24	erlotinib	0.1	240.1	38	348	308	0.15	0	0.012
HCC827	sox2	ki67	24	erlotinib	0.1	240.1	39	313	298	0.247	0	0.005
HCC827	sox2	ki67	24	erlotinib	0.1	240.1	40	327	296	0.169	0	0.001
HCC827	sox2	ki67	24	erlotinib	0.1	240.1	41	299	299	0.21	0.468	0
HCC827	sox2	ki67	24	erlotinib	0.1	240.1	42	310	313	0.204	0	0.001
HCC827	sox2	ki67	24	erlotinib	0.1	240.1	43	301	324	0.203	0	0.001
HCC827	sox2	ki67	24	erlotinib	0.1	240.1	44	289	324	0.253	0.695	0
HCC827	sox2	ki67	24	erlotinib	0.1	240.1	45	379	299	0.186	0	0.068
HCC827	sox2	ki67	24	erlotinib	0.1	240.1	46	365	307	0.185	0	0
HCC827	sox2	ki67	24	erlotinib	0.1	240.1	47	285	309	0.249	0	0.005
HCC827	sox2	ki67	24	erlotinib	0.1	240.1	48	330	318	0.177	0	0.001
HCC827	sox2	ki67	24	erlotinib	0.1	240.1	49	323	331	0.172	0	0.002
HCC827	sox2	ki67	24	erlotinib	0.1	240.1	50	322	349	0.146	0.095	0
HCC827	sox2	ki67	24	erlotinib	0.1	240.1	51	338	348	0.157	0	0
HCC827	sox2	ki67	24	erlotinib	0.1	240.1	52	276	343	0.231	0	0.012
HCC827	sox2	ki67	24	erlotinib	0.1	240.1	53	258	348	0.224	0	0.099
HCC827	sox2	ki67	24	erlotinib	0.1	240.1	54	385	323	0.18	0	0.016
HCC827	sox2	ki67	24	erlotinib	0.1	240.1	55	355	332	0.175	0	0.017
HCC827	sox2	ki67	24	erlotinib	0.1	240.1	56	246	338	0.214	0	0.016
HCC827	sox2	ki67	24	erlotinib	0.1	240.1	57	235	342	0.299	0	0.003
HCC827	sox2	ki67	24	erlotinib	0.1	240.1	58	238	362	0.209	0	0.008
HCC827	sox2	ki67	24	erlotinib	0.1	240.1	59	217	338	0.241	0	0.004
HCC827	sox2	ki67	24	erlotinib	0.1	240.1	60	217	350	0.233	0	0
HCC827	sox2	ki67	24	erlotinib	0.1	240.1	61	213	360	0.207	0.002	0.011
HCC827	sox2	ki67	24	erlotinib	0.1	240.1	62	218	376	0.212	0	0.086
HCC827	sox2	ki67	24	erlotinib	0.1	240.1	63	232	375	0.196	0	0.151
HCC827	sox2	ki67	24	erlotinib	0.1	240.1	64	298	340	0.191	0	0.004
HCC827	sox2	ki67	24	erlotinib	0.1	240.1	65	268	363	0.167	0	0
HCC827	sox2	ki67	24	erlotinib	0.1	240.1	66	293	363	0.171	0	0
HCC827	sox2	ki67	24	erlotinib	0.1	240.1	67	284	376	0.148	0	0.001
HCC827	sox2	ki67	24	erlotinib	0.1	240.1	68	315	374	0.178	0	0.008
HCC827	sox2	ki67	24	erlotinib	0.1	240.1	69	310	390	0.167	0	0.015
HCC827	sox2	ki67	24	erlotinib	0.1	240.1	70	637	74	0.367	0.003	0.026
HCC827	sox2	ki67	24	erlotinib	0.1	240.1	71	272	325	0.257	0	0.058
HCC827	sox2	ki67	24	erlotinib	0.1	240.1	1	620	19	0.163	0	0
HCC827	sox2	ki67	24	erlotinib	0.1	240.1	2	655	25	0.168	0	0
HCC827	sox2	ki67	24	erlotinib	0.1	240.1	3	672	53	0.148	0	0
HCC827	sox2	ki67	24	erlotinib	0.1	240.1	4	562	304	0.219	0	0.101
HCC827	sox2	ki67	24	erlotinib	0.1	240.1	5	555	321	0.192	0	0.001
HCC827	sox2	ki67	24	erlotinib	0.1	240.1	6	198	315	0.393	0.197	0.008
HCC827	sox2	ki67	24	erlotinib	0.1	240.1	7	227	313	0.4	0	0.004
HCC827	sox2	ki67	24	erlotinib	0.1	240.1	8	240	333	0.351	0	0.002
HCC827	sox2	ki67	24	erlotinib	0.1	240.1	9	215	340	0.37	0.291	0
HCC827	sox2	ki67	24	erlotinib	0.1	240.1	10	536	311	0.216	0	0.106
HCC827	sox2	ki67	24	erlotinib	0.1	240.1	11	524	327	0.202	0	0.009
HCC827	sox2	ki67	24	erlotinib	0.1	240.1	12	575	318	0.16	0	0
HCC827	sox2	ki67	24	erlotinib	0.1	240.1	13	589	326	0.198	0	0.068
HCC827	sox2	ki67	24	erlotinib	0.1	240.1	14	549	335	0.183	0	0.009
HCC827	sox2	ki67	24	erlotinib	0.1	240.1	15	506	340	0.176	0	0
HCC827	sox2	ki67	24	erlotinib	0.1	240.1	16	608	338	0.173	0	0
HCC827	sox2	ki67	24	erlotinib	0.1	240.1	17	572	341	0.223	0.043	0
HCC827	sox2	ki67	24	erlotinib	0.1	240.1	18	540	348	0.176	0	0.006
HCC827	sox2	ki67	24	erlotinib	0.1	240.1	19	599	355	0.162	0	0.022
HCC827	sox2	ki67	24	erlotinib	0.1	240.1	20	520	360	0.176	0	0
HCC827	sox2	ki67	24	erlotinib	0.1	240.1	21	625	364	0.158	0	0.003
HCC827	sox2	ki67	24	erlotinib	0.1	240.1	22	565	364	0.216	0.006	0.001
HCC827	sox2	ki67	24	erlotinib	0.1	240.1	23	545	373	0.17	0	0
HCC827	sox2	ki67	24	erlotinib	0.1	240.1	24	606	376	0.134	0.011	0.002
HCC827	sox2	ki67	24	erlotinib	0.1	240.1	25	584	380	0.182	0	0
HCC827	sox2	ki67	24	erlotinib	0.1	240.1	26	568	386	0.191	0	0
HCC827	sox2	ki67	24	erlotinib	0.1	240.1	27	551	392	0.147	0	0.006
HCC827	sox2	ki67	24	erlotinib	0.1	240.1	28	517	392	0.164	0	0
HCC827	sox2	ki67	24	erlotinib	0.1	240.1	29	534	404	0.145	0	0
HCC827	sox2	ki67	24	erlotinib	0.1	240.1	30	524	418	0.153	0	0
HCC827	sox2	ki67	24	erlotinib	0.1	240.1	31	570	413	0.213	0	0
HCC827	sox2	ki67	24	erlotinib	0.1	240.1	32	604	417	0.183	0	0.024
HCC827	sox2	ki67	24	erlotinib	0.1	240.1	33	620	428	0.207	0	0.125
HCC827	sox2	ki67	24	erlotinib	0.1	240.1	34	589	424	0.184	0.415	0
HCC827	sox2	ki67	24	erlotinib	0.1	240.1	35	549	433	0.155	0	0
HCC827	sox2	ki67	24	erlotinib	0.1	240.1	36	592	440	0.2	0	0
HCC827	sox2	ki67	24	erlotinib	0.1	240.1	37	397	485	0.226	0	0
HCC827	sox2	ki67	24	erlotinib	0.1	240.1	38	587	400	0.192	0	0.005
HCC827	sox2	ki67	24	erlotinib	0.1	240.1	39	610	401	0.155	0	0.025
HCC827	sox2	ki67	24	erlotinib	0.1	240.1	1	83	32	0.224	0.072	0.03
HCC827	sox2	ki67	24	erlotinib	0.1	240.1	2	117	22	0.211	0	0.01
HCC827	sox2	ki67	24	erlotinib	0.1	240.1	3	37	27	0.22	0.001	0.04
HCC827	sox2	ki67	24	erlotinib	0.1	240.1	4	12	30	0.149	0	0.152
HCC827	sox2	ki67	24	erlotinib	0.1	240.1	5	29	38	0.195	0.07	0.005
HCC827	sox2	ki67	24	erlotinib	0.1	240.1	6	37	49	0.21	0.328	0.055
HCC827	sox2	ki67	24	erlotinib	0.1	240.1	7	104	54	0.183	0.016	0
HCC827	sox2	ki67	24	erlotinib	0.1	240.1	8	95	64	0.19	0	0.055
HCC827	sox2	ki67	24	erlotinib	0.1	240.1	9	73	60	0.304	0	0.031
HCC827	sox2	ki67	24	erlotinib	0.1	240.1	10	80	83	0.285	0	0.134
HCC827	sox2	ki67	24	erlotinib	0.1	240.1	11	57	66	0.24	0.006	0.047
[truncated: 1,085 more rows]
