# Supplementary material for: Inhibition of mutant EGFR in lung cancer cells triggers SOX2-FOXO6-dependent survival pathways
Source: eLife. 2015 Feb 16;4:e06132. doi: 10.7554/eLife.06132 (PMC4384750; doi:10.7554/eLife.06132)
Supplement: Figure 2—source data 2. — DOI: http://dx.doi.org/10.7554/eLife.06132.010 [file elife06132s002.txt]

cells	primary 1	time hr	treatment	dose um	time-dose	Cell ID	Cell X Position	Cell Y Position	Nucleus dapi mcs Mean (Normalized Counts)	Nucleus sox2 cy3 Mean (Normalized Counts)
PC9	sox2	24	erlotinib	0	240	1	638	12	0.379	0.014
PC9	sox2	24	erlotinib	0	240	2	413	20	0.323	0.009
PC9	sox2	24	erlotinib	0	240	3	437	24	0.247	0.004
PC9	sox2	24	erlotinib	0	240	4	385	23	0.215	0.01
PC9	sox2	24	erlotinib	0	240	5	899	25	0.308	0.014
PC9	sox2	24	erlotinib	0	240	6	1172	50	0.327	0.02
PC9	sox2	24	erlotinib	0	240	7	143	57	0.222	0.003
PC9	sox2	24	erlotinib	0	240	8	880	70	0.243	0.006
PC9	sox2	24	erlotinib	0	240	9	645	75	0.172	0.002
PC9	sox2	24	erlotinib	0	240	10	1045	74	0.2	0.009
PC9	sox2	24	erlotinib	0	240	11	211	77	0.204	0.007
PC9	sox2	24	erlotinib	0	240	12	723	87	0.309	0.005
PC9	sox2	24	erlotinib	0	240	13	486	91	0.278	0.004
PC9	sox2	24	erlotinib	0	240	14	341	97	0.381	0.007
PC9	sox2	24	erlotinib	0	240	15	1307	98	0.275	0.011
PC9	sox2	24	erlotinib	0	240	16	84	101	0.215	0.003
PC9	sox2	24	erlotinib	0	240	17	546	116	0.225	0.002
PC9	sox2	24	erlotinib	0	240	18	780	120	0.249	0.006
PC9	sox2	24	erlotinib	0	240	19	237	128	0.28	0.002
PC9	sox2	24	erlotinib	0	240	20	282	134	0.209	0.004
PC9	sox2	24	erlotinib	0	240	21	945	130	0.198	0.002
PC9	sox2	24	erlotinib	0	240	22	525	134	0.314	0.011
PC9	sox2	24	erlotinib	0	240	23	187	133	0.312	0.004
PC9	sox2	24	erlotinib	0	240	24	895	136	0.357	0.003
PC9	sox2	24	erlotinib	0	240	25	620	149	0.214	0.005
PC9	sox2	24	erlotinib	0	240	26	712	171	0.287	0.002
PC9	sox2	24	erlotinib	0	240	27	1062	183	0.187	0.002
PC9	sox2	24	erlotinib	0	240	28	857	175	0.265	0.004
PC9	sox2	24	erlotinib	0	240	29	637	178	0.265	0.002
PC9	sox2	24	erlotinib	0	240	30	101	184	0.301	0.003
PC9	sox2	24	erlotinib	0	240	31	769	188	0.176	0.003
PC9	sox2	24	erlotinib	0	240	32	938	222	0.215	0.003
PC9	sox2	24	erlotinib	0	240	33	215	237	0.293	0.006
PC9	sox2	24	erlotinib	0	240	34	1034	231	0.232	0.001
PC9	sox2	24	erlotinib	0	240	35	724	245	0.302	0.004
PC9	sox2	24	erlotinib	0	240	36	626	245	0.313	0.001
PC9	sox2	24	erlotinib	0	240	37	549	250	0.324	0.003
PC9	sox2	24	erlotinib	0	240	38	817	265	0.166	0.001
PC9	sox2	24	erlotinib	0	240	39	13	269	0.293	0.007
PC9	sox2	24	erlotinib	0	240	40	939	267	0.197	0
PC9	sox2	24	erlotinib	0	240	41	1155	272	0.226	0.004
PC9	sox2	24	erlotinib	0	240	42	220	275	0.222	0.004
PC9	sox2	24	erlotinib	0	240	43	1018	276	0.228	0.001
PC9	sox2	24	erlotinib	0	240	44	628	312	0.26	0.001
PC9	sox2	24	erlotinib	0	240	45	105	325	0.288	0.003
PC9	sox2	24	erlotinib	0	240	46	721	330	0.325	0.001
PC9	sox2	24	erlotinib	0	240	47	13	338	0.312	0.003
PC9	sox2	24	erlotinib	0	240	48	773	350	0.34	0.001
PC9	sox2	24	erlotinib	0	240	49	843	360	0.298	0.002
PC9	sox2	24	erlotinib	0	240	50	47	372	0.226	0.006
PC9	sox2	24	erlotinib	0	240	51	294	384	0.218	0.004
PC9	sox2	24	erlotinib	0	240	52	1314	391	0.231	0.004
PC9	sox2	24	erlotinib	0	240	53	882	403	0.232	0.001
PC9	sox2	24	erlotinib	0	240	54	131	406	0.235	0.005
PC9	sox2	24	erlotinib	0	240	55	644	408	0.309	0.002
PC9	sox2	24	erlotinib	0	240	56	1100	413	0.228	0.004
PC9	sox2	24	erlotinib	0	240	57	33	437	0.285	0.002
PC9	sox2	24	erlotinib	0	240	58	973	446	0.221	0.001
PC9	sox2	24	erlotinib	0	240	59	225	448	0.33	0.004
PC9	sox2	24	erlotinib	0	240	60	686	474	0.189	0.001
PC9	sox2	24	erlotinib	0	240	61	1382	488	0.203	0.003
PC9	sox2	24	erlotinib	0	240	62	117	495	0.278	0.004
PC9	sox2	24	erlotinib	0	240	63	1368	536	0.322	0.005
PC9	sox2	24	erlotinib	0	240	64	1329	553	0.223	0.005
PC9	sox2	24	erlotinib	0	240	65	1086	567	0.237	0.002
PC9	sox2	24	erlotinib	0	240	66	851	567	0.214	0.001
PC9	sox2	24	erlotinib	0	240	67	330	608	0.329	0.005
PC9	sox2	24	erlotinib	0	240	68	1261	660	0.23	0.003
PC9	sox2	24	erlotinib	0	240	69	365	680	0.058	0
PC9	sox2	24	erlotinib	0	240	70	1152	685	0.273	0.003
PC9	sox2	24	erlotinib	0	240	71	85	692	0.199	0.002
PC9	sox2	24	erlotinib	0	240	72	229	697	0.29	0.004
PC9	sox2	24	erlotinib	0	240	73	855	716	0.311	0.001
PC9	sox2	24	erlotinib	0	240	74	124	719	0.316	0.002
PC9	sox2	24	erlotinib	0	240	75	45	735	0.218	0.001
PC9	sox2	24	erlotinib	0	240	76	291	741	0.049	0
PC9	sox2	24	erlotinib	0	240	77	165	751	0.354	0.004
PC9	sox2	24	erlotinib	0	240	78	810	759	0.301	0.002
PC9	sox2	24	erlotinib	0	240	79	1095	761	0.194	0.001
PC9	sox2	24	erlotinib	0	240	80	264	785	0.057	0
PC9	sox2	24	erlotinib	0	240	81	1383	798	0.277	0.003
PC9	sox2	24	erlotinib	0	240	82	1293	805	0.276	0.002
PC9	sox2	24	erlotinib	0	240	83	1164	810	0.206	0.013
PC9	sox2	24	erlotinib	0	240	84	876	811	0.287	0
PC9	sox2	24	erlotinib	0	240	85	823	827	0.293	0.001
PC9	sox2	24	erlotinib	0	240	86	665	852	0.066	0
PC9	sox2	24	erlotinib	0	240	87	26	852	0.204	0.002
PC9	sox2	24	erlotinib	0	240	88	631	855	0.05	0
PC9	sox2	24	erlotinib	0	240	89	1067	866	0.25	0.002
PC9	sox2	24	erlotinib	0	240	90	993	904	0.218	0
PC9	sox2	24	erlotinib	0	240	91	1108	921	0.265	0
PC9	sox2	24	erlotinib	0	240	92	172	954	0.312	0.001
PC9	sox2	24	erlotinib	0	240	93	605	969	0.056	0
PC9	sox2	24	erlotinib	0	240	94	988	980	0.332	0.01
PC9	sox2	24	erlotinib	0	240	95	1022	985	0.175	0
PC9	sox2	24	erlotinib	0	240	96	638	991	0.156	0
PC9	sox2	24	erlotinib	0	240	97	1089	994	0.206	0
PC9	sox2	24	erlotinib	0	240	98	315	1006	0.05	0
PC9	sox2	24	erlotinib	0	240	99	522	1008	0.063	0
PC9	sox2	24	erlotinib	0	240	100	112	1026	0.32	0.001
PC9	sox2	24	erlotinib	0	240	101	379	1027	0.078	0
PC9	sox2	24	erlotinib	0	240	102	166	1030	0.275	0
PC9	sox2	24	erlotinib	0	240	1	185	6	0.307	0.008
PC9	sox2	24	erlotinib	0	240	2	488	14	0.251	0.01
PC9	sox2	24	erlotinib	0	240	3	723	12	0.207	0.004
PC9	sox2	24	erlotinib	0	240	4	346	21	0.374	0.006
PC9	sox2	24	erlotinib	0	240	5	1182	29	0.223	0.002
PC9	sox2	24	erlotinib	0	240	6	518	28	0.367	0.012
PC9	sox2	24	erlotinib	0	240	7	890	33	0.251	0.013
PC9	sox2	24	erlotinib	0	240	8	579	42	0.168	0.001
PC9	sox2	24	erlotinib	0	240	9	394	40	0.363	0.007
PC9	sox2	24	erlotinib	0	240	10	23	43	0.253	0.002
PC9	sox2	24	erlotinib	0	240	11	475	41	0.265	0.006
PC9	sox2	24	erlotinib	0	240	12	1111	46	0.286	0.017
PC9	sox2	24	erlotinib	0	240	13	293	52	0.255	0.004
PC9	sox2	24	erlotinib	0	240	14	165	56	0.331	0.002
PC9	sox2	24	erlotinib	0	240	15	993	62	0.381	0.01
PC9	sox2	24	erlotinib	0	240	16	54	65	0.279	0.002
PC9	sox2	24	erlotinib	0	240	17	820	71	0.332	0.006
PC9	sox2	24	erlotinib	0	240	18	1136	74	0.366	0.011
PC9	sox2	24	erlotinib	0	240	19	673	79	0.354	0.008
PC9	sox2	24	erlotinib	0	240	20	421	83	0.252	0.004
PC9	sox2	24	erlotinib	0	240	21	503	87	0.305	0.007
PC9	sox2	24	erlotinib	0	240	22	1029	86	0.423	0.012
PC9	sox2	24	erlotinib	0	240	23	1246	97	0.206	0.001
PC9	sox2	24	erlotinib	0	240	24	896	97	0.229	0.004
PC9	sox2	24	erlotinib	0	240	25	259	99	0.372	0.007
PC9	sox2	24	erlotinib	0	240	26	1126	99	0.304	0.021
PC9	sox2	24	erlotinib	0	240	27	471	111	0.38	0.006
PC9	sox2	24	erlotinib	0	240	28	1333	122	0.235	0.002
PC9	sox2	24	erlotinib	0	240	29	245	124	0.488	0.01
PC9	sox2	24	erlotinib	0	240	30	384	122	0.228	0.004
PC9	sox2	24	erlotinib	0	240	31	854	133	0.315	0.006
PC9	sox2	24	erlotinib	0	240	32	770	129	0.32	0.002
PC9	sox2	24	erlotinib	0	240	33	510	132	0.36	0.011
PC9	sox2	24	erlotinib	0	240	34	161	141	0.251	0.001
PC9	sox2	24	erlotinib	0	240	35	1091	146	0.349	0.009
PC9	sox2	24	erlotinib	0	240	36	1009	155	0.324	0.007
PC9	sox2	24	erlotinib	0	240	37	272	148	0.241	0.004
PC9	sox2	24	erlotinib	0	240	38	78	153	0.243	0.002
PC9	sox2	24	erlotinib	0	240	39	1195	152	0.378	0.013
PC9	sox2	24	erlotinib	0	240	40	931	158	0.199	0
PC9	sox2	24	erlotinib	0	240	41	1383	166	0.312	0.007
PC9	sox2	24	erlotinib	0	240	42	642	166	0.319	0.004
PC9	sox2	24	erlotinib	0	240	43	499	174	0.31	0.001
PC9	sox2	24	erlotinib	0	240	44	869	179	0.42	0.004
PC9	sox2	24	erlotinib	0	240	45	1298	179	0.362	0.019
PC9	sox2	24	erlotinib	0	240	46	689	182	0.236	0.001
PC9	sox2	24	erlotinib	0	240	47	568	183	0.319	0.001
PC9	sox2	24	erlotinib	0	240	48	214	184	0.252	0.001
PC9	sox2	24	erlotinib	0	240	49	146	189	0.358	0.004
PC9	sox2	24	erlotinib	0	240	50	770	188	0.238	0
PC9	sox2	24	erlotinib	0	240	51	829	191	0.636	0.002
PC9	sox2	24	erlotinib	0	240	52	36	189	0.25	0.001
PC9	sox2	24	erlotinib	0	240	53	431	203	0.239	0
PC9	sox2	24	erlotinib	0	240	54	637	214	0.274	0
PC9	sox2	24	erlotinib	0	240	55	1002	209	0.314	0.002
PC9	sox2	24	erlotinib	0	240	56	1177	223	0.265	0.001
PC9	sox2	24	erlotinib	0	240	57	668	223	0.24	0.002
PC9	sox2	24	erlotinib	0	240	58	61	227	0.292	0.005
PC9	sox2	24	erlotinib	0	240	59	810	225	0.425	0.008
PC9	sox2	24	erlotinib	0	240	60	376	228	0.3	0.002
PC9	sox2	24	erlotinib	0	240	61	516	226	0.236	0
PC9	sox2	24	erlotinib	0	240	62	1332	231	0.386	0.018
PC9	sox2	24	erlotinib	0	240	63	581	238	0.354	0.003
PC9	sox2	24	erlotinib	0	240	64	1066	245	0.302	0.002
PC9	sox2	24	erlotinib	0	240	65	891	249	0.287	0.004
PC9	sox2	24	erlotinib	0	240	66	1009	248	0.238	0.002
PC9	sox2	24	erlotinib	0	240	67	113	256	0.247	0
PC9	sox2	24	erlotinib	0	240	68	1268	260	0.308	0.004
PC9	sox2	24	erlotinib	0	240	69	735	258	0.552	0.004
PC9	sox2	24	erlotinib	0	240	70	494	261	0.512	0.002
PC9	sox2	24	erlotinib	0	240	71	772	266	0.387	0.004
PC9	sox2	24	erlotinib	0	240	72	635	265	0.286	0
PC9	sox2	24	erlotinib	0	240	73	268	264	0.279	0.003
PC9	sox2	24	erlotinib	0	240	74	448	272	0.231	0.001
PC9	sox2	24	erlotinib	0	240	75	64	278	0.2	0
PC9	sox2	24	erlotinib	0	240	76	870	279	0.306	0.01
PC9	sox2	24	erlotinib	0	240	77	1241	281	0.21	0.004
PC9	sox2	24	erlotinib	0	240	78	1142	292	0.362	0.003
PC9	sox2	24	erlotinib	0	240	79	168	290	0.227	0.001
PC9	sox2	24	erlotinib	0	240	80	394	294	0.353	0.002
PC9	sox2	24	erlotinib	0	240	81	489	300	0.294	0.001
PC9	sox2	24	erlotinib	0	240	82	836	299	0.311	0.002
PC9	sox2	24	erlotinib	0	240	83	104	308	0.295	0.002
PC9	sox2	24	erlotinib	0	240	84	38	312	0.224	0.004
PC9	sox2	24	erlotinib	0	240	85	635	320	0.224	0
PC9	sox2	24	erlotinib	0	240	86	1372	319	0.412	0.011
PC9	sox2	24	erlotinib	0	240	87	13	330	0.392	0.012
PC9	sox2	24	erlotinib	0	240	88	556	326	0.245	0
PC9	sox2	24	erlotinib	0	240	89	1320	328	0.29	0.005
PC9	sox2	24	erlotinib	0	240	90	1118	332	0.219	0.001
PC9	sox2	24	erlotinib	0	240	91	218	331	0.224	0
PC9	sox2	24	erlotinib	0	240	92	886	334	0.382	0.003
PC9	sox2	24	erlotinib	0	240	93	761	339	0.327	0.001
PC9	sox2	24	erlotinib	0	240	94	701	346	0.286	0.001
PC9	sox2	24	erlotinib	0	240	95	1069	346	0.278	0
PC9	sox2	24	erlotinib	0	240	96	969	344	0.314	0.002
PC9	sox2	24	erlotinib	0	240	97	328	347	0.225	0.001
PC9	sox2	24	erlotinib	0	240	98	807	357	0.187	0
PC9	sox2	24	erlotinib	0	240	99	1281	356	0.392	0.01
PC9	sox2	24	erlotinib	0	240	100	499	362	0.358	0.006
PC9	sox2	24	erlotinib	0	240	101	624	361	0.253	0
PC9	sox2	24	erlotinib	0	240	102	465	369	0.227	0
PC9	sox2	24	erlotinib	0	240	103	904	372	0.23	0.001
PC9	sox2	24	erlotinib	0	240	104	130	371	0.262	0
PC9	sox2	24	erlotinib	0	240	105	13	376	0.232	0.002
PC9	sox2	24	erlotinib	0	240	106	929	380	0.262	0.002
PC9	sox2	24	erlotinib	0	240	107	232	382	0.239	0
PC9	sox2	24	erlotinib	0	240	108	1007	395	0.327	0.002
PC9	sox2	24	erlotinib	0	240	109	1284	405	0.31	0.003
PC9	sox2	24	erlotinib	0	240	110	315	405	0.254	0.002
PC9	sox2	24	erlotinib	0	240	111	870	405	0.213	0
PC9	sox2	24	erlotinib	0	240	112	138	405	0.237	0
PC9	sox2	24	erlotinib	0	240	113	1243	415	0.179	0
PC9	sox2	24	erlotinib	0	240	114	1119	414	0.271	0.001
PC9	sox2	24	erlotinib	0	240	115	573	414	0.315	0
PC9	sox2	24	erlotinib	0	240	116	193	415	0.249	0
PC9	sox2	24	erlotinib	0	240	117	767	419	0.327	0
PC9	sox2	24	erlotinib	0	240	118	1360	418	0.39	0.008
PC9	sox2	24	erlotinib	0	240	119	513	419	0.279	0.003
PC9	sox2	24	erlotinib	0	240	120	49	420	0.276	0.01
PC9	sox2	24	erlotinib	0	240	121	695	435	0.314	0.002
PC9	sox2	24	erlotinib	0	240	122	114	429	0.288	0
PC9	sox2	24	erlotinib	0	240	123	367	435	0.292	0.002
PC9	sox2	24	erlotinib	0	240	124	931	441	0.192	0
PC9	sox2	24	erlotinib	0	240	125	1026	440	0.316	0.005
PC9	sox2	24	erlotinib	0	240	126	232	453	0.209	0.001
PC9	sox2	24	erlotinib	0	240	127	862	446	0.212	0
PC9	sox2	24	erlotinib	0	240	128	644	443	0.207	0
PC9	sox2	24	erlotinib	0	240	129	1166	452	0.287	0.002
PC9	sox2	24	erlotinib	0	240	130	80	457	0.218	0.008
PC9	sox2	24	erlotinib	0	240	131	502	462	0.445	0.006
PC9	sox2	24	erlotinib	0	240	132	1355	457	0.21	0.001
PC9	sox2	24	erlotinib	0	240	133	594	468	0.252	0
PC9	sox2	24	erlotinib	0	240	134	372	470	0.289	0
PC9	sox2	24	erlotinib	0	240	135	826	470	0.192	0
PC9	sox2	24	erlotinib	0	240	136	1027	474	0.415	0.001
PC9	sox2	24	erlotinib	0	240	137	21	471	0.252	0.005
PC9	sox2	24	erlotinib	0	240	138	644	473	0.245	0
PC9	sox2	24	erlotinib	0	240	139	716	489	0.216	0
PC9	sox2	24	erlotinib	0	240	140	324	491	0.205	0.001
PC9	sox2	24	erlotinib	0	240	141	972	486	0.247	0.001
PC9	sox2	24	erlotinib	0	240	142	505	506	0.34	0.002
PC9	sox2	24	erlotinib	0	240	143	808	499	0.256	0.002
PC9	sox2	24	erlotinib	0	240	144	384	511	0.179	0
PC9	sox2	24	erlotinib	0	240	145	1142	514	0.201	0
PC9	sox2	24	erlotinib	0	240	146	691	516	0.24	0
PC9	sox2	24	erlotinib	0	240	147	1245	516	0.285	0.002
PC9	sox2	24	erlotinib	0	240	148	165	519	0.248	0.001
PC9	sox2	24	erlotinib	0	240	149	1375	524	0.244	0.001
PC9	sox2	24	erlotinib	0	240	150	762	529	0.286	0
PC9	sox2	24	erlotinib	0	240	151	265	537	0.201	0.007
PC9	sox2	24	erlotinib	0	240	152	849	534	0.317	0
PC9	sox2	24	erlotinib	0	240	153	1346	532	0.273	0.002
PC9	sox2	24	erlotinib	0	240	154	997	538	0.278	0
PC9	sox2	24	erlotinib	0	240	155	117	538	0.19	0
PC9	sox2	24	erlotinib	0	240	156	82	543	0.213	0.001
PC9	sox2	24	erlotinib	0	240	157	1109	545	0.238	0
PC9	sox2	24	erlotinib	0	240	158	622	545	0.308	0
PC9	sox2	24	erlotinib	0	240	159	190	543	0.214	0
PC9	sox2	24	erlotinib	0	240	160	429	549	0.19	0
PC9	sox2	24	erlotinib	0	240	161	486	554	0.215	0
PC9	sox2	24	erlotinib	0	240	162	560	559	0.328	0.001
PC9	sox2	24	erlotinib	0	240	163	1092	560	0.353	0.003
PC9	sox2	24	erlotinib	0	240	164	695	575	0.261	0.002
PC9	sox2	24	erlotinib	0	240	165	1287	578	0.189	0.004
PC9	sox2	24	erlotinib	0	240	166	1380	578	0.233	0.004
PC9	sox2	24	erlotinib	0	240	167	42	586	0.224	0.001
PC9	sox2	24	erlotinib	0	240	168	148	588	0.254	0.004
PC9	sox2	24	erlotinib	0	240	169	588	591	0.267	0
PC9	sox2	24	erlotinib	0	240	170	842	591	0.374	0
PC9	sox2	24	erlotinib	0	240	171	756	596	0.323	0.002
PC9	sox2	24	erlotinib	0	240	172	258	597	0.309	0.001
PC9	sox2	24	erlotinib	0	240	173	1167	602	0.305	0.006
PC9	sox2	24	erlotinib	0	240	174	940	607	0.318	0.001
PC9	sox2	24	erlotinib	0	240	175	893	605	0.289	0
PC9	sox2	24	erlotinib	0	240	176	387	609	0.237	0
PC9	sox2	24	erlotinib	0	240	177	92	614	0.307	0.002
PC9	sox2	24	erlotinib	0	240	178	1246	618	0.253	0
PC9	sox2	24	erlotinib	0	240	179	1017	611	0.212	0.001
PC9	sox2	24	erlotinib	0	240	180	675	615	0.524	0
PC9	sox2	24	erlotinib	0	240	181	189	623	0.28	0
PC9	sox2	24	erlotinib	0	240	182	695	620	0.482	0.002
PC9	sox2	24	erlotinib	0	240	183	499	634	0.249	0
PC9	sox2	24	erlotinib	0	240	184	1096	631	0.174	0
PC9	sox2	24	erlotinib	0	240	185	18	630	0.244	0
PC9	sox2	24	erlotinib	0	240	186	333	640	0.421	0.001
PC9	sox2	24	erlotinib	0	240	187	707	643	0.26	0
PC9	sox2	24	erlotinib	0	240	188	290	646	0.263	0.002
PC9	sox2	24	erlotinib	0	240	189	596	654	0.264	0
PC9	sox2	24	erlotinib	0	240	190	1327	659	0.288	0.001
PC9	sox2	24	erlotinib	0	240	191	1372	659	0.264	0.001
PC9	sox2	24	erlotinib	0	240	192	671	660	0.169	0
PC9	sox2	24	erlotinib	0	240	193	1174	664	0.203	0.003
PC9	sox2	24	erlotinib	0	240	194	832	677	0.169	0
PC9	sox2	24	erlotinib	0	240	195	1031	685	0.241	0.001
PC9	sox2	24	erlotinib	0	240	196	290	687	0.465	0.001
PC9	sox2	24	erlotinib	0	240	197	72	688	0.223	0
PC9	sox2	24	erlotinib	0	240	198	430	691	0.225	0
PC9	sox2	24	erlotinib	0	240	199	1227	693	0.285	0.001
PC9	sox2	24	erlotinib	0	240	200	173	697	0.235	0.002
PC9	sox2	24	erlotinib	0	240	201	746	704	0.385	0
PC9	sox2	24	erlotinib	0	240	202	544	704	0.266	0
PC9	sox2	24	erlotinib	0	240	203	674	712	0.301	0
PC9	sox2	24	erlotinib	0	240	204	261	712	0.25	0
PC9	sox2	24	erlotinib	0	240	205	385	714	0.391	0.002
PC9	sox2	24	erlotinib	0	240	206	1236	729	0.329	0.001
PC9	sox2	24	erlotinib	0	240	207	351	721	0.221	0
PC9	sox2	24	erlotinib	0	240	208	934	728	0.33	0
PC9	sox2	24	erlotinib	0	240	209	648	724	0.229	0
PC9	sox2	24	erlotinib	0	240	210	791	730	0.35	0
PC9	sox2	24	erlotinib	0	240	211	137	727	0.215	0
PC9	sox2	24	erlotinib	0	240	212	1278	728	0.378	0.006
PC9	sox2	24	erlotinib	0	240	213	1134	739	0.406	0.002
PC9	sox2	24	erlotinib	0	240	214	1181	738	0.219	0.001
PC9	sox2	24	erlotinib	0	240	215	633	747	0.192	0
PC9	sox2	24	erlotinib	0	240	216	1361	751	0.239	0.001
PC9	sox2	24	erlotinib	0	240	217	224	754	0.186	0
PC9	sox2	24	erlotinib	0	240	218	575	758	0.297	0
PC9	sox2	24	erlotinib	0	240	219	1288	761	0.373	0.002
PC9	sox2	24	erlotinib	0	240	220	1094	767	0.187	0
PC9	sox2	24	erlotinib	0	240	221	1311	771	0.278	0
PC9	sox2	24	erlotinib	0	240	222	320	770	0.222	0
PC9	sox2	24	erlotinib	0	240	223	724	774	0.341	0.001
PC9	sox2	24	erlotinib	0	240	224	56	782	0.179	0
PC9	sox2	24	erlotinib	0	240	225	415	785	0.238	0
PC9	sox2	24	erlotinib	0	240	226	364	789	0.335	0
PC9	sox2	24	erlotinib	0	240	227	1041	789	0.307	0
PC9	sox2	24	erlotinib	0	240	228	1167	790	0.315	0.001
PC9	sox2	24	erlotinib	0	240	229	523	789	0.163	0.001
PC9	sox2	24	erlotinib	0	240	230	1382	788	0.251	0
PC9	sox2	24	erlotinib	0	240	231	672	797	0.255	0
PC9	sox2	24	erlotinib	0	240	232	602	808	0.266	0.001
PC9	sox2	24	erlotinib	0	240	233	985	810	0.224	0
PC9	sox2	24	erlotinib	0	240	234	1079	813	0.203	0
PC9	sox2	24	erlotinib	0	240	235	1254	808	0.234	0
PC9	sox2	24	erlotinib	0	240	236	135	809	0.234	0
PC9	sox2	24	erlotinib	0	240	237	892	817	0.263	0.001
PC9	sox2	24	erlotinib	0	240	238	61	820	0.243	0
PC9	sox2	24	erlotinib	0	240	239	826	822	0.314	0
PC9	sox2	24	erlotinib	0	240	240	662	831	0.299	0
PC9	sox2	24	erlotinib	0	240	241	250	829	0.242	0
PC9	sox2	24	erlotinib	0	240	242	781	835	0.236	0
PC9	sox2	24	erlotinib	0	240	243	192	837	0.256	0.004
PC9	sox2	24	erlotinib	0	240	244	1018	834	0.243	0
PC9	sox2	24	erlotinib	0	240	245	716	838	0.212	0
PC9	sox2	24	erlotinib	0	240	246	134	842	0.317	0.001
PC9	sox2	24	erlotinib	0	240	247	81	840	0.259	0.001
PC9	sox2	24	erlotinib	0	240	248	529	843	0.308	0
PC9	sox2	24	erlotinib	0	240	249	950	846	0.28	0
PC9	sox2	24	erlotinib	0	240	250	1171	851	0.228	0
PC9	sox2	24	erlotinib	0	240	251	429	854	0.284	0
PC9	sox2	24	erlotinib	0	240	252	1386	857	0.218	0
PC9	sox2	24	erlotinib	0	240	253	91	873	0.362	0.001
PC9	sox2	24	erlotinib	0	240	254	865	875	0.248	0
PC9	sox2	24	erlotinib	0	240	255	588	873	0.238	0.001
PC9	sox2	24	erlotinib	0	240	256	207	875	0.224	0
PC9	sox2	24	erlotinib	0	240	257	1222	887	0.288	0
PC9	sox2	24	erlotinib	0	240	258	560	884	0.223	0
PC9	sox2	24	erlotinib	0	240	259	332	889	0.342	0.001
PC9	sox2	24	erlotinib	0	240	260	676	889	0.297	0
PC9	sox2	24	erlotinib	0	240	261	898	896	0.325	0
PC9	sox2	24	erlotinib	0	240	262	481	892	0.206	0
PC9	sox2	24	erlotinib	0	240	263	284	900	0.213	0
PC9	sox2	24	erlotinib	0	240	264	395	903	0.205	0
PC9	sox2	24	erlotinib	0	240	265	780	906	0.286	0
PC9	sox2	24	erlotinib	0	240	266	1080	904	0.203	0
PC9	sox2	24	erlotinib	0	240	267	1325	912	0.162	0
PC9	sox2	24	erlotinib	0	240	268	58	911	0.2	0
PC9	sox2	24	erlotinib	0	240	269	992	916	0.255	0.001
PC9	sox2	24	erlotinib	0	240	270	1144	917	0.191	0
PC9	sox2	24	erlotinib	0	240	271	1381	919	0.273	0.002
PC9	sox2	24	erlotinib	0	240	272	679	926	0.289	0
PC9	sox2	24	erlotinib	0	240	273	942	935	0.236	0.001
PC9	sox2	24	erlotinib	0	240	274	544	938	0.235	0
PC9	sox2	24	erlotinib	0	240	275	359	945	0.269	0
PC9	sox2	24	erlotinib	0	240	276	208	949	0.303	0
PC9	sox2	24	erlotinib	0	240	277	418	950	0.282	0.007
PC9	sox2	24	erlotinib	0	240	278	594	950	0.269	0
PC9	sox2	24	erlotinib	0	240	279	1019	949	0.188	0
PC9	sox2	24	erlotinib	0	240	280	489	959	0.231	0
PC9	sox2	24	erlotinib	0	240	281	94	963	0.268	0
PC9	sox2	24	erlotinib	0	240	282	1265	969	0.207	0
PC9	sox2	24	erlotinib	0	240	283	272	963	0.333	0.002
PC9	sox2	24	erlotinib	0	240	284	1375	972	0.26	0
PC9	sox2	24	erlotinib	0	240	285	754	976	0.184	0
PC9	sox2	24	erlotinib	0	240	286	295	975	0.237	0
PC9	sox2	24	erlotinib	0	240	287	949	982	0.248	0
PC9	sox2	24	erlotinib	0	240	288	53	987	0.211	0
PC9	sox2	24	erlotinib	0	240	289	471	982	0.455	0.002
PC9	sox2	24	erlotinib	0	240	290	241	985	0.218	0
PC9	sox2	24	erlotinib	0	240	291	820	991	0.203	0
PC9	sox2	24	erlotinib	0	240	292	652	991	0.223	0
PC9	sox2	24	erlotinib	0	240	293	155	996	0.279	0.001
PC9	sox2	24	erlotinib	0	240	294	1137	1000	0.253	0
PC9	sox2	24	erlotinib	0	240	295	1204	1001	0.225	0
PC9	sox2	24	erlotinib	0	240	296	133	1014	0.251	0.001
PC9	sox2	24	erlotinib	0	240	297	275	1003	0.318	0.001
PC9	sox2	24	erlotinib	0	240	298	1056	1007	0.342	0
PC9	sox2	24	erlotinib	0	240	299	1296	1018	0.217	0
PC9	sox2	24	erlotinib	0	240	300	665	1023	0.31	0
PC9	sox2	24	erlotinib	0	240	301	9	1024	0.249	0
PC9	sox2	24	erlotinib	0	240	302	787	1025	0.199	0
PC9	sox2	24	erlotinib	0	240	303	1381	1025	0.393	0.002
PC9	sox2	24	erlotinib	0	240	304	947	1028	0.222	0
PC9	sox2	24	erlotinib	0	240	305	275	1027	0.218	0
PC9	sox2	24	erlotinib	0	240	306	361	1031	0.321	0
PC9	sox2	24	erlotinib	0	240	307	1234	1034	0.217	0
PC9	sox2	24	erlotinib	0	240	1	108	6	0.263	0.002
PC9	sox2	24	erlotinib	0	240	2	513	10	0.221	0
PC9	sox2	24	erlotinib	0	240	3	550	7	0.128	0.002
PC9	sox2	24	erlotinib	0	240	4	710	7	0.276	0.008
PC9	sox2	24	erlotinib	0	240	5	856	13	0.303	0.012
PC9	sox2	24	erlotinib	0	240	6	1037	10	0.173	0.001
PC9	sox2	24	erlotinib	0	240	7	1187	11	0.326	0.01
PC9	sox2	24	erlotinib	0	240	8	1264	10	0.209	0.003
PC9	sox2	24	erlotinib	0	240	9	1359	9	0.271	0.013
PC9	sox2	24	erlotinib	0	240	10	296	13	0.21	0.006
PC9	sox2	24	erlotinib	0	240	11	787	14	0.194	0.002
PC9	sox2	24	erlotinib	0	240	12	474	30	0.243	0.001
PC9	sox2	24	erlotinib	0	240	13	596	31	0.264	0.002
PC9	sox2	24	erlotinib	0	240	14	1315	42	0.284	0.001
PC9	sox2	24	erlotinib	0	240	15	174	37	0.24	0.002
PC9	sox2	24	erlotinib	0	240	16	417	41	0.164	0
PC9	sox2	24	erlotinib	0	240	17	1196	44	0.283	0.003
PC9	sox2	24	erlotinib	0	240	18	208	52	0.348	0.006
PC9	sox2	24	erlotinib	0	240	19	1264	50	0.252	0.003
PC9	sox2	24	erlotinib	0	240	20	902	58	0.301	0.001
PC9	sox2	24	erlotinib	0	240	21	1152	55	0.25	0.017
PC9	sox2	24	erlotinib	0	240	22	1350	56	0.23	0.006
PC9	sox2	24	erlotinib	0	240	23	261	55	0.246	0.003
PC9	sox2	24	erlotinib	0	240	24	864	67	0.259	0.007
PC9	sox2	24	erlotinib	0	240	25	61	72	0.222	0.002
PC9	sox2	24	erlotinib	0	240	26	748	73	0.303	0.009
PC9	sox2	24	erlotinib	0	240	27	7	70	0.18	0.001
PC9	sox2	24	erlotinib	0	240	28	353	76	0.223	0.003
PC9	sox2	24	erlotinib	0	240	29	1208	75	0.214	0.004
PC9	sox2	24	erlotinib	0	240	30	243	72	0.286	0.005
PC9	sox2	24	erlotinib	0	240	31	205	81	0.315	0.005
PC9	sox2	24	erlotinib	0	240	32	925	93	0.329	0.007
PC9	sox2	24	erlotinib	0	240	33	121	91	0.252	0.003
PC9	sox2	24	erlotinib	0	240	34	410	89	0.261	0.006
PC9	sox2	24	erlotinib	0	240	35	893	90	0.278	0.01
PC9	sox2	24	erlotinib	0	240	36	39	98	0.17	0.003
PC9	sox2	24	erlotinib	0	240	37	320	91	0.21	0.001
PC9	sox2	24	erlotinib	0	240	38	267	92	0.372	0.009
PC9	sox2	24	erlotinib	0	240	39	640	96	0.277	0
PC9	sox2	24	erlotinib	0	240	40	990	92	0.189	0
PC9	sox2	24	erlotinib	0	240	41	863	103	0.188	0.001
PC9	sox2	24	erlotinib	0	240	42	1362	105	0.19	0.004
PC9	sox2	24	erlotinib	0	240	43	218	105	0.23	0
PC9	sox2	24	erlotinib	0	240	44	735	104	0.235	0.005
PC9	sox2	24	erlotinib	0	240	45	1143	115	0.304	0.004
PC9	sox2	24	erlotinib	0	240	46	333	122	0.177	0.001
PC9	sox2	24	erlotinib	0	240	47	144	127	0.326	0.01
PC9	sox2	24	erlotinib	0	240	48	1257	127	0.213	0.004
PC9	sox2	24	erlotinib	0	240	49	570	128	0.213	0.001
PC9	sox2	24	erlotinib	0	240	50	277	127	0.199	0.003
PC9	sox2	24	erlotinib	0	240	51	735	131	0.315	0.004
PC9	sox2	24	erlotinib	0	240	52	1221	133	0.224	0.002
PC9	sox2	24	erlotinib	0	240	53	182	135	0.276	0.002
PC9	sox2	24	erlotinib	0	240	54	521	136	0.298	0.002
PC9	sox2	24	erlotinib	0	240	55	465	141	0.203	0.001
PC9	sox2	24	erlotinib	0	240	56	1098	140	0.476	0.001
PC9	sox2	24	erlotinib	0	240	57	9	147	0.167	0.002
PC9	sox2	24	erlotinib	0	240	58	83	145	0.249	0.002
PC9	sox2	24	erlotinib	0	240	59	967	149	0.235	0.001
PC9	sox2	24	erlotinib	0	240	60	408	158	0.225	0.001
PC9	sox2	24	erlotinib	0	240	61	806	162	0.265	0.006
PC9	sox2	24	erlotinib	0	240	62	1031	166	0.314	0.002
PC9	sox2	24	erlotinib	0	240	63	595	165	0.212	0.001
PC9	sox2	24	erlotinib	0	240	64	871	166	0.194	0
PC9	sox2	24	erlotinib	0	240	65	1254	164	0.263	0.007
PC9	sox2	24	erlotinib	0	240	66	743	168	0.171	0.001
PC9	sox2	24	erlotinib	0	240	67	1335	166	0.292	0.009
PC9	sox2	24	erlotinib	0	240	68	1189	169	0.262	0.001
PC9	sox2	24	erlotinib	0	240	69	1088	173	0.236	0.001
PC9	sox2	24	erlotinib	0	240	70	177	172	0.294	0.002
PC9	sox2	24	erlotinib	0	240	71	252	182	0.252	0.001
PC9	sox2	24	erlotinib	0	240	72	42	183	0.439	0.001
PC9	sox2	24	erlotinib	0	240	73	314	183	0.188	0
PC9	sox2	24	erlotinib	0	240	74	1313	192	0.264	0.004
PC9	sox2	24	erlotinib	0	240	75	656	182	0.281	0.003
PC9	sox2	24	erlotinib	0	240	76	940	188	0.215	0.001
PC9	sox2	24	erlotinib	0	240	77	142	190	0.368	0.003
PC9	sox2	24	erlotinib	0	240	78	489	195	0.18	0
PC9	sox2	24	erlotinib	0	240	79	806	190	0.309	0.001
PC9	sox2	24	erlotinib	0	240	80	860	196	0.226	0.001
PC9	sox2	24	erlotinib	0	240	81	1247	195	0.265	0.007
PC9	sox2	24	erlotinib	0	240	82	754	200	0.182	0
PC9	sox2	24	erlotinib	0	240	83	1348	201	0.236	0.003
PC9	sox2	24	erlotinib	0	240	84	549	214	0.186	0
PC9	sox2	24	erlotinib	0	240	85	601	216	0.199	0
PC9	sox2	24	erlotinib	0	240	86	1179	218	0.299	0.001
PC9	sox2	24	erlotinib	0	240	87	135	217	0.244	0
PC9	sox2	24	erlotinib	0	240	88	1011	222	0.297	0.002
PC9	sox2	24	erlotinib	0	240	89	1384	225	0.189	0
PC9	sox2	24	erlotinib	0	240	90	1243	227	0.212	0.002
PC9	sox2	24	erlotinib	0	240	91	200	226	0.185	0
PC9	sox2	24	erlotinib	0	240	92	83	228	0.188	0.001
PC9	sox2	24	erlotinib	0	240	93	307	236	0.19	0.002
PC9	sox2	24	erlotinib	0	240	94	404	238	0.22	0.001
PC9	sox2	24	erlotinib	0	240	95	123	238	0.288	0.004
PC9	sox2	24	erlotinib	0	240	96	338	243	0.281	0.002
PC9	sox2	24	erlotinib	0	240	97	492	245	0.278	0
PC9	sox2	24	erlotinib	0	240	98	1095	243	0.187	0
PC9	sox2	24	erlotinib	0	240	99	798	250	0.175	0
PC9	sox2	24	erlotinib	0	240	100	628	247	0.224	0.002
PC9	sox2	24	erlotinib	0	240	101	724	253	0.443	0
PC9	sox2	24	erlotinib	0	240	102	894	249	0.293	0.005
PC9	sox2	24	erlotinib	0	240	103	687	256	0.212	0
PC9	sox2	24	erlotinib	0	240	104	1388	260	0.221	0.003
PC9	sox2	24	erlotinib	0	240	105	975	261	0.247	0.001
PC9	sox2	24	erlotinib	0	240	106	11	266	0.162	0
PC9	sox2	24	erlotinib	0	240	107	772	267	0.27	0
PC9	sox2	24	erlotinib	0	240	108	943	267	0.216	0
PC9	sox2	24	erlotinib	0	240	109	853	275	0.184	0
PC9	sox2	24	erlotinib	0	240	110	61	279	0.294	0.002
PC9	sox2	24	erlotinib	0	240	111	1104	277	0.249	0.004
PC9	sox2	24	erlotinib	0	240	112	1133	291	0.197	0.004
PC9	sox2	24	erlotinib	0	240	113	151	293	0.331	0.003
PC9	sox2	24	erlotinib	0	240	114	726	288	0.394	0.001
PC9	sox2	24	erlotinib	0	240	115	749	290	0.328	0
PC9	sox2	24	erlotinib	0	240	116	1200	294	0.202	0
PC9	sox2	24	erlotinib	0	240	117	292	294	0.387	0.003
PC9	sox2	24	erlotinib	0	240	118	386	299	0.294	0.001
PC9	sox2	24	erlotinib	0	240	119	1251	299	0.28	0.003
PC9	sox2	24	erlotinib	0	240	120	1320	299	0.247	0
PC9	sox2	24	erlotinib	0	240	121	423	296	0.217	0.001
PC9	sox2	24	erlotinib	0	240	122	1070	295	0.352	0.004
PC9	sox2	24	erlotinib	0	240	123	487	304	0.195	0
PC9	sox2	24	erlotinib	0	240	124	1037	305	0.214	0
PC9	sox2	24	erlotinib	0	240	125	207	312	0.19	0
PC9	sox2	24	erlotinib	0	240	126	641	309	0.165	0
PC9	sox2	24	erlotinib	0	240	127	74	312	0.237	0.005
PC9	sox2	24	erlotinib	0	240	128	1345	319	0.281	0.006
PC9	sox2	24	erlotinib	0	240	129	696	323	0.198	0
PC9	sox2	24	erlotinib	0	240	130	310	323	0.22	0.001
PC9	sox2	24	erlotinib	0	240	131	985	325	0.259	0.001
PC9	sox2	24	erlotinib	0	240	132	268	326	0.226	0.002
PC9	sox2	24	erlotinib	0	240	133	1134	340	0.239	0
PC9	sox2	24	erlotinib	0	240	134	538	334	0.144	0
PC9	sox2	24	erlotinib	0	240	135	890	336	0.223	0.001
PC9	sox2	24	erlotinib	0	240	136	1163	343	0.333	0.005
PC9	sox2	24	erlotinib	0	240	137	398	355	0.252	0
PC9	sox2	24	erlotinib	0	240	138	361	353	0.263	0
PC9	sox2	24	erlotinib	0	240	139	824	355	0.236	0
PC9	sox2	24	erlotinib	0	240	140	116	364	0.186	0
PC9	sox2	24	erlotinib	0	240	141	652	360	0.184	0
PC9	sox2	24	erlotinib	0	240	142	1221	363	0.365	0.004
PC9	sox2	24	erlotinib	0	240	143	1362	366	0.296	0.002
PC9	sox2	24	erlotinib	0	240	144	1063	363	0.269	0.001
PC9	sox2	24	erlotinib	0	240	145	753	367	0.213	0
PC9	sox2	24	erlotinib	0	240	146	577	366	0.223	0.001
PC9	sox2	24	erlotinib	0	240	147	77	375	0.286	0
PC9	sox2	24	erlotinib	0	240	148	191	373	0.168	0
PC9	sox2	24	erlotinib	0	240	149	439	378	0.302	0
PC9	sox2	24	erlotinib	0	240	150	500	381	0.167	0
PC9	sox2	24	erlotinib	0	240	151	9	388	0.206	0
PC9	sox2	24	erlotinib	0	240	152	956	383	0.221	0
PC9	sox2	24	erlotinib	0	240	153	228	399	0.298	0.001
PC9	sox2	24	erlotinib	0	240	154	842	393	0.192	0
PC9	sox2	24	erlotinib	0	240	155	1093	402	0.35	0.001
PC9	sox2	24	erlotinib	0	240	156	1290	405	0.318	0.002
PC9	sox2	24	erlotinib	0	240	157	913	410	0.209	0
PC9	sox2	24	erlotinib	0	240	158	358	412	0.201	0
PC9	sox2	24	erlotinib	0	240	159	1045	415	0.212	0
PC9	sox2	24	erlotinib	0	240	160	1233	411	0.215	0
PC9	sox2	24	erlotinib	0	240	161	664	418	0.172	0
PC9	sox2	24	erlotinib	0	240	162	294	417	0.18	0
PC9	sox2	24	erlotinib	0	240	163	113	429	0.188	0.001
PC9	sox2	24	erlotinib	0	240	164	1168	428	0.267	0.001
PC9	sox2	24	erlotinib	0	240	165	770	429	0.2	0
PC9	sox2	24	erlotinib	0	240	166	969	428	0.255	0
PC9	sox2	24	erlotinib	0	240	167	1306	427	0.264	0
PC9	sox2	24	erlotinib	0	240	168	176	430	0.217	0
PC9	sox2	24	erlotinib	0	240	169	15	435	0.299	0.002
PC9	sox2	24	erlotinib	0	240	170	1339	437	0.22	0.001
PC9	sox2	24	erlotinib	0	240	171	891	443	0.212	0
PC9	sox2	24	erlotinib	0	240	172	847	447	0.22	0.001
PC9	sox2	24	erlotinib	0	240	173	65	453	0.294	0
PC9	sox2	24	erlotinib	0	240	174	1051	461	0.224	0
PC9	sox2	24	erlotinib	0	240	175	964	464	0.21	0
PC9	sox2	24	erlotinib	0	240	176	1171	466	0.226	0.001
PC9	sox2	24	erlotinib	0	240	177	1373	490	0.249	0.002
PC9	sox2	24	erlotinib	0	240	178	876	478	0.246	0.001
PC9	sox2	24	erlotinib	0	240	179	436	497	0.193	0.001
PC9	sox2	24	erlotinib	0	240	180	608	500	0.294	0
PC9	sox2	24	erlotinib	0	240	181	476	502	0.287	0.001
PC9	sox2	24	erlotinib	0	240	182	37	512	0.285	0.001
PC9	sox2	24	erlotinib	0	240	183	315	514	0.187	0
PC9	sox2	24	erlotinib	0	240	184	1192	514	0.254	0
PC9	sox2	24	erlotinib	0	240	185	142	516	0.269	0.001
PC9	sox2	24	erlotinib	0	240	186	216	523	0.239	0
PC9	sox2	24	erlotinib	0	240	187	1345	527	0.314	0.003
PC9	sox2	24	erlotinib	0	240	188	1086	531	0.224	0
PC9	sox2	24	erlotinib	0	240	189	73	533	0.207	0.001
PC9	sox2	24	erlotinib	0	240	190	829	531	0.279	0.001
PC9	sox2	24	erlotinib	0	240	191	1371	535	0.219	0.001
PC9	sox2	24	erlotinib	0	240	192	935	544	0.171	0
PC9	sox2	24	erlotinib	0	240	193	369	561	0.212	0.001
PC9	sox2	24	erlotinib	0	240	194	1289	549	0.263	0.002
PC9	sox2	24	erlotinib	0	240	195	1195	558	0.192	0
PC9	sox2	24	erlotinib	0	240	196	1149	569	0.234	0
PC9	sox2	24	erlotinib	0	240	197	44	568	0.239	0
PC9	sox2	24	erlotinib	0	240	198	782	578	0.178	0
PC9	sox2	24	erlotinib	0	240	199	481	581	0.228	0
PC9	sox2	24	erlotinib	0	240	200	1048	589	0.23	0
PC9	sox2	24	erlotinib	0	240	201	213	597	0.276	0.001
PC9	sox2	24	erlotinib	0	240	202	501	598	0.287	0.001
PC9	sox2	24	erlotinib	0	240	203	133	600	0.273	0.001
PC9	sox2	24	erlotinib	0	240	204	178	602	0.191	0
PC9	sox2	24	erlotinib	0	240	205	1384	603	0.204	0
PC9	sox2	24	erlotinib	0	240	206	93	607	0.222	0
PC9	sox2	24	erlotinib	0	240	207	1004	610	0.209	0
PC9	sox2	24	erlotinib	0	240	208	940	617	0.223	0
PC9	sox2	24	erlotinib	0	240	209	1191	617	0.266	0
PC9	sox2	24	erlotinib	0	240	210	1320	621	0.262	0
PC9	sox2	24	erlotinib	0	240	211	51	618	0.277	0.001
PC9	sox2	24	erlotinib	0	240	212	1093	642	0.26	0
PC9	sox2	24	erlotinib	0	240	213	82	646	0.188	0
PC9	sox2	24	erlotinib	0	240	214	893	644	0.23	0
PC9	sox2	24	erlotinib	0	240	215	303	645	0.339	0.002
PC9	sox2	24	erlotinib	0	240	216	409	648	0.196	0
PC9	sox2	24	erlotinib	0	240	217	1269	652	0.332	0.001
PC9	sox2	24	erlotinib	0	240	218	1366	655	0.202	0
PC9	sox2	24	erlotinib	0	240	219	185	668	0.22	0
PC9	sox2	24	erlotinib	0	240	220	685	675	0.241	0
PC9	sox2	24	erlotinib	0	240	221	985	674	0.272	0.003
PC9	sox2	24	erlotinib	0	240	222	1187	674	0.276	0.002
PC9	sox2	24	erlotinib	0	240	223	321	670	0.204	0
PC9	sox2	24	erlotinib	0	240	224	952	675	0.243	0
PC9	sox2	24	erlotinib	0	240	225	436	697	0.249	0
PC9	sox2	24	erlotinib	0	240	226	197	695	0.182	0
PC9	sox2	24	erlotinib	0	240	227	1285	698	0.23	0
PC9	sox2	24	erlotinib	0	240	228	1134	698	0.193	0
PC9	sox2	24	erlotinib	0	240	229	1238	705	0.271	0
PC9	sox2	24	erlotinib	0	240	230	107	712	0.204	0
PC9	sox2	24	erlotinib	0	240	231	347	714	0.18	0
PC9	sox2	24	erlotinib	0	240	232	155	724	0.286	0.001
PC9	sox2	24	erlotinib	0	240	233	1091	722	0.374	0
PC9	sox2	24	erlotinib	0	240	234	883	740	0.179	0
PC9	sox2	24	erlotinib	0	240	235	275	742	0.249	0
PC9	sox2	24	erlotinib	0	240	236	1071	744	0.352	0.001
PC9	sox2	24	erlotinib	0	240	237	1337	751	0.192	0
PC9	sox2	24	erlotinib	0	240	238	66	751	0.244	0
PC9	sox2	24	erlotinib	0	240	239	798	752	0.253	0
PC9	sox2	24	erlotinib	0	240	240	1197	767	0.278	0
PC9	sox2	24	erlotinib	0	240	241	1239	763	0.225	0.002
PC9	sox2	24	erlotinib	0	240	242	224	765	0.319	0.001
PC9	sox2	24	erlotinib	0	240	243	990	767	0.201	0
PC9	sox2	24	erlotinib	0	240	244	1276	770	0.238	0.002
PC9	sox2	24	erlotinib	0	240	245	1378	773	0.241	0.001
PC9	sox2	24	erlotinib	0	240	246	740	785	0.239	0
PC9	sox2	24	erlotinib	0	240	247	1104	782	0.222	0
PC9	sox2	24	erlotinib	0	240	248	9	796	0.184	0
PC9	sox2	24	erlotinib	0	240	249	799	795	0.245	0
PC9	sox2	24	erlotinib	0	240	250	710	805	0.176	0
PC9	sox2	24	erlotinib	0	240	251	185	804	0.316	0.001
PC9	sox2	24	erlotinib	0	240	252	106	806	0.177	0
PC9	sox2	24	erlotinib	0	240	253	1136	809	0.237	0
PC9	sox2	24	erlotinib	0	240	254	405	809	0.293	0
PC9	sox2	24	erlotinib	0	240	255	1066	811	0.228	0.001
PC9	sox2	24	erlotinib	0	240	256	1293	818	0.232	0
PC9	sox2	24	erlotinib	0	240	257	65	834	0.222	0
PC9	sox2	24	erlotinib	0	240	258	1001	832	0.23	0
PC9	sox2	24	erlotinib	0	240	259	1083	839	0.22	0
PC9	sox2	24	erlotinib	0	240	260	135	851	0.172	0
PC9	sox2	24	erlotinib	0	240	261	1342	853	0.24	0
PC9	sox2	24	erlotinib	0	240	262	948	852	0.193	0
PC9	sox2	24	erlotinib	0	240	263	789	857	0.178	0
PC9	sox2	24	erlotinib	0	240	264	1173	855	0.205	0
PC9	sox2	24	erlotinib	0	240	265	1218	854	0.235	0
PC9	sox2	24	erlotinib	0	240	266	300	859	0.235	0
PC9	sox2	24	erlotinib	0	240	267	42	880	0.17	0
PC9	sox2	24	erlotinib	0	240	268	1088	884	0.173	0
PC9	sox2	24	erlotinib	0	240	269	1188	895	0.222	0
PC9	sox2	24	erlotinib	0	240	270	1236	891	0.265	0.002
PC9	sox2	24	erlotinib	0	240	271	222	898	0.241	0
PC9	sox2	24	erlotinib	0	240	272	1271	900	0.194	0
PC9	sox2	24	erlotinib	0	240	273	384	903	0.206	0
PC9	sox2	24	erlotinib	0	240	274	151	915	0.22	0
PC9	sox2	24	erlotinib	0	240	275	1373	922	0.272	0
PC9	sox2	24	erlotinib	0	240	276	914	926	0.196	0
PC9	sox2	24	erlotinib	0	240	277	1153	927	0.235	0
PC9	sox2	24	erlotinib	0	240	278	38	932	0.169	0
PC9	sox2	24	erlotinib	0	240	279	873	945	0.24	0
PC9	sox2	24	erlotinib	0	240	280	1085	951	0.186	0
PC9	sox2	24	erlotinib	0	240	281	1227	950	0.243	0
PC9	sox2	24	erlotinib	0	240	282	965	969	0.221	0
PC9	sox2	24	erlotinib	0	240	283	1173	971	0.22	0.001
PC9	sox2	24	erlotinib	0	240	284	264	977	0.18	0
PC9	sox2	24	erlotinib	0	240	285	1288	990	0.191	0.001
PC9	sox2	24	erlotinib	0	240	286	203	991	0.182	0
PC9	sox2	24	erlotinib	0	240	287	125	991	0.185	0
PC9	sox2	24	erlotinib	0	240	288	937	988	0.253	0
PC9	sox2	24	erlotinib	0	240	289	75	1003	0.239	0
PC9	sox2	24	erlotinib	0	240	290	537	1002	0.301	0
PC9	sox2	24	erlotinib	0	240	291	1076	997	0.252	0
PC9	sox2	24	erlotinib	0	240	292	1322	1014	0.216	0
PC9	sox2	24	erlotinib	0	240	293	971	1016	0.28	0
PC9	sox2	24	erlotinib	0	240	294	1212	1019	0.331	0
PC9	sox2	24	erlotinib	0	240	295	1101	1019	0.241	0
PC9	sox2	24	erlotinib	0	240	296	160	1026	0.202	0
PC9	sox2	24	erlotinib	0	240	297	250	1030	0.183	0
PC9	sox2	24	erlotinib	0	240	1	174	6	0.312	0.003
PC9	sox2	24	erlotinib	0	240	2	469	15	0.092	0
PC9	sox2	24	erlotinib	0	240	3	427	12	0.076	0
PC9	sox2	24	erlotinib	0	240	4	829	22	0.224	0.008
PC9	sox2	24	erlotinib	0	240	5	240	34	0.291	0.008
PC9	sox2	24	erlotinib	0	240	6	1111	33	0.181	0.002
PC9	sox2	24	erlotinib	0	240	7	35	33	0.254	0.007
PC9	sox2	24	erlotinib	0	240	8	371	33	0.189	0.002
PC9	sox2	24	erlotinib	0	240	9	934	36	0.213	0.007
PC9	sox2	24	erlotinib	0	240	10	425	30	0.076	0
PC9	sox2	24	erlotinib	0	240	11	1163	65	0.207	0.006
PC9	sox2	24	erlotinib	0	240	12	307	70	0.186	0.006
PC9	sox2	24	erlotinib	0	240	13	465	70	0.246	0.005
PC9	sox2	24	erlotinib	0	240	14	218	79	0.321	0.007
PC9	sox2	24	erlotinib	0	240	15	1061	86	0.213	0.006
PC9	sox2	24	erlotinib	0	240	16	587	90	0.264	0.009
PC9	sox2	24	erlotinib	0	240	17	66	94	0.614	0.015
PC9	sox2	24	erlotinib	0	240	18	417	95	0.275	0.011
PC9	sox2	24	erlotinib	0	240	19	47	114	0.392	0.012
PC9	sox2	24	erlotinib	0	240	20	184	112	0.224	0.011
PC9	sox2	24	erlotinib	0	240	21	1223	112	0.263	0.012
PC9	sox2	24	erlotinib	0	240	22	1259	129	0.327	0.011
PC9	sox2	24	erlotinib	0	240	23	1102	134	0.214	0.005
PC9	sox2	24	erlotinib	0	240	24	487	141	0.268	0.005
PC9	sox2	24	erlotinib	0	240	25	1228	140	0.239	0.012
PC9	sox2	24	erlotinib	0	240	26	392	144	0.33	0.008
PC9	sox2	24	erlotinib	0	240	27	599	157	0.289	0.01
PC9	sox2	24	erlotinib	0	240	28	988	163	0.175	0.001
PC9	sox2	24	erlotinib	0	240	29	780	168	0.317	0.005
PC9	sox2	24	erlotinib	0	240	30	864	189	0.302	0.007
PC9	sox2	24	erlotinib	0	240	31	120	189	0.21	0.004
PC9	sox2	24	erlotinib	0	240	32	1252	194	0.327	0.013
PC9	sox2	24	erlotinib	0	240	33	503	196	0.258	0.003
PC9	sox2	24	erlotinib	0	240	34	350	205	0.329	0.007
PC9	sox2	24	erlotinib	0	240	35	704	212	0.296	0.003
PC9	sox2	24	erlotinib	0	240	36	1176	218	0.231	0.006
PC9	sox2	24	erlotinib	0	240	37	58	221	0.248	0.003
PC9	sox2	24	erlotinib	0	240	38	779	242	0.224	0.004
PC9	sox2	24	erlotinib	0	240	39	1156	244	0.326	0.007
PC9	sox2	24	erlotinib	0	240	40	1010	258	0.205	0.004
PC9	sox2	24	erlotinib	0	240	41	453	264	0.244	0.001
PC9	sox2	24	erlotinib	0	240	42	122	266	0.218	0.003
PC9	sox2	24	erlotinib	0	240	43	648	269	0.222	0.004
PC9	sox2	24	erlotinib	0	240	44	1235	272	0.282	0.004
PC9	sox2	24	erlotinib	0	240	45	395	271	0.257	0.003
PC9	sox2	24	erlotinib	0	240	46	1163	288	0.328	0.006
PC9	sox2	24	erlotinib	0	240	47	946	299	0.356	0.005
PC9	sox2	24	erlotinib	0	240	48	668	308	0.23	0.004
PC9	sox2	24	erlotinib	0	240	49	484	305	0.34	0.006
PC9	sox2	24	erlotinib	0	240	50	65	309	0.235	0.001
PC9	sox2	24	erlotinib	0	240	51	298	311	0.312	0.012
PC9	sox2	24	erlotinib	0	240	52	176	313	0.226	0.004
PC9	sox2	24	erlotinib	0	240	53	567	328	0.213	0.002
PC9	sox2	24	erlotinib	0	240	54	722	326	0.22	0.002
PC9	sox2	24	erlotinib	0	240	55	1138	338	0.29	0.004
PC9	sox2	24	erlotinib	0	240	56	375	334	0.223	0
PC9	sox2	24	erlotinib	0	240	57	89	360	0.268	0.005
PC9	sox2	24	erlotinib	0	240	58	212	363	0.357	0.006
PC9	sox2	24	erlotinib	0	240	59	607	370	0.243	0.002
PC9	sox2	24	erlotinib	0	240	60	1205	364	0.343	0.007
PC9	sox2	24	erlotinib	0	240	61	1259	368	0.418	0.008
PC9	sox2	24	erlotinib	0	240	62	977	369	0.221	0.005
PC9	sox2	24	erlotinib	0	240	63	719	381	0.306	0.003
PC9	sox2	24	erlotinib	0	240	64	415	382	0.262	0.006
PC9	sox2	24	erlotinib	0	240	65	272	384	0.332	0.006
PC9	sox2	24	erlotinib	0	240	66	24	390	0.254	0.005
PC9	sox2	24	erlotinib	0	240	67	369	397	0.206	0.002
PC9	sox2	24	erlotinib	0	240	68	66	398	0.255	0.007
PC9	sox2	24	erlotinib	0	240	69	530	420	0.319	0.004
PC9	sox2	24	erlotinib	0	240	70	101	421	0.314	0.005
PC9	sox2	24	erlotinib	0	240	71	656	432	0.368	0.003
PC9	sox2	24	erlotinib	0	240	72	759	423	0.197	0.001
PC9	sox2	24	erlotinib	0	240	73	1051	428	0.305	0.003
PC9	sox2	24	erlotinib	0	240	74	1381	451	0.202	0.006
PC9	sox2	24	erlotinib	0	240	75	573	452	0.306	0.006
PC9	sox2	24	erlotinib	0	240	76	814	453	0.311	0.005
PC9	sox2	24	erlotinib	0	240	77	306	461	0.19	0.003
PC9	sox2	24	erlotinib	0	240	78	50	474	0.3	0.004
PC9	sox2	24	erlotinib	0	240	79	468	488	0.341	0.004
PC9	sox2	24	erlotinib	0	240	80	92	484	0.283	0.004
PC9	sox2	24	erlotinib	0	240	81	918	488	0.317	0.004
PC9	sox2	24	erlotinib	0	240	82	694	490	0.208	0.003
PC9	sox2	24	erlotinib	0	240	83	1012	496	0.332	0.003
PC9	sox2	24	erlotinib	0	240	84	592	501	0.195	0.001
PC9	sox2	24	erlotinib	0	240	85	17	520	0.195	0.005
PC9	sox2	24	erlotinib	0	240	86	1177	524	0.381	0.007
PC9	sox2	24	erlotinib	0	240	87	389	533	0.288	0.002
PC9	sox2	24	erlotinib	0	240	88	849	528	0.273	0.002
PC9	sox2	24	erlotinib	0	240	89	172	537	0.234	0.004
PC9	sox2	24	erlotinib	0	240	90	741	542	0.275	0.001
PC9	sox2	24	erlotinib	0	240	91	259	554	0.257	0.002
PC9	sox2	24	erlotinib	0	240	92	467	558	0.298	0.002
PC9	sox2	24	erlotinib	0	240	93	563	564	0.287	0.002
PC9	sox2	24	erlotinib	0	240	94	766	562	0.239	0
PC9	sox2	24	erlotinib	0	240	95	1062	567	0.319	0.008
PC9	sox2	24	erlotinib	0	240	96	658	589	0.333	0.003
PC9	sox2	24	erlotinib	0	240	97	1257	600	0.208	0.001
PC9	sox2	24	erlotinib	0	240	98	302	602	0.202	0.001
PC9	sox2	24	erlotinib	0	240	99	1001	609	0.284	0.008
PC9	sox2	24	erlotinib	0	240	100	430	610	0.238	0.003
PC9	sox2	24	erlotinib	0	240	101	522	622	0.285	0.001
PC9	sox2	24	erlotinib	0	240	102	1193	629	0.212	0
PC9	sox2	24	erlotinib	0	240	103	1380	628	0.217	0.002
PC9	sox2	24	erlotinib	0	240	104	1078	642	0.25	0.002
PC9	sox2	24	erlotinib	0	240	105	1349	641	0.222	0.003
PC9	sox2	24	erlotinib	0	240	106	136	647	0.197	0.003
PC9	sox2	24	erlotinib	0	240	107	941	644	0.209	0.003
PC9	sox2	24	erlotinib	0	240	108	1146	660	0.259	0.004
PC9	sox2	24	erlotinib	0	240	109	389	662	0.243	0.004
PC9	sox2	24	erlotinib	0	240	110	982	662	0.234	0.002
PC9	sox2	24	erlotinib	0	240	111	895	677	0.219	0.003
PC9	sox2	24	erlotinib	0	240	112	211	676	0.25	0.003
PC9	sox2	24	erlotinib	0	240	113	1268	680	0.224	0.002
PC9	sox2	24	erlotinib	0	240	114	270	677	0.237	0.001
PC9	sox2	24	erlotinib	0	240	115	309	682	0.249	0.002
PC9	sox2	24	erlotinib	0	240	116	1299	687	0.332	0.003
PC9	sox2	24	erlotinib	0	240	117	465	687	0.246	0.002
PC9	sox2	24	erlotinib	0	240	118	495	693	0.328	0.003
PC9	sox2	24	erlotinib	0	240	119	754	702	0.219	0.002
PC9	sox2	24	erlotinib	0	240	120	715	700	0.284	0.002
PC9	sox2	24	erlotinib	0	240	121	640	721	0.43	0.004
PC9	sox2	24	erlotinib	0	240	122	361	713	0.223	0.003
PC9	sox2	24	erlotinib	0	240	123	1382	719	0.25	0.002
PC9	sox2	24	erlotinib	0	240	124	143	723	0.206	0.002
PC9	sox2	24	erlotinib	0	240	125	1246	727	0.359	0.004
PC9	sox2	24	erlotinib	0	240	126	1149	732	0.194	0
PC9	sox2	24	erlotinib	0	240	127	429	738	0.23	0.001
PC9	sox2	24	erlotinib	0	240	128	541	730	0.214	0
PC9	sox2	24	erlotinib	0	240	129	946	742	0.229	0.002
PC9	sox2	24	erlotinib	0	240	130	1377	739	0.278	0.004
PC9	sox2	24	erlotinib	0	240	131	275	751	0.231	0.002
PC9	sox2	24	erlotinib	0	240	132	231	763	0.219	0.002
PC9	sox2	24	erlotinib	0	240	133	787	766	0.28	0.003
PC9	sox2	24	erlotinib	0	240	134	1007	777	0.289	0
PC9	sox2	24	erlotinib	0	240	135	899	782	0.218	0.002
PC9	sox2	24	erlotinib	0	240	136	1274	785	0.296	0.004
PC9	sox2	24	erlotinib	0	240	137	483	788	0.294	0.003
PC9	sox2	24	erlotinib	0	240	138	335	796	0.221	0.003
PC9	sox2	24	erlotinib	0	240	139	1213	799	0.327	0.005
PC9	sox2	24	erlotinib	0	240	140	501	808	0.214	0.002
PC9	sox2	24	erlotinib	0	240	141	603	811	0.358	0.002
PC9	sox2	24	erlotinib	0	240	142	208	812	0.253	0.004
PC9	sox2	24	erlotinib	0	240	143	907	812	0.339	0.002
PC9	sox2	24	erlotinib	0	240	144	283	823	0.214	0.002
PC9	sox2	24	erlotinib	0	240	145	1382	820	0.213	0.002
PC9	sox2	24	erlotinib	0	240	146	1020	829	0.218	0.001
PC9	sox2	24	erlotinib	0	240	147	1154	830	0.184	0
PC9	sox2	24	erlotinib	0	240	148	1326	829	0.241	0.005
PC9	sox2	24	erlotinib	0	240	149	862	833	0.324	0.003
PC9	sox2	24	erlotinib	0	240	150	1071	838	0.264	0.002
PC9	sox2	24	erlotinib	0	240	151	262	855	0.272	0.002
PC9	sox2	24	erlotinib	0	240	152	24	856	0.224	0.003
PC9	sox2	24	erlotinib	0	240	153	640	864	0.294	0.001
PC9	sox2	24	erlotinib	0	240	154	727	869	0.403	0.003
PC9	sox2	24	erlotinib	0	240	155	395	874	0.299	0.001
PC9	sox2	24	erlotinib	0	240	156	208	881	0.347	0.002
PC9	sox2	24	erlotinib	0	240	157	494	884	0.197	0.002
PC9	sox2	24	erlotinib	0	240	158	1198	892	0.24	0.001
PC9	sox2	24	erlotinib	0	240	159	559	900	0.301	0.002
PC9	sox2	24	erlotinib	0	240	160	1351	904	0.187	0.001
PC9	sox2	24	erlotinib	0	240	161	444	907	0.277	0.003
PC9	sox2	24	erlotinib	0	240	162	362	917	0.219	0.002
PC9	sox2	24	erlotinib	0	240	163	823	910	0.207	0.001
PC9	sox2	24	erlotinib	0	240	164	623	916	0.274	0.001
PC9	sox2	24	erlotinib	0	240	165	1276	921	0.296	0.004
PC9	sox2	24	erlotinib	0	240	166	403	914	0.228	0.002
PC9	sox2	24	erlotinib	0	240	167	104	924	0.289	0.002
PC9	sox2	24	erlotinib	0	240	168	185	926	0.334	0.003
PC9	sox2	24	erlotinib	0	240	169	784	925	0.255	0.002
PC9	sox2	24	erlotinib	0	240	170	1009	940	0.246	0.003
PC9	sox2	24	erlotinib	0	240	171	556	946	0.24	0.002
PC9	sox2	24	erlotinib	0	240	172	1209	955	0.222	0
PC9	sox2	24	erlotinib	0	240	173	623	954	0.225	0.002
PC9	sox2	24	erlotinib	0	240	174	264	954	0.312	0.002
PC9	sox2	24	erlotinib	0	240	175	428	956	0.261	0.004
PC9	sox2	24	erlotinib	0	240	176	757	961	0.212	0.001
PC9	sox2	24	erlotinib	0	240	177	1276	984	0.339	0.003
PC9	sox2	24	erlotinib	0	240	178	973	980	0.326	0.002
PC9	sox2	24	erlotinib	0	240	179	99	982	0.25	0.001
PC9	sox2	24	erlotinib	0	240	180	198	982	0.212	0.003
PC9	sox2	24	erlotinib	0	240	181	705	980	0.229	0.002
PC9	sox2	24	erlotinib	0	240	182	1101	983	0.187	0
PC9	sox2	24	erlotinib	0	240	183	20	1019	0.23	0
PC9	sox2	24	erlotinib	0	240	184	1118	1025	0.324	0.003
PC9	sox2	24	erlotinib	0	240	185	1300	1025	0.203	0.001
PC9	sox2	24	erlotinib	0	240	186	806	1032	0.247	0.001
PC9	sox2	24	erlotinib	0	240	187	1360	1033	0.258	0.003
PC9	sox2	24	erlotinib	0	240	188	931	1035	0.141	0
PC9	sox2	24	erlotinib	0	240	1	9	10	0.211	0.005
PC9	sox2	24	erlotinib	0	240	2	134	13	0.275	0.009
PC9	sox2	24	erlotinib	0	240	3	275	7	0.229	0.002
PC9	sox2	24	erlotinib	0	240	4	361	13	0.356	0.005
PC9	sox2	24	erlotinib	0	240	5	663	8	0.308	0.003
PC9	sox2	24	erlotinib	0	240	6	787	10	0.194	0.002
PC9	sox2	24	erlotinib	0	240	7	945	12	0.226	0.005
PC9	sox2	24	erlotinib	0	240	8	1380	11	0.341	0.018
PC9	sox2	24	erlotinib	0	240	9	1231	20	0.227	0.003
PC9	sox2	24	erlotinib	0	240	10	499	32	0.206	0.001
PC9	sox2	24	erlotinib	0	240	11	578	39	0.312	0.008
PC9	sox2	24	erlotinib	0	240	12	1102	46	0.458	0.007
PC9	sox2	24	erlotinib	0	240	13	327	44	0.321	0.002
PC9	sox2	24	erlotinib	0	240	14	419	46	0.22	0.001
PC9	sox2	24	erlotinib	0	240	15	803	47	0.204	0.004
PC9	sox2	24	erlotinib	0	240	16	656	50	0.204	0.001
PC9	sox2	24	erlotinib	0	240	17	248	55	0.321	0.004
PC9	sox2	24	erlotinib	0	240	18	747	49	0.218	0.005
PC9	sox2	24	erlotinib	0	240	19	49	57	0.171	0
PC9	sox2	24	erlotinib	0	240	20	1059	59	0.214	0.003
PC9	sox2	24	erlotinib	0	240	21	487	62	0.289	0.004
PC9	sox2	24	erlotinib	0	240	22	11	62	0.212	0.002
PC9	sox2	24	erlotinib	0	240	23	888	65	0.223	0
PC9	sox2	24	erlotinib	0	240	24	999	63	0.258	0.006
PC9	sox2	24	erlotinib	0	240	25	162	72	0.177	0.001
PC9	sox2	24	erlotinib	0	240	26	364	76	0.194	0.001
PC9	sox2	24	erlotinib	0	240	27	603	84	0.253	0.001
PC9	sox2	24	erlotinib	0	240	28	1366	83	0.288	0.004
PC9	sox2	24	erlotinib	0	240	29	1258	80	0.217	0.001
PC9	sox2	24	erlotinib	0	240	30	490	88	0.304	0.005
PC9	sox2	24	erlotinib	0	240	31	81	97	0.247	0.001
PC9	sox2	24	erlotinib	0	240	32	275	93	0.247	0.003
PC9	sox2	24	erlotinib	0	240	33	220	105	0.234	0.001
PC9	sox2	24	erlotinib	0	240	34	1029	109	0.288	0.001
PC9	sox2	24	erlotinib	0	240	35	1104	111	0.284	0.003
PC9	sox2	24	erlotinib	0	240	36	1161	110	0.341	0.006
PC9	sox2	24	erlotinib	0	240	37	698	112	0.211	0
PC9	sox2	24	erlotinib	0	240	38	1302	111	0.276	0.008
PC9	sox2	24	erlotinib	0	240	39	513	116	0.181	0
PC9	sox2	24	erlotinib	0	240	40	265	120	0.268	0.001
PC9	sox2	24	erlotinib	0	240	41	813	123	0.325	0.004
PC9	sox2	24	erlotinib	0	240	42	907	122	0.239	0
PC9	sox2	24	erlotinib	0	240	43	421	124	0.227	0.001
PC9	sox2	24	erlotinib	0	240	44	317	134	0.301	0.002
PC9	sox2	24	erlotinib	0	240	45	1242	137	0.305	0.001
PC9	sox2	24	erlotinib	0	240	46	1383	147	0.247	0.001
PC9	sox2	24	erlotinib	0	240	47	953	151	0.271	0.003
PC9	sox2	24	erlotinib	0	240	48	176	149	0.198	0.001
PC9	sox2	24	erlotinib	0	240	49	568	168	0.344	0.005
PC9	sox2	24	erlotinib	0	240	50	657	167	0.193	0.001
PC9	sox2	24	erlotinib	0	240	51	771	169	0.312	0.001
PC9	sox2	24	erlotinib	0	240	52	453	174	0.281	0.001
PC9	sox2	24	erlotinib	0	240	53	1109	173	0.189	0.001
PC9	sox2	24	erlotinib	0	240	54	82	181	0.221	0.003
PC9	sox2	24	erlotinib	0	240	55	497	184	0.277	0
PC9	sox2	24	erlotinib	0	240	56	715	181	0.235	0.001
PC9	sox2	24	erlotinib	0	240	57	389	181	0.28	0.002
PC9	sox2	24	erlotinib	0	240	58	127	184	0.172	0.001
PC9	sox2	24	erlotinib	0	240	59	1338	189	0.314	0.007
PC9	sox2	24	erlotinib	0	240	60	869	187	0.251	0.001
PC9	sox2	24	erlotinib	0	240	61	1211	187	0.312	0.004
PC9	sox2	24	erlotinib	0	240	62	1014	199	0.238	0.004
PC9	sox2	24	erlotinib	0	240	63	353	203	0.329	0.001
PC9	sox2	24	erlotinib	0	240	64	581	205	0.162	0
PC9	sox2	24	erlotinib	0	240	65	1051	206	0.231	0.002
PC9	sox2	24	erlotinib	0	240	66	944	210	0.355	0.004
PC9	sox2	24	erlotinib	0	240	67	197	213	0.228	0
PC9	sox2	24	erlotinib	0	240	68	424	210	0.287	0.001
PC9	sox2	24	erlotinib	0	240	69	288	214	0.231	0
PC9	sox2	24	erlotinib	0	240	70	1221	213	0.258	0.008
PC9	sox2	24	erlotinib	0	240	71	717	228	0.292	0.003
PC9	sox2	24	erlotinib	0	240	72	992	229	0.191	0
PC9	sox2	24	erlotinib	0	240	73	37	238	0.213	0
PC9	sox2	24	erlotinib	0	240	74	7	240	0.183	0.001
PC9	sox2	24	erlotinib	0	240	75	1145	241	0.229	0.003
PC9	sox2	24	erlotinib	0	240	76	349	241	0.205	0
PC9	sox2	24	erlotinib	0	240	77	119	246	0.285	0.001
PC9	sox2	24	erlotinib	0	240	78	1327	244	0.199	0
PC9	sox2	24	erlotinib	0	240	79	226	251	0.162	0
PC9	sox2	24	erlotinib	0	240	80	675	247	0.356	0.003
PC9	sox2	24	erlotinib	0	240	81	591	258	0.271	0
PC9	sox2	24	erlotinib	0	240	82	880	260	0.235	0
PC9	sox2	24	erlotinib	0	240	83	1195	260	0.341	0.006
PC9	sox2	24	erlotinib	0	240	84	1257	263	0.25	0.009
PC9	sox2	24	erlotinib	0	240	85	715	267	0.267	0
PC9	sox2	24	erlotinib	0	240	86	1097	266	0.252	0
PC9	sox2	24	erlotinib	0	240	87	508	272	0.313	0
PC9	sox2	24	erlotinib	0	240	88	1356	275	0.343	0.012
PC9	sox2	24	erlotinib	0	240	89	841	278	0.261	0
PC9	sox2	24	erlotinib	0	240	90	79	278	0.304	0.001
PC9	sox2	24	erlotinib	0	240	91	679	275	0.221	0.001
PC9	sox2	24	erlotinib	0	240	92	966	284	0.25	0.004
PC9	sox2	24	erlotinib	0	240	93	151	291	0.204	0.001
PC9	sox2	24	erlotinib	0	240	94	566	288	0.25	0
PC9	sox2	24	erlotinib	0	240	95	1220	297	0.232	0.005
PC9	sox2	24	erlotinib	0	240	96	1339	295	0.261	0.002
PC9	sox2	24	erlotinib	0	240	97	1032	306	0.366	0.002
PC9	sox2	24	erlotinib	0	240	98	194	309	0.308	0
PC9	sox2	24	erlotinib	0	240	99	404	310	0.22	0
PC9	sox2	24	erlotinib	0	240	100	263	311	0.176	0
PC9	sox2	24	erlotinib	0	240	101	357	314	0.262	0
PC9	sox2	24	erlotinib	0	240	102	495	320	0.178	0
PC9	sox2	24	erlotinib	0	240	103	1379	322	0.29	0.005
PC9	sox2	24	erlotinib	0	240	104	1274	321	0.391	0.011
PC9	sox2	24	erlotinib	0	240	105	748	327	0.212	0
PC9	sox2	24	erlotinib	0	240	106	600	332	0.21	0
PC9	sox2	24	erlotinib	0	240	107	843	340	0.222	0
PC9	sox2	24	erlotinib	0	240	108	477	344	0.201	0
PC9	sox2	24	erlotinib	0	240	109	950	351	0.224	0
PC9	sox2	24	erlotinib	0	240	110	647	347	0.242	0
PC9	sox2	24	erlotinib	0	240	111	125	364	0.306	0.002
PC9	sox2	24	erlotinib	0	240	112	270	363	0.299	0.001
PC9	sox2	24	erlotinib	0	240	113	50	364	0.299	0.001
PC9	sox2	24	erlotinib	0	240	114	1334	370	0.17	0
PC9	sox2	24	erlotinib	0	240	115	1098	382	0.223	0
PC9	sox2	24	erlotinib	0	240	116	766	374	0.194	0
PC9	sox2	24	erlotinib	0	240	117	1021	379	0.297	0.001
PC9	sox2	24	erlotinib	0	240	118	1210	379	0.215	0
PC9	sox2	24	erlotinib	0	240	119	504	378	0.201	0
PC9	sox2	24	erlotinib	0	240	120	386	383	0.203	0
PC9	sox2	24	erlotinib	0	240	121	651	384	0.382	0.001
PC9	sox2	24	erlotinib	0	240	122	615	387	0.265	0.003
PC9	sox2	24	erlotinib	0	240	123	1257	389	0.252	0.001
PC9	sox2	24	erlotinib	0	240	124	1155	392	0.269	0
PC9	sox2	24	erlotinib	0	240	125	218	398	0.215	0
PC9	sox2	24	erlotinib	0	240	126	792	405	0.142	0
PC9	sox2	24	erlotinib	0	240	127	264	405	0.473	0.001
PC9	sox2	24	erlotinib	0	240	128	514	413	0.294	0.001
PC9	sox2	24	erlotinib	0	240	129	706	412	0.283	0
PC9	sox2	24	erlotinib	0	240	130	331	412	0.21	0
PC9	sox2	24	erlotinib	0	240	131	876	412	0.32	0.001
PC9	sox2	24	erlotinib	0	240	132	96	415	0.235	0
PC9	sox2	24	erlotinib	0	240	133	961	414	0.24	0.001
PC9	sox2	24	erlotinib	0	240	134	1071	418	0.182	0
PC9	sox2	24	erlotinib	0	240	135	180	415	0.204	0
PC9	sox2	24	erlotinib	0	240	136	645	419	0.24	0
PC9	sox2	24	erlotinib	0	240	137	612	420	0.251	0
PC9	sox2	24	erlotinib	0	240	138	65	424	0.355	0.002
PC9	sox2	24	erlotinib	0	240	139	1341	432	0.258	0
PC9	sox2	24	erlotinib	0	240	140	751	426	0.345	0.002
PC9	sox2	24	erlotinib	0	240	141	414	435	0.249	0
PC9	sox2	24	erlotinib	0	240	142	1242	436	0.196	0.001
PC9	sox2	24	erlotinib	0	240	143	277	440	0.319	0.001
PC9	sox2	24	erlotinib	0	240	144	475	441	0.216	0
PC9	sox2	24	erlotinib	0	240	145	813	445	0.224	0
PC9	sox2	24	erlotinib	0	240	146	750	449	0.26	0
PC9	sox2	24	erlotinib	0	240	147	52	456	0.229	0.001
PC9	sox2	24	erlotinib	0	240	148	237	450	0.318	0.002
PC9	sox2	24	erlotinib	0	240	149	1016	453	0.216	0
PC9	sox2	24	erlotinib	0	240	150	544	469	0.27	0
PC9	sox2	24	erlotinib	0	240	151	941	467	0.304	0
PC9	sox2	24	erlotinib	0	240	152	1204	477	0.32	0.001
PC9	sox2	24	erlotinib	0	240	153	28	486	0.223	0
PC9	sox2	24	erlotinib	0	240	154	829	487	0.229	0
PC9	sox2	24	erlotinib	0	240	155	271	494	0.373	0.001
PC9	sox2	24	erlotinib	0	240	156	1326	486	0.371	0.002
PC9	sox2	24	erlotinib	0	240	157	1151	491	0.28	0
PC9	sox2	24	erlotinib	0	240	158	684	496	0.28	0
PC9	sox2	24	erlotinib	0	240	159	446	499	0.285	0.001
PC9	sox2	24	erlotinib	0	240	160	206	503	0.273	0
PC9	sox2	24	erlotinib	0	240	161	357	500	0.234	0.001
PC9	sox2	24	erlotinib	0	240	162	891	502	0.3	0
PC9	sox2	24	erlotinib	0	240	163	1025	506	0.312	0
PC9	sox2	24	erlotinib	0	240	164	1112	509	0.32	0.003
PC9	sox2	24	erlotinib	0	240	165	603	510	0.251	0.001
PC9	sox2	24	erlotinib	0	240	166	118	518	0.233	0
PC9	sox2	24	erlotinib	0	240	167	1339	514	0.233	0.001
PC9	sox2	24	erlotinib	0	240	168	383	520	0.23	0
PC9	sox2	24	erlotinib	0	240	169	664	523	0.336	0.001
PC9	sox2	24	erlotinib	0	240	170	1299	523	0.189	0.001
PC9	sox2	24	erlotinib	0	240	171	815	528	0.258	0
PC9	sox2	24	erlotinib	0	240	172	1234	528	0.347	0.002
PC9	sox2	24	erlotinib	0	240	173	920	536	0.2	0
PC9	sox2	24	erlotinib	0	240	174	298	553	0.32	0.001
PC9	sox2	24	erlotinib	0	240	175	966	547	0.246	0
PC9	sox2	24	erlotinib	0	240	176	752	547	0.272	0
PC9	sox2	24	erlotinib	0	240	177	554	553	0.263	0
PC9	sox2	24	erlotinib	0	240	178	596	553	0.3	0
PC9	sox2	24	erlotinib	0	240	179	1167	554	0.219	0
PC9	sox2	24	erlotinib	0	240	180	674	559	0.436	0.002
PC9	sox2	24	erlotinib	0	240	181	697	560	0.465	0.002
PC9	sox2	24	erlotinib	0	240	182	112	567	0.254	0
PC9	sox2	24	erlotinib	0	240	183	1053	561	0.216	0
PC9	sox2	24	erlotinib	0	240	184	442	564	0.195	0
PC9	sox2	24	erlotinib	0	240	185	499	582	0.327	0.001
PC9	sox2	24	erlotinib	0	240	186	746	581	0.328	0
PC9	sox2	24	erlotinib	0	240	187	783	576	0.323	0.001
PC9	sox2	24	erlotinib	0	240	188	1314	584	0.153	0
PC9	sox2	24	erlotinib	0	240	189	34	592	0.229	0
PC9	sox2	24	erlotinib	0	240	190	692	597	0.208	0
PC9	sox2	24	erlotinib	0	240	191	1012	601	0.215	0
PC9	sox2	24	erlotinib	0	240	192	783	601	0.287	0
PC9	sox2	24	erlotinib	0	240	193	537	607	0.331	0
PC9	sox2	24	erlotinib	0	240	194	1195	606	0.241	0
PC9	sox2	24	erlotinib	0	240	195	388	620	0.311	0
PC9	sox2	24	erlotinib	0	240	196	817	614	0.313	0.001
PC9	sox2	24	erlotinib	0	240	197	1080	613	0.365	0.001
PC9	sox2	24	erlotinib	0	240	198	938	615	0.215	0
PC9	sox2	24	erlotinib	0	240	199	1117	622	0.256	0.002
PC9	sox2	24	erlotinib	0	240	200	630	616	0.354	0
PC9	sox2	24	erlotinib	0	240	201	750	621	0.298	0.001
PC9	sox2	24	erlotinib	0	240	202	1382	623	0.221	0
PC9	sox2	24	erlotinib	0	240	203	1310	629	0.271	0.002
PC9	sox2	24	erlotinib	0	240	204	178	633	0.378	0.001
PC9	sox2	24	erlotinib	0	240	205	242	632	0.209	0
PC9	sox2	24	erlotinib	0	240	206	1272	635	0.277	0.001
PC9	sox2	24	erlotinib	0	240	207	318	649	0.267	0.001
PC9	sox2	24	erlotinib	0	240	208	1057	646	0.212	0
PC9	sox2	24	erlotinib	0	240	209	109	647	0.173	0
PC9	sox2	24	erlotinib	0	240	210	699	650	0.211	0
PC9	sox2	24	erlotinib	0	240	211	5	656	0.243	0.005
PC9	sox2	24	erlotinib	0	240	212	206	655	0.22	0
PC9	sox2	24	erlotinib	0	240	213	872	661	0.249	0
PC9	sox2	24	erlotinib	0	240	214	1195	658	0.187	0
PC9	sox2	24	erlotinib	0	240	215	492	660	0.242	0
PC9	sox2	24	erlotinib	0	240	216	569	676	0.283	0
PC9	sox2	24	erlotinib	0	240	217	1334	679	0.215	0.001
PC9	sox2	24	erlotinib	0	240	218	911	681	0.188	0
PC9	sox2	24	erlotinib	0	240	219	77	682	0.222	0.001
PC9	sox2	24	erlotinib	0	240	220	126	684	0.318	0.001
PC9	sox2	24	erlotinib	0	240	221	221	684	0.184	0
PC9	sox2	24	erlotinib	0	240	222	456	688	0.218	0.018
PC9	sox2	24	erlotinib	0	240	223	487	686	0.275	0.007
PC9	sox2	24	erlotinib	0	240	224	634	693	0.21	0
PC9	sox2	24	erlotinib	0	240	225	799	692	0.311	0
PC9	sox2	24	erlotinib	0	240	226	753	696	0.207	0
PC9	sox2	24	erlotinib	0	240	227	529	701	0.329	0
PC9	sox2	24	erlotinib	0	240	228	302	701	0.225	0
PC9	sox2	24	erlotinib	0	240	229	972	713	0.151	0
PC9	sox2	24	erlotinib	0	240	230	1059	711	0.161	0
PC9	sox2	24	erlotinib	0	240	231	1125	709	0.196	0
PC9	sox2	24	erlotinib	0	240	232	587	711	0.292	0.001
PC9	sox2	24	erlotinib	0	240	233	1023	717	0.227	0
PC9	sox2	24	erlotinib	0	240	234	561	719	0.31	0
PC9	sox2	24	erlotinib	0	240	235	1247	718	0.244	0
PC9	sox2	24	erlotinib	0	240	236	482	728	0.384	0
PC9	sox2	24	erlotinib	0	240	237	1317	718	0.23	0
PC9	sox2	24	erlotinib	0	240	238	248	730	0.204	0
PC9	sox2	24	erlotinib	0	240	239	702	730	0.203	0
PC9	sox2	24	erlotinib	0	240	240	1182	741	0.275	0
PC9	sox2	24	erlotinib	0	240	241	17	733	0.192	0
PC9	sox2	24	erlotinib	0	240	242	836	734	0.207	0
PC9	sox2	24	erlotinib	0	240	243	1386	738	0.251	0
PC9	sox2	24	erlotinib	0	240	244	514	741	0.207	0
PC9	sox2	24	erlotinib	0	240	245	615	743	0.359	0.003
PC9	sox2	24	erlotinib	0	240	246	343	746	0.167	0
PC9	sox2	24	erlotinib	0	240	247	282	745	0.244	0
PC9	sox2	24	erlotinib	0	240	248	1288	747	0.239	0
PC9	sox2	24	erlotinib	0	240	249	445	750	0.248	0
PC9	sox2	24	erlotinib	0	240	250	910	763	0.247	0
PC9	sox2	24	erlotinib	0	240	251	101	767	0.166	0
PC9	sox2	24	erlotinib	0	240	252	438	793	0.26	0.001
PC9	sox2	24	erlotinib	0	240	253	1116	778	0.313	0
PC9	sox2	24	erlotinib	0	240	254	632	778	0.264	0
PC9	sox2	24	erlotinib	0	240	255	971	778	0.244	0.001
PC9	sox2	24	erlotinib	0	240	256	719	784	0.216	0
PC9	sox2	24	erlotinib	0	240	257	1252	787	0.224	0
PC9	sox2	24	erlotinib	0	240	258	17	789	0.311	0
PC9	sox2	24	erlotinib	0	240	259	146	796	0.159	0
PC9	sox2	24	erlotinib	0	240	260	343	798	0.268	0
PC9	sox2	24	erlotinib	0	240	261	233	800	0.306	0
PC9	sox2	24	erlotinib	0	240	262	789	797	0.221	0
PC9	sox2	24	erlotinib	0	240	263	1362	796	0.243	0
PC9	sox2	24	erlotinib	0	240	264	842	808	0.234	0
PC9	sox2	24	erlotinib	0	240	265	1037	808	0.296	0.002
PC9	sox2	24	erlotinib	0	240	266	647	808	0.344	0
PC9	sox2	24	erlotinib	0	240	267	979	816	0.198	0
PC9	sox2	24	erlotinib	0	240	268	374	818	0.213	0.003
PC9	sox2	24	erlotinib	0	240	269	15	817	0.206	0
PC9	sox2	24	erlotinib	0	240	270	762	823	0.34	0
PC9	sox2	24	erlotinib	0	240	271	160	832	0.266	0
PC9	sox2	24	erlotinib	0	240	272	909	828	0.287	0
PC9	sox2	24	erlotinib	0	240	273	1386	825	0.226	0
PC9	sox2	24	erlotinib	0	240	274	558	830	0.192	0
PC9	sox2	24	erlotinib	0	240	275	1067	848	0.21	0
PC9	sox2	24	erlotinib	0	240	276	1300	838	0.203	0
PC9	sox2	24	erlotinib	0	240	277	641	837	0.227	0
PC9	sox2	24	erlotinib	0	240	278	1210	843	0.2	0
PC9	sox2	24	erlotinib	0	240	279	877	844	0.203	0
PC9	sox2	24	erlotinib	0	240	280	476	850	0.274	0
PC9	sox2	24	erlotinib	0	240	281	362	847	0.223	0
PC9	sox2	24	erlotinib	0	240	282	234	855	0.179	0
PC9	sox2	24	erlotinib	0	240	283	809	851	0.219	0
PC9	sox2	24	erlotinib	0	240	284	1022	855	0.245	0
PC9	sox2	24	erlotinib	0	240	285	396	854	0.232	0.001
PC9	sox2	24	erlotinib	0	240	286	1136	867	0.218	0.002
PC9	sox2	24	erlotinib	0	240	287	7	864	0.213	0
PC9	sox2	24	erlotinib	0	240	288	603	864	0.263	0
PC9	sox2	24	erlotinib	0	240	289	338	871	0.22	0.001
PC9	sox2	24	erlotinib	0	240	290	425	876	0.248	0.002
PC9	sox2	24	erlotinib	0	240	291	749	880	0.198	0
PC9	sox2	24	erlotinib	0	240	292	779	898	0.197	0
PC9	sox2	24	erlotinib	0	240	293	1374	901	0.21	0
PC9	sox2	24	erlotinib	0	240	294	817	898	0.216	0
PC9	sox2	24	erlotinib	0	240	295	72	902	0.27	0
PC9	sox2	24	erlotinib	0	240	296	580	904	0.243	0
PC9	sox2	24	erlotinib	0	240	297	1032	907	0.278	0
PC9	sox2	24	erlotinib	0	240	298	699	909	0.266	0
PC9	sox2	24	erlotinib	0	240	299	192	911	0.131	0
PC9	sox2	24	erlotinib	0	240	300	499	918	0.269	0
PC9	sox2	24	erlotinib	0	240	301	262	916	0.291	0
PC9	sox2	24	erlotinib	0	240	302	1108	920	0.272	0
PC9	sox2	24	erlotinib	0	240	303	311	926	0.266	0
PC9	sox2	24	erlotinib	0	240	304	864	925	0.36	0
PC9	sox2	24	erlotinib	0	240	305	1301	922	0.381	0.005
PC9	sox2	24	erlotinib	0	240	306	1135	932	0.224	0.003
PC9	sox2	24	erlotinib	0	240	307	1238	927	0.323	0.002
PC9	sox2	24	erlotinib	0	240	308	373	929	0.299	0
PC9	sox2	24	erlotinib	0	240	309	1183	929	0.184	0
PC9	sox2	24	erlotinib	0	240	310	954	938	0.218	0
PC9	sox2	24	erlotinib	0	240	311	254	946	0.336	0.001
PC9	sox2	24	erlotinib	0	240	312	753	945	0.225	0
PC9	sox2	24	erlotinib	0	240	313	585	951	0.26	0
PC9	sox2	24	erlotinib	0	240	314	914	956	0.239	0
PC9	sox2	24	erlotinib	0	240	315	652	957	0.276	0
PC9	sox2	24	erlotinib	0	240	316	392	960	0.315	0
PC9	sox2	24	erlotinib	0	240	317	470	964	0.211	0
PC9	sox2	24	erlotinib	0	240	318	102	966	0.279	0.001
PC9	sox2	24	erlotinib	0	240	319	1354	968	0.194	0
PC9	sox2	24	erlotinib	0	240	320	720	973	0.236	0
PC9	sox2	24	erlotinib	0	240	321	796	973	0.169	0.001
PC9	sox2	24	erlotinib	0	240	322	214	982	0.264	0
PC9	sox2	24	erlotinib	0	240	323	353	977	0.25	0
PC9	sox2	24	erlotinib	0	240	324	608	985	0.272	0
PC9	sox2	24	erlotinib	0	240	325	973	982	0.211	0
PC9	sox2	24	erlotinib	0	240	326	535	988	0.238	0
PC9	sox2	24	erlotinib	0	240	327	1116	986	0.216	0
PC9	sox2	24	erlotinib	0	240	328	1160	986	0.245	0
PC9	sox2	24	erlotinib	0	240	329	1293	991	0.334	0.001
PC9	sox2	24	erlotinib	0	240	330	1065	996	0.274	0
PC9	sox2	24	erlotinib	0	240	331	1241	997	0.269	0
PC9	sox2	24	erlotinib	0	240	332	257	1000	0.308	0
PC9	sox2	24	erlotinib	0	240	333	40	1009	0.201	0
PC9	sox2	24	erlotinib	0	240	334	307	1015	0.34	0.003
PC9	sox2	24	erlotinib	0	240	335	654	1019	0.193	0
PC9	sox2	24	erlotinib	0	240	336	150	1020	0.342	0
PC9	sox2	24	erlotinib	0	240	337	1386	1022	0.231	0
PC9	sox2	24	erlotinib	0	240	338	424	1026	0.239	0
PC9	sox2	24	erlotinib	0	240	339	742	1027	0.231	0.001
PC9	sox2	24	erlotinib	0	240	340	1342	1028	0.257	0
PC9	sox2	24	erlotinib	0	240	341	931	1029	0.541	0
PC9	sox2	24	erlotinib	0	240	342	172	1029	0.281	0
PC9	sox2	24	erlotinib	0	240	343	1105	1030	0.337	0.002
PC9	sox2	24	erlotinib	0	240	344	547	1031	0.201	0
PC9	sox2	24	erlotinib	0	240	345	966	1031	0.287	0
PC9	sox2	24	erlotinib	0	240	1	28	12	0.222	0.001
PC9	sox2	24	erlotinib	0	240	2	99	11	0.266	0.001
PC9	sox2	24	erlotinib	0	240	3	256	6	0.174	0.001
PC9	sox2	24	erlotinib	0	240	4	1021	8	0.303	0.007
PC9	sox2	24	erlotinib	0	240	5	1206	23	0.268	0.002
PC9	sox2	24	erlotinib	0	240	6	320	22	0.2	0.001
PC9	sox2	24	erlotinib	0	240	7	1127	22	0.208	0.003
PC9	sox2	24	erlotinib	0	240	8	1239	22	0.25	0.011
PC9	sox2	24	erlotinib	0	240	9	1077	26	0.279	0.004
PC9	sox2	24	erlotinib	0	240	10	1286	45	0.299	0.012
PC9	sox2	24	erlotinib	0	240	11	204	37	0.233	0.004
PC9	sox2	24	erlotinib	0	240	12	1181	42	0.211	0.002
PC9	sox2	24	erlotinib	0	240	13	29	51	0.217	0.001
PC9	sox2	24	erlotinib	0	240	14	266	64	0.294	0.004
PC9	sox2	24	erlotinib	0	240	15	909	70	0.227	0.003
PC9	sox2	24	erlotinib	0	240	16	739	74	0.164	0
PC9	sox2	24	erlotinib	0	240	17	108	75	0.277	0.002
PC9	sox2	24	erlotinib	0	240	18	155	75	0.25	0.003
PC9	sox2	24	erlotinib	0	240	19	1006	79	0.256	0
PC9	sox2	24	erlotinib	0	240	20	1301	82	0.271	0.005
PC9	sox2	24	erlotinib	0	240	21	34	87	0.251	0.002
PC9	sox2	24	erlotinib	0	240	22	1206	97	0.2	0.001
PC9	sox2	24	erlotinib	0	240	23	935	113	0.195	0.001
PC9	sox2	24	erlotinib	0	240	24	171	109	0.209	0.001
PC9	sox2	24	erlotinib	0	240	25	136	120	0.34	0.004
PC9	sox2	24	erlotinib	0	240	26	1042	123	0.25	0
PC9	sox2	24	erlotinib	0	240	27	1287	123	0.252	0.002
PC9	sox2	24	erlotinib	0	240	28	91	127	0.195	0.001
PC9	sox2	24	erlotinib	0	240	29	226	130	0.214	0.001
PC9	sox2	24	erlotinib	0	240	30	453	137	0.203	0
PC9	sox2	24	erlotinib	0	240	31	13	137	0.201	0
PC9	sox2	24	erlotinib	0	240	32	318	138	0.199	0.001
PC9	sox2	24	erlotinib	0	240	33	1129	146	0.267	0.01
PC9	sox2	24	erlotinib	0	240	34	1176	152	0.207	0.001
PC9	sox2	24	erlotinib	0	240	35	1219	162	0.231	0.001
PC9	sox2	24	erlotinib	0	240	36	1036	174	0.223	0
PC9	sox2	24	erlotinib	0	240	37	733	184	0.19	0
PC9	sox2	24	erlotinib	0	240	38	202	179	0.213	0.001
PC9	sox2	24	erlotinib	0	240	39	1332	181	0.262	0.005
PC9	sox2	24	erlotinib	0	240	40	227	188	0.238	0.001
PC9	sox2	24	erlotinib	0	240	41	1258	187	0.213	0.001
PC9	sox2	24	erlotinib	0	240	42	973	196	0.309	0.001
PC9	sox2	24	erlotinib	0	240	43	1114	195	0.221	0.004
PC9	sox2	24	erlotinib	0	240	44	848	208	0.227	0
PC9	sox2	24	erlotinib	0	240	45	60	217	0.34	0.001
PC9	sox2	24	erlotinib	0	240	46	1144	213	0.198	0
PC9	sox2	24	erlotinib	0	240	47	1207	213	0.218	0.001
PC9	sox2	24	erlotinib	0	240	48	7	222	0.236	0.001
PC9	sox2	24	erlotinib	0	240	49	136	221	0.206	0
PC9	sox2	24	erlotinib	0	240	50	269	222	0.2	0.001
PC9	sox2	24	erlotinib	0	240	51	620	226	0.198	0
PC9	sox2	24	erlotinib	0	240	52	312	232	0.191	0.001
PC9	sox2	24	erlotinib	0	240	53	577	232	0.346	0.001
PC9	sox2	24	erlotinib	0	240	54	1007	233	0.199	0
PC9	sox2	24	erlotinib	0	240	55	409	245	0.25	0
PC9	sox2	24	erlotinib	0	240	56	1260	247	0.312	0.002
PC9	sox2	24	erlotinib	0	240	57	763	250	0.361	0
PC9	sox2	24	erlotinib	0	240	58	1178	265	0.279	0.001
PC9	sox2	24	erlotinib	0	240	59	884	267	0.264	0
PC9	sox2	24	erlotinib	0	240	60	35	264	0.295	0.001
PC9	sox2	24	erlotinib	0	240	61	100	267	0.17	0
PC9	sox2	24	erlotinib	0	240	62	149	264	0.313	0.001
PC9	sox2	24	erlotinib	0	240	63	598	265	0.169	0
PC9	sox2	24	erlotinib	0	240	64	822	267	0.271	0
PC9	sox2	24	erlotinib	0	240	65	387	281	0.267	0
PC9	sox2	24	erlotinib	0	240	66	1385	285	0.263	0.006
PC9	sox2	24	erlotinib	0	240	67	998	288	0.237	0
PC9	sox2	24	erlotinib	0	240	68	792	290	0.247	0.001
PC9	sox2	24	erlotinib	0	240	69	1246	290	0.263	0.002
PC9	sox2	24	erlotinib	0	240	70	1097	296	0.225	0.001
PC9	sox2	24	erlotinib	0	240	71	514	297	0.204	0
PC9	sox2	24	erlotinib	0	240	72	579	302	0.201	0.001
PC9	sox2	24	erlotinib	0	240	73	1130	308	0.201	0
PC9	sox2	24	erlotinib	0	240	74	738	307	0.221	0
PC9	sox2	24	erlotinib	0	240	75	911	309	0.221	0
PC9	sox2	24	erlotinib	0	240	76	386	320	0.171	0
PC9	sox2	24	erlotinib	0	240	77	1056	319	0.257	0.001
PC9	sox2	24	erlotinib	0	240	78	1320	321	0.243	0
PC9	sox2	24	erlotinib	0	240	79	336	319	0.291	0.002
PC9	sox2	24	erlotinib	0	240	80	273	320	0.268	0.002
PC9	sox2	24	erlotinib	0	240	81	956	323	0.307	0
PC9	sox2	24	erlotinib	0	240	82	241	333	0.285	0
PC9	sox2	24	erlotinib	0	240	83	516	334	0.221	0
PC9	sox2	24	erlotinib	0	240	84	596	337	0.211	0
PC9	sox2	24	erlotinib	0	240	85	1004	336	0.212	0
PC9	sox2	24	erlotinib	0	240	86	756	341	0.245	0
PC9	sox2	24	erlotinib	0	240	87	663	345	0.215	0.001
PC9	sox2	24	erlotinib	0	240	88	1363	347	0.316	0.008
PC9	sox2	24	erlotinib	0	240	89	1181	360	0.271	0
PC9	sox2	24	erlotinib	0	240	90	106	351	0.235	0
PC9	sox2	24	erlotinib	0	240	91	214	353	0.177	0
PC9	sox2	24	erlotinib	0	240	92	36	355	0.186	0
PC9	sox2	24	erlotinib	0	240	93	483	353	0.29	0
PC9	sox2	24	erlotinib	0	240	94	1325	363	0.259	0.001
PC9	sox2	24	erlotinib	0	240	95	1239	364	0.204	0
PC9	sox2	24	erlotinib	0	240	96	878	367	0.22	0
PC9	sox2	24	erlotinib	0	240	97	927	378	0.214	0
PC9	sox2	24	erlotinib	0	240	98	444	383	0.245	0
PC9	sox2	24	erlotinib	0	240	99	1080	380	0.275	0.001
PC9	sox2	24	erlotinib	0	240	100	162	388	0.169	0
PC9	sox2	24	erlotinib	0	240	101	372	394	0.223	0
PC9	sox2	24	erlotinib	0	240	102	831	396	0.186	0
PC9	sox2	24	erlotinib	0	240	103	1283	397	0.224	0.001
PC9	sox2	24	erlotinib	0	240	104	956	401	0.238	0
PC9	sox2	24	erlotinib	0	240	105	692	409	0.24	0
PC9	sox2	24	erlotinib	0	240	106	1007	411	0.339	0
PC9	sox2	24	erlotinib	0	240	107	213	405	0.205	0
PC9	sox2	24	erlotinib	0	240	108	477	405	0.263	0
PC9	sox2	24	erlotinib	0	240	109	297	411	0.236	0
PC9	sox2	24	erlotinib	0	240	110	855	414	0.192	0
PC9	sox2	24	erlotinib	0	240	111	1109	410	0.244	0.002
PC9	sox2	24	erlotinib	0	240	112	41	419	0.338	0.001
PC9	sox2	24	erlotinib	0	240	113	1209	428	0.307	0
PC9	sox2	24	erlotinib	0	240	114	1081	438	0.285	0.001
PC9	sox2	24	erlotinib	0	240	115	494	434	0.197	0
PC9	sox2	24	erlotinib	0	240	116	345	443	0.223	0
PC9	sox2	24	erlotinib	0	240	117	1370	451	0.258	0.003
PC9	sox2	24	erlotinib	0	240	118	265	450	0.215	0
PC9	sox2	24	erlotinib	0	240	119	85	459	0.257	0
PC9	sox2	24	erlotinib	0	240	120	1333	458	0.374	0.001
PC9	sox2	24	erlotinib	0	240	121	1210	471	0.35	0.002
PC9	sox2	24	erlotinib	0	240	122	25	469	0.174	0.001
PC9	sox2	24	erlotinib	0	240	123	911	467	0.233	0
PC9	sox2	24	erlotinib	0	240	124	313	468	0.232	0
PC9	sox2	24	erlotinib	0	240	125	1015	471	0.212	0
PC9	sox2	24	erlotinib	0	240	126	545	479	0.287	0
PC9	sox2	24	erlotinib	0	240	127	498	486	0.22	0
PC9	sox2	24	erlotinib	0	240	128	702	482	0.286	0
PC9	sox2	24	erlotinib	0	240	129	830	483	0.158	0
PC9	sox2	24	erlotinib	0	240	130	1298	481	0.293	0.005
PC9	sox2	24	erlotinib	0	240	131	605	484	0.266	0
PC9	sox2	24	erlotinib	0	240	132	208	483	0.233	0
PC9	sox2	24	erlotinib	0	240	133	1356	488	0.239	0.003
PC9	sox2	24	erlotinib	0	240	134	267	489	0.234	0
PC9	sox2	24	erlotinib	0	240	135	1078	487	0.212	0
PC9	sox2	24	erlotinib	0	240	136	879	499	0.273	0.001
PC9	sox2	24	erlotinib	0	240	137	69	502	0.267	0
PC9	sox2	24	erlotinib	0	240	138	930	506	0.182	0
PC9	sox2	24	erlotinib	0	240	139	1251	514	0.243	0.002
PC9	sox2	24	erlotinib	0	240	140	166	525	0.167	0
PC9	sox2	24	erlotinib	0	240	141	753	524	0.214	0.002
PC9	sox2	24	erlotinib	0	240	142	333	528	0.169	0
PC9	sox2	24	erlotinib	0	240	143	1044	524	0.226	0
PC9	sox2	24	erlotinib	0	240	144	387	532	0.299	0
PC9	sox2	24	erlotinib	0	240	145	435	540	0.292	0
PC9	sox2	24	erlotinib	0	240	146	1109	539	0.174	0
PC9	sox2	24	erlotinib	0	240	147	37	548	0.201	0
PC9	sox2	24	erlotinib	0	240	148	244	546	0.18	0
PC9	sox2	24	erlotinib	0	240	149	839	544	0.206	0
PC9	sox2	24	erlotinib	0	240	150	114	548	0.189	0
PC9	sox2	24	erlotinib	0	240	151	1254	548	0.246	0
PC9	sox2	24	erlotinib	0	240	152	1149	558	0.278	0
PC9	sox2	24	erlotinib	0	240	153	1000	554	0.226	0
PC9	sox2	24	erlotinib	0	240	154	926	560	0.216	0
PC9	sox2	24	erlotinib	0	240	155	633	573	0.259	0
PC9	sox2	24	erlotinib	0	240	156	828	567	0.215	0
PC9	sox2	24	erlotinib	0	240	157	295	577	0.212	0
PC9	sox2	24	erlotinib	0	240	158	1205	580	0.233	0
PC9	sox2	24	erlotinib	0	240	159	92	593	0.219	0
PC9	sox2	24	erlotinib	0	240	160	149	601	0.181	0
PC9	sox2	24	erlotinib	0	240	161	1358	596	0.218	0.003
PC9	sox2	24	erlotinib	0	240	162	487	604	0.209	0
PC9	sox2	24	erlotinib	0	240	163	1260	597	0.237	0.002
PC9	sox2	24	erlotinib	0	240	164	1070	598	0.235	0
PC9	sox2	24	erlotinib	0	240	165	796	602	0.17	0
PC9	sox2	24	erlotinib	0	240	166	323	615	0.219	0
PC9	sox2	24	erlotinib	0	240	167	756	612	0.227	0
PC9	sox2	24	erlotinib	0	240	168	372	614	0.386	0
PC9	sox2	24	erlotinib	0	240	169	724	621	0.248	0
PC9	sox2	24	erlotinib	0	240	170	936	622	0.188	0
PC9	sox2	24	erlotinib	0	240	171	521	626	0.208	0
PC9	sox2	24	erlotinib	0	240	172	686	621	0.356	0
PC9	sox2	24	erlotinib	0	240	173	874	638	0.24	0
PC9	sox2	24	erlotinib	0	240	174	219	636	0.157	0
PC9	sox2	24	erlotinib	0	240	175	1031	639	0.211	0
PC9	sox2	24	erlotinib	0	240	176	1201	638	0.247	0
PC9	sox2	24	erlotinib	0	240	177	88	643	0.222	0
PC9	sox2	24	erlotinib	0	240	178	148	650	0.297	0
PC9	sox2	24	erlotinib	0	240	179	992	652	0.246	0
PC9	sox2	24	erlotinib	0	240	180	1109	656	0.218	0
PC9	sox2	24	erlotinib	0	240	181	830	656	0.201	0
PC9	sox2	24	erlotinib	0	240	182	588	656	0.162	0
PC9	sox2	24	erlotinib	0	240	183	909	660	0.279	0
PC9	sox2	24	erlotinib	0	240	184	331	660	0.159	0
PC9	sox2	24	erlotinib	0	240	185	1281	663	0.27	0
PC9	sox2	24	erlotinib	0	240	186	76	661	0.215	0
PC9	sox2	24	erlotinib	0	240	187	1373	670	0.268	0.001
PC9	sox2	24	erlotinib	0	240	188	417	675	0.218	0
PC9	sox2	24	erlotinib	0	240	189	973	677	0.194	0
PC9	sox2	24	erlotinib	0	240	190	175	677	0.197	0
PC9	sox2	24	erlotinib	0	240	191	713	682	0.182	0
PC9	sox2	24	erlotinib	0	240	192	9	691	0.229	0.001
PC9	sox2	24	erlotinib	0	240	193	85	686	0.19	0
PC9	sox2	24	erlotinib	0	240	194	1072	694	0.245	0
PC9	sox2	24	erlotinib	0	240	195	1196	693	0.229	0
PC9	sox2	24	erlotinib	0	240	196	542	698	0.231	0
PC9	sox2	24	erlotinib	0	240	197	369	697	0.293	0
PC9	sox2	24	erlotinib	0	240	198	289	703	0.269	0.002
PC9	sox2	24	erlotinib	0	240	199	1244	706	0.225	0
PC9	sox2	24	erlotinib	0	240	200	1158	705	0.245	0
PC9	sox2	24	erlotinib	0	240	201	632	720	0.2	0
PC9	sox2	24	erlotinib	0	240	202	829	719	0.187	0
PC9	sox2	24	erlotinib	0	240	203	237	723	0.303	0
PC9	sox2	24	erlotinib	0	240	204	1375	723	0.353	0.002
PC9	sox2	24	erlotinib	0	240	205	121	729	0.226	0
PC9	sox2	24	erlotinib	0	240	206	290	734	0.301	0.001
PC9	sox2	24	erlotinib	0	240	207	1109	735	0.274	0.001
PC9	sox2	24	erlotinib	0	240	208	715	743	0.259	0
PC9	sox2	24	erlotinib	0	240	209	1335	739	0.254	0.001
PC9	sox2	24	erlotinib	0	240	210	926	739	0.294	0
PC9	sox2	24	erlotinib	0	240	211	477	743	0.235	0
PC9	sox2	24	erlotinib	0	240	212	334	747	0.279	0
PC9	sox2	24	erlotinib	0	240	213	1222	747	0.21	0
PC9	sox2	24	erlotinib	0	240	214	64	752	0.254	0
PC9	sox2	24	erlotinib	0	240	215	167	750	0.187	0
PC9	sox2	24	erlotinib	0	240	216	933	773	0.265	0
PC9	sox2	24	erlotinib	0	240	217	1139	771	0.19	0
PC9	sox2	24	erlotinib	0	240	218	638	775	0.302	0
PC9	sox2	24	erlotinib	0	240	219	1230	786	0.284	0
PC9	sox2	24	erlotinib	0	240	220	1301	785	0.257	0.002
PC9	sox2	24	erlotinib	0	240	221	421	792	0.156	0
PC9	sox2	24	erlotinib	0	240	222	579	788	0.215	0
PC9	sox2	24	erlotinib	0	240	223	9	792	0.188	0
PC9	sox2	24	erlotinib	0	240	224	177	796	0.183	0
PC9	sox2	24	erlotinib	0	240	225	474	793	0.198	0
PC9	sox2	24	erlotinib	0	240	226	1000	798	0.298	0
PC9	sox2	24	erlotinib	0	240	227	863	799	0.21	0
PC9	sox2	24	erlotinib	0	240	228	293	807	0.223	0
PC9	sox2	24	erlotinib	0	240	229	695	801	0.318	0
PC9	sox2	24	erlotinib	0	240	230	1108	802	0.161	0
PC9	sox2	24	erlotinib	0	240	231	237	802	0.19	0
PC9	sox2	24	erlotinib	0	240	232	1352	802	0.177	0
PC9	sox2	24	erlotinib	0	240	233	36	804	0.293	0
PC9	sox2	24	erlotinib	0	240	234	802	812	0.229	0
PC9	sox2	24	erlotinib	0	240	235	90	815	0.349	0
PC9	sox2	24	erlotinib	0	240	236	946	819	0.298	0
PC9	sox2	24	erlotinib	0	240	237	510	829	0.163	0
PC9	sox2	24	erlotinib	0	240	238	397	833	0.265	0
PC9	sox2	24	erlotinib	0	240	239	1229	829	0.233	0
PC9	sox2	24	erlotinib	0	240	240	1349	832	0.272	0
PC9	sox2	24	erlotinib	0	240	241	777	834	0.234	0
PC9	sox2	24	erlotinib	0	240	242	556	838	0.256	0
PC9	sox2	24	erlotinib	0	240	243	682	840	0.25	0
PC9	sox2	24	erlotinib	0	240	244	1114	841	0.268	0.001
PC9	sox2	24	erlotinib	0	240	245	1259	847	0.344	0
PC9	sox2	24	erlotinib	0	240	246	298	845	0.275	0.002
PC9	sox2	24	erlotinib	0	240	247	92	850	0.145	0
PC9	sox2	24	erlotinib	0	240	248	1203	857	0.231	0
PC9	sox2	24	erlotinib	0	240	249	288	877	0.393	0.002
PC9	sox2	24	erlotinib	0	240	250	734	866	0.21	0
PC9	sox2	24	erlotinib	0	240	251	460	869	0.16	0
PC9	sox2	24	erlotinib	0	240	252	1060	866	0.26	0.001
PC9	sox2	24	erlotinib	0	240	253	1354	872	0.199	0
PC9	sox2	24	erlotinib	0	240	254	1154	872	0.24	0
PC9	sox2	24	erlotinib	0	240	255	771	874	0.346	0
PC9	sox2	24	erlotinib	0	240	256	36	881	0.149	0
PC9	sox2	24	erlotinib	0	240	257	1282	884	0.328	0
PC9	sox2	24	erlotinib	0	240	258	9	893	0.254	0.001
PC9	sox2	24	erlotinib	0	240	259	834	895	0.285	0
PC9	sox2	24	erlotinib	0	240	260	1132	896	0.216	0
PC9	sox2	24	erlotinib	0	240	261	597	895	0.23	0
PC9	sox2	24	erlotinib	0	240	262	1075	899	0.238	0
PC9	sox2	24	erlotinib	0	240	263	176	902	0.196	0
PC9	sox2	24	erlotinib	0	240	264	715	902	0.264	0.001
PC9	sox2	24	erlotinib	0	240	265	110	904	0.228	0
PC9	sox2	24	erlotinib	0	240	266	412	905	0.289	0
PC9	sox2	24	erlotinib	0	240	267	928	917	0.266	0
PC9	sox2	24	erlotinib	0	240	268	656	915	0.225	0
PC9	sox2	24	erlotinib	0	240	269	690	919	0.316	0.001
PC9	sox2	24	erlotinib	0	240	270	997	916	0.21	0
PC9	sox2	24	erlotinib	0	240	271	334	919	0.186	0
PC9	sox2	24	erlotinib	0	240	272	219	918	0.214	0
PC9	sox2	24	erlotinib	0	240	273	548	922	0.206	0
PC9	sox2	24	erlotinib	0	240	274	1292	936	0.288	0.001
PC9	sox2	24	erlotinib	0	240	275	609	931	0.209	0
PC9	sox2	24	erlotinib	0	240	276	1067	936	0.215	0
PC9	sox2	24	erlotinib	0	240	277	1209	940	0.257	0.002
PC9	sox2	24	erlotinib	0	240	278	101	943	0.201	0
PC9	sox2	24	erlotinib	0	240	279	768	952	0.177	0
PC9	sox2	24	erlotinib	0	240	280	447	949	0.175	0
PC9	sox2	24	erlotinib	0	240	281	835	949	0.264	0
PC9	sox2	24	erlotinib	0	240	282	965	958	0.3	0
PC9	sox2	24	erlotinib	0	240	283	25	959	0.266	0
PC9	sox2	24	erlotinib	0	240	284	706	954	0.232	0
PC9	sox2	24	erlotinib	0	240	285	1154	958	0.222	0
PC9	sox2	24	erlotinib	0	240	286	1010	966	0.259	0.001
PC9	sox2	24	erlotinib	0	240	287	172	970	0.287	0
PC9	sox2	24	erlotinib	0	240	288	313	973	0.314	0
PC9	sox2	24	erlotinib	0	240	289	437	974	0.274	0
PC9	sox2	24	erlotinib	0	240	290	824	978	0.245	0
PC9	sox2	24	erlotinib	0	240	291	268	983	0.154	0
PC9	sox2	24	erlotinib	0	240	292	103	982	0.172	0
PC9	sox2	24	erlotinib	0	240	293	220	984	0.188	0
PC9	sox2	24	erlotinib	0	240	294	404	988	0.18	0
PC9	sox2	24	erlotinib	0	240	295	1160	989	0.223	0
PC9	sox2	24	erlotinib	0	240	296	1018	992	0.231	0
PC9	sox2	24	erlotinib	0	240	297	495	988	0.184	0
PC9	sox2	24	erlotinib	0	240	298	340	999	0.217	0
PC9	sox2	24	erlotinib	0	240	299	1316	1001	0.26	0.001
PC9	sox2	24	erlotinib	0	240	300	609	1008	0.29	0
PC9	sox2	24	erlotinib	0	240	301	928	1004	0.204	0
PC9	sox2	24	erlotinib	0	240	302	812	1005	0.182	0
PC9	sox2	24	erlotinib	0	240	303	667	1002	0.462	0
PC9	sox2	24	erlotinib	0	240	304	518	1007	0.308	0
PC9	sox2	24	erlotinib	0	240	305	1215	1012	0.22	0
PC9	sox2	24	erlotinib	0	240	306	702	1015	0.378	0
PC9	sox2	24	erlotinib	0	240	307	439	1022	0.217	0
PC9	sox2	24	erlotinib	0	240	308	1111	1022	0.241	0
PC9	sox2	24	erlotinib	0	240	309	550	1025	0.191	0
PC9	sox2	24	erlotinib	0	240	310	772	1026	0.219	0.006
PC9	sox2	24	erlotinib	0	240	311	675	1023	0.497	0
PC9	sox2	24	erlotinib	0	240	312	84	1028	0.213	0
PC9	sox2	24	erlotinib	0	240	313	475	1029	0.176	0
PC9	sox2	24	erlotinib	0	240	314	652	1029	0.188	0
PC9	sox2	24	erlotinib	0	240	315	169	1030	0.183	0
PC9	sox2	24	erlotinib	0	240	316	407	1032	0.172	0
PC9	sox2	24	erlotinib	0	240	1	25	9	0.188	0.003
PC9	sox2	24	erlotinib	0	240	2	1121	11	0.336	0.01
PC9	sox2	24	erlotinib	0	240	3	1302	10	0.192	0.005
PC9	sox2	24	erlotinib	0	240	4	808	22	0.25	0.005
PC9	sox2	24	erlotinib	0	240	5	1361	17	0.25	0.016
PC9	sox2	24	erlotinib	0	240	6	930	34	0.184	0.004
PC9	sox2	24	erlotinib	0	240	7	241	29	0.252	0.001
PC9	sox2	24	erlotinib	0	240	8	162	27	0.186	0.003
PC9	sox2	24	erlotinib	0	240	9	101	28	0.267	0.005
PC9	sox2	24	erlotinib	0	240	10	332	45	0.316	0.007
PC9	sox2	24	erlotinib	0	240	11	1147	66	0.215	0.003
PC9	sox2	24	erlotinib	0	240	12	1266	60	0.224	0.006
PC9	sox2	24	erlotinib	0	240	13	302	63	0.287	0.009
PC9	sox2	24	erlotinib	0	240	14	654	75	0.295	0.005
PC9	sox2	24	erlotinib	0	240	15	1357	72	0.325	0.01
PC9	sox2	24	erlotinib	0	240	16	848	74	0.244	0.007
PC9	sox2	24	erlotinib	0	240	17	66	87	0.151	0.005
PC9	sox2	24	erlotinib	0	240	18	157	96	0.273	0.007
PC9	sox2	24	erlotinib	0	240	19	1292	102	0.238	0.004
PC9	sox2	24	erlotinib	0	240	20	405	102	0.301	0.005
PC9	sox2	24	erlotinib	0	240	21	1378	102	0.237	0.01
PC9	sox2	24	erlotinib	0	240	22	259	106	0.276	0.003
PC9	sox2	24	erlotinib	0	240	23	1075	105	0.37	0.012
PC9	sox2	24	erlotinib	0	240	24	765	111	0.253	0.003
PC9	sox2	24	erlotinib	0	240	25	702	119	0.201	0.005
PC9	sox2	24	erlotinib	0	240	26	949	123	0.251	0.004
PC9	sox2	24	erlotinib	0	240	27	843	120	0.266	0.002
PC9	sox2	24	erlotinib	0	240	28	1235	126	0.4	0.015
PC9	sox2	24	erlotinib	0	240	29	651	134	0.232	0.003
PC9	sox2	24	erlotinib	0	240	30	1134	141	0.328	0.011
PC9	sox2	24	erlotinib	0	240	31	1346	141	0.292	0.015
PC9	sox2	24	erlotinib	0	240	32	1192	150	0.319	0.008
PC9	sox2	24	erlotinib	0	240	33	106	150	0.252	0.001
PC9	sox2	24	erlotinib	0	240	34	615	149	0.24	0.004
PC9	sox2	24	erlotinib	0	240	35	576	156	0.33	0.004
PC9	sox2	24	erlotinib	0	240	36	775	158	0.201	0.005
PC9	sox2	24	erlotinib	0	240	37	1044	162	0.235	0.006
PC9	sox2	24	erlotinib	0	240	38	1104	165	0.211	0.003
PC9	sox2	24	erlotinib	0	240	39	1001	173	0.25	0.005
PC9	sox2	24	erlotinib	0	240	40	690	175	0.243	0.003
PC9	sox2	24	erlotinib	0	240	41	212	177	0.285	0.004
PC9	sox2	24	erlotinib	0	240	42	822	176	0.231	0.002
PC9	sox2	24	erlotinib	0	240	43	366	187	0.257	0.002
PC9	sox2	24	erlotinib	0	240	44	1312	183	0.279	0.008
PC9	sox2	24	erlotinib	0	240	45	1366	190	0.215	0.003
PC9	sox2	24	erlotinib	0	240	46	307	193	0.233	0.003
PC9	sox2	24	erlotinib	0	240	47	884	199	0.207	0.001
PC9	sox2	24	erlotinib	0	240	48	973	204	0.263	0.006
PC9	sox2	24	erlotinib	0	240	49	81	205	0.266	0.002
PC9	sox2	24	erlotinib	0	240	50	1285	214	0.297	0.005
PC9	sox2	24	erlotinib	0	240	51	1108	219	0.228	0.002
PC9	sox2	24	erlotinib	0	240	52	11	225	0.17	0.003
PC9	sox2	24	erlotinib	0	240	53	1010	226	0.249	0.001
PC9	sox2	24	erlotinib	0	240	54	620	226	0.263	0.001
PC9	sox2	24	erlotinib	0	240	55	1200	230	0.347	0.004
PC9	sox2	24	erlotinib	0	240	56	545	240	0.326	0.002
PC9	sox2	24	erlotinib	0	240	57	777	238	0.319	0.003
PC9	sox2	24	erlotinib	0	240	58	722	245	0.282	0.004
PC9	sox2	24	erlotinib	0	240	59	879	249	0.325	0.003
PC9	sox2	24	erlotinib	0	240	60	903	254	0.274	0.002
PC9	sox2	24	erlotinib	0	240	61	988	259	0.217	0.001
PC9	sox2	24	erlotinib	0	240	62	1159	262	0.254	0.005
PC9	sox2	24	erlotinib	0	240	63	1244	259	0.283	0.009
PC9	sox2	24	erlotinib	0	240	64	502	264	0.387	0.004
PC9	sox2	24	erlotinib	0	240	65	421	269	0.293	0.002
PC9	sox2	24	erlotinib	0	240	66	135	275	0.267	0.004
PC9	sox2	24	erlotinib	0	240	67	728	273	0.354	0.004
PC9	sox2	24	erlotinib	0	240	68	474	282	0.237	0.002
PC9	sox2	24	erlotinib	0	240	69	1261	282	0.25	0.002
PC9	sox2	24	erlotinib	0	240	70	1335	282	0.241	0.005
PC9	sox2	24	erlotinib	0	240	71	35	295	0.313	0.005
PC9	sox2	24	erlotinib	0	240	72	604	294	0.3	0.001
PC9	sox2	24	erlotinib	0	240	73	889	293	0.184	0.001
PC9	sox2	24	erlotinib	0	240	74	172	296	0.204	0.006
PC9	sox2	24	erlotinib	0	240	75	1046	300	0.198	0.004
PC9	sox2	24	erlotinib	0	240	76	663	300	0.287	0.001
PC9	sox2	24	erlotinib	0	240	77	334	305	0.332	0.005
PC9	sox2	24	erlotinib	0	240	78	979	313	0.244	0.004
PC9	sox2	24	erlotinib	0	240	79	765	318	0.256	0.001
PC9	sox2	24	erlotinib	0	240	80	205	322	0.241	0.003
PC9	sox2	24	erlotinib	0	240	81	305	330	0.262	0.003
PC9	sox2	24	erlotinib	0	240	82	1349	326	0.302	0.005
PC9	sox2	24	erlotinib	0	240	83	1188	337	0.24	0.001
PC9	sox2	24	erlotinib	0	240	84	1135	340	0.232	0.003
PC9	sox2	24	erlotinib	0	240	85	875	345	0.258	0.003
PC9	sox2	24	erlotinib	0	240	86	57	360	0.241	0.002
PC9	sox2	24	erlotinib	0	240	87	612	357	0.208	0.001
PC9	sox2	24	erlotinib	0	240	88	476	362	0.337	0.007
PC9	sox2	24	erlotinib	0	240	89	1103	355	0.263	0.002
PC9	sox2	24	erlotinib	0	240	90	766	363	0.19	0
PC9	sox2	24	erlotinib	0	240	91	539	361	0.248	0.001
PC9	sox2	24	erlotinib	0	240	92	229	371	0.341	0.004
PC9	sox2	24	erlotinib	0	240	93	685	377	0.34	0.002
PC9	sox2	24	erlotinib	0	240	94	1280	371	0.282	0.003
PC9	sox2	24	erlotinib	0	240	95	509	378	0.364	0.004
PC9	sox2	24	erlotinib	0	240	96	1040	377	0.29	0.003
PC9	sox2	24	erlotinib	0	240	97	997	387	0.178	0.001
PC9	sox2	24	erlotinib	0	240	98	947	409	0.308	0.001
PC9	sox2	24	erlotinib	0	240	99	853	409	0.33	0.002
PC9	sox2	24	erlotinib	0	240	100	1236	402	0.346	0.006
PC9	sox2	24	erlotinib	0	240	101	539	411	0.26	0.005
PC9	sox2	24	erlotinib	0	240	102	79	410	0.275	0.003
PC9	sox2	24	erlotinib	0	240	103	138	415	0.286	0.003
PC9	sox2	24	erlotinib	0	240	104	1196	421	0.225	0.001
PC9	sox2	24	erlotinib	0	240	105	1107	422	0.267	0.001
PC9	sox2	24	erlotinib	0	240	106	262	430	0.372	0.002
PC9	sox2	24	erlotinib	0	240	107	718	435	0.313	0.004
PC9	sox2	24	erlotinib	0	240	108	426	440	0.262	0.002
PC9	sox2	24	erlotinib	0	240	109	668	442	0.191	0
PC9	sox2	24	erlotinib	0	240	110	1251	440	0.245	0.003
PC9	sox2	24	erlotinib	0	240	111	614	451	0.306	0.001
PC9	sox2	24	erlotinib	0	240	112	1372	454	0.198	0.001
PC9	sox2	24	erlotinib	0	240	113	772	459	0.271	0
PC9	sox2	24	erlotinib	0	240	114	825	453	0.244	0
PC9	sox2	24	erlotinib	0	240	115	533	457	0.267	0.001
PC9	sox2	24	erlotinib	0	240	116	1045	474	0.229	0.001
PC9	sox2	24	erlotinib	0	240	117	1134	476	0.252	0.005
PC9	sox2	24	erlotinib	0	240	118	725	492	0.219	0.002
PC9	sox2	24	erlotinib	0	240	119	561	496	0.286	0.001
PC9	sox2	24	erlotinib	0	240	120	894	502	0.203	0.001
PC9	sox2	24	erlotinib	0	240	121	968	504	0.214	0
PC9	sox2	24	erlotinib	0	240	122	272	517	0.174	0
PC9	sox2	24	erlotinib	0	240	123	1212	512	0.217	0.001
PC9	sox2	24	erlotinib	0	240	124	1071	520	0.26	0.003
PC9	sox2	24	erlotinib	0	240	125	438	531	0.359	0.001
PC9	sox2	24	erlotinib	0	240	126	1243	540	0.32	0.006
PC9	sox2	24	erlotinib	0	240	127	80	553	0.236	0.001
PC9	sox2	24	erlotinib	0	240	128	510	549	0.214	0.001
PC9	sox2	24	erlotinib	0	240	129	764	548	0.278	0
PC9	sox2	24	erlotinib	0	240	130	654	560	0.254	0.001
PC9	sox2	24	erlotinib	0	240	131	460	557	0.259	0.001
PC9	sox2	24	erlotinib	0	240	132	837	566	0.261	0.002
PC9	sox2	24	erlotinib	0	240	133	1063	566	0.249	0.003
PC9	sox2	24	erlotinib	0	240	134	1162	571	0.213	0.001
PC9	sox2	24	erlotinib	0	240	135	1295	580	0.309	0.001
PC9	sox2	24	erlotinib	0	240	136	607	585	0.18	0
PC9	sox2	24	erlotinib	0	240	137	360	590	0.304	0.002
PC9	sox2	24	erlotinib	0	240	138	1385	596	0.207	0.002
PC9	sox2	24	erlotinib	0	240	139	949	614	0.198	0
PC9	sox2	24	erlotinib	0	240	140	152	611	0.27	0.003
PC9	sox2	24	erlotinib	0	240	141	849	615	0.352	0
PC9	sox2	24	erlotinib	0	240	142	1338	621	0.326	0.003
PC9	sox2	24	erlotinib	0	240	143	42	625	0.266	0.003
PC9	sox2	24	erlotinib	0	240	144	1214	644	0.193	0
PC9	sox2	24	erlotinib	0	240	145	575	643	0.23	0
PC9	sox2	24	erlotinib	0	240	146	1094	643	0.245	0.002
PC9	sox2	24	erlotinib	0	240	147	464	645	0.252	0.001
PC9	sox2	24	erlotinib	0	240	148	701	657	0.191	0
PC9	sox2	24	erlotinib	0	240	149	799	650	0.254	0.001
PC9	sox2	24	erlotinib	0	240	150	1000	660	0.211	0
PC9	sox2	24	erlotinib	0	240	151	336	661	0.257	0
PC9	sox2	24	erlotinib	0	240	152	453	666	0.351	0.001
PC9	sox2	24	erlotinib	0	240	153	402	675	0.301	0.001
PC9	sox2	24	erlotinib	0	240	154	777	671	0.265	0.001
PC9	sox2	24	erlotinib	0	240	155	106	677	0.242	0.001
PC9	sox2	24	erlotinib	0	240	156	1078	681	0.292	0.002
PC9	sox2	24	erlotinib	0	240	157	1375	690	0.257	0.001
PC9	sox2	24	erlotinib	0	240	158	865	693	0.249	0
PC9	sox2	24	erlotinib	0	240	159	958	710	0.21	0
PC9	sox2	24	erlotinib	0	240	160	254	728	0.254	0.001
PC9	sox2	24	erlotinib	0	240	161	585	725	0.296	0
PC9	sox2	24	erlotinib	0	240	162	1234	740	0.324	0.007
PC9	sox2	24	erlotinib	0	240	163	779	738	0.19	0
PC9	sox2	24	erlotinib	0	240	164	1172	746	0.218	0.001
PC9	sox2	24	erlotinib	0	240	165	403	756	0.208	0.001
PC9	sox2	24	erlotinib	0	240	166	73	753	0.23	0.003
PC9	sox2	24	erlotinib	0	240	167	1288	773	0.298	0.003
PC9	sox2	24	erlotinib	0	240	168	1341	782	0.395	0.007
PC9	sox2	24	erlotinib	0	240	169	687	782	0.215	0
PC9	sox2	24	erlotinib	0	240	170	141	784	0.215	0.001
PC9	sox2	24	erlotinib	0	240	171	223	787	0.307	0
PC9	sox2	24	erlotinib	0	240	172	634	797	0.268	0
PC9	sox2	24	erlotinib	0	240	173	911	794	0.204	0.001
PC9	sox2	24	erlotinib	0	240	174	1181	794	0.277	0.001
PC9	sox2	24	erlotinib	0	240	175	1052	806	0.221	0.002
PC9	sox2	24	erlotinib	0	240	176	1385	812	0.295	0.003
PC9	sox2	24	erlotinib	0	240	177	340	811	0.385	0.003
PC9	sox2	24	erlotinib	0	240	178	492	815	0.203	0
PC9	sox2	24	erlotinib	0	240	179	806	820	0.224	0
PC9	sox2	24	erlotinib	0	240	180	541	823	0.206	0
PC9	sox2	24	erlotinib	0	240	181	869	839	0.346	0.002
PC9	sox2	24	erlotinib	0	240	182	1182	853	0.334	0.001
PC9	sox2	24	erlotinib	0	240	183	384	858	0.153	0
PC9	sox2	24	erlotinib	0	240	184	1094	857	0.277	0.002
PC9	sox2	24	erlotinib	0	240	185	1021	862	0.368	0.001
PC9	sox2	24	erlotinib	0	240	186	705	871	0.176	0
PC9	sox2	24	erlotinib	0	240	187	635	872	0.191	0
PC9	sox2	24	erlotinib	0	240	188	1285	873	0.282	0.005
PC9	sox2	24	erlotinib	0	240	189	1218	876	0.374	0.004
PC9	sox2	24	erlotinib	0	240	190	1358	879	0.277	0
PC9	sox2	24	erlotinib	0	240	191	558	881	0.219	0
PC9	sox2	24	erlotinib	0	240	192	1106	885	0.229	0.001
PC9	sox2	24	erlotinib	0	240	193	773	886	0.206	0
PC9	sox2	24	erlotinib	0	240	194	887	894	0.219	0.002
PC9	sox2	24	erlotinib	0	240	195	1054	922	0.252	0.004
PC9	sox2	24	erlotinib	0	240	196	451	928	0.243	0.002
PC9	sox2	24	erlotinib	0	240	197	952	932	0.222	0
PC9	sox2	24	erlotinib	0	240	198	240	929	0.245	0.003
PC9	sox2	24	erlotinib	0	240	199	1185	932	0.361	0.004
PC9	sox2	24	erlotinib	0	240	200	1306	936	0.222	0.002
PC9	sox2	24	erlotinib	0	240	201	1265	939	0.209	0.001
PC9	sox2	24	erlotinib	0	240	202	911	943	0.318	0.002
PC9	sox2	24	erlotinib	0	240	203	1020	942	0.234	0
PC9	sox2	24	erlotinib	0	240	204	303	946	0.184	0
PC9	sox2	24	erlotinib	0	240	205	106	951	0.202	0
PC9	sox2	24	erlotinib	0	240	206	803	949	0.325	0.001
PC9	sox2	24	erlotinib	0	240	207	514	953	0.369	0.002
PC9	sox2	24	erlotinib	0	240	208	1129	963	0.213	0
PC9	sox2	24	erlotinib	0	240	209	566	985	0.179	0
PC9	sox2	24	erlotinib	0	240	210	36	981	0.226	0
PC9	sox2	24	erlotinib	0	240	211	436	986	0.212	0
PC9	sox2	24	erlotinib	0	240	212	698	981	0.211	0
PC9	sox2	24	erlotinib	0	240	213	137	991	0.29	0.002
PC9	sox2	24	erlotinib	0	240	214	274	990	0.237	0.001
PC9	sox2	24	erlotinib	0	240	215	966	998	0.327	0.004
PC9	sox2	24	erlotinib	0	240	216	384	1006	0.253	0.001
PC9	sox2	24	erlotinib	0	240	217	994	1007	0.3	0.003
PC9	sox2	24	erlotinib	0	240	218	867	1022	0.221	0
PC9	sox2	24	erlotinib	0	240	219	348	1024	0.245	0.002
PC9	sox2	24	erlotinib	0	240	220	203	1029	0.194	0
PC9	sox2	24	erlotinib	0	240	221	1069	1032	0.192	0
PC9	sox2	24	erlotinib	0	240	1	174	6	0.232	0.001
PC9	sox2	24	erlotinib	0	240	2	413	14	0.212	0.004
PC9	sox2	24	erlotinib	0	240	3	970	10	0.29	0.005
PC9	sox2	24	erlotinib	0	240	4	1040	13	0.226	0.001
PC9	sox2	24	erlotinib	0	240	5	1108	5	0.289	0.007
PC9	sox2	24	erlotinib	0	240	6	78	14	0.207	0.001
PC9	sox2	24	erlotinib	0	240	7	1270	25	0.261	0.003
PC9	sox2	24	erlotinib	0	240	8	1210	25	0.277	0.002
PC9	sox2	24	erlotinib	0	240	9	852	19	0.292	0.031
PC9	sox2	24	erlotinib	0	240	10	822	26	0.25	0.002
PC9	sox2	24	erlotinib	0	240	11	732	29	0.204	0.003
PC9	sox2	24	erlotinib	0	240	12	490	28	0.267	0.001
PC9	sox2	24	erlotinib	0	240	13	310	26	0.189	0.001
PC9	sox2	24	erlotinib	0	240	14	768	44	0.309	0.01
PC9	sox2	24	erlotinib	0	240	15	1339	45	0.283	0.013
PC9	sox2	24	erlotinib	0	240	16	380	49	0.197	0.001
PC9	sox2	24	erlotinib	0	240	17	419	53	0.346	0.005
PC9	sox2	24	erlotinib	0	240	18	900	52	0.385	0.007
PC9	sox2	24	erlotinib	0	240	19	853	58	0.168	0.002
PC9	sox2	24	erlotinib	0	240	20	1297	56	0.274	0.002
PC9	sox2	24	erlotinib	0	240	21	988	65	0.255	0.015
PC9	sox2	24	erlotinib	0	240	22	582	68	0.214	0
PC9	sox2	24	erlotinib	0	240	23	924	68	0.247	0.003
PC9	sox2	24	erlotinib	0	240	24	111	64	0.238	0.003
PC9	sox2	24	erlotinib	0	240	25	40	65	0.19	0.001
PC9	sox2	24	erlotinib	0	240	26	233	70	0.2	0.001
PC9	sox2	24	erlotinib	0	240	27	611	74	0.223	0
PC9	sox2	24	erlotinib	0	240	28	662	73	0.184	0
PC9	sox2	24	erlotinib	0	240	29	185	79	0.206	0
PC9	sox2	24	erlotinib	0	240	30	773	73	0.209	0.002
PC9	sox2	24	erlotinib	0	240	31	1377	80	0.275	0.008
PC9	sox2	24	erlotinib	0	240	32	543	82	0.218	0.003
PC9	sox2	24	erlotinib	0	240	33	261	83	0.272	0.002
PC9	sox2	24	erlotinib	0	240	34	88	80	0.316	0.003
PC9	sox2	24	erlotinib	0	240	35	1131	82	0.247	0.004
PC9	sox2	24	erlotinib	0	240	36	1347	87	0.258	0.008
PC9	sox2	24	erlotinib	0	240	37	318	93	0.231	0.002
PC9	sox2	24	erlotinib	0	240	38	1208	85	0.399	0.005
PC9	sox2	24	erlotinib	0	240	39	1185	94	0.241	0.006
PC9	sox2	24	erlotinib	0	240	40	355	105	0.223	0.001
PC9	sox2	24	erlotinib	0	240	41	73	103	0.336	0.005
PC9	sox2	24	erlotinib	0	240	42	455	116	0.342	0.001
PC9	sox2	24	erlotinib	0	240	43	1098	103	0.209	0.004
PC9	sox2	24	erlotinib	0	240	44	1270	104	0.234	0.003
PC9	sox2	24	erlotinib	0	240	45	100	110	0.262	0.004
PC9	sox2	24	erlotinib	0	240	46	1222	105	0.482	0.008
PC9	sox2	24	erlotinib	0	240	47	777	116	0.227	0
PC9	sox2	24	erlotinib	0	240	48	972	115	0.343	0.008
PC9	sox2	24	erlotinib	0	240	49	1345	112	0.27	0.005
PC9	sox2	24	erlotinib	0	240	50	915	121	0.332	0.001
PC9	sox2	24	erlotinib	0	240	51	292	128	0.201	0.002
PC9	sox2	24	erlotinib	0	240	52	1231	127	0.235	0.003
PC9	sox2	24	erlotinib	0	240	53	610	132	0.261	0.001
PC9	sox2	24	erlotinib	0	240	54	169	142	0.234	0.001
PC9	sox2	24	erlotinib	0	240	55	843	142	0.236	0.001
PC9	sox2	24	erlotinib	0	240	56	1082	142	0.189	0.001
PC9	sox2	24	erlotinib	0	240	57	990	152	0.178	0
PC9	sox2	24	erlotinib	0	240	58	1281	153	0.251	0.005
PC9	sox2	24	erlotinib	0	240	59	59	157	0.23	0.001
PC9	sox2	24	erlotinib	0	240	60	315	157	0.241	0.001
PC9	sox2	24	erlotinib	0	240	61	731	169	0.227	0
PC9	sox2	24	erlotinib	0	240	62	33	164	0.193	0.003
PC9	sox2	24	erlotinib	0	240	63	588	170	0.396	0.002
PC9	sox2	24	erlotinib	0	240	64	1333	175	0.237	0.002
PC9	sox2	24	erlotinib	0	240	65	253	177	0.228	0.006
PC9	sox2	24	erlotinib	0	240	66	1163	195	0.229	0.002
PC9	sox2	24	erlotinib	0	240	67	143	180	0.235	0.002
PC9	sox2	24	erlotinib	0	240	68	380	190	0.24	0
PC9	sox2	24	erlotinib	0	240	69	1295	184	0.211	0.004
PC9	sox2	24	erlotinib	0	240	70	994	188	0.201	0
PC9	sox2	24	erlotinib	0	240	71	480	190	0.193	0.001
PC9	sox2	24	erlotinib	0	240	72	1055	196	0.225	0.001
PC9	sox2	24	erlotinib	0	240	73	129	199	0.274	0.002
PC9	sox2	24	erlotinib	0	240	74	612	208	0.178	0
PC9	sox2	24	erlotinib	0	240	75	996	211	0.252	0.001
PC9	sox2	24	erlotinib	0	240	76	1110	216	0.163	0
PC9	sox2	24	erlotinib	0	240	77	561	225	0.271	0
PC9	sox2	24	erlotinib	0	240	78	930	216	0.223	0.001
PC9	sox2	24	erlotinib	0	240	79	788	218	0.149	0
PC9	sox2	24	erlotinib	0	240	80	299	219	0.313	0.002
PC9	sox2	24	erlotinib	0	240	81	48	227	0.166	0
PC9	sox2	24	erlotinib	0	240	82	634	239	0.25	0.003
PC9	sox2	24	erlotinib	0	240	83	1244	233	0.211	0.001
PC9	sox2	24	erlotinib	0	240	84	1323	236	0.263	0.002
PC9	sox2	24	erlotinib	0	240	85	872	237	0.153	0
PC9	sox2	24	erlotinib	0	240	86	1376	242	0.333	0.002
PC9	sox2	24	erlotinib	0	240	87	180	247	0.216	0
PC9	sox2	24	erlotinib	0	240	88	1127	248	0.279	0.005
PC9	sox2	24	erlotinib	0	240	89	455	258	0.265	0
PC9	sox2	24	erlotinib	0	240	90	694	260	0.234	0
PC9	sox2	24	erlotinib	0	240	91	523	260	0.204	0.001
PC9	sox2	24	erlotinib	0	240	92	103	266	0.193	0.001
PC9	sox2	24	erlotinib	0	240	93	364	268	0.216	0
PC9	sox2	24	erlotinib	0	240	94	1293	268	0.294	0
PC9	sox2	24	erlotinib	0	240	95	970	277	0.247	0
PC9	sox2	24	erlotinib	0	240	96	220	282	0.188	0
PC9	sox2	24	erlotinib	0	240	97	1075	282	0.253	0.005
PC9	sox2	24	erlotinib	0	240	98	1325	286	0.275	0.002
PC9	sox2	24	erlotinib	0	240	99	1241	292	0.194	0
PC9	sox2	24	erlotinib	0	240	100	337	294	0.163	0
PC9	sox2	24	erlotinib	0	240	101	1017	295	0.288	0
PC9	sox2	24	erlotinib	0	240	102	270	300	0.2	0.001
PC9	sox2	24	erlotinib	0	240	103	568	300	0.182	0
PC9	sox2	24	erlotinib	0	240	104	79	307	0.274	0
PC9	sox2	24	erlotinib	0	240	105	802	311	0.261	0
PC9	sox2	24	erlotinib	0	240	106	533	309	0.221	0.001
PC9	sox2	24	erlotinib	0	240	107	718	320	0.172	0
PC9	sox2	24	erlotinib	0	240	108	1107	315	0.198	0
PC9	sox2	24	erlotinib	0	240	109	887	320	0.204	0
PC9	sox2	24	erlotinib	0	240	110	1213	317	0.243	0.004
PC9	sox2	24	erlotinib	0	240	111	509	327	0.251	0
PC9	sox2	24	erlotinib	0	240	112	1249	329	0.202	0.002
PC9	sox2	24	erlotinib	0	240	113	398	334	0.263	0.001
PC9	sox2	24	erlotinib	0	240	114	482	338	0.201	0
PC9	sox2	24	erlotinib	0	240	115	365	342	0.29	0
PC9	sox2	24	erlotinib	0	240	116	1204	344	0.229	0.007
PC9	sox2	24	erlotinib	0	240	117	445	352	0.262	0.001
PC9	sox2	24	erlotinib	0	240	118	125	361	0.193	0
PC9	sox2	24	erlotinib	0	240	119	964	365	0.308	0
PC9	sox2	24	erlotinib	0	240	120	1345	370	0.202	0.001
PC9	sox2	24	erlotinib	0	240	121	842	370	0.215	0
PC9	sox2	24	erlotinib	0	240	122	1127	369	0.185	0
PC9	sox2	24	erlotinib	0	240	123	552	383	0.236	0
PC9	sox2	24	erlotinib	0	240	124	779	381	0.287	0.001
PC9	sox2	24	erlotinib	0	240	125	407	384	0.197	0
PC9	sox2	24	erlotinib	0	240	126	245	386	0.261	0.001
PC9	sox2	24	erlotinib	0	240	127	717	386	0.231	0
PC9	sox2	24	erlotinib	0	240	128	748	388	0.315	0.002
PC9	sox2	24	erlotinib	0	240	129	473	392	0.211	0
PC9	sox2	24	erlotinib	0	240	130	987	395	0.453	0.001
PC9	sox2	24	erlotinib	0	240	131	1054	402	0.238	0
PC9	sox2	24	erlotinib	0	240	132	1304	401	0.327	0.001
PC9	sox2	24	erlotinib	0	240	133	1179	396	0.258	0
PC9	sox2	24	erlotinib	0	240	134	597	401	0.198	0
PC9	sox2	24	erlotinib	0	240	135	278	419	0.225	0.002
PC9	sox2	24	erlotinib	0	240	136	336	406	0.334	0.001
PC9	sox2	24	erlotinib	0	240	137	1250	405	0.23	0
PC9	sox2	24	erlotinib	0	240	138	1380	407	0.363	0.003
PC9	sox2	24	erlotinib	0	240	139	1222	404	0.295	0.006
PC9	sox2	24	erlotinib	0	240	140	645	410	0.192	0
PC9	sox2	24	erlotinib	0	240	141	1341	411	0.271	0.003
PC9	sox2	24	erlotinib	0	240	142	756	413	0.235	0
PC9	sox2	24	erlotinib	0	240	143	1194	419	0.245	0.001
PC9	sox2	24	erlotinib	0	240	144	945	424	0.178	0
PC9	sox2	24	erlotinib	0	240	145	144	434	0.234	0
PC9	sox2	24	erlotinib	0	240	146	850	435	0.18	0
PC9	sox2	24	erlotinib	0	240	147	421	436	0.243	0
PC9	sox2	24	erlotinib	0	240	148	1234	440	0.181	0
PC9	sox2	24	erlotinib	0	240	149	517	446	0.265	0
PC9	sox2	24	erlotinib	0	240	150	1268	443	0.23	0
PC9	sox2	24	erlotinib	0	240	151	476	455	0.212	0
PC9	sox2	24	erlotinib	0	240	152	756	451	0.301	0
PC9	sox2	24	erlotinib	0	240	153	1008	455	0.305	0
PC9	sox2	24	erlotinib	0	240	154	364	456	0.201	0
PC9	sox2	24	erlotinib	0	240	155	636	457	0.198	0.004
PC9	sox2	24	erlotinib	0	240	156	216	463	0.169	0
PC9	sox2	24	erlotinib	0	240	157	1054	464	0.192	0
PC9	sox2	24	erlotinib	0	240	158	79	472	0.279	0
PC9	sox2	24	erlotinib	0	240	159	316	469	0.229	0
PC9	sox2	24	erlotinib	0	240	160	961	474	0.419	0.001
PC9	sox2	24	erlotinib	0	240	161	827	474	0.265	0
PC9	sox2	24	erlotinib	0	240	162	1104	477	0.205	0
PC9	sox2	24	erlotinib	0	240	163	574	478	0.218	0.001
PC9	sox2	24	erlotinib	0	240	164	1185	500	0.244	0.001
PC9	sox2	24	erlotinib	0	240	165	1133	495	0.306	0.001
PC9	sox2	24	erlotinib	0	240	166	752	492	0.206	0
PC9	sox2	24	erlotinib	0	240	167	448	501	0.233	0.003
PC9	sox2	24	erlotinib	0	240	168	686	502	0.345	0.001
PC9	sox2	24	erlotinib	0	240	169	869	508	0.18	0
PC9	sox2	24	erlotinib	0	240	170	1237	512	0.277	0
PC9	sox2	24	erlotinib	0	240	171	597	504	0.23	0
PC9	sox2	24	erlotinib	0	240	172	1306	509	0.188	0.001
PC9	sox2	24	erlotinib	0	240	173	837	512	0.22	0
PC9	sox2	24	erlotinib	0	240	174	120	516	0.288	0
PC9	sox2	24	erlotinib	0	240	175	330	514	0.321	0.001
PC9	sox2	24	erlotinib	0	240	176	1063	512	0.223	0
PC9	sox2	24	erlotinib	0	240	177	1384	518	0.328	0.011
PC9	sox2	24	erlotinib	0	240	178	375	519	0.178	0
PC9	sox2	24	erlotinib	0	240	179	1004	519	0.295	0
PC9	sox2	24	erlotinib	0	240	180	218	528	0.247	0
PC9	sox2	24	erlotinib	0	240	181	1149	529	0.238	0
PC9	sox2	24	erlotinib	0	240	182	1351	531	0.268	0.001
PC9	sox2	24	erlotinib	0	240	183	920	539	0.168	0
PC9	sox2	24	erlotinib	0	240	184	737	544	0.153	0
PC9	sox2	24	erlotinib	0	240	185	1079	549	0.35	0.002
PC9	sox2	24	erlotinib	0	240	186	1165	556	0.247	0
PC9	sox2	24	erlotinib	0	240	187	1281	553	0.235	0.001
PC9	sox2	24	erlotinib	0	240	188	45	562	0.266	0
PC9	sox2	24	erlotinib	0	240	189	629	565	0.194	0
PC9	sox2	24	erlotinib	0	240	190	797	564	0.276	0
PC9	sox2	24	erlotinib	0	240	191	191	567	0.23	0
PC9	sox2	24	erlotinib	0	240	192	959	571	0.223	0
PC9	sox2	24	erlotinib	0	240	193	276	570	0.219	0
PC9	sox2	24	erlotinib	0	240	194	1320	572	0.203	0.001
PC9	sox2	24	erlotinib	0	240	195	1015	571	0.216	0
PC9	sox2	24	erlotinib	0	240	196	1266	578	0.223	0
PC9	sox2	24	erlotinib	0	240	197	481	576	0.22	0
PC9	sox2	24	erlotinib	0	240	198	1061	579	0.234	0
PC9	sox2	24	erlotinib	0	240	199	423	596	0.189	0
PC9	sox2	24	erlotinib	0	240	200	238	597	0.219	0
PC9	sox2	24	erlotinib	0	240	201	333	598	0.154	0
PC9	sox2	24	erlotinib	0	240	202	555	596	0.243	0
PC9	sox2	24	erlotinib	0	240	203	1235	600	0.194	0
PC9	sox2	24	erlotinib	0	240	204	123	603	0.285	0
PC9	sox2	24	erlotinib	0	240	205	710	606	0.184	0
PC9	sox2	24	erlotinib	0	240	206	1331	611	0.21	0.002
PC9	sox2	24	erlotinib	0	240	207	841	612	0.208	0
PC9	sox2	24	erlotinib	0	240	208	900	620	0.294	0
PC9	sox2	24	erlotinib	0	240	209	1065	619	0.187	0
PC9	sox2	24	erlotinib	0	240	210	149	621	0.232	0
PC9	sox2	24	erlotinib	0	240	211	1006	622	0.283	0
PC9	sox2	24	erlotinib	0	240	212	198	629	0.182	0
PC9	sox2	24	erlotinib	0	240	213	61	634	0.191	0
PC9	sox2	24	erlotinib	0	240	214	1132	634	0.191	0
PC9	sox2	24	erlotinib	0	240	215	965	638	0.196	0
PC9	sox2	24	erlotinib	0	240	216	524	637	0.208	0
PC9	sox2	24	erlotinib	0	240	217	303	640	0.179	0
PC9	sox2	24	erlotinib	0	240	218	1192	638	0.337	0.006
PC9	sox2	24	erlotinib	0	240	219	825	648	0.276	0
PC9	sox2	24	erlotinib	0	240	220	732	650	0.29	0
PC9	sox2	24	erlotinib	0	240	221	622	652	0.2	0
PC9	sox2	24	erlotinib	0	240	222	21	659	0.207	0
PC9	sox2	24	erlotinib	0	240	223	1367	661	0.185	0.001
[truncated: 9,860 more rows]
