# Supplementary material for: Inhibition of mutant EGFR in lung cancer cells triggers SOX2-FOXO6-dependent survival pathways
Source: eLife. 2015 Feb 16;4:e06132. doi: 10.7554/eLife.06132 (PMC4384750; doi:10.7554/eLife.06132)
Supplement: Figure 2—source data 3. — DOI: http://dx.doi.org/10.7554/eLife.06132.011 [file elife06132s003.txt]

cells	primary	subpopulation	erlotinib uM	erlotinib hr	Cell ID	Cell X Position	Cell Y Position	Nucleus DAPI MCS Mean (Normalized Counts)	Nucleus AF488 SOX2 Mean (Normalized Counts)	Nucleus AUTOFL Mean (Normalized Counts)
HCC827	SOX2	PARENTAL	0	24	1	570	249	9.402	0	0.626
HCC827	SOX2	PARENTAL	0	24	2	594	254	8.437	0.001	0.592
HCC827	SOX2	PARENTAL	0	24	3	12	254	4.739	0.011	0.767
HCC827	SOX2	PARENTAL	0	24	4	538	256	6.708	0.002	0.555
HCC827	SOX2	PARENTAL	0	24	5	621	260	11.68	0	0.623
HCC827	SOX2	PARENTAL	0	24	6	573	267	6.895	0.001	0.549
HCC827	SOX2	PARENTAL	0	24	7	518	271	7.876	0.001	0.588
HCC827	SOX2	PARENTAL	0	24	8	547	276	7.758	0.001	0.58
HCC827	SOX2	PARENTAL	0	24	9	643	274	6.629	0.002	0.569
HCC827	SOX2	PARENTAL	0	24	10	608	275	5.352	0.001	0.515
HCC827	SOX2	PARENTAL	0	24	11	628	276	8.664	0.001	0.591
HCC827	SOX2	PARENTAL	0	24	12	580	280	5.605	0	0.528
HCC827	SOX2	PARENTAL	0	24	13	527	294	11.423	0	0.673
HCC827	SOX2	PARENTAL	0	24	14	663	313	6.057	0.002	0.549
HCC827	SOX2	PARENTAL	0	24	15	615	298	5.851	0.002	0.527
HCC827	SOX2	PARENTAL	0	24	16	573	301	7.271	0.001	0.563
HCC827	SOX2	PARENTAL	0	24	17	66	301	6.829	0.001	0.759
HCC827	SOX2	PARENTAL	0	24	18	538	301	15.522	0.006	0.804
HCC827	SOX2	PARENTAL	0	24	19	94	314	4.441	0	0.588
HCC827	SOX2	PARENTAL	0	24	20	9	312	7.003	0.001	0.779
HCC827	SOX2	PARENTAL	0	24	21	623	316	6.006	0.002	0.533
HCC827	SOX2	PARENTAL	0	24	22	555	318	6.676	0.002	0.553
HCC827	SOX2	PARENTAL	0	24	23	532	321	15.79	0.001	0.737
HCC827	SOX2	PARENTAL	0	24	24	67	326	8.503	0	0.706
HCC827	SOX2	PARENTAL	0	24	25	115	330	7.85	0	0.67
HCC827	SOX2	PARENTAL	0	24	26	580	325	5.889	0.001	0.533
HCC827	SOX2	PARENTAL	0	24	27	600	325	6.725	0.003	0.537
HCC827	SOX2	PARENTAL	0	24	28	632	330	5.576	0.001	0.527
HCC827	SOX2	PARENTAL	0	24	29	44	335	4.583	0	0.638
HCC827	SOX2	PARENTAL	0	24	30	90	332	6.151	0	0.656
HCC827	SOX2	PARENTAL	0	24	31	659	336	4.946	0.001	0.506
HCC827	SOX2	PARENTAL	0	24	32	551	336	5.054	0	0.527
HCC827	SOX2	PARENTAL	0	24	33	532	347	11.309	0.001	0.712
HCC827	SOX2	PARENTAL	0	24	34	684	352	4.55	0.004	0.544
HCC827	SOX2	PARENTAL	0	24	35	87	351	11.619	0	0.819
HCC827	SOX2	PARENTAL	0	24	36	66	354	4.324	0.001	0.646
HCC827	SOX2	PARENTAL	0	24	37	132	357	7.027	0	0.723
HCC827	SOX2	PARENTAL	0	24	38	106	363	5.728	0.001	0.61
HCC827	SOX2	PARENTAL	0	24	39	577	364	5.188	0.002	0.541
HCC827	SOX2	PARENTAL	0	24	40	623	371	5.195	0.089	0.621
HCC827	SOX2	PARENTAL	0	24	41	595	366	4.837	0.001	0.515
HCC827	SOX2	PARENTAL	0	24	42	669	367	5.068	0.002	0.509
HCC827	SOX2	PARENTAL	0	24	43	52	372	5.645	0	0.649
HCC827	SOX2	PARENTAL	0	24	44	560	374	6.795	0.003	0.565
HCC827	SOX2	PARENTAL	0	24	45	145	381	6.725	0	0.625
HCC827	SOX2	PARENTAL	0	24	46	11	382	5.599	0	0.691
HCC827	SOX2	PARENTAL	0	24	47	78	383	5.033	0.006	0.611
HCC827	SOX2	PARENTAL	0	24	48	581	382	6.522	0.001	0.571
HCC827	SOX2	PARENTAL	0	24	49	39	385	5.168	0	0.622
HCC827	SOX2	PARENTAL	0	24	50	115	394	7.964	0.001	0.774
HCC827	SOX2	PARENTAL	0	24	51	661	395	4.641	0.005	0.549
HCC827	SOX2	PARENTAL	0	24	52	588	400	7.285	0.001	0.6
HCC827	SOX2	PARENTAL	0	24	53	45	407	6.021	0.001	0.69
HCC827	SOX2	PARENTAL	0	24	54	88	406	5.586	0	0.6
HCC827	SOX2	PARENTAL	0	24	55	69	407	6.405	0	0.662
HCC827	SOX2	PARENTAL	0	24	56	15	411	6.341	0	0.664
HCC827	SOX2	PARENTAL	0	24	57	627	414	4.654	0.002	0.538
HCC827	SOX2	PARENTAL	0	24	58	104	419	4.991	0	0.594
HCC827	SOX2	PARENTAL	0	24	59	56	423	6.765	0	0.679
HCC827	SOX2	PARENTAL	0	24	60	129	427	9.679	0.002	0.834
HCC827	SOX2	PARENTAL	0	24	61	79	436	5.332	0	0.599
HCC827	SOX2	PARENTAL	0	24	62	37	435	7.124	0	0.681
HCC827	SOX2	PARENTAL	0	24	63	32	456	8.475	0	0.745
HCC827	SOX2	PARENTAL	0	24	64	115	450	8.394	0.001	0.728
HCC827	SOX2	PARENTAL	0	24	65	65	453	9.203	0	0.741
HCC827	SOX2	PARENTAL	0	24	66	90	473	8.071	0.001	0.701
HCC827	SOX2	PARENTAL	0	24	67	69	488	8.719	0	0.829
HCC827	SOX2	PARENTAL	0	24	68	105	483	7.312	0	0.692
HCC827	SOX2	PARENTAL	0	24	69	36	495	5.297	0	0.644
HCC827	SOX2	PARENTAL	0	24	70	92	495	6.872	0.007	0.881
HCC827	SOX2	PARENTAL	0	24	71	289	506	4.82	0.002	0.609
HCC827	SOX2	PARENTAL	0	24	72	62	506	5.217	0.003	0.651
HCC827	SOX2	PARENTAL	0	24	1	24	5	7.231	0.003	0.816
HCC827	SOX2	PARENTAL	0	24	2	52	5	4.628	0.004	0.719
HCC827	SOX2	PARENTAL	0	24	3	229	13	5.66	0.001	0.741
HCC827	SOX2	PARENTAL	0	24	4	457	19	6.929	0.001	0.639
HCC827	SOX2	PARENTAL	0	24	5	5	22	5.765	0.001	0.746
HCC827	SOX2	PARENTAL	0	24	6	397	27	4.572	0	0.572
HCC827	SOX2	PARENTAL	0	24	7	333	24	4.79	0.001	0.614
HCC827	SOX2	PARENTAL	0	24	8	23	26	7.957	0	0.807
HCC827	SOX2	PARENTAL	0	24	9	45	30	6.522	0	0.744
HCC827	SOX2	PARENTAL	0	24	10	424	38	6.771	0.001	0.608
HCC827	SOX2	PARENTAL	0	24	11	481	38	9.34	0	0.685
HCC827	SOX2	PARENTAL	0	24	12	370	42	4.272	0	0.567
HCC827	SOX2	PARENTAL	0	24	13	444	44	6.488	0	0.6
HCC827	SOX2	PARENTAL	0	24	14	500	57	8.053	0.002	0.746
HCC827	SOX2	PARENTAL	0	24	15	340	55	4.133	0	0.571
HCC827	SOX2	PARENTAL	0	24	16	24	60	7.114	0	0.766
HCC827	SOX2	PARENTAL	0	24	17	388	61	4.797	0	0.557
HCC827	SOX2	PARENTAL	0	24	18	471	61	8.119	0.002	0.635
HCC827	SOX2	PARENTAL	0	24	19	11	71	5.316	0.001	0.699
HCC827	SOX2	PARENTAL	0	24	20	366	66	4.387	0	0.559
HCC827	SOX2	PARENTAL	0	24	21	409	64	5.565	0.001	0.589
HCC827	SOX2	PARENTAL	0	24	22	429	70	5.755	0.001	0.602
HCC827	SOX2	PARENTAL	0	24	23	452	76	6.207	0	0.619
HCC827	SOX2	PARENTAL	0	24	24	501	90	8.023	0.004	0.767
HCC827	SOX2	PARENTAL	0	24	25	137	81	6.65	0.002	0.807
HCC827	SOX2	PARENTAL	0	24	26	478	85	6.126	0.048	0.833
HCC827	SOX2	PARENTAL	0	24	27	407	89	4.326	0	0.569
HCC827	SOX2	PARENTAL	0	24	28	355	96	3.738	0	0.525
HCC827	SOX2	PARENTAL	0	24	29	445	97	5.178	0.002	0.572
HCC827	SOX2	PARENTAL	0	24	30	387	101	8.114	0	0.676
HCC827	SOX2	PARENTAL	0	24	31	466	112	7.833	0	0.653
HCC827	SOX2	PARENTAL	0	24	32	410	111	5.743	0	0.611
HCC827	SOX2	PARENTAL	0	24	33	438	116	3.585	0	0.528
HCC827	SOX2	PARENTAL	0	24	34	381	121	6.777	0	0.668
HCC827	SOX2	PARENTAL	0	24	35	360	129	6.68	0	0.621
HCC827	SOX2	PARENTAL	0	24	36	502	136	4.835	0.001	0.563
HCC827	SOX2	PARENTAL	0	24	37	402	136	4.382	0	0.568
HCC827	SOX2	PARENTAL	0	24	38	403	161	8.913	0	0.718
HCC827	SOX2	PARENTAL	0	24	39	484	165	6.714	0.001	0.614
HCC827	SOX2	PARENTAL	0	24	40	378	168	4.256	0	0.569
HCC827	SOX2	PARENTAL	0	24	41	426	166	4.504	0	0.603
HCC827	SOX2	PARENTAL	0	24	42	456	162	5.225	0.001	0.573
HCC827	SOX2	PARENTAL	0	24	43	461	177	6.767	0	0.602
HCC827	SOX2	PARENTAL	0	24	44	410	186	8.64	0	0.737
HCC827	SOX2	PARENTAL	0	24	45	439	187	8.102	0.001	0.783
HCC827	SOX2	PARENTAL	0	24	46	465	199	5.456	0.001	0.586
HCC827	SOX2	PARENTAL	0	24	47	7	286	5.788	0.007	0.88
HCC827	SOX2	PARENTAL	0	24	48	86	290	5.991	0	0.662
HCC827	SOX2	PARENTAL	0	24	49	50	295	6.056	0	0.681
HCC827	SOX2	PARENTAL	0	24	50	121	303	5.769	0	0.64
HCC827	SOX2	PARENTAL	0	24	51	27	306	5.267	0	0.657
HCC827	SOX2	PARENTAL	0	24	52	81	312	5.88	0	0.649
HCC827	SOX2	PARENTAL	0	24	53	112	322	6.325	0	0.653
HCC827	SOX2	PARENTAL	0	24	54	47	324	6.812	0	0.706
HCC827	SOX2	PARENTAL	0	24	55	72	332	6.061	0	0.676
HCC827	SOX2	PARENTAL	0	24	56	96	438	7.396	0	0.813
HCC827	SOX2	PARENTAL	0	24	1	631	57	5.221	0.001	0.56
HCC827	SOX2	PARENTAL	0	24	2	678	73	6.599	0.002	0.573
HCC827	SOX2	PARENTAL	0	24	3	614	98	6.903	0	0.599
HCC827	SOX2	PARENTAL	0	24	4	645	81	9.843	0.003	0.641
HCC827	SOX2	PARENTAL	0	24	5	543	94	6.752	0.006	0.676
HCC827	SOX2	PARENTAL	0	24	6	688	101	8.653	0.003	0.606
HCC827	SOX2	PARENTAL	0	24	7	656	102	7.29	0.003	0.584
HCC827	SOX2	PARENTAL	0	24	8	637	120	4.674	0.001	0.548
HCC827	SOX2	PARENTAL	0	24	9	682	123	8.25	0.002	0.609
HCC827	SOX2	PARENTAL	0	24	10	596	146	8.52	0.006	0.616
HCC827	SOX2	PARENTAL	0	24	11	652	157	4.778	0.001	0.519
HCC827	SOX2	PARENTAL	0	24	12	680	154	6.841	0.002	0.568
HCC827	SOX2	PARENTAL	0	24	13	633	170	6.423	0.002	0.564
HCC827	SOX2	PARENTAL	0	24	14	599	184	8.43	0.001	0.612
HCC827	SOX2	PARENTAL	0	24	15	625	190	17.259	0.006	0.934
HCC827	SOX2	PARENTAL	0	24	16	682	192	9.894	0.002	0.644
HCC827	SOX2	PARENTAL	0	24	17	647	194	7.682	0.005	0.579
HCC827	SOX2	PARENTAL	0	24	18	662	206	8.698	0.005	0.605
HCC827	SOX2	PARENTAL	0	24	19	585	208	9.646	0.003	0.642
HCC827	SOX2	PARENTAL	0	24	20	610	219	5.762	0.001	0.55
HCC827	SOX2	PARENTAL	0	24	21	653	223	9.369	0.021	0.876
HCC827	SOX2	PARENTAL	0	24	22	689	221	6.939	0.135	0.774
HCC827	SOX2	PARENTAL	0	24	23	587	228	6.349	0.003	0.605
HCC827	SOX2	PARENTAL	0	24	24	604	233	8.783	0.002	0.623
HCC827	SOX2	PARENTAL	0	24	25	671	239	8.1	0.015	0.807
HCC827	SOX2	PARENTAL	0	24	26	692	243	12.673	0.002	0.727
HCC827	SOX2	PARENTAL	0	24	27	630	246	11.218	0.004	0.762
HCC827	SOX2	PARENTAL	0	24	28	649	251	9.428	0.001	0.822
HCC827	SOX2	PARENTAL	0	24	29	601	257	9.003	0.001	0.629
HCC827	SOX2	PARENTAL	0	24	30	663	262	7.705	0.002	0.727
HCC827	SOX2	PARENTAL	0	24	31	683	265	8.883	0.006	0.738
HCC827	SOX2	PARENTAL	0	24	32	231	268	9.073	0	0.672
HCC827	SOX2	PARENTAL	0	24	33	623	271	8.464	0.004	0.597
HCC827	SOX2	PARENTAL	0	24	34	289	278	7.52	0	0.616
HCC827	SOX2	PARENTAL	0	24	35	655	281	7.986	0.003	0.738
HCC827	SOX2	PARENTAL	0	24	36	263	284	11.657	0	0.738
HCC827	SOX2	PARENTAL	0	24	37	692	288	6.032	0.008	0.615
HCC827	SOX2	PARENTAL	0	24	38	633	294	7.982	0.001	0.621
HCC827	SOX2	PARENTAL	0	24	39	240	297	9.519	0	0.674
HCC827	SOX2	PARENTAL	0	24	40	605	291	7.655	0.002	0.601
HCC827	SOX2	PARENTAL	0	24	41	333	295	9.828	0	0.706
HCC827	SOX2	PARENTAL	0	24	42	184	304	10.882	0	0.766
HCC827	SOX2	PARENTAL	0	24	43	163	301	6.265	0	0.631
HCC827	SOX2	PARENTAL	0	24	44	217	302	6.103	0	0.603
HCC827	SOX2	PARENTAL	0	24	45	665	306	7.023	0.002	0.605
HCC827	SOX2	PARENTAL	0	24	46	630	311	9.258	0.003	0.67
HCC827	SOX2	PARENTAL	0	24	47	293	310	10.437	0	0.694
HCC827	SOX2	PARENTAL	0	24	48	207	318	5.347	0	0.621
HCC827	SOX2	PARENTAL	0	24	49	314	320	7.593	0	0.646
HCC827	SOX2	PARENTAL	0	24	50	268	322	6.961	0	0.66
HCC827	SOX2	PARENTAL	0	24	51	390	326	10.267	0	0.777
HCC827	SOX2	PARENTAL	0	24	52	153	326	7.708	0	0.687
HCC827	SOX2	PARENTAL	0	24	53	242	328	7.432	0	0.743
HCC827	SOX2	PARENTAL	0	24	54	173	330	4.832	0	0.587
HCC827	SOX2	PARENTAL	0	24	55	348	331	16.611	0.001	0.867
HCC827	SOX2	PARENTAL	0	24	56	135	332	7.514	0.002	0.912
HCC827	SOX2	PARENTAL	0	24	57	227	338	8.438	0	0.665
HCC827	SOX2	PARENTAL	0	24	58	198	339	7.551	0	0.726
HCC827	SOX2	PARENTAL	0	24	59	318	339	13.165	0	0.807
HCC827	SOX2	PARENTAL	0	24	60	379	342	19.208	0.006	1.164
HCC827	SOX2	PARENTAL	0	24	61	300	345	5.844	0	0.573
HCC827	SOX2	PARENTAL	0	24	62	271	344	10.371	0	0.809
HCC827	SOX2	PARENTAL	0	24	63	334	347	13.211	0.002	0.911
HCC827	SOX2	PARENTAL	0	24	64	136	355	19.905	0.01	1.587
HCC827	SOX2	PARENTAL	0	24	65	357	355	15.107	0.002	0.823
HCC827	SOX2	PARENTAL	0	24	66	420	355	8.932	0	0.74
HCC827	SOX2	PARENTAL	0	24	67	189	364	11.818	0	0.784
HCC827	SOX2	PARENTAL	0	24	68	271	364	8.372	0	0.663
HCC827	SOX2	PARENTAL	0	24	69	319	370	11.093	0.001	0.724
HCC827	SOX2	PARENTAL	0	24	70	251	373	9.539	0.001	0.69
HCC827	SOX2	PARENTAL	0	24	71	296	373	11.358	0.001	0.736
HCC827	SOX2	PARENTAL	0	24	72	396	377	12.134	0.001	0.744
HCC827	SOX2	PARENTAL	0	24	73	222	386	5.927	0	0.591
HCC827	SOX2	PARENTAL	0	24	74	352	383	11.457	0.001	0.761
HCC827	SOX2	PARENTAL	0	24	75	271	386	6.394	0	0.664
HCC827	SOX2	PARENTAL	0	24	76	332	387	13.86	0	0.791
HCC827	SOX2	PARENTAL	0	24	77	419	392	7.679	0.001	0.646
HCC827	SOX2	PARENTAL	0	24	78	253	394	8.255	0	0.667
HCC827	SOX2	PARENTAL	0	24	79	365	398	7.868	0	0.645
HCC827	SOX2	PARENTAL	0	24	80	443	398	14.313	0.004	0.814
HCC827	SOX2	PARENTAL	0	24	81	238	403	7.128	0	0.736
HCC827	SOX2	PARENTAL	0	24	82	307	400	7.276	0.001	0.629
HCC827	SOX2	PARENTAL	0	24	83	287	403	5.577	0.001	0.601
HCC827	SOX2	PARENTAL	0	24	84	470	403	15.824	0.005	0.976
HCC827	SOX2	PARENTAL	0	24	85	325	404	9.233	0	0.695
HCC827	SOX2	PARENTAL	0	24	86	272	418	8.984	0.001	0.679
HCC827	SOX2	PARENTAL	0	24	87	347	418	8.776	0	0.701
HCC827	SOX2	PARENTAL	0	24	88	437	422	7.808	0.032	0.839
HCC827	SOX2	PARENTAL	0	24	89	317	418	7.153	0	0.618
HCC827	SOX2	PARENTAL	0	24	90	390	420	6.865	0.001	0.629
HCC827	SOX2	PARENTAL	0	24	91	298	419	8.208	0.001	0.655
HCC827	SOX2	PARENTAL	0	24	92	472	436	9.482	0	0.737
HCC827	SOX2	PARENTAL	0	24	93	332	427	11.554	0	0.742
HCC827	SOX2	PARENTAL	0	24	94	269	439	8.059	0	0.664
HCC827	SOX2	PARENTAL	0	24	95	289	435	7.691	0	0.655
HCC827	SOX2	PARENTAL	0	24	96	312	434	6.416	0	0.644
HCC827	SOX2	PARENTAL	0	24	97	381	443	8.382	0.002	0.76
HCC827	SOX2	PARENTAL	0	24	98	411	448	6.41	0.001	0.614
HCC827	SOX2	PARENTAL	0	24	99	430	448	4.776	0	0.594
HCC827	SOX2	PARENTAL	0	24	100	334	447	7.648	0	0.705
HCC827	SOX2	PARENTAL	0	24	101	318	449	10.171	0.002	0.785
HCC827	SOX2	PARENTAL	0	24	102	357	457	12.484	0	0.794
HCC827	SOX2	PARENTAL	0	24	103	300	458	7.397	0	0.724
HCC827	SOX2	PARENTAL	0	24	104	339	464	14.261	0.01	0.863
HCC827	SOX2	PARENTAL	0	24	105	413	468	5.061	0	0.586
HCC827	SOX2	PARENTAL	0	24	1	78	8	5.046	0	0.683
HCC827	SOX2	PARENTAL	0	24	2	630	5	9.263	0.014	0.801
HCC827	SOX2	PARENTAL	0	24	3	217	12	6.996	0	0.681
HCC827	SOX2	PARENTAL	0	24	4	192	14	7.795	0.001	0.875
HCC827	SOX2	PARENTAL	0	24	5	124	22	5.07	0.005	0.757
HCC827	SOX2	PARENTAL	0	24	6	220	30	5.175	0	0.611
HCC827	SOX2	PARENTAL	0	24	7	187	35	6.038	0	0.626
HCC827	SOX2	PARENTAL	0	24	8	121	51	10.256	0.001	0.896
HCC827	SOX2	PARENTAL	0	24	9	154	44	6.73	0	0.768
HCC827	SOX2	PARENTAL	0	24	10	656	41	5.705	0.012	0.608
HCC827	SOX2	PARENTAL	0	24	11	198	49	6.297	0	0.64
HCC827	SOX2	PARENTAL	0	24	12	197	62	3.57	0.058	0.697
HCC827	SOX2	PARENTAL	0	24	13	171	75	10.546	0	0.752
HCC827	SOX2	PARENTAL	0	24	14	668	240	6.99	0.005	0.614
HCC827	SOX2	PARENTAL	0	24	15	633	363	14.581	0.015	0.953
HCC827	SOX2	PARENTAL	0	24	16	660	411	17.452	0.004	1.043
HCC827	SOX2	PARENTAL	0	24	17	624	386	12.011	0.011	0.786
HCC827	SOX2	PARENTAL	0	24	18	427	413	6.406	0.003	0.67
HCC827	SOX2	PARENTAL	0	24	19	623	419	3.828	0.003	0.549
HCC827	SOX2	PARENTAL	0	24	20	408	416	9.204	0.005	0.722
HCC827	SOX2	PARENTAL	0	24	21	396	423	8.506	0.001	0.791
HCC827	SOX2	PARENTAL	0	24	22	478	441	10.527	0.002	0.734
HCC827	SOX2	PARENTAL	0	24	23	418	433	7.455	0.002	0.589
HCC827	SOX2	PARENTAL	0	24	24	343	436	6.847	0.002	0.604
HCC827	SOX2	PARENTAL	0	24	25	387	441	13.076	0.019	0.941
HCC827	SOX2	PARENTAL	0	24	26	438	438	7.83	0.003	0.586
HCC827	SOX2	PARENTAL	0	24	27	369	443	5.95	0.001	0.62
HCC827	SOX2	PARENTAL	0	24	28	403	453	15.798	0.004	0.967
HCC827	SOX2	PARENTAL	0	24	29	463	455	13.726	0.01	1.111
HCC827	SOX2	PARENTAL	0	24	30	419	455	9.193	0	0.665
HCC827	SOX2	PARENTAL	0	24	31	437	458	8.347	0.001	0.62
HCC827	SOX2	PARENTAL	0	24	32	396	472	15.98	0.002	1.081
HCC827	SOX2	PARENTAL	0	24	33	505	480	6.326	0.004	0.621
HCC827	SOX2	PARENTAL	0	24	34	423	478	9.199	0.001	0.662
HCC827	SOX2	PARENTAL	0	24	35	463	479	9.884	0	0.669
HCC827	SOX2	PARENTAL	0	24	36	438	483	9.987	0.001	0.674
HCC827	SOX2	PARENTAL	0	24	37	490	489	15.375	0.01	0.976
HCC827	SOX2	PARENTAL	0	24	38	425	492	9.23	0.006	0.88
HCC827	SOX2	PARENTAL	0	24	39	451	496	10.959	0.005	0.638
HCC827	SOX2	PARENTAL	0	24	40	259	502	6.992	0	0.634
HCC827	SOX2	PARENTAL	0	24	41	407	501	8.405	0.003	0.743
HCC827	SOX2	PARENTAL	0	24	42	443	510	7.812	0.003	0.748
HCC827	SOX2	PARENTAL	0	24	43	480	510	9.374	0.004	0.718
HCC827	SOX2	PARENTAL	0	24	44	492	512	8.648	0.004	0.68
HCC827	SOX2	PARENTAL	0	24	1	369	24	6.01	0.004	0.608
HCC827	SOX2	PARENTAL	0	24	2	405	27	8.884	0	0.692
HCC827	SOX2	PARENTAL	0	24	3	327	30	7.699	0.001	0.681
HCC827	SOX2	PARENTAL	0	24	4	305	32	8.658	0	0.722
HCC827	SOX2	PARENTAL	0	24	5	388	39	7.055	0	0.618
HCC827	SOX2	PARENTAL	0	24	6	435	45	6.778	0.001	0.623
HCC827	SOX2	PARENTAL	0	24	7	453	53	7.881	0	0.683
HCC827	SOX2	PARENTAL	0	24	8	385	57	9.392	0.004	0.688
HCC827	SOX2	PARENTAL	0	24	9	412	64	7.889	0.001	0.631
HCC827	SOX2	PARENTAL	0	24	10	362	61	7.429	0	0.64
HCC827	SOX2	PARENTAL	0	24	11	308	64	8.292	0.004	0.711
HCC827	SOX2	PARENTAL	0	24	12	376	66	9.63	0.001	0.694
HCC827	SOX2	PARENTAL	0	24	13	444	79	11.605	0.005	0.757
HCC827	SOX2	PARENTAL	0	24	14	516	67	8.634	0.005	0.661
HCC827	SOX2	PARENTAL	0	24	15	394	76	14.046	0	0.815
HCC827	SOX2	PARENTAL	0	24	16	380	80	8.699	0.003	0.667
HCC827	SOX2	PARENTAL	0	24	17	516	78	12.135	0.004	0.757
HCC827	SOX2	PARENTAL	0	24	18	542	89	5.763	0.007	0.728
HCC827	SOX2	PARENTAL	0	24	19	408	93	6.077	0.001	0.588
HCC827	SOX2	PARENTAL	0	24	20	310	104	9.435	0.005	0.749
HCC827	SOX2	PARENTAL	0	24	21	70	129	12.712	0.002	0.966
HCC827	SOX2	PARENTAL	0	24	22	103	125	5.075	0	0.634
HCC827	SOX2	PARENTAL	0	24	23	15	145	10.962	0.004	0.93
HCC827	SOX2	PARENTAL	0	24	24	52	141	5.969	0	0.704
HCC827	SOX2	PARENTAL	0	24	25	181	159	8.553	0	0.728
HCC827	SOX2	PARENTAL	0	24	26	151	155	5.244	0	0.605
HCC827	SOX2	PARENTAL	0	24	27	29	154	7.603	0	0.755
HCC827	SOX2	PARENTAL	0	24	28	73	157	6.372	0	0.734
HCC827	SOX2	PARENTAL	0	24	29	102	161	6.814	0	0.726
HCC827	SOX2	PARENTAL	0	24	30	34	172	5.449	0	0.677
HCC827	SOX2	PARENTAL	0	24	31	653	177	8.507	0.034	0.732
HCC827	SOX2	PARENTAL	0	24	32	171	177	5.624	0	0.625
HCC827	SOX2	PARENTAL	0	24	33	69	180	8.132	0	0.756
HCC827	SOX2	PARENTAL	0	24	34	153	191	7.064	0.001	0.673
HCC827	SOX2	PARENTAL	0	24	35	509	199	4.92	0.003	0.565
HCC827	SOX2	PARENTAL	0	24	36	19	199	4.894	0	0.638
HCC827	SOX2	PARENTAL	0	24	37	94	208	6.776	0.018	0.986
HCC827	SOX2	PARENTAL	0	24	38	496	215	6.687	0.009	0.722
HCC827	SOX2	PARENTAL	0	24	39	59	216	6.406	0	0.707
HCC827	SOX2	PARENTAL	0	24	40	125	225	7.909	0.001	0.821
HCC827	SOX2	PARENTAL	0	24	41	38	223	7.32	0	0.744
HCC827	SOX2	PARENTAL	0	24	42	75	237	9.292	0.005	1.148
HCC827	SOX2	PARENTAL	0	24	43	54	237	19.841	0.013	1.293
HCC827	SOX2	PARENTAL	0	24	44	7	247	9.012	0	0.781
HCC827	SOX2	PARENTAL	0	24	45	24	251	5.883	0	0.682
HCC827	SOX2	PARENTAL	0	24	46	63	260	18.556	0.006	1.18
HCC827	SOX2	PARENTAL	0	24	47	87	258	23.216	0.002	1.979
HCC827	SOX2	PARENTAL	0	24	48	38	263	6.898	0	0.732
HCC827	SOX2	PARENTAL	0	24	49	639	261	7.126	0.009	0.65
HCC827	SOX2	PARENTAL	0	24	50	679	270	8.25	0.003	0.701
HCC827	SOX2	PARENTAL	0	24	51	21	273	8.339	0.001	0.781
HCC827	SOX2	PARENTAL	0	24	52	54	277	7.025	0	0.779
HCC827	SOX2	PARENTAL	0	24	53	20	294	14.584	0.002	1.053
HCC827	SOX2	PARENTAL	0	24	54	643	297	8.876	0.002	0.729
HCC827	SOX2	PARENTAL	0	24	55	38	298	5.96	0	0.73
HCC827	SOX2	PARENTAL	0	24	56	56	299	9.261	0	0.876
HCC827	SOX2	PARENTAL	0	24	57	593	316	5.871	0.001	0.604
HCC827	SOX2	PARENTAL	0	24	58	659	308	9.412	0.017	0.786
HCC827	SOX2	PARENTAL	0	24	59	688	316	3.666	0.001	0.552
HCC827	SOX2	PARENTAL	0	24	60	611	321	5.035	0	0.548
HCC827	SOX2	PARENTAL	0	24	61	7	323	8.118	0	0.804
HCC827	SOX2	PARENTAL	0	24	62	564	325	5.569	0	0.589
HCC827	SOX2	PARENTAL	0	24	63	651	341	4.129	0.001	0.553
HCC827	SOX2	PARENTAL	0	24	64	579	343	5.491	0.001	0.576
HCC827	SOX2	PARENTAL	0	24	65	607	345	4.486	0.001	0.525
HCC827	SOX2	PARENTAL	0	24	66	558	352	5.532	0.001	0.596
HCC827	SOX2	PARENTAL	0	24	67	542	351	5.446	0	0.561
HCC827	SOX2	PARENTAL	0	24	68	675	358	5.147	0.001	0.603
HCC827	SOX2	PARENTAL	0	24	69	577	366	4.745	0	0.551
HCC827	SOX2	PARENTAL	0	24	70	559	376	4.96	0	0.535
HCC827	SOX2	PARENTAL	0	24	71	657	380	4.192	0	0.564
HCC827	SOX2	PARENTAL	0	24	72	535	383	6.004	0.001	0.604
HCC827	SOX2	PARENTAL	0	24	73	514	390	5.426	0	0.569
HCC827	SOX2	PARENTAL	0	24	74	573	392	5.957	0.003	0.559
HCC827	SOX2	PARENTAL	0	24	75	679	394	6.195	0.007	0.726
HCC827	SOX2	PARENTAL	0	24	76	645	400	7.443	0.001	0.73
HCC827	SOX2	PARENTAL	0	24	77	528	402	5.887	0	0.605
HCC827	SOX2	PARENTAL	0	24	78	551	408	4.82	0.002	0.559
HCC827	SOX2	PARENTAL	0	24	79	507	415	5.052	0	0.554
HCC827	SOX2	PARENTAL	0	24	80	573	414	4.373	0	0.541
HCC827	SOX2	PARENTAL	0	24	81	655	412	7.23	0.002	0.743
HCC827	SOX2	PARENTAL	0	24	82	687	425	4.044	0.003	0.593
HCC827	SOX2	PARENTAL	0	24	83	537	427	5.99	0.001	0.589
HCC827	SOX2	PARENTAL	0	24	84	644	429	4.73	0.001	0.585
HCC827	SOX2	PARENTAL	0	24	85	655	447	10.323	0.005	0.845
HCC827	SOX2	PARENTAL	0	24	86	683	456	10.668	0.001	0.842
HCC827	SOX2	PARENTAL	0	24	1	134	8	6.811	0	0.725
HCC827	SOX2	PARENTAL	0	24	2	69	10	7.961	0.001	0.827
HCC827	SOX2	PARENTAL	0	24	3	146	15	5.85	0	0.658
HCC827	SOX2	PARENTAL	0	24	4	94	17	4.739	0	0.699
HCC827	SOX2	PARENTAL	0	24	5	312	21	6.92	0.001	0.679
HCC827	SOX2	PARENTAL	0	24	6	338	27	5.132	0.009	0.715
HCC827	SOX2	PARENTAL	0	24	7	71	37	4.981	0	0.65
HCC827	SOX2	PARENTAL	0	24	8	293	37	6.913	0	0.678
HCC827	SOX2	PARENTAL	0	24	9	320	47	10.235	0	0.698
HCC827	SOX2	PARENTAL	0	24	10	127	47	4.121	0	0.586
HCC827	SOX2	PARENTAL	0	24	11	41	53	9.146	0	0.777
HCC827	SOX2	PARENTAL	0	24	12	100	60	4.012	0	0.583
HCC827	SOX2	PARENTAL	0	24	13	292	64	6.45	0.001	0.702
HCC827	SOX2	PARENTAL	0	24	14	73	73	5.014	0	0.609
HCC827	SOX2	PARENTAL	0	24	15	311	72	7.606	0.001	0.717
HCC827	SOX2	PARENTAL	0	24	16	610	99	6.758	0.004	0.626
HCC827	SOX2	PARENTAL	0	24	17	159	153	7.21	0.002	0.758
HCC827	SOX2	PARENTAL	0	24	18	263	283	5.637	0	0.621
HCC827	SOX2	PARENTAL	0	24	19	232	296	6.785	0	0.66
HCC827	SOX2	PARENTAL	0	24	20	568	301	7.327	0.011	0.653
HCC827	SOX2	PARENTAL	0	24	21	200	317	8.006	0	0.75
HCC827	SOX2	PARENTAL	0	24	22	593	312	6.767	0.021	0.695
HCC827	SOX2	PARENTAL	0	24	23	284	318	6.914	0	0.647
HCC827	SOX2	PARENTAL	0	24	24	575	312	7.065	0.123	0.829
HCC827	SOX2	PARENTAL	0	24	25	545	336	10.034	0.01	0.794
HCC827	SOX2	PARENTAL	0	24	26	564	326	8.003	0.148	0.882
HCC827	SOX2	PARENTAL	0	24	27	600	353	6.984	0.026	0.751
HCC827	SOX2	PARENTAL	0	24	28	583	331	7.677	0.142	0.829
HCC827	SOX2	PARENTAL	0	24	29	182	344	7.47	0	0.713
HCC827	SOX2	PARENTAL	0	24	30	226	348	6.994	0	0.682
HCC827	SOX2	PARENTAL	0	24	31	261	353	3.393	0	0.499
HCC827	SOX2	PARENTAL	0	24	32	571	356	8.217	0.063	0.793
HCC827	SOX2	PARENTAL	0	24	33	554	354	11.03	0.01	0.771
HCC827	SOX2	PARENTAL	0	24	34	175	367	8.189	0	0.669
HCC827	SOX2	PARENTAL	0	24	35	554	377	8.49	0.007	0.71
HCC827	SOX2	PARENTAL	0	24	36	285	373	7.583	0	0.671
HCC827	SOX2	PARENTAL	0	24	37	586	371	8.697	0.111	0.889
HCC827	SOX2	PARENTAL	0	24	38	242	375	5.344	0	0.55
HCC827	SOX2	PARENTAL	0	24	39	208	383	7.978	0	0.634
HCC827	SOX2	PARENTAL	0	24	40	161	389	8.903	0	0.706
HCC827	SOX2	PARENTAL	0	24	41	186	387	6.498	0	0.611
HCC827	SOX2	PARENTAL	0	24	42	585	388	5.659	0.003	0.623
HCC827	SOX2	PARENTAL	0	24	43	222	391	5.959	0.003	0.737
HCC827	SOX2	PARENTAL	0	24	44	241	395	8.721	0.013	0.932
HCC827	SOX2	PARENTAL	0	24	45	31	405	4.999	0.002	0.699
HCC827	SOX2	PARENTAL	0	24	46	269	410	7.593	0	0.66
HCC827	SOX2	PARENTAL	0	24	47	199	413	8.187	0	0.653
HCC827	SOX2	PARENTAL	0	24	48	170	414	6.057	0	0.605
HCC827	SOX2	PARENTAL	0	24	49	249	431	8.728	0	0.722
HCC827	SOX2	PARENTAL	0	24	50	229	433	7.379	0	0.619
HCC827	SOX2	PARENTAL	0	24	51	186	435	6.874	0	0.636
HCC827	SOX2	PARENTAL	0	24	52	204	438	7.181	0	0.631
HCC827	SOX2	PARENTAL	0	24	53	221	446	7.409	0	0.646
HCC827	SOX2	PARENTAL	0	24	1	13	25	7.529	0	0.726
HCC827	SOX2	PARENTAL	0	24	2	266	172	7.639	0	0.616
HCC827	SOX2	PARENTAL	0	24	3	182	183	11.39	0	0.945
HCC827	SOX2	PARENTAL	0	24	4	227	183	10.2	0.002	0.977
HCC827	SOX2	PARENTAL	0	24	5	299	192	9.952	0	0.659
HCC827	SOX2	PARENTAL	0	24	6	277	196	8.514	0	0.628
HCC827	SOX2	PARENTAL	0	24	7	247	203	7.414	0	0.616
HCC827	SOX2	PARENTAL	0	24	8	173	213	10.162	0	0.801
HCC827	SOX2	PARENTAL	0	24	9	185	208	10.267	0	0.835
HCC827	SOX2	PARENTAL	0	24	10	203	209	12.027	0	0.976
HCC827	SOX2	PARENTAL	0	24	11	310	210	14.268	0	0.873
HCC827	SOX2	PARENTAL	0	24	12	267	209	7.947	0	0.617
HCC827	SOX2	PARENTAL	0	24	13	235	221	8.679	0	0.711
HCC827	SOX2	PARENTAL	0	24	14	322	227	6.79	0	0.589
HCC827	SOX2	PARENTAL	0	24	15	275	228	7.612	0	0.584
HCC827	SOX2	PARENTAL	0	24	16	162	230	9.326	0	0.709
HCC827	SOX2	PARENTAL	0	24	17	192	237	9.872	0	0.88
HCC827	SOX2	PARENTAL	0	24	18	214	231	10.021	0	0.938
HCC827	SOX2	PARENTAL	0	24	19	306	238	7.111	0	0.592
HCC827	SOX2	PARENTAL	0	24	20	177	239	9.47	0	0.857
HCC827	SOX2	PARENTAL	0	24	21	241	247	6.076	0	0.569
HCC827	SOX2	PARENTAL	0	24	22	291	257	9.483	0	0.763
HCC827	SOX2	PARENTAL	0	24	23	171	258	11.341	0	0.989
HCC827	SOX2	PARENTAL	0	24	24	197	260	10.629	0	1.028
HCC827	SOX2	PARENTAL	0	24	25	224	264	6.474	0	0.574
HCC827	SOX2	PARENTAL	0	24	26	305	272	10.086	0	0.799
HCC827	SOX2	PARENTAL	0	24	27	186	282	9.041	0	0.829
HCC827	SOX2	PARENTAL	0	24	28	273	279	8.397	0	0.722
HCC827	SOX2	PARENTAL	0	24	29	231	288	7.799	0	0.615
HCC827	SOX2	PARENTAL	0	24	30	253	285	7.849	0	0.716
HCC827	SOX2	PARENTAL	0	24	31	276	299	9.351	0	0.729
HCC827	SOX2	PARENTAL	0	24	32	211	302	12.211	0	0.727
HCC827	SOX2	PARENTAL	0	24	33	194	307	9.183	0	0.693
HCC827	SOX2	PARENTAL	0	24	34	252	319	7.697	0	0.62
HCC827	SOX2	PARENTAL	0	24	35	222	329	9.355	0	0.677
HCC827	SOX2	PARENTAL	0	24	36	610	405	7.11	0.001	0.568
HCC827	SOX2	PARENTAL	0	24	37	564	399	5.989	0.003	0.529
HCC827	SOX2	PARENTAL	0	24	38	593	403	6.296	0.006	0.531
HCC827	SOX2	PARENTAL	0	24	39	581	414	7.272	0.003	0.554
HCC827	SOX2	PARENTAL	0	24	40	541	419	6.789	0.002	0.577
HCC827	SOX2	PARENTAL	0	24	41	525	423	7.203	0.003	0.545
HCC827	SOX2	PARENTAL	0	24	42	565	432	5.79	0.002	0.523
HCC827	SOX2	PARENTAL	0	24	43	603	440	7.614	0.002	0.584
HCC827	SOX2	PARENTAL	0	24	44	646	440	7.061	0.003	0.55
HCC827	SOX2	PARENTAL	0	24	45	536	441	6.554	0.002	0.526
HCC827	SOX2	PARENTAL	0	24	46	512	445	5.32	0.001	0.532
HCC827	SOX2	PARENTAL	0	24	47	627	449	7.149	0.003	0.552
HCC827	SOX2	PARENTAL	0	24	48	580	454	6.105	0.002	0.523
HCC827	SOX2	PARENTAL	0	24	49	486	456	6.205	0.002	0.535
HCC827	SOX2	PARENTAL	0	24	50	554	456	7.159	0.003	0.538
HCC827	SOX2	PARENTAL	0	24	51	648	464	7.682	0.008	0.554
HCC827	SOX2	PARENTAL	0	24	52	616	474	9.005	0.002	0.587
HCC827	SOX2	PARENTAL	0	24	53	488	480	6.498	0.002	0.608
HCC827	SOX2	PARENTAL	0	24	54	515	481	4.687	0.001	0.534
HCC827	SOX2	PARENTAL	0	24	55	563	479	6.341	0.002	0.536
HCC827	SOX2	PARENTAL	0	24	56	641	480	21.162	0.003	1.935
HCC827	SOX2	PARENTAL	0	24	57	538	489	4.723	0.001	0.518
HCC827	SOX2	PARENTAL	0	24	58	661	490	6.803	0.002	0.549
HCC827	SOX2	PARENTAL	0	24	59	676	496	10.34	0.005	0.641
HCC827	SOX2	PARENTAL	0	24	60	580	495	6.964	0.001	0.557
HCC827	SOX2	PARENTAL	0	24	61	602	497	6.81	0.003	0.532
HCC827	SOX2	PARENTAL	0	24	62	644	503	13.076	0.003	0.708
HCC827	SOX2	PARENTAL	0	24	63	11	501	7.742	0	0.773
HCC827	SOX2	PARENTAL	0	24	64	492	503	6.039	0.002	0.537
HCC827	SOX2	PARENTAL	0	24	65	569	510	6.18	0.002	0.527
HCC827	SOX2	PARENTAL	0	24	66	621	508	7.905	0.003	0.568
HCC827	SOX2	PARENTAL	0	24	67	519	514	5.5	0.003	0.519
HCC827	SOX2	PARENTAL	0	24	1	556	100	5.212	0.001	0.524
HCC827	SOX2	PARENTAL	0	24	2	580	104	5.265	0.002	0.521
HCC827	SOX2	PARENTAL	0	24	3	531	107	3.904	0.001	0.51
HCC827	SOX2	PARENTAL	0	24	4	602	113	5.723	0.001	0.527
HCC827	SOX2	PARENTAL	0	24	5	485	121	6.548	0	0.553
HCC827	SOX2	PARENTAL	0	24	6	524	133	7.045	0.001	0.556
HCC827	SOX2	PARENTAL	0	24	7	575	137	4.669	0.002	0.507
HCC827	SOX2	PARENTAL	0	24	8	472	140	3.73	0	0.489
HCC827	SOX2	PARENTAL	0	24	9	449	148	6.152	0	0.55
HCC827	SOX2	PARENTAL	0	24	10	598	152	4.087	0.001	0.496
HCC827	SOX2	PARENTAL	0	24	11	622	156	5.981	0.001	0.548
HCC827	SOX2	PARENTAL	0	24	12	545	156	4.309	0.002	0.505
HCC827	SOX2	PARENTAL	0	24	13	568	158	4.754	0	0.519
HCC827	SOX2	PARENTAL	0	24	14	607	177	7.142	0.002	0.568
HCC827	SOX2	PARENTAL	0	24	15	570	181	6.089	0.001	0.526
HCC827	SOX2	PARENTAL	0	24	16	533	185	6.169	0	0.534
HCC827	SOX2	PARENTAL	0	24	17	508	187	6.38	0	0.549
HCC827	SOX2	PARENTAL	0	24	18	446	185	11.167	0	0.669
HCC827	SOX2	PARENTAL	0	24	19	475	197	5.249	0	0.534
HCC827	SOX2	PARENTAL	0	24	20	434	200	10.95	0.002	0.691
HCC827	SOX2	PARENTAL	0	24	21	602	202	6.095	0.001	0.533
HCC827	SOX2	PARENTAL	0	24	22	557	219	6.651	0	0.555
HCC827	SOX2	PARENTAL	0	24	23	579	218	7.915	0.001	0.586
HCC827	SOX2	PARENTAL	0	24	24	410	227	7.997	0	0.646
HCC827	SOX2	PARENTAL	0	24	25	521	237	3.413	0	0.479
HCC827	SOX2	PARENTAL	0	24	26	439	244	6.006	0.001	0.654
HCC827	SOX2	PARENTAL	0	24	27	462	244	5.043	0	0.513
HCC827	SOX2	PARENTAL	0	24	28	478	262	4.512	0	0.509
HCC827	SOX2	PARENTAL	0	24	29	449	275	5.878	0.001	0.636
HCC827	SOX2	PARENTAL	0	24	30	424	277	6.818	0	0.65
HCC827	SOX2	PARENTAL	0	24	31	532	282	6.381	0	0.548
HCC827	SOX2	PARENTAL	0	24	32	495	285	6.043	0	0.553
HCC827	SOX2	PARENTAL	0	24	33	471	285	6.316	0.004	0.678
HCC827	SOX2	PARENTAL	0	24	34	452	303	10.1	0.001	0.81
HCC827	SOX2	PARENTAL	0	24	35	484	314	6.187	0.002	0.628
HCC827	SOX2	PARENTAL	0	24	36	533	316	6.474	0	0.567
HCC827	SOX2	PARENTAL	0	24	37	450	327	5.611	0.001	0.608
HCC827	SOX2	PARENTAL	0	24	38	472	343	5.669	0	0.544
HCC827	SOX2	PARENTAL	0	24	39	167	408	6.865	0	0.719
HCC827	SOX2	PARENTAL	0	24	1	365	6	6.402	0.006	0.678
HCC827	SOX2	PARENTAL	0	24	2	449	9	9.553	0	0.753
HCC827	SOX2	PARENTAL	0	24	3	399	10	6.571	0	0.645
HCC827	SOX2	PARENTAL	0	24	4	411	28	6.932	0	0.633
HCC827	SOX2	PARENTAL	0	24	5	675	168	9.498	0.004	0.682
HCC827	SOX2	PARENTAL	0	24	6	674	184	12.662	0.005	0.808
HCC827	SOX2	PARENTAL	0	24	7	690	188	6.261	0	0.601
HCC827	SOX2	PARENTAL	0	24	8	643	192	8.148	0.005	0.666
HCC827	SOX2	PARENTAL	0	24	9	661	210	10.867	0	0.71
HCC827	SOX2	PARENTAL	0	24	10	687	216	4.579	0.002	0.527
HCC827	SOX2	PARENTAL	0	24	11	646	222	13.726	0.013	0.799
HCC827	SOX2	PARENTAL	0	24	12	669	233	8.581	0.003	0.612
HCC827	SOX2	PARENTAL	0	24	13	639	264	6.805	0.002	0.619
HCC827	SOX2	PARENTAL	0	24	14	664	280	5.885	0.002	0.584
HCC827	SOX2	PARENTAL	0	24	15	647	296	20.402	0.022	1.236
HCC827	SOX2	PARENTAL	0	24	16	668	294	7.274	0.001	0.633
HCC827	SOX2	PARENTAL	0	24	17	691	309	8.627	0.003	0.703
HCC827	SOX2	PARENTAL	0	24	18	663	322	6.658	0.002	0.614
HCC827	SOX2	PARENTAL	0	24	19	643	328	11.236	0.008	0.712
HCC827	SOX2	PARENTAL	0	24	20	664	342	8.75	0.002	0.655
HCC827	SOX2	PARENTAL	0	24	21	691	352	7.184	0.005	0.623
HCC827	SOX2	PARENTAL	0	24	22	671	360	5.267	0.001	0.553
HCC827	SOX2	PARENTAL	0	24	23	385	453	8.107	0.001	0.661
HCC827	SOX2	PARENTAL	0	24	24	361	456	6.168	0	0.637
HCC827	SOX2	PARENTAL	0	24	25	407	455	9.471	0.001	0.721
HCC827	SOX2	PARENTAL	0	24	26	423	469	8.277	0	0.652
HCC827	SOX2	PARENTAL	0	24	27	353	473	6.014	0.001	0.661
HCC827	SOX2	PARENTAL	0	24	28	396	470	7.089	0	0.638
HCC827	SOX2	PARENTAL	0	24	29	379	477	5.199	0	0.602
HCC827	SOX2	PARENTAL	0	24	30	333	488	4.882	0	0.568
HCC827	SOX2	PARENTAL	0	24	31	433	489	6.633	0	0.63
HCC827	SOX2	PARENTAL	0	24	32	373	501	2.952	0.02	0.62
HCC827	SOX2	PARENTAL	0	24	33	327	511	5.356	0.001	0.581
HCC827	SOX2	PARENTAL	0	24	34	441	515	6.651	0.005	0.612
HCC827	SOX2	PARENTAL	0	24	1	526	25	7.525	0.007	0.614
HCC827	SOX2	PARENTAL	0	24	2	27	80	11.646	0	0.897
HCC827	SOX2	PARENTAL	0	24	3	5	102	10.551	0	0.796
HCC827	SOX2	PARENTAL	0	24	4	29	110	17.259	0	0.99
HCC827	SOX2	PARENTAL	0	24	5	64	122	3.28	0	0.585
HCC827	SOX2	PARENTAL	0	24	6	131	126	5.079	0	0.566
HCC827	SOX2	PARENTAL	0	24	7	107	128	6.465	0	0.624
HCC827	SOX2	PARENTAL	0	24	8	11	128	5.854	0	0.696
HCC827	SOX2	PARENTAL	0	24	9	152	132	5.455	0	0.585
HCC827	SOX2	PARENTAL	0	24	10	94	139	6.625	0	0.623
HCC827	SOX2	PARENTAL	0	24	11	505	139	20.662	0	2.315
HCC827	SOX2	PARENTAL	0	24	12	531	145	12.2	0.004	0.669
HCC827	SOX2	PARENTAL	0	24	13	200	150	8.66	0	0.636
HCC827	SOX2	PARENTAL	0	24	14	555	156	7.791	0.002	0.598
HCC827	SOX2	PARENTAL	0	24	15	453	154	9.857	0.001	0.629
HCC827	SOX2	PARENTAL	0	24	16	131	168	7.243	0.068	0.94
HCC827	SOX2	PARENTAL	0	24	17	476	160	6.281	0.001	0.526
HCC827	SOX2	PARENTAL	0	24	18	77	163	4.582	0	0.638
HCC827	SOX2	PARENTAL	0	24	19	510	162	7.596	0	0.551
HCC827	SOX2	PARENTAL	0	24	20	537	174	8.374	0.004	0.579
HCC827	SOX2	PARENTAL	0	24	21	254	169	7.418	0	0.591
HCC827	SOX2	PARENTAL	0	24	22	47	175	3.874	0	0.574
HCC827	SOX2	PARENTAL	0	24	23	195	174	4.25	0	0.506
HCC827	SOX2	PARENTAL	0	24	24	288	173	7.371	0	0.592
HCC827	SOX2	PARENTAL	0	24	25	502	176	7.809	0.002	0.562
HCC827	SOX2	PARENTAL	0	24	26	23	182	5.951	0	0.622
HCC827	SOX2	PARENTAL	0	24	27	447	183	7.597	0.001	0.598
HCC827	SOX2	PARENTAL	0	24	28	471	178	6.546	0.001	0.531
HCC827	SOX2	PARENTAL	0	24	29	514	183	6.568	0.002	0.554
HCC827	SOX2	PARENTAL	0	24	30	556	184	20.981	0	1.613
HCC827	SOX2	PARENTAL	0	24	31	276	195	5.456	0	0.614
HCC827	SOX2	PARENTAL	0	24	32	355	195	8.032	0	0.651
HCC827	SOX2	PARENTAL	0	24	33	190	196	5.473	0	0.662
HCC827	SOX2	PARENTAL	0	24	34	368	195	7.306	0	0.609
HCC827	SOX2	PARENTAL	0	24	35	426	195	6.058	0	0.538
HCC827	SOX2	PARENTAL	0	24	36	235	198	4.796	0	0.519
HCC827	SOX2	PARENTAL	0	24	37	335	198	8.145	0	0.583
HCC827	SOX2	PARENTAL	0	24	38	140	197	12.397	0	0.902
HCC827	SOX2	PARENTAL	0	24	39	468	200	6.346	0.001	0.547
HCC827	SOX2	PARENTAL	0	24	40	490	206	6.525	0.001	0.554
HCC827	SOX2	PARENTAL	0	24	41	519	202	7.647	0.005	0.572
HCC827	SOX2	PARENTAL	0	24	42	106	207	7.042	0	0.616
HCC827	SOX2	PARENTAL	0	24	43	163	207	7.461	0	0.611
HCC827	SOX2	PARENTAL	0	24	44	320	208	8.044	0	0.587
HCC827	SOX2	PARENTAL	0	24	45	539	207	6.808	0.001	0.582
HCC827	SOX2	PARENTAL	0	24	46	79	211	5.339	0.001	0.686
HCC827	SOX2	PARENTAL	0	24	47	450	219	6.93	0	0.584
HCC827	SOX2	PARENTAL	0	24	48	136	215	21.668	0	1.603
HCC827	SOX2	PARENTAL	0	24	49	519	216	6.799	0.005	0.587
HCC827	SOX2	PARENTAL	0	24	50	384	218	4.596	0	0.489
HCC827	SOX2	PARENTAL	0	24	51	48	222	4.198	0	0.626
HCC827	SOX2	PARENTAL	0	24	52	346	222	5.175	0	0.541
HCC827	SOX2	PARENTAL	0	24	53	7	225	8.992	0	0.716
HCC827	SOX2	PARENTAL	0	24	54	408	232	5.57	0	0.548
HCC827	SOX2	PARENTAL	0	24	55	99	234	5.475	0	0.576
HCC827	SOX2	PARENTAL	0	24	56	491	234	9.462	0.003	0.644
HCC827	SOX2	PARENTAL	0	24	57	183	236	9.846	0	0.662
HCC827	SOX2	PARENTAL	0	24	58	150	237	9.232	0	0.663
HCC827	SOX2	PARENTAL	0	24	59	35	242	7.425	0	0.647
HCC827	SOX2	PARENTAL	0	24	60	215	246	6.557	0	0.574
HCC827	SOX2	PARENTAL	0	24	61	431	246	6.428	0.001	0.58
HCC827	SOX2	PARENTAL	0	24	62	241	248	5.517	0	0.555
HCC827	SOX2	PARENTAL	0	24	63	294	247	8.166	0	0.644
HCC827	SOX2	PARENTAL	0	24	64	321	249	6.483	0	0.543
HCC827	SOX2	PARENTAL	0	24	65	84	250	5.418	0	0.575
HCC827	SOX2	PARENTAL	0	24	66	468	252	5.308	0.002	0.563
HCC827	SOX2	PARENTAL	0	24	67	50	255	7.654	0	0.654
HCC827	SOX2	PARENTAL	0	24	68	142	255	9.154	0	0.678
HCC827	SOX2	PARENTAL	0	24	69	177	259	7.488	0	0.646
HCC827	SOX2	PARENTAL	0	24	70	363	258	4.326	0	0.51
HCC827	SOX2	PARENTAL	0	24	71	391	260	5.752	0	0.562
HCC827	SOX2	PARENTAL	0	24	72	412	263	5.982	0	0.537
HCC827	SOX2	PARENTAL	0	24	73	115	267	5.279	0	0.551
HCC827	SOX2	PARENTAL	0	24	74	249	273	6.594	0	0.599
HCC827	SOX2	PARENTAL	0	24	75	27	274	10.753	0	0.783
HCC827	SOX2	PARENTAL	0	24	76	215	277	6.455	0	0.587
HCC827	SOX2	PARENTAL	0	24	77	45	281	11.158	0	0.757
HCC827	SOX2	PARENTAL	0	24	78	62	281	8.983	0	0.696
HCC827	SOX2	PARENTAL	0	24	79	93	282	7.822	0	0.631
HCC827	SOX2	PARENTAL	0	24	80	139	281	6.37	0	0.57
HCC827	SOX2	PARENTAL	0	24	81	307	282	9.191	0	0.643
HCC827	SOX2	PARENTAL	0	24	82	396	283	6.056	0.001	0.567
HCC827	SOX2	PARENTAL	0	24	83	121	291	8.64	0	0.644
HCC827	SOX2	PARENTAL	0	24	84	358	290	7.89	0	0.575
HCC827	SOX2	PARENTAL	0	24	85	413	295	7.82	0.001	0.643
HCC827	SOX2	PARENTAL	0	24	86	274	296	7.957	0	0.618
HCC827	SOX2	PARENTAL	0	24	87	641	299	4.976	0.004	0.53
HCC827	SOX2	PARENTAL	0	24	88	385	309	4.128	0	0.511
HCC827	SOX2	PARENTAL	0	24	89	204	312	8.75	0	0.634
HCC827	SOX2	PARENTAL	0	24	90	115	316	9.155	0	0.668
HCC827	SOX2	PARENTAL	0	24	91	228	316	8.976	0	0.636
HCC827	SOX2	PARENTAL	0	24	92	340	319	5.723	0	0.517
HCC827	SOX2	PARENTAL	0	24	93	157	320	4.994	0	0.551
HCC827	SOX2	PARENTAL	0	24	94	82	332	5.53	0	0.702
HCC827	SOX2	PARENTAL	0	24	95	255	327	5.999	0	0.58
HCC827	SOX2	PARENTAL	0	24	96	521	329	5.126	0.002	0.577
HCC827	SOX2	PARENTAL	0	24	97	281	332	7.101	0	0.584
HCC827	SOX2	PARENTAL	0	24	98	134	332	5.582	0	0.552
HCC827	SOX2	PARENTAL	0	24	99	416	330	7.1	0.001	0.544
HCC827	SOX2	PARENTAL	0	24	100	202	338	7.507	0	0.672
HCC827	SOX2	PARENTAL	0	24	101	319	340	8.899	0	0.599
HCC827	SOX2	PARENTAL	0	24	102	13	342	10.439	0	0.785
HCC827	SOX2	PARENTAL	0	24	103	112	342	5.814	0	0.573
HCC827	SOX2	PARENTAL	0	24	104	159	343	5.332	0	0.588
HCC827	SOX2	PARENTAL	0	24	105	452	344	4.957	0.001	0.494
HCC827	SOX2	PARENTAL	0	24	106	407	346	8.959	0	0.687
HCC827	SOX2	PARENTAL	0	24	107	244	346	6.149	0	0.554
HCC827	SOX2	PARENTAL	0	24	108	429	347	6.943	0	0.557
HCC827	SOX2	PARENTAL	0	24	109	386	350	9.074	0	0.589
HCC827	SOX2	PARENTAL	0	24	110	30	356	12.057	0	0.798
HCC827	SOX2	PARENTAL	0	24	111	135	356	5.865	0	0.559
HCC827	SOX2	PARENTAL	0	24	112	181	361	8.484	0	0.67
HCC827	SOX2	PARENTAL	0	24	113	237	358	8.894	0	0.636
HCC827	SOX2	PARENTAL	0	24	114	259	359	6.229	0	0.554
HCC827	SOX2	PARENTAL	0	24	115	479	360	6.288	0.001	0.566
HCC827	SOX2	PARENTAL	0	24	116	375	367	7.631	0	0.632
HCC827	SOX2	PARENTAL	0	24	117	322	370	5.655	0	0.525
HCC827	SOX2	PARENTAL	0	24	118	81	373	7.287	0	0.635
HCC827	SOX2	PARENTAL	0	24	119	161	371	7.587	0	0.615
HCC827	SOX2	PARENTAL	0	24	120	283	373	11.47	0	0.679
HCC827	SOX2	PARENTAL	0	24	121	348	374	4.716	0	0.501
HCC827	SOX2	PARENTAL	0	24	122	447	373	6.309	0.002	0.509
HCC827	SOX2	PARENTAL	0	24	123	229	374	8.124	0	0.612
HCC827	SOX2	PARENTAL	0	24	124	493	383	6.202	0.001	0.563
HCC827	SOX2	PARENTAL	0	24	125	469	384	6.986	0.002	0.549
HCC827	SOX2	PARENTAL	0	24	126	205	387	5.941	0	0.611
HCC827	SOX2	PARENTAL	0	24	127	80	390	6.338	0	0.668
HCC827	SOX2	PARENTAL	0	24	128	428	392	8.321	0.003	0.619
HCC827	SOX2	PARENTAL	0	24	129	148	400	4.371	0.002	0.659
HCC827	SOX2	PARENTAL	0	24	130	325	399	7.653	0	0.578
HCC827	SOX2	PARENTAL	0	24	131	453	402	3.814	0	0.505
HCC827	SOX2	PARENTAL	0	24	132	62	398	6.087	0	0.661
HCC827	SOX2	PARENTAL	0	24	133	249	400	5.488	0.001	0.595
HCC827	SOX2	PARENTAL	0	24	134	289	397	8.706	0	0.599
HCC827	SOX2	PARENTAL	0	24	135	403	396	6.111	0.001	0.515
HCC827	SOX2	PARENTAL	0	24	136	231	401	5.622	0	0.626
HCC827	SOX2	PARENTAL	0	24	137	18	400	12.507	0.001	0.873
HCC827	SOX2	PARENTAL	0	24	138	109	404	5.519	0	0.655
HCC827	SOX2	PARENTAL	0	24	139	196	406	8.667	0	0.729
HCC827	SOX2	PARENTAL	0	24	140	346	407	8.806	0.001	0.589
HCC827	SOX2	PARENTAL	0	24	141	285	417	6.317	0	0.584
HCC827	SOX2	PARENTAL	0	24	142	34	419	5.685	0	0.644
HCC827	SOX2	PARENTAL	0	24	143	217	420	7.074	0	0.648
HCC827	SOX2	PARENTAL	0	24	144	81	420	7.49	0.001	0.692
HCC827	SOX2	PARENTAL	0	24	145	392	420	6.7	0.001	0.539
HCC827	SOX2	PARENTAL	0	24	146	264	421	4.844	0.001	0.563
HCC827	SOX2	PARENTAL	0	24	147	122	423	6.779	0	0.664
HCC827	SOX2	PARENTAL	0	24	148	9	431	16.903	0	0.982
HCC827	SOX2	PARENTAL	0	24	149	302	433	6.183	0	0.6
HCC827	SOX2	PARENTAL	0	24	150	46	437	5.31	0	0.627
HCC827	SOX2	PARENTAL	0	24	151	343	438	6.218	0.001	0.526
HCC827	SOX2	PARENTAL	0	24	152	100	442	9.067	0	0.687
HCC827	SOX2	PARENTAL	0	24	153	428	443	11.848	0.011	0.672
HCC827	SOX2	PARENTAL	0	24	154	180	448	4.353	0	0.567
HCC827	SOX2	PARENTAL	0	24	155	391	447	4.167	0	0.516
HCC827	SOX2	PARENTAL	0	24	156	208	454	4.773	0	0.533
HCC827	SOX2	PARENTAL	0	24	157	256	454	6.024	0.001	0.615
HCC827	SOX2	PARENTAL	0	24	158	60	454	6.529	0	0.668
HCC827	SOX2	PARENTAL	0	24	159	289	458	5.554	0.001	0.565
HCC827	SOX2	PARENTAL	0	24	160	156	457	5.029	0	0.584
HCC827	SOX2	PARENTAL	0	24	161	24	460	4.579	0	0.595
HCC827	SOX2	PARENTAL	0	24	162	91	461	8.702	0	0.687
HCC827	SOX2	PARENTAL	0	24	163	342	464	5.415	0	0.527
HCC827	SOX2	PARENTAL	0	24	164	172	474	4.875	0	0.553
HCC827	SOX2	PARENTAL	0	24	165	379	475	5.183	0.001	0.528
HCC827	SOX2	PARENTAL	0	24	166	257	475	5.5	0	0.564
HCC827	SOX2	PARENTAL	0	24	167	353	478	10.29	0.001	0.636
HCC827	SOX2	PARENTAL	0	24	168	138	483	4.076	0	0.592
HCC827	SOX2	PARENTAL	0	24	169	304	485	4.143	0	0.516
HCC827	SOX2	PARENTAL	0	24	170	411	490	12.694	0.002	0.715
HCC827	SOX2	PARENTAL	0	24	171	37	493	5.416	0.001	0.65
HCC827	SOX2	PARENTAL	0	24	172	212	492	5.692	0	0.58
HCC827	SOX2	PARENTAL	0	24	173	285	496	4.68	0	0.53
HCC827	SOX2	PARENTAL	0	24	174	13	497	4.871	0	0.646
HCC827	SOX2	PARENTAL	0	24	175	251	498	4.69	0	0.552
HCC827	SOX2	PARENTAL	0	24	176	63	500	9.516	0	0.731
HCC827	SOX2	PARENTAL	0	24	177	87	501	5.035	0	0.586
HCC827	SOX2	PARENTAL	0	24	178	174	501	4.417	0	0.564
HCC827	SOX2	PARENTAL	0	24	179	153	512	4.205	0	0.583
HCC827	SOX2	PARENTAL	0	24	180	123	512	6.872	0	0.685
HCC827	SOX2	PARENTAL	0	24	181	243	513	6.217	0	0.588
HCC827	SOX2	PARENTAL	0	24	1	564	30	5.599	0	0.601
HCC827	SOX2	PARENTAL	0	24	2	588	37	6.131	0	0.614
HCC827	SOX2	PARENTAL	0	24	3	548	43	5.727	0	0.578
HCC827	SOX2	PARENTAL	0	24	4	524	48	9.992	0.004	0.824
HCC827	SOX2	PARENTAL	0	24	5	573	52	7.194	0.001	0.585
HCC827	SOX2	PARENTAL	0	24	6	615	62	5.43	0	0.561
HCC827	SOX2	PARENTAL	0	24	7	515	68	7.989	0.001	0.628
HCC827	SOX2	PARENTAL	0	24	8	578	76	7.375	0.001	0.578
HCC827	SOX2	PARENTAL	0	24	9	496	78	9.575	0	0.662
HCC827	SOX2	PARENTAL	0	24	10	524	85	4.739	0.001	0.527
HCC827	SOX2	PARENTAL	0	24	11	598	88	5.059	0.001	0.52
HCC827	SOX2	PARENTAL	0	24	12	544	92	7.692	0.002	0.711
HCC827	SOX2	PARENTAL	0	24	13	620	96	6.543	0	0.576
HCC827	SOX2	PARENTAL	0	24	14	11	110	9.189	0.001	0.866
HCC827	SOX2	PARENTAL	0	24	15	575	116	4.298	0.001	0.512
HCC827	SOX2	PARENTAL	0	24	16	512	121	5.096	0.001	0.585
HCC827	SOX2	PARENTAL	0	24	17	600	123	4.28	0	0.513
HCC827	SOX2	PARENTAL	0	24	18	21	130	8.994	0.001	0.897
HCC827	SOX2	PARENTAL	0	24	19	488	131	5.801	0.002	0.537
HCC827	SOX2	PARENTAL	0	24	20	9	152	9.47	0.001	0.832
HCC827	SOX2	PARENTAL	0	24	21	546	138	7.455	0.002	0.663
HCC827	SOX2	PARENTAL	0	24	22	462	142	10.97	0.001	0.716
HCC827	SOX2	PARENTAL	0	24	23	500	144	4.834	0.001	0.579
HCC827	SOX2	PARENTAL	0	24	24	623	147	6.058	0	0.573
HCC827	SOX2	PARENTAL	0	24	25	25	149	8.604	0	0.82
HCC827	SOX2	PARENTAL	0	24	26	606	157	5.235	0.002	0.519
HCC827	SOX2	PARENTAL	0	24	27	578	158	5.781	0.002	0.529
HCC827	SOX2	PARENTAL	0	24	28	519	161	7.581	0.001	0.69
HCC827	SOX2	PARENTAL	0	24	29	467	163	5.145	0	0.567
HCC827	SOX2	PARENTAL	0	24	30	485	168	8.807	0	0.637
HCC827	SOX2	PARENTAL	0	24	31	573	175	4.944	0.002	0.555
HCC827	SOX2	PARENTAL	0	24	32	497	180	6.572	0.001	0.573
HCC827	SOX2	PARENTAL	0	24	33	477	188	6.999	0	0.574
HCC827	SOX2	PARENTAL	0	24	34	445	190	5.582	0.001	0.604
HCC827	SOX2	PARENTAL	0	24	35	518	194	5.84	0.003	0.545
HCC827	SOX2	PARENTAL	0	24	36	587	194	5.704	0.001	0.575
HCC827	SOX2	PARENTAL	0	24	37	559	194	4.443	0.002	0.557
HCC827	SOX2	PARENTAL	0	24	38	424	197	6.176	0	0.6
HCC827	SOX2	PARENTAL	0	24	39	535	203	4.994	0.001	0.596
HCC827	SOX2	PARENTAL	0	24	40	489	207	8.809	0	0.627
HCC827	SOX2	PARENTAL	0	24	41	471	207	6.182	0	0.544
HCC827	SOX2	PARENTAL	0	24	42	509	218	6.506	0	0.583
HCC827	SOX2	PARENTAL	0	24	43	569	216	6.843	0	0.579
HCC827	SOX2	PARENTAL	0	24	44	550	217	6.741	0.001	0.657
HCC827	SOX2	PARENTAL	0	24	45	452	221	6.42	0.001	0.606
HCC827	SOX2	PARENTAL	0	24	46	527	232	4.677	0.001	0.586
HCC827	SOX2	PARENTAL	0	24	47	549	234	6.263	0	0.579
HCC827	SOX2	PARENTAL	0	24	48	478	236	7.506	0.002	0.734
HCC827	SOX2	PARENTAL	0	24	49	448	240	5.872	0.001	0.613
HCC827	SOX2	PARENTAL	0	24	50	568	248	5.674	0.002	0.534
HCC827	SOX2	PARENTAL	0	24	51	533	259	4.742	0.001	0.559
HCC827	SOX2	PARENTAL	0	24	52	488	255	7.539	0	0.659
HCC827	SOX2	PARENTAL	0	24	53	443	256	5.907	0	0.597
HCC827	SOX2	PARENTAL	0	24	54	567	271	5.08	0.001	0.577
HCC827	SOX2	PARENTAL	0	24	55	467	279	8.208	0.002	0.614
HCC827	SOX2	PARENTAL	0	24	56	529	304	3.515	0.003	0.556
HCC827	SOX2	PARENTAL	0	24	57	596	326	8.328	0.096	0.938
HCC827	SOX2	PARENTAL	0	24	58	568	344	6.136	0.003	0.631
HCC827	SOX2	PARENTAL	0	24	59	478	374	5.859	0.001	0.589
HCC827	SOX2	PARENTAL	0	24	60	518	388	6.003	0.001	0.588
HCC827	SOX2	PARENTAL	0	24	61	221	451	4.558	0	0.61
HCC827	SOX2	PARENTAL	0	24	62	408	451	5.662	0.001	0.631
HCC827	SOX2	PARENTAL	0	24	1	690	8	20.649	0.035	1.247
HCC827	SOX2	PARENTAL	0	24	2	593	22	15.776	0.006	0.847
HCC827	SOX2	PARENTAL	0	24	3	629	78	5.299	0.003	0.584
HCC827	SOX2	PARENTAL	0	24	4	600	79	4.977	0.004	0.56
HCC827	SOX2	PARENTAL	0	24	5	39	85	9.715	0	0.763
HCC827	SOX2	PARENTAL	0	24	6	18	83	7.605	0	0.72
HCC827	SOX2	PARENTAL	0	24	7	62	93	11.833	0	0.828
HCC827	SOX2	PARENTAL	0	24	8	651	89	6.779	0.003	0.634
HCC827	SOX2	PARENTAL	0	24	9	665	112	4.835	0.001	0.574
HCC827	SOX2	PARENTAL	0	24	10	630	103	5.795	0.004	0.615
HCC827	SOX2	PARENTAL	0	24	11	589	102	6.309	0.006	0.609
HCC827	SOX2	PARENTAL	0	24	12	608	106	5.531	0.002	0.612
HCC827	SOX2	PARENTAL	0	24	13	535	114	4.231	0.001	0.535
HCC827	SOX2	PARENTAL	0	24	14	13	117	14.896	0.002	1.032
HCC827	SOX2	PARENTAL	0	24	15	44	122	9.055	0	0.739
HCC827	SOX2	PARENTAL	0	24	16	591	119	7.259	0.01	0.796
HCC827	SOX2	PARENTAL	0	24	17	71	131	10.789	0	0.792
HCC827	SOX2	PARENTAL	0	24	18	567	123	5.169	0.006	0.571
HCC827	SOX2	PARENTAL	0	24	19	598	137	5.156	0.002	0.6
HCC827	SOX2	PARENTAL	0	24	20	7	138	10.426	0.001	0.796
HCC827	SOX2	PARENTAL	0	24	21	30	141	12.957	0	0.95
HCC827	SOX2	PARENTAL	0	24	22	539	159	2.856	0.004	0.551
HCC827	SOX2	PARENTAL	0	24	23	624	162	5.312	0.001	0.58
HCC827	SOX2	PARENTAL	0	24	24	49	154	11.327	0	0.812
HCC827	SOX2	PARENTAL	0	24	25	9	155	11.368	0.001	0.827
HCC827	SOX2	PARENTAL	0	24	26	37	170	11.199	0.001	0.81
HCC827	SOX2	PARENTAL	0	24	27	77	165	10.366	0	0.79
HCC827	SOX2	PARENTAL	0	24	28	578	169	7.466	0.006	0.593
HCC827	SOX2	PARENTAL	0	24	29	9	183	8.552	0	0.734
HCC827	SOX2	PARENTAL	0	24	30	562	184	6.166	0.004	0.605
HCC827	SOX2	PARENTAL	0	24	31	56	193	9.926	0	0.857
HCC827	SOX2	PARENTAL	0	24	32	77	198	6.982	0	0.696
HCC827	SOX2	PARENTAL	0	24	33	22	217	6.957	0	0.697
HCC827	SOX2	PARENTAL	0	24	34	46	210	8.097	0	0.733
HCC827	SOX2	PARENTAL	0	24	35	60	223	6.474	0	0.684
HCC827	SOX2	PARENTAL	0	24	36	9	244	16.27	0	0.975
HCC827	SOX2	PARENTAL	0	24	37	43	244	5.94	0	0.703
HCC827	SOX2	PARENTAL	0	24	38	17	271	7.373	0.019	0.9
HCC827	SOX2	PARENTAL	0	24	39	9	288	7.243	0	0.8
HCC827	SOX2	PARENTAL	0	24	40	446	318	10.315	0.004	0.68
HCC827	SOX2	PARENTAL	0	24	41	440	330	12.683	0.001	0.772
HCC827	SOX2	PARENTAL	0	24	42	463	335	9.658	0.001	0.693
HCC827	SOX2	PARENTAL	0	24	43	412	345	6.017	0	0.628
HCC827	SOX2	PARENTAL	0	24	44	393	341	6.447	0	0.595
HCC827	SOX2	PARENTAL	0	24	45	431	356	3.887	0.396	0.725
HCC827	SOX2	PARENTAL	0	24	46	463	365	5.616	0	0.655
HCC827	SOX2	PARENTAL	0	24	47	389	359	8.249	0.001	0.656
HCC827	SOX2	PARENTAL	0	24	48	412	384	8.769	0.002	0.846
HCC827	SOX2	PARENTAL	0	24	49	442	382	4.536	0.002	0.663
HCC827	SOX2	PARENTAL	0	24	50	376	384	7.081	0.006	0.844
HCC827	SOX2	PARENTAL	0	24	52	380	406	7.252	0.001	0.738
HCC827	SOX2	PARENTAL	0	24	53	420	415	6.363	0.005	0.736
HCC827	SOX2	PARENTAL	0	24	54	393	421	8.171	0.001	0.781
HCC827	SOX2	PARENTAL	0	24	55	359	424	5.626	0.001	0.598
HCC827	SOX2	PARENTAL	0	24	1	295	8	6.086	0.067	0.741
HCC827	SOX2	PARENTAL	0	24	2	341	9	11.539	0.006	0.727
HCC827	SOX2	PARENTAL	0	24	3	366	11	6.562	0	0.622
HCC827	SOX2	PARENTAL	0	24	4	569	11	10.508	0.004	0.761
HCC827	SOX2	PARENTAL	0	24	5	387	18	7.898	0.001	0.648
HCC827	SOX2	PARENTAL	0	24	6	422	20	6.655	0.001	0.625
HCC827	SOX2	PARENTAL	0	24	7	317	22	13.778	0.006	0.954
HCC827	SOX2	PARENTAL	0	24	8	369	29	9.589	0.001	0.694
HCC827	SOX2	PARENTAL	0	24	9	345	27	11.046	0.002	0.681
HCC827	SOX2	PARENTAL	0	24	10	263	41	8.292	0	0.643
HCC827	SOX2	PARENTAL	0	24	11	289	37	17.381	0	1.445
HCC827	SOX2	PARENTAL	0	24	12	446	45	6.314	0.003	0.625
HCC827	SOX2	PARENTAL	0	24	13	420	43	11.48	0.003	0.773
HCC827	SOX2	PARENTAL	0	24	14	337	43	11.878	0.003	0.736
HCC827	SOX2	PARENTAL	0	24	15	315	48	14.722	0.001	0.889
HCC827	SOX2	PARENTAL	0	24	16	371	47	8.098	0	0.62
HCC827	SOX2	PARENTAL	0	24	17	328	71	10.382	0.001	0.757
HCC827	SOX2	PARENTAL	0	24	18	359	59	11.841	0.002	0.771
HCC827	SOX2	PARENTAL	0	24	19	392	74	7.397	0.003	0.737
HCC827	SOX2	PARENTAL	0	24	20	297	77	7.416	0.001	0.61
HCC827	SOX2	PARENTAL	0	24	21	349	80	8.506	0.001	0.639
HCC827	SOX2	PARENTAL	0	24	22	281	82	5.492	0.001	0.584
HCC827	SOX2	PARENTAL	0	24	23	411	85	4.781	0.013	0.67
HCC827	SOX2	PARENTAL	0	24	24	440	98	11.115	0.001	0.778
HCC827	SOX2	PARENTAL	0	24	25	387	96	6.792	0.002	0.688
HCC827	SOX2	PARENTAL	0	24	26	317	103	9.021	0	0.662
HCC827	SOX2	PARENTAL	0	24	27	351	107	5.675	0.001	0.632
HCC827	SOX2	PARENTAL	0	24	28	379	111	5.569	0.004	0.662
HCC827	SOX2	PARENTAL	0	24	29	480	117	9.462	0.001	0.681
HCC827	SOX2	PARENTAL	0	24	30	160	133	3.638	0.001	0.575
HCC827	SOX2	PARENTAL	0	24	31	117	137	6.58	0.001	0.685
HCC827	SOX2	PARENTAL	0	24	32	203	147	6.335	0	0.643
HCC827	SOX2	PARENTAL	0	24	33	535	153	8.191	0.002	0.642
HCC827	SOX2	PARENTAL	0	24	34	85	160	8.179	0.001	0.83
HCC827	SOX2	PARENTAL	0	24	35	162	167	8.589	0	0.728
HCC827	SOX2	PARENTAL	0	24	36	99	170	7.698	0	0.737
HCC827	SOX2	PARENTAL	0	24	37	128	173	6.017	0	0.63
HCC827	SOX2	PARENTAL	0	24	38	149	182	9.111	0	0.799
HCC827	SOX2	PARENTAL	0	24	39	181	183	6.886	0	0.654
HCC827	SOX2	PARENTAL	0	24	40	79	191	4.851	0.017	0.542
HCC827	SOX2	PARENTAL	0	24	41	61	197	7.739	0	0.778
HCC827	SOX2	PARENTAL	0	24	42	89	209	8.274	0	0.737
HCC827	SOX2	PARENTAL	0	24	43	167	205	5.594	0	0.593
HCC827	SOX2	PARENTAL	0	24	44	125	206	7.443	0	0.748
HCC827	SOX2	PARENTAL	0	24	45	202	209	7.203	0	0.678
HCC827	SOX2	PARENTAL	0	24	46	137	221	6.071	0	0.664
HCC827	SOX2	PARENTAL	0	24	47	172	229	8.141	0	0.741
HCC827	SOX2	PARENTAL	0	24	48	214	227	6.547	0	0.66
HCC827	SOX2	PARENTAL	0	24	49	148	236	7.549	0	0.699
HCC827	SOX2	PARENTAL	0	24	50	194	239	10.116	0	0.787
HCC827	SOX2	PARENTAL	0	24	51	108	238	6.883	0	0.705
HCC827	SOX2	PARENTAL	0	24	52	50	244	6.647	0	0.718
HCC827	SOX2	PARENTAL	0	24	53	93	252	7.864	0	0.756
HCC827	SOX2	PARENTAL	0	24	54	586	257	13.227	0.006	0.681
HCC827	SOX2	PARENTAL	0	24	55	605	259	18.081	0.005	1.463
HCC827	SOX2	PARENTAL	0	24	56	150	270	9.09	0	0.725
HCC827	SOX2	PARENTAL	0	24	57	174	270	5.638	0.001	0.668
HCC827	SOX2	PARENTAL	0	24	58	78	271	7.173	0.004	0.849
HCC827	SOX2	PARENTAL	0	24	59	595	278	12.54	0.003	0.708
HCC827	SOX2	PARENTAL	0	24	60	125	282	6.779	0	0.722
HCC827	SOX2	PARENTAL	0	24	61	188	284	7.774	0	0.643
HCC827	SOX2	PARENTAL	0	24	62	88	291	6.785	0	0.748
HCC827	SOX2	PARENTAL	0	24	63	34	295	7.468	0	0.743
HCC827	SOX2	PARENTAL	0	24	64	205	301	6.058	0.001	0.644
HCC827	SOX2	PARENTAL	0	24	65	109	306	8.35	0	0.719
HCC827	SOX2	PARENTAL	0	24	66	45	307	8.823	0	0.785
HCC827	SOX2	PARENTAL	0	24	67	147	310	5.708	0	0.61
HCC827	SOX2	PARENTAL	0	24	68	166	336	6.183	0.001	0.619
HCC827	SOX2	PARENTAL	0	24	69	75	345	11.054	0	0.995
HCC827	SOX2	PARENTAL	0	24	70	196	346	7.409	0	0.623
HCC827	SOX2	PARENTAL	0	24	71	154	364	6.103	0	0.626
HCC827	SOX2	PARENTAL	0	24	72	11	374	3.169	0.003	0.644
HCC827	SOX2	PARENTAL	0	24	73	171	375	5.265	0.001	0.616
HCC827	SOX2	PARENTAL	0	24	74	27	407	6.18	0.001	0.714
HCC827	SOX2	PARENTAL	0	24	75	12	419	8.526	0.001	0.875
HCC827	SOX2	PARENTAL	0	24	76	531	431	6.856	0.015	0.701
HCC827	SOX2	PARENTAL	0	24	77	34	427	6.475	0	0.732
HCC827	SOX2	PARENTAL	0	24	78	551	426	7.489	0.016	0.731
HCC827	SOX2	PARENTAL	0	24	79	55	435	4.956	0	0.664
HCC827	SOX2	PARENTAL	0	24	80	18	446	4.492	0	0.622
HCC827	SOX2	PARENTAL	0	24	81	541	445	6.528	0.018	0.709
HCC827	SOX2	PARENTAL	0	24	82	559	449	6.571	0.061	0.715
HCC827	SOX2	PARENTAL	0	24	83	44	455	7.397	0.001	0.789
HCC827	SOX2	PARENTAL	0	24	84	534	460	6.414	0.014	0.7
HCC827	SOX2	PARENTAL	0	24	85	572	466	6.416	0.019	0.683
HCC827	SOX2	PARENTAL	0	24	86	555	464	6.784	0.059	0.758
HCC827	SOX2	PARENTAL	0	24	87	547	480	8.84	0.02	0.757
HCC827	SOX2	PARENTAL	0	24	88	565	483	6.612	0.063	0.776
HCC827	SOX2	PARENTAL	0	24	89	564	504	7.382	0.012	0.681
HCC827	SOX2	PARENTAL	0	24	1	520	166	5.724	0.002	0.547
HCC827	SOX2	PARENTAL	0	24	2	486	170	5.396	0.001	0.538
HCC827	SOX2	PARENTAL	0	24	3	554	184	7.384	0.001	0.591
HCC827	SOX2	PARENTAL	0	24	4	507	192	4.485	0.001	0.528
HCC827	SOX2	PARENTAL	0	24	5	536	212	7.554	0.001	0.589
HCC827	SOX2	PARENTAL	0	24	6	564	211	9.96	0.004	0.629
HCC827	SOX2	PARENTAL	0	24	7	584	212	9.605	0.002	0.651
HCC827	SOX2	PARENTAL	0	24	8	477	221	4.475	0	0.519
HCC827	SOX2	PARENTAL	0	24	9	516	236	3.827	0	0.477
HCC827	SOX2	PARENTAL	0	24	10	450	239	8.394	0.001	0.678
HCC827	SOX2	PARENTAL	0	24	11	481	244	7.82	0.001	0.659
HCC827	SOX2	PARENTAL	0	24	12	420	253	8.364	0.001	0.687
HCC827	SOX2	PARENTAL	0	24	13	461	260	7.004	0.004	0.743
HCC827	SOX2	PARENTAL	0	24	14	504	267	3.761	0	0.475
HCC827	SOX2	PARENTAL	0	24	15	398	269	8.143	0	0.621
HCC827	SOX2	PARENTAL	0	24	16	523	275	5.872	0	0.55
HCC827	SOX2	PARENTAL	0	24	17	416	276	8.095	0	0.682
HCC827	SOX2	PARENTAL	0	24	18	559	283	5	0.014	0.692
HCC827	SOX2	PARENTAL	0	24	19	434	288	9.087	0	0.7
HCC827	SOX2	PARENTAL	0	24	20	378	295	8.676	0.001	0.648
HCC827	SOX2	PARENTAL	0	24	21	400	303	7.849	0	0.709
HCC827	SOX2	PARENTAL	0	24	22	432	312	7.283	0	0.644
HCC827	SOX2	PARENTAL	0	24	23	453	319	4.852	0	0.5
HCC827	SOX2	PARENTAL	0	24	24	474	322	4.32	0	0.504
HCC827	SOX2	PARENTAL	0	24	25	629	326	5.52	0.003	0.536
HCC827	SOX2	PARENTAL	0	24	26	413	333	6.14	0.001	0.624
HCC827	SOX2	PARENTAL	0	24	27	391	335	7.591	0	0.617
HCC827	SOX2	PARENTAL	0	24	28	455	338	5.185	0	0.513
HCC827	SOX2	PARENTAL	0	24	29	519	350	5.641	0.001	0.537
HCC827	SOX2	PARENTAL	0	24	30	388	366	5.082	0	0.524
HCC827	SOX2	PARENTAL	0	24	31	430	369	4.474	0	0.499
HCC827	SOX2	PARENTAL	0	24	32	556	368	5.02	0.002	0.506
HCC827	SOX2	PARENTAL	0	24	33	409	370	4.588	0	0.501
HCC827	SOX2	PARENTAL	0	24	34	475	372	3.681	0.001	0.479
HCC827	SOX2	PARENTAL	0	24	35	523	373	5.781	0.002	0.547
HCC827	SOX2	PARENTAL	0	24	36	361	374	5.583	0	0.527
HCC827	SOX2	PARENTAL	0	24	37	571	391	6.847	0.002	0.567
HCC827	SOX2	PARENTAL	0	24	38	529	398	7.469	0.003	0.643
HCC827	SOX2	PARENTAL	0	24	39	391	398	5.005	0.001	0.507
HCC827	SOX2	PARENTAL	0	24	40	551	403	7.649	0.002	0.596
HCC827	SOX2	PARENTAL	0	24	41	360	408	5.717	0	0.54
HCC827	SOX2	PARENTAL	0	24	42	492	412	5.313	0.003	0.597
HCC827	SOX2	PARENTAL	0	24	43	446	417	6.507	0.001	0.53
HCC827	SOX2	PARENTAL	0	24	44	420	421	5.801	0.001	0.518
HCC827	SOX2	PARENTAL	0	24	45	537	421	7.571	0.002	0.616
HCC827	SOX2	PARENTAL	0	24	46	402	426	4.388	0	0.494
HCC827	SOX2	PARENTAL	0	24	47	467	431	6.081	0.001	0.537
HCC827	SOX2	PARENTAL	0	24	48	564	432	6.676	0.002	0.565
HCC827	SOX2	PARENTAL	0	24	49	520	439	6.082	0.002	0.573
HCC827	SOX2	PARENTAL	0	24	50	543	445	5.604	0.001	0.567
HCC827	SOX2	PARENTAL	0	24	51	492	446	6.586	0.001	0.542
HCC827	SOX2	PARENTAL	0	24	52	374	449	4.895	0	0.52
HCC827	SOX2	PARENTAL	0	24	53	466	450	6.502	0.001	0.561
HCC827	SOX2	PARENTAL	0	24	54	440	454	4.859	0.001	0.523
HCC827	SOX2	PARENTAL	0	24	55	513	466	6.089	0.001	0.575
HCC827	SOX2	PARENTAL	0	24	56	455	472	5.699	0	0.53
HCC827	SOX2	PARENTAL	0	24	57	415	473	5.015	0	0.517
HCC827	SOX2	PARENTAL	0	24	58	488	478	5.255	0.001	0.509
HCC827	SOX2	PARENTAL	0	24	59	399	487	5.431	0.001	0.527
HCC827	SOX2	PARENTAL	0	24	60	458	493	6.339	0	0.559
HCC827	SOX2	PARENTAL	0	24	1	383	12	5.303	0	0.594
HCC827	SOX2	PARENTAL	0	24	2	349	19	4.237	0	0.585
HCC827	SOX2	PARENTAL	0	24	3	417	24	5.462	0	0.594
HCC827	SOX2	PARENTAL	0	24	4	296	37	8.47	0	0.675
HCC827	SOX2	PARENTAL	0	24	5	328	39	2.882	0	0.532
HCC827	SOX2	PARENTAL	0	24	6	373	34	7.593	0	0.643
HCC827	SOX2	PARENTAL	0	24	7	400	35	4.269	0	0.598
HCC827	SOX2	PARENTAL	0	24	8	249	47	5.739	0.001	0.622
HCC827	SOX2	PARENTAL	0	24	9	355	44	3.621	0	0.532
HCC827	SOX2	PARENTAL	0	24	10	405	52	4.29	0	0.591
HCC827	SOX2	PARENTAL	0	24	11	427	67	4.235	0	0.551
HCC827	SOX2	PARENTAL	0	24	12	340	72	4.2	0	0.565
HCC827	SOX2	PARENTAL	0	24	13	387	73	7.471	0	0.611
HCC827	SOX2	PARENTAL	0	24	14	367	75	7.582	0	0.621
HCC827	SOX2	PARENTAL	0	24	15	402	86	6.691	0	0.615
HCC827	SOX2	PARENTAL	0	24	16	352	85	5.02	0	0.565
HCC827	SOX2	PARENTAL	0	24	17	259	90	3.809	0	0.558
HCC827	SOX2	PARENTAL	0	24	18	358	105	3.768	0	0.52
HCC827	SOX2	PARENTAL	0	24	19	331	108	4.92	0	0.551
HCC827	SOX2	PARENTAL	0	24	20	306	122	6.544	0	0.668
HCC827	SOX2	PARENTAL	0	24	21	265	117	3.848	0	0.553
HCC827	SOX2	PARENTAL	0	24	22	369	137	4.018	0	0.521
HCC827	SOX2	PARENTAL	0	24	23	298	147	4.503	0	0.579
HCC827	SOX2	PARENTAL	0	24	24	403	151	4.753	0	0.548
HCC827	SOX2	PARENTAL	0	24	25	344	150	5.867	0	0.639
HCC827	SOX2	PARENTAL	0	24	26	322	158	5.33	0	0.618
HCC827	SOX2	PARENTAL	0	24	27	342	173	18.286	0	1.049
HCC827	SOX2	PARENTAL	0	24	28	386	183	5.902	0	0.605
HCC827	SOX2	PARENTAL	0	24	1	365	301	8.354	0	0.651
HCC827	SOX2	PARENTAL	0	24	2	308	312	8.839	0	0.697
HCC827	SOX2	PARENTAL	0	24	3	406	313	12.87	0	0.767
HCC827	SOX2	PARENTAL	0	24	4	487	315	5.322	0.001	0.512
HCC827	SOX2	PARENTAL	0	24	5	355	320	7.989	0	0.631
HCC827	SOX2	PARENTAL	0	24	6	443	322	6.839	0.001	0.628
HCC827	SOX2	PARENTAL	0	24	7	321	330	4.877	0	0.538
HCC827	SOX2	PARENTAL	0	24	8	375	334	10.279	0.001	0.72
HCC827	SOX2	PARENTAL	0	24	9	395	336	7.81	0	0.637
HCC827	SOX2	PARENTAL	0	24	10	414	338	8.158	0.001	0.652
HCC827	SOX2	PARENTAL	0	24	11	441	343	6.22	0	0.581
HCC827	SOX2	PARENTAL	0	24	12	346	348	7.566	0	0.619
HCC827	SOX2	PARENTAL	0	24	13	481	348	4.388	0	0.501
HCC827	SOX2	PARENTAL	0	24	14	272	350	11.654	0	0.762
HCC827	SOX2	PARENTAL	0	24	15	304	352	5.639	0	0.579
HCC827	SOX2	PARENTAL	0	24	16	404	352	6.939	0	0.624
HCC827	SOX2	PARENTAL	0	24	17	381	353	6.6	0	0.601
HCC827	SOX2	PARENTAL	0	24	18	425	362	6.931	0.001	0.606
HCC827	SOX2	PARENTAL	0	24	19	448	364	6.378	0.003	0.549
HCC827	SOX2	PARENTAL	0	24	20	402	374	6.317	0.003	0.58
HCC827	SOX2	PARENTAL	0	24	21	374	373	6.515	2.007	0.917
HCC827	SOX2	PARENTAL	0	24	22	267	379	6.686	0	0.636
HCC827	SOX2	PARENTAL	0	24	23	336	377	6.418	0	0.594
HCC827	SOX2	PARENTAL	0	24	24	242	377	11.06	0	0.764
HCC827	SOX2	PARENTAL	0	24	25	315	383	5.838	0	0.619
HCC827	SOX2	PARENTAL	0	24	26	456	380	7.21	0	0.581
HCC827	SOX2	PARENTAL	0	24	27	477	384	5.104	0.001	0.508
HCC827	SOX2	PARENTAL	0	24	28	359	383	5.949	1.039	0.873
HCC827	SOX2	PARENTAL	0	24	29	419	389	6.082	0.012	0.744
HCC827	SOX2	PARENTAL	0	24	30	384	390	6.339	0.159	0.84
HCC827	SOX2	PARENTAL	0	24	31	445	395	6.906	0	0.666
HCC827	SOX2	PARENTAL	0	24	32	511	400	5.464	0.001	0.517
HCC827	SOX2	PARENTAL	0	24	33	336	400	5.699	0	0.567
HCC827	SOX2	PARENTAL	0	24	34	234	408	10.204	0	0.715
HCC827	SOX2	PARENTAL	0	24	35	394	406	5.806	0.001	0.584
HCC827	SOX2	PARENTAL	0	24	36	356	408	6.136	0.001	0.558
HCC827	SOX2	PARENTAL	0	24	37	440	413	5.284	0	0.548
HCC827	SOX2	PARENTAL	0	24	38	420	413	6.502	0.002	0.551
HCC827	SOX2	PARENTAL	0	24	39	265	417	6.632	0	0.615
HCC827	SOX2	PARENTAL	0	24	40	290	423	5.918	0	0.566
HCC827	SOX2	PARENTAL	0	24	41	372	430	6.799	0.39	0.743
HCC827	SOX2	PARENTAL	0	24	42	351	429	5.717	0.001	0.546
HCC827	SOX2	PARENTAL	0	24	43	400	428	6.482	0	0.573
HCC827	SOX2	PARENTAL	0	24	44	430	432	7.87	0	0.584
HCC827	SOX2	PARENTAL	0	24	45	328	433	5.733	0	0.554
HCC827	SOX2	PARENTAL	0	24	46	308	434	5.917	0	0.584
HCC827	SOX2	PARENTAL	0	24	47	263	435	9.536	0	0.658
HCC827	SOX2	PARENTAL	0	24	48	491	445	3.796	0.021	0.643
HCC827	SOX2	PARENTAL	0	24	49	450	447	11.322	0.006	0.809
HCC827	SOX2	PARENTAL	0	24	50	298	451	9.064	0.001	0.666
HCC827	SOX2	PARENTAL	0	24	51	392	445	3.624	0	0.534
HCC827	SOX2	PARENTAL	0	24	52	260	450	19.601	0	1.021
HCC827	SOX2	PARENTAL	0	24	53	428	449	7.002	0.001	0.573
HCC827	SOX2	PARENTAL	0	24	54	282	451	8.406	0	0.641
HCC827	SOX2	PARENTAL	0	24	55	468	457	7.718	0.005	0.705
HCC827	SOX2	PARENTAL	0	24	56	323	460	7.386	0.001	0.62
HCC827	SOX2	PARENTAL	0	24	57	367	457	5.018	0	0.555
HCC827	SOX2	PARENTAL	0	24	58	400	476	4.543	0.001	0.56
HCC827	SOX2	PARENTAL	0	24	59	345	476	4.953	0	0.545
HCC827	SOX2	PARENTAL	0	24	60	307	479	12.117	0.001	0.746
HCC827	SOX2	PARENTAL	0	24	61	420	481	7.79	0.001	0.613
HCC827	SOX2	PARENTAL	0	24	62	380	481	6.715	0.001	0.577
HCC827	SOX2	PARENTAL	0	24	63	456	489	7.95	0.001	0.6
HCC827	SOX2	PARENTAL	0	24	64	442	496	7.641	0.001	0.623
HCC827	SOX2	PARENTAL	0	24	65	377	502	5.671	0	0.555
HCC827	SOX2	PARENTAL	0	24	66	410	508	5.287	0.001	0.594
HCC827	SOX2	PARENTAL	0	24	67	356	510	5.729	0	0.624
HCC827	SOX2	PARENTAL	0	24	68	453	514	10.14	0.004	0.667
HCC827	SOX2	PARENTAL	0	24	69	425	514	4.952	0	0.602
HCC827	SOX2	PARENTAL	0	24	1	393	8	3.657	0.006	0.672
HCC827	SOX2	PARENTAL	0	24	2	627	8	6.27	0.003	0.832
HCC827	SOX2	PARENTAL	0	24	3	644	16	5.887	0	0.889
HCC827	SOX2	PARENTAL	0	24	4	328	17	5.216	0	0.646
HCC827	SOX2	PARENTAL	0	24	5	414	22	7.628	0	0.676
HCC827	SOX2	PARENTAL	0	24	6	663	25	5.19	0.002	0.98
HCC827	SOX2	PARENTAL	0	24	7	367	32	4.662	0	0.583
HCC827	SOX2	PARENTAL	0	24	8	620	32	5.184	0.001	0.721
HCC827	SOX2	PARENTAL	0	24	9	569	42	8.99	0	0.727
HCC827	SOX2	PARENTAL	0	24	10	384	45	5.208	0	0.578
HCC827	SOX2	PARENTAL	0	24	11	670	46	6.358	0	0.892
HCC827	SOX2	PARENTAL	0	24	12	636	56	7.296	0.007	0.685
HCC827	SOX2	PARENTAL	0	24	13	609	60	11.999	0.039	0.701
HCC827	SOX2	PARENTAL	0	24	14	665	66	7.755	0.003	0.819
HCC827	SOX2	PARENTAL	0	24	15	589	68	5.712	0	0.586
HCC827	SOX2	PARENTAL	0	24	16	691	70	5.329	0	0.798
HCC827	SOX2	PARENTAL	0	24	17	680	82	4.949	0	0.678
HCC827	SOX2	PARENTAL	0	24	18	596	92	5.812	0	0.566
HCC827	SOX2	PARENTAL	0	24	19	568	89	5.881	0.003	0.582
HCC827	SOX2	PARENTAL	0	24	20	636	92	5.28	0	0.548
HCC827	SOX2	PARENTAL	0	24	21	577	105	6.438	0.001	0.589
HCC827	SOX2	PARENTAL	0	24	22	647	108	6.671	0	0.621
HCC827	SOX2	PARENTAL	0	24	23	546	112	6.612	0	0.61
HCC827	SOX2	PARENTAL	0	24	24	671	114	5.661	0	0.596
HCC827	SOX2	PARENTAL	0	24	25	556	124	6.285	0	0.583
HCC827	SOX2	PARENTAL	0	24	26	645	125	5.013	0	0.564
HCC827	SOX2	PARENTAL	0	24	27	617	133	4.725	0	0.536
HCC827	SOX2	PARENTAL	0	24	28	564	136	6.541	0	0.597
HCC827	SOX2	PARENTAL	0	24	29	520	138	4.704	0	0.599
HCC827	SOX2	PARENTAL	0	24	30	535	140	5.552	0.003	0.575
HCC827	SOX2	PARENTAL	0	24	31	659	145	5.312	0	0.581
HCC827	SOX2	PARENTAL	0	24	32	691	161	3.535	0.004	0.557
HCC827	SOX2	PARENTAL	0	24	33	495	162	4.12	0	0.552
HCC827	SOX2	PARENTAL	0	24	34	640	170	3.959	0.001	0.51
HCC827	SOX2	PARENTAL	0	24	35	581	178	5.811	0.001	0.584
HCC827	SOX2	PARENTAL	0	24	36	545	180	6.788	0	0.589
HCC827	SOX2	PARENTAL	0	24	37	607	187	4.587	0	0.545
HCC827	SOX2	PARENTAL	0	24	38	5	190	6.387	0.001	0.757
HCC827	SOX2	PARENTAL	0	24	39	523	193	4.918	0	0.538
HCC827	SOX2	PARENTAL	0	24	40	633	197	4.404	0.001	0.537
HCC827	SOX2	PARENTAL	0	24	41	504	200	6.266	0	0.594
HCC827	SOX2	PARENTAL	0	24	42	42	219	12.136	0	0.912
HCC827	SOX2	PARENTAL	0	24	43	566	211	3.95	0	0.522
HCC827	SOX2	PARENTAL	0	24	44	517	212	10.484	0	0.723
HCC827	SOX2	PARENTAL	0	24	45	541	216	5.28	0	0.558
HCC827	SOX2	PARENTAL	0	24	46	7	239	5.758	0	0.722
HCC827	SOX2	PARENTAL	0	24	47	48	247	9.708	0	0.827
HCC827	SOX2	PARENTAL	0	24	48	101	266	6.537	0	0.737
HCC827	SOX2	PARENTAL	0	24	49	594	272	5.37	0.002	0.592
HCC827	SOX2	PARENTAL	0	24	50	37	288	4.619	0	0.682
HCC827	SOX2	PARENTAL	0	24	51	96	295	5.255	0	0.641
HCC827	SOX2	PARENTAL	0	24	52	7	330	4.539	0	0.66
HCC827	SOX2	PARENTAL	0	24	53	485	346	4.955	0	0.559
HCC827	SOX2	PARENTAL	0	24	54	352	383	3.974	0	0.525
HCC827	SOX2	PARENTAL	0	24	55	307	444	3.909	0	0.522
HCC827	SOX2	PARENTAL	0	24	1	21	9	5.578	0	0.726
HCC827	SOX2	PARENTAL	0	24	2	125	7	6.957	0.001	0.757
HCC827	SOX2	PARENTAL	0	24	3	154	4	3.416	0.004	0.603
HCC827	SOX2	PARENTAL	0	24	4	246	4	5.026	0.007	0.592
HCC827	SOX2	PARENTAL	0	24	5	211	11	7.942	0	0.679
HCC827	SOX2	PARENTAL	0	24	6	98	12	8.384	0.001	0.745
HCC827	SOX2	PARENTAL	0	24	7	265	20	5.32	0	0.59
HCC827	SOX2	PARENTAL	0	24	8	177	30	9.092	0	0.683
HCC827	SOX2	PARENTAL	0	24	9	124	30	9.385	0	0.736
HCC827	SOX2	PARENTAL	0	24	10	356	39	8.699	0	0.719
HCC827	SOX2	PARENTAL	0	24	11	19	33	11.611	0.003	0.971
HCC827	SOX2	PARENTAL	0	24	12	64	41	5.759	0	0.642
HCC827	SOX2	PARENTAL	0	24	13	127	49	8.205	0	0.678
HCC827	SOX2	PARENTAL	0	24	14	96	52	8.118	0	0.699
HCC827	SOX2	PARENTAL	0	24	15	225	56	6.819	0	0.604
HCC827	SOX2	PARENTAL	0	24	16	17	61	6.759	0	0.729
HCC827	SOX2	PARENTAL	0	24	17	75	66	8.716	0	0.722
HCC827	SOX2	PARENTAL	0	24	18	181	66	7.027	0	0.626
HCC827	SOX2	PARENTAL	0	24	19	399	71	7.282	0.002	0.587
HCC827	SOX2	PARENTAL	0	24	20	279	81	7.064	0	0.584
HCC827	SOX2	PARENTAL	0	24	21	63	84	6.323	0.003	0.83
HCC827	SOX2	PARENTAL	0	24	22	218	85	8.109	0	0.636
HCC827	SOX2	PARENTAL	0	24	23	256	86	7.388	0	0.639
HCC827	SOX2	PARENTAL	0	24	24	405	87	8.003	0.002	0.619
HCC827	SOX2	PARENTAL	0	24	25	344	98	5.525	0	0.53
HCC827	SOX2	PARENTAL	0	24	26	363	99	8.331	0	0.606
HCC827	SOX2	PARENTAL	0	24	27	421	101	7.973	0	0.623
HCC827	SOX2	PARENTAL	0	24	28	403	110	8.299	0	0.683
HCC827	SOX2	PARENTAL	0	24	29	242	110	8.064	0	0.67
HCC827	SOX2	PARENTAL	0	24	30	321	119	7.747	0	0.596
HCC827	SOX2	PARENTAL	0	24	31	375	123	5.77	0	0.589
HCC827	SOX2	PARENTAL	0	24	32	425	120	7.917	0.001	0.608
HCC827	SOX2	PARENTAL	0	24	33	344	126	7.066	0	0.579
HCC827	SOX2	PARENTAL	0	24	34	271	139	7.339	0	0.632
HCC827	SOX2	PARENTAL	0	24	35	307	145	8.172	0	0.678
HCC827	SOX2	PARENTAL	0	24	36	404	164	9.732	0	0.668
HCC827	SOX2	PARENTAL	0	24	37	373	166	5.352	0	0.563
HCC827	SOX2	PARENTAL	0	24	38	324	170	7.161	0	0.616
HCC827	SOX2	PARENTAL	0	24	39	352	176	6.657	0	0.614
HCC827	SOX2	PARENTAL	0	24	40	368	194	7.456	0	0.667
HCC827	SOX2	PARENTAL	0	24	41	48	328	12.354	0	0.898
HCC827	SOX2	PARENTAL	0	24	42	23	328	12.137	0	0.935
HCC827	SOX2	PARENTAL	0	24	43	68	334	7.989	0	0.746
HCC827	SOX2	PARENTAL	0	24	44	674	513	6.129	0	0.63
HCC827	SOX2	PARENTAL	0	24	1	530	60	7.828	0.001	0.579
HCC827	SOX2	PARENTAL	0	24	2	436	61	5.373	0.001	0.564
HCC827	SOX2	PARENTAL	0	24	3	465	63	7.613	0.002	0.688
HCC827	SOX2	PARENTAL	0	24	4	492	66	6.477	0.002	0.658
HCC827	SOX2	PARENTAL	0	24	5	568	70	7.8	0.002	0.572
HCC827	SOX2	PARENTAL	0	24	6	400	72	5.575	0.001	0.59
HCC827	SOX2	PARENTAL	0	24	7	436	83	6.604	0.002	0.665
HCC827	SOX2	PARENTAL	0	24	8	611	81	7.844	0.005	0.615
HCC827	SOX2	PARENTAL	0	24	9	467	86	7.107	0.002	0.683
HCC827	SOX2	PARENTAL	0	24	10	415	86	9.076	0	0.633
HCC827	SOX2	PARENTAL	0	24	11	520	88	5.904	0.001	0.541
HCC827	SOX2	PARENTAL	0	24	12	489	89	6.247	0	0.555
HCC827	SOX2	PARENTAL	0	24	13	394	96	7.331	0	0.591
HCC827	SOX2	PARENTAL	0	24	14	588	97	8.566	0.001	0.6
HCC827	SOX2	PARENTAL	0	24	15	627	96	7.848	0.003	0.598
HCC827	SOX2	PARENTAL	0	24	16	430	109	4.075	0.001	0.549
HCC827	SOX2	PARENTAL	0	24	17	463	116	6.323	0	0.618
HCC827	SOX2	PARENTAL	0	24	18	613	121	8.744	0.004	0.662
HCC827	SOX2	PARENTAL	0	24	19	553	122	8.876	0.003	0.596
HCC827	SOX2	PARENTAL	0	24	20	649	121	7.384	0.002	0.612
HCC827	SOX2	PARENTAL	0	24	21	377	123	7.051	0	0.604
HCC827	SOX2	PARENTAL	0	24	22	524	123	5.536	0.001	0.527
HCC827	SOX2	PARENTAL	0	24	23	632	128	6.467	0.004	0.549
HCC827	SOX2	PARENTAL	0	24	24	441	139	5.109	0	0.595
HCC827	SOX2	PARENTAL	0	24	25	507	142	5.915	0	0.548
HCC827	SOX2	PARENTAL	0	24	26	457	142	7.046	0	0.641
HCC827	SOX2	PARENTAL	0	24	27	549	151	5.233	0	0.543
HCC827	SOX2	PARENTAL	0	24	28	355	155	7.293	0	0.618
HCC827	SOX2	PARENTAL	0	24	29	527	153	9.316	0.002	0.617
HCC827	SOX2	PARENTAL	0	24	30	627	163	7.118	0.002	0.573
HCC827	SOX2	PARENTAL	0	24	31	587	161	6.906	0.002	0.626
HCC827	SOX2	PARENTAL	0	24	32	411	175	5.011	0.497	0.675
HCC827	SOX2	PARENTAL	0	24	33	457	163	7.357	0.001	0.617
HCC827	SOX2	PARENTAL	0	24	34	657	170	10.165	0.003	0.624
HCC827	SOX2	PARENTAL	0	24	35	498	175	8.629	0.002	0.656
HCC827	SOX2	PARENTAL	0	24	36	471	181	7.25	0	0.637
HCC827	SOX2	PARENTAL	0	24	37	531	172	9.955	0.003	0.647
HCC827	SOX2	PARENTAL	0	24	38	520	177	6.233	0	0.589
HCC827	SOX2	PARENTAL	0	24	39	331	177	5.092	0	0.548
HCC827	SOX2	PARENTAL	0	24	40	443	184	7.095	0.001	0.66
HCC827	SOX2	PARENTAL	0	24	41	581	185	5.394	0.002	0.586
HCC827	SOX2	PARENTAL	0	24	42	535	202	5.752	0.001	0.592
HCC827	SOX2	PARENTAL	0	24	43	369	199	7.686	0	0.635
HCC827	SOX2	PARENTAL	0	24	44	513	198	7.399	0.001	0.604
HCC827	SOX2	PARENTAL	0	24	45	625	202	7.841	0.001	0.576
HCC827	SOX2	PARENTAL	0	24	46	670	207	9.046	0.004	0.583
HCC827	SOX2	PARENTAL	0	24	47	409	207	5.785	0	0.561
HCC827	SOX2	PARENTAL	0	24	48	425	208	6.433	0	0.571
HCC827	SOX2	PARENTAL	0	24	49	476	208	6.647	0	0.625
HCC827	SOX2	PARENTAL	0	24	50	335	211	4.017	0	0.539
HCC827	SOX2	PARENTAL	0	24	51	562	214	8.492	0.004	0.682
HCC827	SOX2	PARENTAL	0	24	52	593	221	6.224	0.013	0.696
HCC827	SOX2	PARENTAL	0	24	53	442	222	6.053	0	0.552
HCC827	SOX2	PARENTAL	0	24	54	617	227	7.757	0.014	0.789
HCC827	SOX2	PARENTAL	0	24	55	407	229	5.539	0	0.549
HCC827	SOX2	PARENTAL	0	24	56	464	229	6.111	0	0.588
HCC827	SOX2	PARENTAL	0	24	57	682	231	6.017	0.002	0.532
HCC827	SOX2	PARENTAL	0	24	58	504	232	5.841	0.001	0.574
HCC827	SOX2	PARENTAL	0	24	59	522	234	6.101	0.001	0.614
HCC827	SOX2	PARENTAL	0	24	60	539	241	5.642	0.003	0.648
HCC827	SOX2	PARENTAL	0	24	61	379	243	3.916	0	0.587
HCC827	SOX2	PARENTAL	0	24	62	436	243	5.273	0	0.551
HCC827	SOX2	PARENTAL	0	24	63	624	248	8.407	0.001	0.582
HCC827	SOX2	PARENTAL	0	24	64	495	254	5.18	0.002	0.627
HCC827	SOX2	PARENTAL	0	24	65	459	251	6.768	0.001	0.565
HCC827	SOX2	PARENTAL	0	24	66	597	251	8.192	0.002	0.576
HCC827	SOX2	PARENTAL	0	24	67	648	266	9.151	0.001	0.605
HCC827	SOX2	PARENTAL	0	24	68	419	259	5.253	0	0.544
HCC827	SOX2	PARENTAL	0	24	69	561	258	9.01	0.004	0.598
HCC827	SOX2	PARENTAL	0	24	70	11	264	7.645	0	0.734
HCC827	SOX2	PARENTAL	0	24	71	580	262	7.762	0.001	0.574
HCC827	SOX2	PARENTAL	0	24	72	526	264	4.421	0.004	0.653
HCC827	SOX2	PARENTAL	0	24	73	445	270	5.804	0	0.558
HCC827	SOX2	PARENTAL	0	24	74	493	271	7.438	0.001	0.639
HCC827	SOX2	PARENTAL	0	24	75	674	275	9.581	0.003	0.621
HCC827	SOX2	PARENTAL	0	24	76	477	283	10.047	0.002	0.752
HCC827	SOX2	PARENTAL	0	24	77	631	285	7.843	0.001	0.571
HCC827	SOX2	PARENTAL	0	24	78	594	288	7.805	0.002	0.585
HCC827	SOX2	PARENTAL	0	24	79	454	289	5.775	0	0.547
HCC827	SOX2	PARENTAL	0	24	80	553	291	6.216	0.001	0.672
HCC827	SOX2	PARENTAL	0	24	81	521	305	9.228	0.131	1.304
HCC827	SOX2	PARENTAL	0	24	82	658	294	10.485	0.004	0.639
HCC827	SOX2	PARENTAL	0	24	83	568	307	5.352	0.003	0.575
HCC827	SOX2	PARENTAL	0	24	84	11	316	8.196	0	0.743
HCC827	SOX2	PARENTAL	0	24	85	543	313	6.374	0.002	0.535
HCC827	SOX2	PARENTAL	0	24	86	641	318	10.503	0.003	0.616
HCC827	SOX2	PARENTAL	0	24	87	419	327	9.343	0	0.704
HCC827	SOX2	PARENTAL	0	24	88	623	332	7.886	0.003	0.578
HCC827	SOX2	PARENTAL	0	24	89	601	340	5.81	0.002	0.53
HCC827	SOX2	PARENTAL	0	24	90	576	340	6.875	0.002	0.559
HCC827	SOX2	PARENTAL	0	24	91	670	345	8.337	0.003	0.599
HCC827	SOX2	PARENTAL	0	24	92	630	368	5.85	0.001	0.54
HCC827	SOX2	PARENTAL	0	24	1	474	41	12.954	0.009	0.989
HCC827	SOX2	PARENTAL	0	24	2	498	54	11.6	0.004	0.85
HCC827	SOX2	PARENTAL	0	24	3	462	58	10.252	0.004	0.781
HCC827	SOX2	PARENTAL	0	24	4	511	69	8.431	0.004	0.722
HCC827	SOX2	PARENTAL	0	24	5	228	76	4.551	0.006	0.734
HCC827	SOX2	PARENTAL	0	24	6	490	73	8.466	0.002	0.763
HCC827	SOX2	PARENTAL	0	24	7	471	80	5.816	0	0.623
HCC827	SOX2	PARENTAL	0	24	8	210	83	5.609	0.001	0.646
HCC827	SOX2	PARENTAL	0	24	9	15	85	7.485	0.002	0.776
HCC827	SOX2	PARENTAL	0	24	10	436	88	4.656	0.001	0.566
HCC827	SOX2	PARENTAL	0	24	11	525	88	9.042	0.007	0.736
HCC827	SOX2	PARENTAL	0	24	12	383	93	4.733	0	0.63
HCC827	SOX2	PARENTAL	0	24	13	411	91	6.366	0.001	0.63
HCC827	SOX2	PARENTAL	0	24	14	544	93	14.631	0.025	1.335
HCC827	SOX2	PARENTAL	0	24	15	492	95	6.116	0.002	0.666
HCC827	SOX2	PARENTAL	0	24	16	456	95	6.065	0.002	0.623
HCC827	SOX2	PARENTAL	0	24	17	34	100	8.634	0.004	0.839
HCC827	SOX2	PARENTAL	0	24	18	523	106	9.241	0.003	0.821
HCC827	SOX2	PARENTAL	0	24	19	465	111	4.509	0	0.571
HCC827	SOX2	PARENTAL	0	24	20	499	109	8.891	0.003	0.695
HCC827	SOX2	PARENTAL	0	24	21	442	113	5.388	0.001	0.607
HCC827	SOX2	PARENTAL	0	24	22	416	124	5.156	0.003	0.613
HCC827	SOX2	PARENTAL	0	24	23	7	125	9.267	0.002	0.839
HCC827	SOX2	PARENTAL	0	24	24	186	128	3.06	0.001	0.61
HCC827	SOX2	PARENTAL	0	24	25	501	125	5.59	0.002	0.622
HCC827	SOX2	PARENTAL	0	24	26	397	130	18.349	0.015	1.903
HCC827	SOX2	PARENTAL	0	24	27	444	138	7.632	0	0.698
HCC827	SOX2	PARENTAL	0	24	28	523	143	7.318	0.001	0.723
HCC827	SOX2	PARENTAL	0	24	29	472	145	13.432	0.005	0.815
HCC827	SOX2	PARENTAL	0	24	30	407	146	5.96	0	0.659
HCC827	SOX2	PARENTAL	0	24	31	110	146	8.178	0.008	0.875
HCC827	SOX2	PARENTAL	0	24	32	139	157	8.879	0.011	0.847
HCC827	SOX2	PARENTAL	0	24	33	397	167	9.172	0.006	0.985
HCC827	SOX2	PARENTAL	0	24	34	422	170	9.3	0.002	0.683
HCC827	SOX2	PARENTAL	0	24	35	218	174	5.196	0	0.622
HCC827	SOX2	PARENTAL	0	24	36	462	175	7.968	0.007	0.864
HCC827	SOX2	PARENTAL	0	24	37	202	186	5.424	0	0.689
HCC827	SOX2	PARENTAL	0	24	38	217	225	5.285	0	0.686
HCC827	SOX2	PARENTAL	0	24	39	234	227	5.241	0.001	0.673
HCC827	SOX2	PARENTAL	0	24	40	229	249	3.298	0	0.548
HCC827	SOX2	PARENTAL	0	24	41	482	496	13.345	0.003	0.916
HCC827	SOX2	PARENTAL	0	24	42	505	486	14.705	0.005	0.911
HCC827	SOX2	PARENTAL	0	24	43	509	501	15.72	0.006	1.013
HCC827	SOX2	PARENTAL	0	24	44	506	515	15.73	0.024	0.965
HCC827	SOX2	PARENTAL	0	24	1	139	64	11.612	0	0.838
HCC827	SOX2	PARENTAL	0	24	2	173	64	9.502	0	0.763
HCC827	SOX2	PARENTAL	0	24	3	166	87	10.74	0	0.813
HCC827	SOX2	PARENTAL	0	24	4	143	89	9.67	0	0.785
HCC827	SOX2	PARENTAL	0	24	5	616	320	5.05	0.001	0.591
HCC827	SOX2	PARENTAL	0	24	6	422	337	7.782	0.001	0.648
HCC827	SOX2	PARENTAL	0	24	7	638	339	4.384	0.001	0.553
HCC827	SOX2	PARENTAL	0	24	8	457	342	12.2	0.001	0.818
HCC827	SOX2	PARENTAL	0	24	9	367	355	7.574	0.002	0.652
HCC827	SOX2	PARENTAL	0	24	10	382	368	12.624	0	0.966
HCC827	SOX2	PARENTAL	0	24	11	417	367	9.088	0.001	0.717
HCC827	SOX2	PARENTAL	0	24	12	443	369	8.23	0.001	0.621
HCC827	SOX2	PARENTAL	0	24	13	469	379	9.424	0.001	0.723
HCC827	SOX2	PARENTAL	0	24	14	344	385	12.297	0.005	0.832
HCC827	SOX2	PARENTAL	0	24	15	392	391	15.093	0.024	1.078
HCC827	SOX2	PARENTAL	0	24	16	423	397	11.607	0.003	0.806
HCC827	SOX2	PARENTAL	0	24	17	450	393	8.397	0	0.684
HCC827	SOX2	PARENTAL	0	24	18	359	403	8.939	0.002	0.72
HCC827	SOX2	PARENTAL	0	24	19	336	404	8.891	0.002	0.703
HCC827	SOX2	PARENTAL	0	24	20	451	409	10.65	0.009	0.683
HCC827	SOX2	PARENTAL	0	24	21	403	415	11.244	0.003	0.833
HCC827	SOX2	PARENTAL	0	24	22	375	418	13.404	0.004	0.793
HCC827	SOX2	PARENTAL	0	24	23	468	418	6.512	0	0.596
HCC827	SOX2	PARENTAL	0	24	24	361	424	10.286	0.005	0.716
HCC827	SOX2	PARENTAL	0	24	25	320	430	10.481	0	0.784
HCC827	SOX2	PARENTAL	0	24	26	337	431	10.169	0.001	0.786
HCC827	SOX2	PARENTAL	0	24	27	436	440	7.356	0	0.606
HCC827	SOX2	PARENTAL	0	24	28	298	440	8.84	0.002	0.677
HCC827	SOX2	PARENTAL	0	24	29	377	440	6.713	0	0.61
HCC827	SOX2	PARENTAL	0	24	30	357	444	12.396	0.009	0.763
HCC827	SOX2	PARENTAL	0	24	31	325	449	8.934	0	0.749
HCC827	SOX2	PARENTAL	0	24	32	342	452	10.955	0.001	0.735
HCC827	SOX2	PARENTAL	0	24	33	451	460	6.21	0	0.592
HCC827	SOX2	PARENTAL	0	24	34	383	465	12.521	0.004	0.768
HCC827	SOX2	PARENTAL	0	24	35	289	471	7.936	0	0.722
HCC827	SOX2	PARENTAL	0	24	36	359	470	13.133	0.003	0.784
HCC827	SOX2	PARENTAL	0	24	37	420	476	6.064	0.001	0.584
HCC827	SOX2	PARENTAL	0	24	38	335	478	8.422	0	0.692
HCC827	SOX2	PARENTAL	0	24	39	400	479	9.948	0	0.685
HCC827	SOX2	PARENTAL	0	24	40	306	484	7.398	0	0.655
HCC827	SOX2	PARENTAL	0	24	41	380	482	11.964	0.003	0.782
HCC827	SOX2	PARENTAL	0	24	42	432	488	18.317	0.045	1.799
HCC827	SOX2	PARENTAL	0	24	43	362	500	18.646	0.015	1.044
HCC827	SOX2	PARENTAL	0	24	44	381	506	9.45	0	0.689
HCC827	SOX2	PARENTAL	0	24	45	334	508	7.736	0.004	0.702
HCC827	SOX2	PARENTAL	0	24	46	311	511	8.373	0.003	0.671
HCC827	SOX2	PARENTAL	0	24	47	269	513	8.472	0.001	0.699
HCC827	SOX2	PARENTAL	0	24	48	419	515	4.606	0.002	0.536
HCC827	SOX2	PARENTAL	0	24	1	49	28	8.72	0.001	0.794
HCC827	SOX2	PARENTAL	0	24	2	334	34	16.609	0.13	1.395
HCC827	SOX2	PARENTAL	0	24	3	690	57	9.096	0.01	0.605
HCC827	SOX2	PARENTAL	0	24	4	149	53	8.205	0.001	0.795
HCC827	SOX2	PARENTAL	0	24	5	147	80	5.626	0	0.676
HCC827	SOX2	PARENTAL	0	24	6	657	82	4.093	0.003	0.522
HCC827	SOX2	PARENTAL	0	24	7	278	120	9.807	0.01	0.989
HCC827	SOX2	PARENTAL	0	24	8	629	132	3.819	0.002	0.505
HCC827	SOX2	PARENTAL	0	24	9	180	218	13.679	0	0.821
HCC827	SOX2	PARENTAL	0	24	10	365	220	9.865	0	0.788
HCC827	SOX2	PARENTAL	0	24	11	341	228	8.144	0	0.716
HCC827	SOX2	PARENTAL	0	24	12	309	230	8.417	0	0.633
HCC827	SOX2	PARENTAL	0	24	13	384	231	8.457	0	0.729
HCC827	SOX2	PARENTAL	0	24	14	282	235	9.251	0.001	0.706
HCC827	SOX2	PARENTAL	0	24	15	366	248	7.97	0	0.722
HCC827	SOX2	PARENTAL	0	24	16	185	250	8.183	0	0.669
HCC827	SOX2	PARENTAL	0	24	17	285	254	8.456	0	0.647
HCC827	SOX2	PARENTAL	0	24	18	340	259	6.876	0.028	0.873
HCC827	SOX2	PARENTAL	0	24	19	309	254	10.804	0	0.707
HCC827	SOX2	PARENTAL	0	24	20	390	267	8.414	0	0.712
HCC827	SOX2	PARENTAL	0	24	21	299	272	10.218	0	0.686
HCC827	SOX2	PARENTAL	0	24	22	363	284	7.166	0	0.646
HCC827	SOX2	PARENTAL	0	24	23	242	294	5.554	0	0.664
HCC827	SOX2	PARENTAL	0	24	24	325	297	5.159	0	0.532
HCC827	SOX2	PARENTAL	0	24	25	201	297	7.331	0	0.618
HCC827	SOX2	PARENTAL	0	24	26	384	299	10.199	0.001	0.695
HCC827	SOX2	PARENTAL	0	24	27	304	316	6.704	0	0.576
HCC827	SOX2	PARENTAL	0	24	28	681	317	4.077	0.002	0.515
HCC827	SOX2	PARENTAL	0	24	29	389	316	18.089	0.002	1.395
HCC827	SOX2	PARENTAL	0	24	30	344	330	6.766	0	0.572
HCC827	SOX2	PARENTAL	0	24	31	376	338	7.85	0.001	0.673
HCC827	SOX2	PARENTAL	0	24	32	208	340	5.24	0	0.558
HCC827	SOX2	PARENTAL	0	24	33	301	347	7.27	0	0.569
HCC827	SOX2	PARENTAL	0	24	34	589	351	4.62	0.001	0.524
HCC827	SOX2	PARENTAL	0	24	35	333	362	5.725	0	0.546
HCC827	SOX2	PARENTAL	0	24	36	275	364	6.178	0	0.554
HCC827	SOX2	PARENTAL	0	24	37	214	365	5.712	0	0.57
HCC827	SOX2	PARENTAL	0	24	38	384	365	7.953	0	0.608
HCC827	SOX2	PARENTAL	0	24	39	245	370	6.054	0	0.562
HCC827	SOX2	PARENTAL	0	24	40	309	377	6.633	0	0.57
HCC827	SOX2	PARENTAL	0	24	41	361	376	5.833	0.001	0.538
HCC827	SOX2	PARENTAL	0	24	42	226	384	7.025	0	0.6
HCC827	SOX2	PARENTAL	0	24	43	273	383	6.178	0	0.568
HCC827	SOX2	PARENTAL	0	24	44	297	386	4.972	0	0.529
HCC827	SOX2	PARENTAL	0	24	45	351	393	6.239	0	0.55
HCC827	SOX2	PARENTAL	0	24	46	46	400	8.747	0	0.808
HCC827	SOX2	PARENTAL	0	24	47	23	405	7.926	0.001	0.744
HCC827	SOX2	PARENTAL	0	24	48	426	406	4.302	0.001	0.529
HCC827	SOX2	PARENTAL	0	24	49	252	407	4.874	0	0.529
HCC827	SOX2	PARENTAL	0	24	50	361	408	5.074	0	0.521
HCC827	SOX2	PARENTAL	0	24	51	309	416	7.059	0	0.576
HCC827	SOX2	PARENTAL	0	24	52	342	442	7.642	0.001	0.601
HCC827	SOX2	PARENTAL	0	24	53	375	452	4.537	0	0.524
HCC827	SOX2	PARENTAL	0	24	54	313	450	6.828	0.001	0.598
HCC827	SOX2	PARENTAL	0	24	55	267	454	7.103	0.001	0.615
HCC827	SOX2	PARENTAL	0	24	56	289	471	5.834	0.005	0.676
HCC827	SOX2	PARENTAL	0	24	57	324	468	6.063	0	0.561
HCC827	SOX2	PARENTAL	0	24	58	318	480	5.429	0	0.553
HCC827	SOX2	PARENTAL	0	24	59	367	488	4.503	0.001	0.533
HCC827	SOX2	PARENTAL	0	24	60	253	494	4.983	0.001	0.543
HCC827	SOX2	PARENTAL	0	24	61	293	500	6.668	0	0.588
HCC827	SOX2	PARENTAL	0	24	62	325	499	4.01	0	0.503
HCC827	SOX2	PARENTAL	0	24	63	389	509	5.279	0.001	0.536
HCC827	SOX2	PARENTAL	0	24	64	362	514	3.857	0	0.497
HCC827	SOX2	PARENTAL	0	24	1	135	12	8.854	0	0.75
HCC827	SOX2	PARENTAL	0	24	2	306	8	6.216	0	0.676
HCC827	SOX2	PARENTAL	0	24	3	40	12	14.295	0	0.996
HCC827	SOX2	PARENTAL	0	24	4	93	19	13.04	0	0.869
HCC827	SOX2	PARENTAL	0	24	5	58	18	14.426	0.001	0.981
HCC827	SOX2	PARENTAL	0	24	6	107	28	6.775	0	0.696
HCC827	SOX2	PARENTAL	0	24	7	29	29	16.106	0.011	0.989
HCC827	SOX2	PARENTAL	0	24	8	420	37	12.602	0.014	0.993
HCC827	SOX2	PARENTAL	0	24	9	65	41	8.739	0	0.76
HCC827	SOX2	PARENTAL	0	24	10	424	61	11.826	0.057	1.046
HCC827	SOX2	PARENTAL	0	24	11	10	51	11.27	0.003	0.848
HCC827	SOX2	PARENTAL	0	24	12	33	51	10.117	0	0.787
HCC827	SOX2	PARENTAL	0	24	13	162	59	5.863	0	0.672
HCC827	SOX2	PARENTAL	0	24	14	398	59	14.038	0.002	1.04
HCC827	SOX2	PARENTAL	0	24	15	73	74	7.057	0	0.695
HCC827	SOX2	PARENTAL	0	24	16	101	86	8.344	0	0.715
HCC827	SOX2	PARENTAL	0	24	17	37	81	6.511	0	0.677
HCC827	SOX2	PARENTAL	0	24	18	129	82	8.363	0	0.711
HCC827	SOX2	PARENTAL	0	24	19	5	81	7.919	0.001	0.72
HCC827	SOX2	PARENTAL	0	24	20	63	98	6.309	0.001	0.665
HCC827	SOX2	PARENTAL	0	24	21	151	104	8.382	0	0.694
HCC827	SOX2	PARENTAL	0	24	22	9	113	10.046	0	0.802
HCC827	SOX2	PARENTAL	0	24	23	51	123	6.737	0	0.71
HCC827	SOX2	PARENTAL	0	24	24	75	120	20.174	0.031	1.77
HCC827	SOX2	PARENTAL	0	24	25	132	124	8.028	0	0.695
HCC827	SOX2	PARENTAL	0	24	26	101	130	7.906	0	0.713
HCC827	SOX2	PARENTAL	0	24	27	195	131	8.597	0	0.749
HCC827	SOX2	PARENTAL	0	24	28	19	138	7.36	0	0.723
HCC827	SOX2	PARENTAL	0	24	29	86	151	8.964	0	0.766
HCC827	SOX2	PARENTAL	0	24	30	152	151	6.789	0	0.659
HCC827	SOX2	PARENTAL	0	24	31	118	158	9.886	0	0.758
HCC827	SOX2	PARENTAL	0	24	32	61	157	6.47	0	0.675
HCC827	SOX2	PARENTAL	0	24	33	28	159	10.402	0	0.794
HCC827	SOX2	PARENTAL	0	24	34	5	166	6.997	0.001	0.738
HCC827	SOX2	PARENTAL	0	24	35	134	171	8.916	0.008	0.828
HCC827	SOX2	PARENTAL	0	24	36	60	183	7.049	0	0.694
HCC827	SOX2	PARENTAL	0	24	37	96	188	6.935	0.001	0.691
HCC827	SOX2	PARENTAL	0	24	38	11	188	7.465	0.001	0.758
HCC827	SOX2	PARENTAL	0	24	39	53	197	6.807	0	0.699
HCC827	SOX2	PARENTAL	0	24	40	494	246	8.389	0.001	0.739
HCC827	SOX2	PARENTAL	0	24	41	472	253	9.889	0.002	0.669
HCC827	SOX2	PARENTAL	0	24	42	455	268	7.279	0	0.66
HCC827	SOX2	PARENTAL	0	24	43	486	269	8.174	0.003	0.731
HCC827	SOX2	PARENTAL	0	24	44	513	271	5.151	0.002	0.545
HCC827	SOX2	PARENTAL	0	24	45	507	288	6.963	0.001	0.609
HCC827	SOX2	PARENTAL	0	24	46	444	290	7.619	0.002	0.605
HCC827	SOX2	PARENTAL	0	24	47	113	294	5.283	0	0.658
HCC827	SOX2	PARENTAL	0	24	48	457	301	6.777	0	0.592
HCC827	SOX2	PARENTAL	0	24	49	477	299	8.344	0.001	0.615
HCC827	SOX2	PARENTAL	0	24	50	439	312	7.261	0.001	0.596
HCC827	SOX2	PARENTAL	0	24	51	524	319	7.468	0.002	0.693
HCC827	SOX2	PARENTAL	0	24	52	469	327	6.348	0.001	0.564
HCC827	SOX2	PARENTAL	0	24	53	435	334	6.398	0.001	0.569
HCC827	SOX2	PARENTAL	0	24	54	489	336	5.898	0	0.545
HCC827	SOX2	PARENTAL	0	24	55	504	336	6.724	0	0.56
HCC827	SOX2	PARENTAL	0	24	56	518	347	8.015	0	0.615
HCC827	SOX2	PARENTAL	0	24	57	461	350	5.217	0.001	0.538
HCC827	SOX2	PARENTAL	0	24	58	492	358	5.279	0	0.53
HCC827	SOX2	PARENTAL	0	24	59	507	359	7.597	0	0.6
HCC827	SOX2	PARENTAL	0	24	60	453	376	7.015	0.001	0.58
HCC827	SOX2	PARENTAL	0	24	61	525	374	6.165	0.002	0.61
HCC827	SOX2	PARENTAL	0	24	62	501	378	7.145	0	0.622
HCC827	SOX2	PARENTAL	0	24	63	478	386	5.177	0	0.561
HCC827	SOX2	PARENTAL	0	24	64	535	408	5.638	0	0.607
HCC827	SOX2	PARENTAL	0	24	65	491	403	5.369	0	0.548
HCC827	SOX2	PARENTAL	0	24	66	467	408	6.276	0.001	0.573
HCC827	SOX2	PARENTAL	0	24	67	505	410	5.17	0	0.544
HCC827	SOX2	PARENTAL	0	24	68	472	428	5.608	0	0.559
HCC827	SOX2	PARENTAL	0	24	69	357	440	4.162	0	0.578
HCC827	SOX2	PARENTAL	0	24	70	517	451	5.031	0.001	0.673
HCC827	SOX2	PARENTAL	0	24	1	673	27	11.717	0.011	0.738
HCC827	SOX2	PARENTAL	0	24	2	512	104	14.432	0.005	0.848
HCC827	SOX2	PARENTAL	0	24	3	202	126	7.911	0	0.64
HCC827	SOX2	PARENTAL	0	24	4	426	127	6.214	0	0.553
HCC827	SOX2	PARENTAL	0	24	5	386	128	6.107	0	0.556
HCC827	SOX2	PARENTAL	0	24	6	238	129	7.345	0	0.616
HCC827	SOX2	PARENTAL	0	24	7	360	134	7.519	0	0.588
HCC827	SOX2	PARENTAL	0	24	8	285	138	8.487	0	0.627
HCC827	SOX2	PARENTAL	0	24	9	175	141	7.591	0	0.619
HCC827	SOX2	PARENTAL	0	24	10	222	144	6.88	0	0.586
HCC827	SOX2	PARENTAL	0	24	11	341	141	7.373	0	0.571
HCC827	SOX2	PARENTAL	0	24	12	376	151	8.934	0	0.611
HCC827	SOX2	PARENTAL	0	24	13	108	155	6.912	0	0.646
HCC827	SOX2	PARENTAL	0	24	14	445	156	8.943	0	0.621
HCC827	SOX2	PARENTAL	0	24	15	293	164	5.921	0	0.555
HCC827	SOX2	PARENTAL	0	24	16	126	167	7.879	0	0.66
HCC827	SOX2	PARENTAL	0	24	17	181	166	7.278	0	0.611
HCC827	SOX2	PARENTAL	0	24	18	423	170	6.181	0	0.577
HCC827	SOX2	PARENTAL	0	24	19	321	168	5.086	0	0.53
HCC827	SOX2	PARENTAL	0	24	20	238	169	8.804	0	0.666
HCC827	SOX2	PARENTAL	0	24	21	276	175	8.004	0	0.607
HCC827	SOX2	PARENTAL	0	24	22	63	178	7.93	0	0.701
HCC827	SOX2	PARENTAL	0	24	23	147	176	6.348	0	0.604
HCC827	SOX2	PARENTAL	0	24	24	355	183	6.547	0	0.618
HCC827	SOX2	PARENTAL	0	24	25	442	182	9.091	0	0.618
HCC827	SOX2	PARENTAL	0	24	26	393	188	8.065	0	0.693
HCC827	SOX2	PARENTAL	0	24	27	203	191	10.47	0	0.738
HCC827	SOX2	PARENTAL	0	24	28	268	193	9.383	0	0.647
HCC827	SOX2	PARENTAL	0	24	29	236	196	8.316	0	0.685
HCC827	SOX2	PARENTAL	0	24	30	147	194	6.215	0	0.586
HCC827	SOX2	PARENTAL	0	24	31	73	198	8.015	0	0.715
HCC827	SOX2	PARENTAL	0	24	32	15	201	11.816	0	0.839
HCC827	SOX2	PARENTAL	0	24	33	330	199	7.383	0	0.582
HCC827	SOX2	PARENTAL	0	24	34	442	206	5.42	0	0.563
HCC827	SOX2	PARENTAL	0	24	35	424	208	5.329	0	0.544
HCC827	SOX2	PARENTAL	0	24	36	305	208	8.655	0	0.612
HCC827	SOX2	PARENTAL	0	24	37	157	213	7.091	0	0.647
HCC827	SOX2	PARENTAL	0	24	38	181	213	6.363	0	0.601
HCC827	SOX2	PARENTAL	0	24	39	489	211	6.46	0	0.56
HCC827	SOX2	PARENTAL	0	24	40	262	223	8.53	0	0.658
HCC827	SOX2	PARENTAL	0	24	41	366	220	7.48	0	0.59
HCC827	SOX2	PARENTAL	0	24	42	332	223	12.971	0	0.877
HCC827	SOX2	PARENTAL	0	24	43	26	224	5.92	0.001	0.778
HCC827	SOX2	PARENTAL	0	24	44	349	226	7.132	0	0.589
HCC827	SOX2	PARENTAL	0	24	45	221	232	8.762	0	0.663
HCC827	SOX2	PARENTAL	0	24	46	376	239	7.1	0	0.597
HCC827	SOX2	PARENTAL	0	24	47	7	236	6.589	0	0.673
HCC827	SOX2	PARENTAL	0	24	48	101	251	4.859	0	0.63
HCC827	SOX2	PARENTAL	0	24	49	409	245	4.668	0	0.53
HCC827	SOX2	PARENTAL	0	24	50	435	242	6.732	0	0.552
HCC827	SOX2	PARENTAL	0	24	51	188	245	8.655	0	0.64
HCC827	SOX2	PARENTAL	0	24	52	276	247	9.459	0	0.666
HCC827	SOX2	PARENTAL	0	24	53	31	263	5.912	0.001	0.669
HCC827	SOX2	PARENTAL	0	24	54	314	255	9.54	0	0.644
HCC827	SOX2	PARENTAL	0	24	55	463	257	14.758	0.002	0.845
HCC827	SOX2	PARENTAL	0	24	56	333	267	8.885	0	0.625
HCC827	SOX2	PARENTAL	0	24	57	9	268	4.202	0.001	0.66
HCC827	SOX2	PARENTAL	0	24	58	197	271	9.615	0	0.667
HCC827	SOX2	PARENTAL	0	24	59	136	286	6.259	0	0.601
HCC827	SOX2	PARENTAL	0	24	60	161	276	6.708	0	0.665
HCC827	SOX2	PARENTAL	0	24	61	250	282	7.668	0	0.654
HCC827	SOX2	PARENTAL	0	24	62	414	279	8.31	0	0.606
HCC827	SOX2	PARENTAL	0	24	63	360	284	6.529	0	0.615
HCC827	SOX2	PARENTAL	0	24	64	299	283	9.67	0	0.733
HCC827	SOX2	PARENTAL	0	24	65	80	283	9.405	0	0.776
HCC827	SOX2	PARENTAL	0	24	66	94	289	13.635	0.009	1.234
HCC827	SOX2	PARENTAL	0	24	67	177	289	6.278	0	0.676
HCC827	SOX2	PARENTAL	0	24	68	228	287	9.712	0	0.759
HCC827	SOX2	PARENTAL	0	24	69	274	289	9.642	0	0.678
HCC827	SOX2	PARENTAL	0	24	70	41	289	8.005	0	0.713
HCC827	SOX2	PARENTAL	0	24	71	65	303	7.374	0	0.668
HCC827	SOX2	PARENTAL	0	24	72	195	301	8.971	0	0.672
HCC827	SOX2	PARENTAL	0	24	73	13	303	5.943	0	0.627
HCC827	SOX2	PARENTAL	0	24	74	379	305	6.094	0	0.569
HCC827	SOX2	PARENTAL	0	24	75	332	306	8.37	0	0.613
HCC827	SOX2	PARENTAL	0	24	76	218	316	7.419	0	0.62
HCC827	SOX2	PARENTAL	0	24	77	95	312	6.92	0	0.642
HCC827	SOX2	PARENTAL	0	24	78	26	317	11.633	0.001	0.811
HCC827	SOX2	PARENTAL	0	24	79	108	318	7.946	0	0.66
HCC827	SOX2	PARENTAL	0	24	80	129	314	7.123	0	0.622
HCC827	SOX2	PARENTAL	0	24	81	169	324	4.503	0	0.577
HCC827	SOX2	PARENTAL	0	24	82	319	322	8.643	0	0.633
HCC827	SOX2	PARENTAL	0	24	83	195	327	6.402	0	0.649
HCC827	SOX2	PARENTAL	0	24	84	52	334	5.976	0	0.626
HCC827	SOX2	PARENTAL	0	24	85	230	335	9.616	0	0.729
HCC827	SOX2	PARENTAL	0	24	86	84	332	6.511	0	0.63
HCC827	SOX2	PARENTAL	0	24	87	248	333	9.394	0.001	0.705
HCC827	SOX2	PARENTAL	0	24	88	298	333	9.152	0	0.718
HCC827	SOX2	PARENTAL	0	24	89	159	339	6.96	0	0.708
HCC827	SOX2	PARENTAL	0	24	90	139	343	4.762	0	0.578
HCC827	SOX2	PARENTAL	0	24	91	328	344	9.546	0.002	0.665
HCC827	SOX2	PARENTAL	0	24	92	274	345	8.466	0	0.698
HCC827	SOX2	PARENTAL	0	24	93	104	347	5.868	0	0.599
HCC827	SOX2	PARENTAL	0	24	94	12	352	5.274	0.001	0.658
HCC827	SOX2	PARENTAL	0	24	95	251	353	8.257	0	0.652
HCC827	SOX2	PARENTAL	0	24	96	307	355	9.931	0	0.756
HCC827	SOX2	PARENTAL	0	24	97	69	359	5.077	0.001	0.587
HCC827	SOX2	PARENTAL	0	24	98	211	375	5.741	0	0.558
HCC827	SOX2	PARENTAL	0	24	99	245	372	8.562	0	0.734
HCC827	SOX2	PARENTAL	0	24	100	178	371	5.841	0	0.563
HCC827	SOX2	PARENTAL	0	24	101	21	372	11.605	0	0.941
HCC827	SOX2	PARENTAL	0	24	102	151	380	5.664	0	0.566
HCC827	SOX2	PARENTAL	0	24	103	101	381	8.248	0	0.662
HCC827	SOX2	PARENTAL	0	24	104	303	388	9.606	0	0.658
HCC827	SOX2	PARENTAL	0	24	105	50	384	4.575	0	0.603
HCC827	SOX2	PARENTAL	0	24	106	188	388	5.501	0	0.559
HCC827	SOX2	PARENTAL	0	24	107	77	390	5.04	0	0.573
HCC827	SOX2	PARENTAL	0	24	108	267	391	7.897	0	0.69
HCC827	SOX2	PARENTAL	0	24	109	136	395	6.305	0	0.617
HCC827	SOX2	PARENTAL	0	24	110	280	411	8.289	0	0.723
HCC827	SOX2	PARENTAL	0	24	111	63	411	5.441	0	0.621
HCC827	SOX2	PARENTAL	0	24	112	204	413	5.263	0	0.562
HCC827	SOX2	PARENTAL	0	24	113	103	411	11.472	0.003	0.791
HCC827	SOX2	PARENTAL	0	24	114	404	412	10.614	0.001	0.711
HCC827	SOX2	PARENTAL	0	24	115	180	424	6.396	0	0.599
HCC827	SOX2	PARENTAL	0	24	116	120	417	11.576	0.013	0.785
HCC827	SOX2	PARENTAL	0	24	117	152	423	3.936	0	0.519
HCC827	SOX2	PARENTAL	0	24	118	229	423	7.586	0	0.717
HCC827	SOX2	PARENTAL	0	24	119	90	427	7.312	0	0.643
HCC827	SOX2	PARENTAL	0	24	120	613	447	6.383	0.004	0.609
HCC827	SOX2	PARENTAL	0	24	121	154	452	9.1	0	0.708
HCC827	SOX2	PARENTAL	0	24	122	74	454	6.423	0	0.674
HCC827	SOX2	PARENTAL	0	24	123	117	464	5.121	0	0.601
HCC827	SOX2	PARENTAL	0	24	124	460	477	7.462	0	0.703
HCC827	SOX2	PARENTAL	0	24	1	213	89	10.727	0	0.89
HCC827	SOX2	PARENTAL	0	24	2	201	113	9.348	0	0.782
HCC827	SOX2	PARENTAL	0	24	3	11	201	11.079	0.003	0.847
HCC827	SOX2	PARENTAL	0	24	4	19	254	11.674	0	0.879
HCC827	SOX2	PARENTAL	0	24	5	9	277	6.501	0	0.674
HCC827	SOX2	PARENTAL	0	24	6	545	280	4.096	0.002	0.529
HCC827	SOX2	PARENTAL	0	24	7	570	300	5.543	0	0.598
HCC827	SOX2	PARENTAL	0	24	8	9	300	6.957	0	0.683
HCC827	SOX2	PARENTAL	0	24	9	520	312	6.341	0.001	0.577
HCC827	SOX2	PARENTAL	0	24	10	553	313	4.762	0.001	0.543
HCC827	SOX2	PARENTAL	0	24	11	36	316	8.692	0	0.732
HCC827	SOX2	PARENTAL	0	24	12	44	351	15.644	0.004	0.945
HCC827	SOX2	PARENTAL	0	24	13	13	354	6.468	0.003	0.708
HCC827	SOX2	PARENTAL	0	24	14	27	365	5.848	0	0.705
HCC827	SOX2	PARENTAL	0	24	15	9	376	8.579	0	0.888
HCC827	SOX2	PARENTAL	0	24	16	68	383	10.248	0	0.787
HCC827	SOX2	PARENTAL	0	24	17	36	400	6.3	0	0.65
HCC827	SOX2	PARENTAL	0	24	18	63	419	5.657	0	0.623
HCC827	SOX2	PARENTAL	0	24	19	108	426	7.755	0.001	0.878
HCC827	SOX2	PARENTAL	0	24	20	22	429	6.083	0	0.696
HCC827	SOX2	PARENTAL	0	24	21	542	430	7.995	0.001	0.664
HCC827	SOX2	PARENTAL	0	24	22	41	434	6.649	0	0.728
HCC827	SOX2	PARENTAL	0	24	23	74	439	7.032	0	0.748
HCC827	SOX2	PARENTAL	0	24	24	572	444	8.765	0.001	0.674
HCC827	SOX2	PARENTAL	0	24	25	536	468	8.146	0.001	0.748
HCC827	SOX2	PARENTAL	0	24	26	32	456	7.522	0	0.772
HCC827	SOX2	PARENTAL	0	24	27	75	464	13.041	0	0.92
HCC827	SOX2	PARENTAL	0	24	28	55	459	8.514	0.001	0.821
HCC827	SOX2	PARENTAL	0	24	29	98	465	7.475	0	0.691
HCC827	SOX2	PARENTAL	0	24	30	585	473	8.688	0.001	0.758
HCC827	SOX2	PARENTAL	0	24	31	113	478	7.168	0	0.8
HCC827	SOX2	PARENTAL	0	24	32	553	485	9.294	0	0.697
HCC827	SOX2	PARENTAL	0	24	33	665	477	14.944	0	0.953
HCC827	SOX2	PARENTAL	0	24	34	67	490	8.205	0	0.747
HCC827	SOX2	PARENTAL	0	24	35	523	510	7.109	0	0.623
HCC827	SOX2	PARENTAL	0	24	1	243	9	8.153	0	0.748
HCC827	SOX2	PARENTAL	0	24	2	305	19	4.651	0.001	0.627
HCC827	SOX2	PARENTAL	0	24	3	265	25	9.397	0	0.794
HCC827	SOX2	PARENTAL	0	24	4	268	53	7.632	0	0.682
HCC827	SOX2	PARENTAL	0	24	5	294	66	7.704	0	0.726
HCC827	SOX2	PARENTAL	0	24	6	342	141	2.902	0	0.519
HCC827	SOX2	PARENTAL	0	24	7	358	161	2.913	0	0.523
HCC827	SOX2	PARENTAL	0	24	8	601	151	6.638	0.003	0.582
HCC827	SOX2	PARENTAL	0	24	9	572	152	5.035	0.002	0.534
HCC827	SOX2	PARENTAL	0	24	10	638	164	8.131	0.006	0.703
HCC827	SOX2	PARENTAL	0	24	11	592	177	5.897	0.001	0.589
HCC827	SOX2	PARENTAL	0	24	12	651	187	8.298	0.001	0.711
HCC827	SOX2	PARENTAL	0	24	13	687	187	8.588	0.004	0.702
HCC827	SOX2	PARENTAL	0	24	14	555	194	6.888	0.001	0.626
HCC827	SOX2	PARENTAL	0	24	15	626	198	8.039	0	0.7
HCC827	SOX2	PARENTAL	0	24	16	684	206	9.914	0.006	0.836
HCC827	SOX2	PARENTAL	0	24	17	612	220	7.244	0.004	0.641
HCC827	SOX2	PARENTAL	0	24	18	572	222	5.417	0.001	0.574
HCC827	SOX2	PARENTAL	0	24	19	664	222	8.677	0.004	0.783
HCC827	SOX2	PARENTAL	0	24	20	5	227	4.351	0.014	0.742
HCC827	SOX2	PARENTAL	0	24	21	35	228	13.327	0.008	0.929
HCC827	SOX2	PARENTAL	0	24	22	692	237	6.32	0.003	0.628
HCC827	SOX2	PARENTAL	0	24	23	647	232	10.094	0	0.75
HCC827	SOX2	PARENTAL	0	24	24	48	232	12.825	0.01	0.896
HCC827	SOX2	PARENTAL	0	24	25	553	237	6.156	0.002	0.571
HCC827	SOX2	PARENTAL	0	24	26	23	240	8.641	0	0.807
HCC827	SOX2	PARENTAL	0	24	27	111	242	18.886	0.005	1.295
HCC827	SOX2	PARENTAL	0	24	28	169	248	5.88	0	0.615
HCC827	SOX2	PARENTAL	0	24	29	535	249	7.632	0.002	0.616
HCC827	SOX2	PARENTAL	0	24	30	624	247	8.016	0.002	0.67
HCC827	SOX2	PARENTAL	0	24	31	677	252	8.835	0.004	0.728
HCC827	SOX2	PARENTAL	0	24	32	137	256	7.393	0	0.698
HCC827	SOX2	PARENTAL	0	24	33	576	262	7.898	0	0.61
HCC827	SOX2	PARENTAL	0	24	34	54	258	6.823	0	0.698
HCC827	SOX2	PARENTAL	0	24	35	81	260	17.644	0.008	1.117
HCC827	SOX2	PARENTAL	0	24	36	516	266	6.452	0.001	0.589
HCC827	SOX2	PARENTAL	0	24	37	605	269	7.09	0.001	0.594
HCC827	SOX2	PARENTAL	0	24	38	7	265	8.097	0	0.791
HCC827	SOX2	PARENTAL	0	24	39	30	269	7.733	0.001	0.727
HCC827	SOX2	PARENTAL	0	24	40	121	272	5.476	0	0.607
HCC827	SOX2	PARENTAL	0	24	41	544	278	7.541	0	0.611
HCC827	SOX2	PARENTAL	0	24	42	686	277	15.646	0.003	0.904
HCC827	SOX2	PARENTAL	0	24	43	634	278	6.371	0.002	0.626
HCC827	SOX2	PARENTAL	0	24	44	143	277	6.345	0	0.686
HCC827	SOX2	PARENTAL	0	24	45	183	279	8.56	0	0.685
HCC827	SOX2	PARENTAL	0	24	46	161	281	9.262	0	0.922
HCC827	SOX2	PARENTAL	0	24	47	95	287	6.335	0	0.739
HCC827	SOX2	PARENTAL	0	24	48	461	294	8.21	0.001	0.744
HCC827	SOX2	PARENTAL	0	24	49	128	291	4.944	0	0.583
HCC827	SOX2	PARENTAL	0	24	50	650	292	6.206	0.001	0.619
HCC827	SOX2	PARENTAL	0	24	51	54	296	6.25	0.001	0.842
HCC827	SOX2	PARENTAL	0	24	52	562	298	5.972	0	0.546
HCC827	SOX2	PARENTAL	0	24	53	676	302	9.231	0.014	0.89
HCC827	SOX2	PARENTAL	0	24	54	543	306	5.916	0.001	0.551
HCC827	SOX2	PARENTAL	0	24	55	189	324	6.513	0	0.616
HCC827	SOX2	PARENTAL	0	24	56	11	313	8.566	0	0.825
HCC827	SOX2	PARENTAL	0	24	57	72	314	4.776	0	0.614
HCC827	SOX2	PARENTAL	0	24	58	619	315	6.879	0.015	0.767
HCC827	SOX2	PARENTAL	0	24	59	89	324	6.529	0	0.676
HCC827	SOX2	PARENTAL	0	24	60	48	325	6.63	0	0.691
HCC827	SOX2	PARENTAL	0	24	61	505	330	7.484	0.001	0.581
HCC827	SOX2	PARENTAL	0	24	62	145	329	4.684	0	0.602
HCC827	SOX2	PARENTAL	0	24	63	122	335	7.184	0	0.643
HCC827	SOX2	PARENTAL	0	24	64	545	329	7.245	0.002	0.572
HCC827	SOX2	PARENTAL	0	24	65	679	327	6.03	0.002	0.558
HCC827	SOX2	PARENTAL	0	24	66	575	339	5.612	0.004	0.524
HCC827	SOX2	PARENTAL	0	24	67	7	338	6.366	0	0.698
HCC827	SOX2	PARENTAL	0	24	68	603	340	7.739	0.002	0.729
HCC827	SOX2	PARENTAL	0	24	69	674	339	5.62	0.002	0.554
HCC827	SOX2	PARENTAL	0	24	70	651	343	7.76	0.003	0.7
HCC827	SOX2	PARENTAL	0	24	71	51	348	9.872	0	0.782
HCC827	SOX2	PARENTAL	0	24	72	550	348	5.916	0	0.54
HCC827	SOX2	PARENTAL	0	24	73	155	351	6.166	0.001	0.826
HCC827	SOX2	PARENTAL	0	24	74	477	355	5.054	0	0.519
HCC827	SOX2	PARENTAL	0	24	75	7	360	5.924	0	0.666
HCC827	SOX2	PARENTAL	0	24	76	120	359	6.599	0	0.64
HCC827	SOX2	PARENTAL	0	24	77	66	369	5.948	0	0.654
HCC827	SOX2	PARENTAL	0	24	78	513	367	5.199	0	0.526
HCC827	SOX2	PARENTAL	0	24	79	611	369	8.198	0.002	0.701
HCC827	SOX2	PARENTAL	0	24	80	148	369	4.448	0	0.563
HCC827	SOX2	PARENTAL	0	24	81	571	372	3.701	0	0.505
HCC827	SOX2	PARENTAL	0	24	82	537	375	5.094	0.001	0.517
HCC827	SOX2	PARENTAL	0	24	83	33	380	6.219	0	0.727
HCC827	SOX2	PARENTAL	0	24	84	461	378	4.972	0	0.531
HCC827	SOX2	PARENTAL	0	24	85	114	386	7.852	0	0.684
HCC827	SOX2	PARENTAL	0	24	86	500	388	4.642	0	0.523
HCC827	SOX2	PARENTAL	0	24	87	135	405	6.657	0	0.692
HCC827	SOX2	PARENTAL	0	24	88	80	402	6.221	0.001	0.642
HCC827	SOX2	PARENTAL	0	24	89	5	409	4.594	0	0.634
HCC827	SOX2	PARENTAL	0	24	90	57	415	2.357	0	0.548
HCC827	SOX2	PARENTAL	0	24	91	164	443	4.094	0	0.569
HCC827	SOX2	PARENTAL	0	24	92	107	443	4.868	0	0.658
HCC827	SOX2	PARENTAL	0	24	93	67	446	5.697	0	0.641
HCC827	SOX2	PARENTAL	0	24	94	48	457	4.321	0	0.617
HCC827	SOX2	PARENTAL	0	24	95	79	461	5.94	0	0.677
HCC827	SOX2	PARENTAL	0	24	96	16	472	5.605	0	0.676
HCC827	SOX2	PARENTAL	0	24	97	79	490	8.08	0	0.764
HCC827	SOX2	PARENTAL	0	24	98	9	494	5.498	0	0.714
HCC827	SOX2	PARENTAL	0	24	99	41	504	5.329	0	0.653
HCC827	SOX2	PARENTAL	0	24	100	58	510	4.937	0	0.627
HCC827	SOX2	PARENTAL	0	24	101	13	515	4.201	0	0.704
HCC827	SOX2	PARENTAL	0	24	1	81	55	4.497	0	0.625
HCC827	SOX2	PARENTAL	0	24	2	73	128	4.562	0.001	0.628
HCC827	SOX2	PARENTAL	0	24	3	11	206	5.456	0	0.63
HCC827	SOX2	PARENTAL	0	24	4	109	210	6.979	0	0.664
HCC827	SOX2	PARENTAL	0	24	5	44	213	5.234	0	0.63
HCC827	SOX2	PARENTAL	0	24	6	25	230	8.117	0	0.697
HCC827	SOX2	PARENTAL	0	24	7	54	230	9.658	0	0.753
HCC827	SOX2	PARENTAL	0	24	8	105	236	7.262	0	0.629
HCC827	SOX2	PARENTAL	0	24	9	138	242	8.082	0	0.658
HCC827	SOX2	PARENTAL	0	24	10	11	244	7.975	0	0.698
HCC827	SOX2	PARENTAL	0	24	11	74	243	6.41	0.001	0.669
HCC827	SOX2	PARENTAL	0	24	12	166	254	6.525	0	0.733
HCC827	SOX2	PARENTAL	0	24	13	69	256	8.312	0	0.709
HCC827	SOX2	PARENTAL	0	24	14	86	263	5.434	0	0.615
HCC827	SOX2	PARENTAL	0	24	15	32	274	10.811	0.001	1.003
HCC827	SOX2	PARENTAL	0	24	16	53	267	9.866	0.001	0.858
HCC827	SOX2	PARENTAL	0	24	17	140	277	4.002	0	0.568
HCC827	SOX2	PARENTAL	0	24	18	69	272	8.819	0	0.721
HCC827	SOX2	PARENTAL	0	24	19	11	276	11.703	0	0.793
HCC827	SOX2	PARENTAL	0	24	20	163	284	4.237	0	0.573
HCC827	SOX2	PARENTAL	0	24	21	189	279	5.964	0	0.621
HCC827	SOX2	PARENTAL	0	24	22	54	288	10.801	0	0.777
HCC827	SOX2	PARENTAL	0	24	23	77	292	11.981	0	0.777
HCC827	SOX2	PARENTAL	0	24	24	685	296	7.459	0.001	0.558
HCC827	SOX2	PARENTAL	0	24	25	100	296	6.195	0	0.607
HCC827	SOX2	PARENTAL	0	24	26	10	297	10.121	0.001	0.779
HCC827	SOX2	PARENTAL	0	24	27	23	306	9.554	0	0.78
HCC827	SOX2	PARENTAL	0	24	28	46	306	10.726	0.001	0.918
HCC827	SOX2	PARENTAL	0	24	29	296	309	2.926	0.001	0.544
HCC827	SOX2	PARENTAL	0	24	30	226	312	4.297	0	0.544
HCC827	SOX2	PARENTAL	0	24	31	273	311	11.81	0.001	0.915
HCC827	SOX2	PARENTAL	0	24	32	69	312	6.536	0	0.699
HCC827	SOX2	PARENTAL	0	24	33	162	318	5.907	0	0.569
HCC827	SOX2	PARENTAL	0	24	34	108	328	7.487	0	0.65
HCC827	SOX2	PARENTAL	0	24	35	202	322	6.151	0	0.562
HCC827	SOX2	PARENTAL	0	24	36	664	322	5.036	0.006	0.555
HCC827	SOX2	PARENTAL	0	24	37	36	326	7.401	0.001	0.74
HCC827	SOX2	PARENTAL	0	24	38	691	326	5.529	0.003	0.555
HCC827	SOX2	PARENTAL	0	24	39	55	331	6.975	0.001	0.753
HCC827	SOX2	PARENTAL	0	24	40	73	339	7.947	0	0.705
HCC827	SOX2	PARENTAL	0	24	41	15	339	8.516	0	0.773
HCC827	SOX2	PARENTAL	0	24	42	234	345	6.951	0	0.582
HCC827	SOX2	PARENTAL	0	24	43	264	348	7.764	0	0.627
HCC827	SOX2	PARENTAL	0	24	44	157	350	5.613	0	0.616
HCC827	SOX2	PARENTAL	0	24	45	211	349	8.262	0	0.61
HCC827	SOX2	PARENTAL	0	24	46	92	354	5.668	0.001	0.651
HCC827	SOX2	PARENTAL	0	24	47	47	355	8.981	0.001	0.737
HCC827	SOX2	PARENTAL	0	24	48	641	356	10.676	0.002	0.735
HCC827	SOX2	PARENTAL	0	24	49	692	363	5.799	0.008	0.554
HCC827	SOX2	PARENTAL	0	24	50	197	363	6.832	0	0.581
HCC827	SOX2	PARENTAL	0	24	51	119	368	8.778	0.001	0.747
HCC827	SOX2	PARENTAL	0	24	52	643	374	10.314	0.001	0.729
HCC827	SOX2	PARENTAL	0	24	53	681	374	5.978	0.004	0.544
HCC827	SOX2	PARENTAL	0	24	54	231	379	4.977	0	0.521
HCC827	SOX2	PARENTAL	0	24	55	171	383	8.305	0	0.726
HCC827	SOX2	PARENTAL	0	24	56	253	386	7.246	0	0.596
HCC827	SOX2	PARENTAL	0	24	57	145	391	8.474	0	0.656
HCC827	SOX2	PARENTAL	0	24	58	201	391	7.756	0	0.618
HCC827	SOX2	PARENTAL	0	24	59	692	394	4.257	0.008	0.529
HCC827	SOX2	PARENTAL	0	24	60	591	395	4.29	0.002	0.533
HCC827	SOX2	PARENTAL	0	24	61	642	403	7.213	0.002	0.586
HCC827	SOX2	PARENTAL	0	24	62	209	407	6.8	0	0.583
HCC827	SOX2	PARENTAL	0	24	63	250	411	6.704	0	0.568
HCC827	SOX2	PARENTAL	0	24	64	159	413	8.386	0	0.652
HCC827	SOX2	PARENTAL	0	24	65	217	418	12.667	0	0.719
HCC827	SOX2	PARENTAL	0	24	66	587	424	6.21	0.002	0.575
HCC827	SOX2	PARENTAL	0	24	67	632	438	9.558	0.001	0.707
HCC827	SOX2	PARENTAL	0	24	68	196	426	11.393	0	0.691
HCC827	SOX2	PARENTAL	0	24	69	665	430	8.402	0.004	0.618
HCC827	SOX2	PARENTAL	0	24	70	153	436	6.432	0	0.642
HCC827	SOX2	PARENTAL	0	24	71	244	442	6.39	0.001	0.568
HCC827	SOX2	PARENTAL	0	24	72	224	443	7.045	0	0.593
HCC827	SOX2	PARENTAL	0	24	73	176	443	8.714	0	0.626
HCC827	SOX2	PARENTAL	0	24	74	192	456	7.942	0	0.645
HCC827	SOX2	PARENTAL	0	24	75	665	453	7.342	0.009	0.658
HCC827	SOX2	PARENTAL	0	24	76	681	467	6.395	0.006	0.58
HCC827	SOX2	PARENTAL	0	24	77	666	475	7.091	0.01	0.606
HCC827	SOX2	PARENTAL	0	24	78	646	478	11.363	0.006	0.667
HCC827	SOX2	PARENTAL	0	24	79	212	486	6.73	0	0.579
HCC827	SOX2	PARENTAL	0	24	80	253	488	8.204	0.001	0.613
HCC827	SOX2	PARENTAL	0	24	81	170	491	6.531	0	0.597
HCC827	SOX2	PARENTAL	0	24	82	217	510	7.644	0	0.648
HCC827	SOX2	PARENTAL	0	24	1	425	75	6.196	0.005	0.642
HCC827	SOX2	PARENTAL	0	24	2	672	98	14.309	0.001	0.83
HCC827	SOX2	PARENTAL	0	24	3	649	102	8.395	0.008	0.711
HCC827	SOX2	PARENTAL	0	24	4	678	117	10.348	0.005	0.693
HCC827	SOX2	PARENTAL	0	24	5	692	124	9.878	0.005	0.69
HCC827	SOX2	PARENTAL	0	24	6	641	124	7.927	0.005	0.75
HCC827	SOX2	PARENTAL	0	24	7	666	132	9.659	0.007	0.679
HCC827	SOX2	PARENTAL	0	24	8	622	140	6.237	0.004	0.669
HCC827	SOX2	PARENTAL	0	24	9	644	140	9.927	0.007	0.879
HCC827	SOX2	PARENTAL	0	24	10	429	146	4.625	0	0.534
HCC827	SOX2	PARENTAL	0	24	11	451	147	9.729	0	0.721
HCC827	SOX2	PARENTAL	0	24	12	676	146	18.495	0.017	0.898
HCC827	SOX2	PARENTAL	0	24	13	646	158	10.463	0.009	0.802
HCC827	SOX2	PARENTAL	0	24	14	477	167	8.155	0.001	0.675
HCC827	SOX2	PARENTAL	0	24	15	616	163	7.559	0.005	0.699
HCC827	SOX2	PARENTAL	0	24	16	679	161	11.849	0.013	0.791
HCC827	SOX2	PARENTAL	0	24	17	390	162	3.9	0	0.532
HCC827	SOX2	PARENTAL	0	24	18	362	170	4.816	0	0.58
HCC827	SOX2	PARENTAL	0	24	19	421	172	8.536	0.001	0.746
HCC827	SOX2	PARENTAL	0	24	20	659	176	10.333	0.001	0.765
HCC827	SOX2	PARENTAL	0	24	21	245	171	5.255	0	0.605
HCC827	SOX2	PARENTAL	0	24	22	227	174	4.774	0	0.604
HCC827	SOX2	PARENTAL	0	24	23	444	173	6.682	0	0.61
HCC827	SOX2	PARENTAL	0	24	24	639	181	18.437	0.039	1.001
HCC827	SOX2	PARENTAL	0	24	25	384	180	5.22	0	0.555
HCC827	SOX2	PARENTAL	0	24	26	672	184	11.637	0.003	0.825
HCC827	SOX2	PARENTAL	0	24	27	624	189	8.307	0.012	0.683
HCC827	SOX2	PARENTAL	0	24	28	432	199	8.958	0.001	0.738
HCC827	SOX2	PARENTAL	0	24	29	463	195	6.226	0	0.607
HCC827	SOX2	PARENTAL	0	24	30	399	198	5.58	0	0.568
HCC827	SOX2	PARENTAL	0	24	31	345	205	8.345	0	0.669
HCC827	SOX2	PARENTAL	0	24	32	663	204	10.177	0.004	0.716
HCC827	SOX2	PARENTAL	0	24	33	491	212	9.65	0.005	0.679
HCC827	SOX2	PARENTAL	0	24	34	647	208	10.058	0.006	0.689
HCC827	SOX2	PARENTAL	0	24	35	462	212	8.425	0	0.659
HCC827	SOX2	PARENTAL	0	24	36	378	223	6.098	0.001	0.584
HCC827	SOX2	PARENTAL	0	24	37	407	220	5.308	0.002	0.66
HCC827	SOX2	PARENTAL	0	24	38	447	221	10.705	0.001	0.842
HCC827	SOX2	PARENTAL	0	24	39	467	231	9.075	0.001	0.74
HCC827	SOX2	PARENTAL	0	24	40	427	228	10.533	0.001	0.782
HCC827	SOX2	PARENTAL	0	24	41	346	230	9.703	0	0.735
HCC827	SOX2	PARENTAL	0	24	42	353	244	9.747	0	0.73
HCC827	SOX2	PARENTAL	0	24	43	373	247	6.425	0	0.605
HCC827	SOX2	PARENTAL	0	24	44	336	249	7.138	0	0.626
HCC827	SOX2	PARENTAL	0	24	45	404	251	6.749	0.001	0.602
HCC827	SOX2	PARENTAL	0	24	46	425	260	7.491	0	0.74
HCC827	SOX2	PARENTAL	0	24	47	343	266	6.982	0.001	0.632
HCC827	SOX2	PARENTAL	0	24	48	366	272	7.68	0	0.65
HCC827	SOX2	PARENTAL	0	24	49	311	277	5.459	0.067	0.86
HCC827	SOX2	PARENTAL	0	24	50	344	286	6.186	0.001	0.622
HCC827	SOX2	PARENTAL	0	24	51	274	289	5.075	0	0.625
HCC827	SOX2	PARENTAL	0	24	52	581	436	5.579	0.001	0.595
HCC827	SOX2	PARENTAL	0	24	53	558	438	6.634	0.001	0.62
HCC827	SOX2	PARENTAL	0	24	54	625	500	10.978	0.001	0.84
HCC827	SOX2	PARENTAL	0	24	55	254	502	3.775	0	0.556
HCC827	SOX2	PARENTAL	0	24	56	73	515	4.332	0.001	0.625
HCC827	SOX2	PARENTAL	0	24	1	18	10	5.816	0	0.753
HCC827	SOX2	PARENTAL	0	24	2	485	6	6.216	0.002	0.611
HCC827	SOX2	PARENTAL	0	24	3	500	9	6.465	0.002	0.595
HCC827	SOX2	PARENTAL	0	24	4	520	5	6.357	0.003	0.571
HCC827	SOX2	PARENTAL	0	24	5	628	8	9.418	0.007	0.628
HCC827	SOX2	PARENTAL	0	24	6	600	9	8.056	0.002	0.615
HCC827	SOX2	PARENTAL	0	24	7	543	21	6.651	0.003	0.565
HCC827	SOX2	PARENTAL	0	24	8	69	18	7.479	0	0.731
HCC827	SOX2	PARENTAL	0	24	9	642	18	6.476	0.003	0.567
HCC827	SOX2	PARENTAL	0	24	10	38	24	9	0	0.762
HCC827	SOX2	PARENTAL	0	24	11	519	24	6.286	0.003	0.546
HCC827	SOX2	PARENTAL	0	24	12	483	28	5.459	0.003	0.568
HCC827	SOX2	PARENTAL	0	24	13	591	30	7.146	0.002	0.568
HCC827	SOX2	PARENTAL	0	24	14	565	40	5.957	0.002	0.528
HCC827	SOX2	PARENTAL	0	24	15	14	45	4.595	0	0.632
HCC827	SOX2	PARENTAL	0	24	16	611	44	6.972	0.004	0.541
HCC827	SOX2	PARENTAL	0	24	17	510	50	6.512	0.002	0.609
HCC827	SOX2	PARENTAL	0	24	18	547	48	5.633	0.002	0.511
HCC827	SOX2	PARENTAL	0	24	19	72	60	9.655	0	0.767
HCC827	SOX2	PARENTAL	0	24	20	630	52	9.001	0.005	0.575
HCC827	SOX2	PARENTAL	0	24	21	48	56	9.079	0	0.736
HCC827	SOX2	PARENTAL	0	24	22	648	62	10.28	0.005	0.604
HCC827	SOX2	PARENTAL	0	24	23	497	62	5.99	0.003	0.553
HCC827	SOX2	PARENTAL	0	24	24	592	64	4.807	0.003	0.529
HCC827	SOX2	PARENTAL	0	24	25	533	69	7.389	0.003	0.559
HCC827	SOX2	PARENTAL	0	24	26	201	77	7.002	0	0.752
HCC827	SOX2	PARENTAL	0	24	27	615	73	9.716	0.007	0.588
HCC827	SOX2	PARENTAL	0	24	28	9	74	7.549	0	0.743
HCC827	SOX2	PARENTAL	0	24	29	565	73	6.629	0.003	0.552
HCC827	SOX2	PARENTAL	0	24	30	633	78	21.015	0.005	1.578
HCC827	SOX2	PARENTAL	0	24	31	41	80	6.901	0	0.722
HCC827	SOX2	PARENTAL	0	24	32	517	90	7.741	0.002	0.593
HCC827	SOX2	PARENTAL	0	24	33	552	86	6.475	0	0.535
HCC827	SOX2	PARENTAL	0	24	34	581	89	5.669	0.003	0.531
HCC827	SOX2	PARENTAL	0	24	35	65	97	9.453	0	0.783
HCC827	SOX2	PARENTAL	0	24	36	605	96	6.405	0.003	0.535
HCC827	SOX2	PARENTAL	0	24	37	537	96	8.101	0.004	0.558
HCC827	SOX2	PARENTAL	0	24	38	29	100	8.249	0	0.733
HCC827	SOX2	PARENTAL	0	24	39	45	102	9.946	0	0.775
HCC827	SOX2	PARENTAL	0	24	40	7	114	9.636	0	0.776
HCC827	SOX2	PARENTAL	0	24	41	549	116	7.174	0.003	0.6
HCC827	SOX2	PARENTAL	0	24	42	598	118	5.471	0.002	0.534
HCC827	SOX2	PARENTAL	0	24	43	22	123	8.279	0	0.771
HCC827	SOX2	PARENTAL	0	24	44	50	134	7.861	0	0.704
HCC827	SOX2	PARENTAL	0	24	45	614	134	6.309	0.002	0.539
HCC827	SOX2	PARENTAL	0	24	46	568	142	7.901	0.004	0.551
HCC827	SOX2	PARENTAL	0	24	47	586	143	8.314	0.004	0.593
HCC827	SOX2	PARENTAL	0	24	48	600	155	6.577	0.003	0.545
HCC827	SOX2	PARENTAL	0	24	49	71	160	6.516	0	0.702
HCC827	SOX2	PARENTAL	0	24	50	33	167	7.193	0	0.692
HCC827	SOX2	PARENTAL	0	24	51	9	177	13.584	0	0.92
HCC827	SOX2	PARENTAL	0	24	52	75	194	10.36	0	0.822
HCC827	SOX2	PARENTAL	0	24	53	16	198	9.8	0.002	0.776
HCC827	SOX2	PARENTAL	0	24	54	40	217	8.149	0	0.713
HCC827	SOX2	PARENTAL	0	24	55	634	213	7.458	0.002	0.571
HCC827	SOX2	PARENTAL	0	24	56	55	221	10.327	0	0.815
HCC827	SOX2	PARENTAL	0	24	57	596	230	6.55	0.003	0.534
HCC827	SOX2	PARENTAL	0	24	58	618	229	6.092	0.001	0.515
HCC827	SOX2	PARENTAL	0	24	59	647	231	8.595	0.005	0.642
HCC827	SOX2	PARENTAL	0	24	60	662	234	9.678	0.01	0.64
HCC827	SOX2	PARENTAL	0	24	61	690	235	5.954	0.007	0.518
HCC827	SOX2	PARENTAL	0	24	62	399	235	8.015	0	0.61
HCC827	SOX2	PARENTAL	0	24	63	13	248	11.335	0	0.811
HCC827	SOX2	PARENTAL	0	24	64	383	248	8.91	0	0.64
HCC827	SOX2	PARENTAL	0	24	65	623	242	6.403	0	0.544
HCC827	SOX2	PARENTAL	0	24	66	434	245	6.333	0	0.551
HCC827	SOX2	PARENTAL	0	24	67	359	248	6.794	0	0.566
HCC827	SOX2	PARENTAL	0	24	68	672	248	7.578	0.005	0.542
HCC827	SOX2	PARENTAL	0	24	69	580	250	7.512	0.001	0.554
HCC827	SOX2	PARENTAL	0	24	70	461	261	7.884	0	0.584
HCC827	SOX2	PARENTAL	0	24	71	613	260	6.322	0.001	0.538
HCC827	SOX2	PARENTAL	0	24	72	651	261	6.029	0.005	0.514
HCC827	SOX2	PARENTAL	0	24	73	340	275	10.249	0	0.743
HCC827	SOX2	PARENTAL	0	24	74	411	259	7.25	0	0.572
HCC827	SOX2	PARENTAL	0	24	75	431	261	8.432	0	0.611
HCC827	SOX2	PARENTAL	0	24	76	388	268	7.516	0	0.678
HCC827	SOX2	PARENTAL	0	24	77	547	274	9.537	0.002	0.596
HCC827	SOX2	PARENTAL	0	24	78	369	277	8.818	0	0.622
HCC827	SOX2	PARENTAL	0	24	79	491	279	5.742	0.001	0.52
HCC827	SOX2	PARENTAL	0	24	80	638	280	5.429	0.001	0.525
HCC827	SOX2	PARENTAL	0	24	81	434	281	7.518	0	0.694
HCC827	SOX2	PARENTAL	0	24	82	416	285	8.089	0.002	0.669
HCC827	SOX2	PARENTAL	0	24	83	690	286	6.138	0.003	0.519
HCC827	SOX2	PARENTAL	0	24	84	391	296	7.399	0.085	0.87
HCC827	SOX2	PARENTAL	0	24	85	470	288	7.465	0.001	0.562
[truncated: 3,693 more rows]
