# Supplementary material for: Inhibition of mutant EGFR in lung cancer cells triggers SOX2-FOXO6-dependent survival pathways
Source: eLife. 2015 Feb 16;4:e06132. doi: 10.7554/eLife.06132 (PMC4384750; doi:10.7554/eLife.06132)
Supplement: Figure 2—source data 4. — DOI: http://dx.doi.org/10.7554/eLife.06132.012 [file elife06132s004.txt]

cells	dose uM	Cell ID	Cell X Position	Cell Y Position	Nucleus DAPI MCS Mean (Normalized Counts)	Nucleus AF488 SOX2 MCS Mean (Normalized Counts)	Nucleus AUTOFL Mean (Normalized Counts)
PC9	0	1	247	6	0.58	0	0.035
PC9	0	2	327	4	0.554	0	0.036
PC9	0	3	771	6	0.481	0	0.031
PC9	0	4	428	23	0.62	0	0.034
PC9	0	5	783	26	0.408	0	0.033
PC9	0	6	960	20	0.761	0.001	0.036
PC9	0	7	676	25	0.733	0.001	0.04
PC9	0	8	844	35	0.534	0.001	0.035
PC9	0	9	241	38	1.285	0	0.034
PC9	0	10	1022	41	1.185	0.002	0.043
PC9	0	11	1152	40	1.026	0.005	0.037
PC9	0	12	289	42	0.732	0	0.038
PC9	0	13	210	50	0.84	0	0.042
PC9	0	14	1311	68	0.9	0.003	0.033
PC9	0	15	270	67	0.629	0	0.036
PC9	0	16	623	69	0.732	0.001	0.034
PC9	0	17	39	77	0.496	0	0.036
PC9	0	18	218	76	0.53	0	0.033
PC9	0	19	1185	78	0.53	0	0.035
PC9	0	20	919	84	0.945	0.002	0.036
PC9	0	21	1018	88	0.473	0.001	0.033
PC9	0	22	598	89	0.605	0	0.037
PC9	0	23	370	94	0.756	0	0.035
PC9	0	24	1357	94	1.084	0.008	0.034
PC9	0	25	665	96	0.499	0	0.031
PC9	0	26	199	104	0.582	0	0.039
PC9	0	27	1072	120	0.473	0.001	0.032
PC9	0	28	753	112	0.487	0.001	0.035
PC9	0	29	1001	114	0.544	0.001	0.036
PC9	0	30	850	118	0.446	0	0.032
PC9	0	31	273	125	0.456	0	0.032
PC9	0	32	504	139	0.513	0	0.03
PC9	0	33	1308	138	0.882	0.004	0.037
PC9	0	34	482	142	0.788	0.001	0.036
PC9	0	35	779	147	0.693	0	0.037
PC9	0	36	19	149	0.525	0	0.032
PC9	0	37	912	156	0.681	0	0.031
PC9	0	38	689	158	0.413	0	0.032
PC9	0	39	1052	165	0.82	0.003	0.038
PC9	0	40	1208	165	1.069	0.004	0.033
PC9	0	41	1368	169	0.768	0.001	0.036
PC9	0	42	483	172	0.786	0	0.037
PC9	0	43	1133	176	0.517	0	0.038
PC9	0	44	35	177	0.904	0	0.038
PC9	0	45	405	184	0.909	0	0.035
PC9	0	46	1280	190	0.376	0	0.032
PC9	0	47	978	187	0.896	0.005	0.033
PC9	0	48	600	192	0.464	0	0.031
PC9	0	49	1165	193	0.716	0.003	0.035
PC9	0	50	706	202	0.844	0	0.032
PC9	0	51	1033	203	0.654	0.003	0.039
PC9	0	52	1143	210	0.702	0.004	0.036
PC9	0	53	366	214	0.551	0	0.039
PC9	0	54	945	214	0.873	0	0.034
PC9	0	55	520	216	0.734	0	0.033
PC9	0	56	912	217	0.478	0.001	0.033
PC9	0	57	560	217	0.536	0	0.029
PC9	0	58	641	221	0.862	0	0.032
PC9	0	59	1375	216	0.696	0.006	0.033
PC9	0	60	1271	224	0.733	0.001	0.039
PC9	0	61	392	234	0.515	0.001	0.038
PC9	0	62	1101	232	0.498	0	0.034
PC9	0	63	739	239	0.582	0.001	0.033
PC9	0	64	566	238	0.707	0	0.033
PC9	0	65	361	242	0.684	0	0.036
PC9	0	66	942	244	0.691	0	0.033
PC9	0	67	1331	246	0.924	0.002	0.033
PC9	0	68	485	247	0.593	0	0.034
PC9	0	69	105	258	0.459	0	0.037
PC9	0	70	1182	256	1.381	0.008	0.042
PC9	0	71	254	261	0.562	0	0.037
PC9	0	72	880	262	0.549	0	0.029
PC9	0	73	401	262	0.437	0	0.035
PC9	0	74	47	269	0.715	0	0.036
PC9	0	75	728	271	0.403	0	0.027
PC9	0	76	1124	272	0.891	0.002	0.033
PC9	0	77	1191	269	1.004	0.015	0.033
PC9	0	78	358	273	0.485	0	0.035
PC9	0	79	613	275	0.452	0	0.029
PC9	0	80	1020	280	0.731	0	0.033
PC9	0	81	1256	282	0.67	0	0.032
PC9	0	82	274	285	0.548	0	0.034
PC9	0	83	427	303	0.489	0	0.033
PC9	0	84	1057	303	0.715	0	0.033
PC9	0	85	781	307	0.423	0	0.029
PC9	0	86	70	309	0.752	0	0.037
PC9	0	87	1247	327	0.718	0.001	0.033
PC9	0	88	35	330	0.684	0	0.038
PC9	0	89	1320	336	0.863	0.006	0.036
PC9	0	90	290	339	0.51	0	0.037
PC9	0	91	134	341	0.557	0	0.038
PC9	0	92	680	356	0.466	0	0.031
PC9	0	93	928	360	0.652	0	0.032
PC9	0	94	43	366	0.644	0	0.034
PC9	0	95	705	373	0.512	0	0.029
PC9	0	96	1120	371	0.801	0.001	0.034
PC9	0	97	748	384	0.674	0	0.034
PC9	0	98	876	382	0.887	0.001	0.034
PC9	0	99	1378	390	0.539	0.001	0.036
PC9	0	100	1221	390	0.519	0.002	0.034
PC9	0	101	1293	402	0.84	0.004	0.041
PC9	0	102	1046	398	0.468	0	0.031
PC9	0	103	466	400	0.479	0	0.029
PC9	0	104	870	411	0.509	0	0.033
PC9	0	105	385	420	0.746	0	0.034
PC9	0	106	41	427	0.822	0	0.034
PC9	0	107	1349	428	0.837	0.001	0.033
PC9	0	108	1122	436	0.516	0	0.034
PC9	0	109	89	445	0.726	0	0.034
PC9	0	110	1233	447	1.195	0.004	0.037
PC9	0	111	1167	451	0.874	0.004	0.036
PC9	0	112	61	456	0.666	0	0.034
PC9	0	113	883	456	0.561	0	0.033
PC9	0	114	991	463	0.507	0	0.031
PC9	0	115	698	462	0.609	0	0.03
PC9	0	116	835	465	0.527	0	0.03
PC9	0	117	350	466	0.678	0	0.03
PC9	0	118	464	470	0.416	0	0.029
PC9	0	119	1247	462	0.921	0.003	0.033
PC9	0	120	1200	486	0.867	0.005	0.035
PC9	0	121	937	502	0.649	0	0.032
PC9	0	122	1142	504	0.958	0.002	0.039
PC9	0	123	1174	505	1.092	0.006	0.035
PC9	0	124	532	516	0.48	0	0.032
PC9	0	125	350	518	0.596	0	0.032
PC9	0	126	195	522	0.578	0	0.037
PC9	0	127	33	523	0.598	0	0.034
PC9	0	128	923	522	0.459	0	0.03
PC9	0	129	1060	526	0.668	0	0.033
PC9	0	130	149	525	0.729	0	0.034
PC9	0	131	1117	523	0.878	0.002	0.035
PC9	0	132	914	551	0.524	0	0.033
PC9	0	133	1227	555	0.735	0.002	0.034
PC9	0	134	552	561	0.7	0	0.032
PC9	0	135	1272	565	0.636	0.001	0.031
PC9	0	136	655	567	0.495	0	0.032
PC9	0	137	22	576	0.841	0	0.034
PC9	0	138	1322	574	0.702	0.001	0.036
PC9	0	139	726	579	0.597	0	0.029
PC9	0	140	86	585	0.721	0	0.033
PC9	0	141	124	588	0.586	0	0.034
PC9	0	142	490	588	0.631	0	0.031
PC9	0	143	956	596	0.492	0	0.03
PC9	0	144	551	602	0.633	0	0.03
PC9	0	145	1118	601	0.477	0	0.031
PC9	0	146	1075	607	0.432	0	0.029
PC9	0	147	1223	612	0.62	0.002	0.038
PC9	0	148	903	617	0.535	0	0.029
PC9	0	149	309	619	0.89	0	0.037
PC9	0	150	463	641	0.509	0	0.027
PC9	0	151	420	653	0.562	0	0.029
PC9	0	152	1040	651	0.434	0	0.032
PC9	0	153	975	663	0.901	0.001	0.032
PC9	0	154	1240	660	0.906	0.006	0.036
PC9	0	155	771	663	0.502	0	0.032
PC9	0	156	1177	666	0.393	0	0.031
PC9	0	157	613	688	0.836	0	0.032
PC9	0	158	913	695	0.542	0	0.03
PC9	0	159	1225	698	0.73	0.002	0.036
PC9	0	160	813	704	0.545	0	0.029
PC9	0	161	150	711	0.605	0	0.035
PC9	0	162	968	710	0.727	0.002	0.035
PC9	0	163	1066	729	0.378	0	0.03
PC9	0	164	246	738	0.756	0	0.033
PC9	0	165	623	739	0.554	0	0.03
PC9	0	166	1034	742	0.473	0	0.03
PC9	0	167	1099	743	0.441	0	0.031
PC9	0	168	450	758	0.66	0	0.03
PC9	0	169	530	759	0.826	0	0.032
PC9	0	170	1232	758	1.025	0.006	0.035
PC9	0	171	1250	760	1.31	0.005	0.039
PC9	0	172	743	763	0.794	0	0.035
PC9	0	173	919	777	0.736	0	0.033
PC9	0	174	643	788	0.631	0	0.031
PC9	0	175	818	782	0.882	0	0.032
PC9	0	176	981	786	0.643	0.001	0.035
PC9	0	177	1185	784	0.784	0.005	0.036
PC9	0	178	474	792	0.547	0	0.031
PC9	0	179	757	794	0.587	0	0.034
PC9	0	180	1133	800	0.76	0.001	0.031
PC9	0	181	1295	807	0.84	0.004	0.037
PC9	0	182	908	811	0.737	0.001	0.034
PC9	0	183	791	804	0.822	0.001	0.035
PC9	0	184	399	809	0.882	0	0.034
PC9	0	185	618	816	0.543	0	0.029
PC9	0	186	1356	812	0.562	0	0.033
PC9	0	187	833	817	0.513	0	0.032
PC9	0	188	704	833	0.534	0	0.03
PC9	0	189	1218	834	0.838	0.001	0.033
PC9	0	190	24	838	0.435	0	0.033
PC9	0	191	1000	831	1.391	0.004	0.042
PC9	0	192	988	844	0.634	0.003	0.034
PC9	0	193	1011	845	1.224	0.004	0.039
PC9	0	194	788	858	0.477	0	0.028
PC9	0	195	1388	854	0.468	0	0.031
PC9	0	196	735	860	0.493	0	0.03
PC9	0	197	269	864	0.699	0	0.031
PC9	0	198	650	864	0.599	0	0.031
PC9	0	199	1068	869	0.74	0.001	0.034
PC9	0	200	604	871	0.57	0	0.028
PC9	0	201	1333	876	0.576	0.001	0.033
PC9	0	202	884	875	0.799	0	0.031
PC9	0	203	1147	876	0.938	0.003	0.036
PC9	0	204	675	890	0.95	0.001	0.033
PC9	0	205	97	893	0.654	0	0.035
PC9	0	206	1104	894	0.797	0.004	0.035
PC9	0	207	152	902	0.672	0	0.036
PC9	0	208	844	901	0.637	0	0.032
PC9	0	209	484	936	0.324	0	0.03
PC9	0	210	1239	914	0.735	0.001	0.032
PC9	0	211	465	912	0.242	0	0.032
PC9	0	212	1021	911	1.031	0.002	0.034
PC9	0	213	737	916	0.564	0	0.032
PC9	0	214	876	923	0.832	0.002	0.035
PC9	0	215	999	924	0.704	0.003	0.035
PC9	0	216	1163	925	0.91	0.001	0.032
PC9	0	217	1315	933	0.508	0.001	0.032
PC9	0	218	944	938	1.008	0.002	0.034
PC9	0	219	893	944	0.71	0	0.03
PC9	0	220	450	945	0.247	0	0.029
PC9	0	221	869	953	0.968	0.002	0.036
PC9	0	222	21	956	0.67	0	0.036
PC9	0	223	630	959	0.405	0	0.027
PC9	0	224	1215	956	0.407	0	0.033
PC9	0	225	676	959	0.666	0	0.03
PC9	0	226	1034	967	0.644	0.002	0.037
PC9	0	227	1128	969	0.91	0.002	0.036
PC9	0	228	809	979	0.507	0	0.028
PC9	0	229	91	986	0.613	0	0.034
PC9	0	230	735	986	0.702	0	0.032
PC9	0	231	1308	988	0.5	0	0.029
PC9	0	232	1246	991	0.688	0.001	0.033
PC9	0	233	573	995	0.418	0	0.029
PC9	0	234	1156	997	0.887	0.001	0.033
PC9	0	235	1354	1002	0.457	0	0.031
PC9	0	236	1220	1002	0.56	0.001	0.033
PC9	0	237	1374	1010	0.514	0	0.03
PC9	0	238	765	1009	0.596	0	0.031
PC9	0	239	1070	1009	0.569	0	0.03
PC9	0	240	737	1015	0.787	0	0.033
PC9	0	241	421	1019	1.116	0	0.035
PC9	0	242	614	1021	0.663	0	0.032
PC9	0	243	949	1021	0.526	0	0.03
PC9	0	244	1120	1023	0.345	0	0.027
PC9	0	245	878	1026	0.614	0	0.029
PC9	0	246	1025	1027	0.459	0	0.033
PC9	0	247	359	1029	0.688	0	0.03
PC9	0	248	19	1030	0.947	0	0.038
PC9	0	1	177	25	1.025	0	0.037
PC9	0	2	413	34	0.607	0	0.035
PC9	0	3	236	43	0.797	0	0.036
PC9	0	4	183	51	0.682	0	0.032
PC9	0	5	13	83	0.724	0	0.035
PC9	0	6	328	96	1.067	0	0.039
PC9	0	7	558	104	0.656	0	0.033
PC9	0	8	650	107	0.776	0	0.032
PC9	0	9	43	111	0.802	0	0.036
PC9	0	10	297	118	1.195	0	0.04
PC9	0	11	199	124	0.668	0	0.032
PC9	0	12	392	133	1.006	0	0.035
PC9	0	13	1295	146	0.991	0	0.033
PC9	0	14	65	162	0.829	0	0.031
PC9	0	15	845	167	0.53	0	0.027
PC9	0	16	886	170	0.732	0.001	0.037
PC9	0	17	1045	183	0.902	0	0.031
PC9	0	18	830	184	0.69	0.001	0.034
PC9	0	19	265	192	0.875	0	0.033
PC9	0	20	323	193	0.72	0	0.032
PC9	0	21	99	204	0.548	0	0.03
PC9	0	22	843	210	0.931	0	0.034
PC9	0	23	130	216	0.812	0	0.033
PC9	0	24	763	236	0.629	0	0.033
PC9	0	25	299	249	0.794	0	0.035
PC9	0	26	337	260	0.533	0	0.031
PC9	0	27	1367	267	1.092	0.001	0.035
PC9	0	28	728	272	0.489	0	0.032
PC9	0	29	637	282	0.725	0	0.03
PC9	0	30	396	284	0.613	0	0.03
PC9	0	31	90	298	0.714	0	0.036
PC9	0	32	120	310	1.224	0	0.038
PC9	0	33	20	318	0.725	0	0.039
PC9	0	34	1209	322	1.332	0.002	0.037
PC9	0	35	942	317	0.396	0	0.028
PC9	0	36	152	326	0.71	0	0.033
PC9	0	37	882	345	0.716	0	0.031
PC9	0	38	591	347	0.738	0	0.032
PC9	0	39	32	348	0.563	0	0.034
PC9	0	40	737	358	0.459	0	0.029
PC9	0	41	508	365	0.568	0	0.032
PC9	0	42	1370	370	0.566	0	0.032
PC9	0	43	294	367	1.049	0	0.033
PC9	0	44	199	371	0.516	0	0.033
PC9	0	45	1050	369	0.497	0	0.032
PC9	0	46	757	378	0.692	0	0.031
PC9	0	47	1110	385	0.774	0	0.029
PC9	0	48	461	386	0.586	0	0.032
PC9	0	49	1187	405	0.689	0	0.03
PC9	0	50	393	404	0.703	0	0.032
PC9	0	51	590	416	0.576	0	0.03
PC9	0	52	297	435	0.555	0	0.028
PC9	0	53	170	441	0.718	0	0.033
PC9	0	54	615	452	0.68	0	0.03
PC9	0	55	667	454	0.931	0	0.029
PC9	0	56	1096	462	0.592	0	0.033
PC9	0	57	520	467	0.543	0	0.029
PC9	0	58	609	483	0.629	0	0.027
PC9	0	59	772	487	0.661	0	0.031
PC9	0	60	1273	488	0.646	0	0.029
PC9	0	61	898	511	0.753	0	0.027
PC9	0	62	423	491	0.745	0	0.03
PC9	0	63	184	497	0.594	0	0.031
PC9	0	64	267	494	0.577	0	0.035
PC9	0	65	138	508	0.803	0	0.034
PC9	0	66	389	515	0.688	0	0.033
PC9	0	67	166	515	0.751	0	0.033
PC9	0	68	1317	522	0.485	0	0.029
PC9	0	69	1389	524	0.352	0	0.03
PC9	0	70	515	551	0.8	0	0.027
PC9	0	71	1122	546	0.601	0	0.03
PC9	0	72	814	547	0.567	0	0.03
PC9	0	73	1265	555	0.396	0	0.031
PC9	0	74	787	559	0.905	0	0.033
PC9	0	75	726	563	0.494	0	0.03
PC9	0	76	616	577	0.506	0	0.03
PC9	0	77	1051	572	0.725	0	0.03
PC9	0	78	160	585	0.596	0	0.03
PC9	0	79	305	591	0.61	0	0.03
PC9	0	80	1010	597	0.843	0	0.03
PC9	0	81	1292	592	1.031	0.001	0.032
PC9	0	82	1149	592	0.776	0.001	0.034
PC9	0	83	780	602	0.551	0	0.028
PC9	0	84	954	628	0.651	0	0.027
PC9	0	85	1180	630	0.629	0	0.033
PC9	0	86	1382	631	0.648	0	0.033
PC9	0	87	761	636	0.695	0	0.03
PC9	0	88	640	653	0.975	0	0.029
PC9	0	89	787	657	1.085	0	0.032
PC9	0	90	1097	661	0.673	0	0.033
PC9	0	91	752	672	0.539	0	0.027
PC9	0	92	216	679	0.663	0	0.029
PC9	0	93	189	689	0.815	0	0.035
PC9	0	94	690	689	0.941	0	0.031
PC9	0	95	1228	685	1.471	0.001	0.029
PC9	0	96	736	689	0.819	0	0.033
PC9	0	97	290	691	0.699	0	0.031
PC9	0	98	913	694	0.781	0	0.028
PC9	0	99	1103	692	0.682	0.001	0.033
PC9	0	100	1205	695	0.726	0.001	0.035
PC9	0	101	500	702	0.809	0	0.029
PC9	0	102	7	706	0.706	0	0.031
PC9	0	103	319	705	0.51	0	0.027
PC9	0	104	463	706	0.65	0	0.031
PC9	0	105	1277	708	1.155	0.001	0.031
PC9	0	106	1355	708	0.601	0	0.029
PC9	0	107	1258	715	1.31	0.001	0.029
PC9	0	108	839	727	0.782	0	0.029
PC9	0	109	439	722	0.942	0	0.03
PC9	0	110	175	732	0.604	0	0.029
PC9	0	111	974	743	0.544	0	0.028
PC9	0	112	460	748	1.044	0	0.029
PC9	0	113	554	754	0.67	0	0.03
PC9	0	114	1322	761	0.83	0.001	0.036
PC9	0	115	676	772	0.67	0	0.029
PC9	0	116	726	769	0.674	0	0.029
PC9	0	117	19	773	1.14	0	0.032
PC9	0	118	398	784	0.674	0	0.033
PC9	0	119	895	793	0.436	0	0.027
PC9	0	120	1270	793	1.462	0.001	0.032
PC9	0	121	328	790	0.773	0	0.032
PC9	0	122	766	796	1.041	0	0.028
PC9	0	123	15	798	0.833	0	0.036
PC9	0	124	1036	803	1.283	0	0.031
PC9	0	125	181	805	0.914	0	0.031
PC9	0	126	422	807	0.573	0	0.032
PC9	0	127	930	816	0.627	0	0.027
PC9	0	128	977	827	0.672	0	0.029
PC9	0	129	816	841	0.654	0	0.028
PC9	0	130	1248	842	0.779	0	0.033
PC9	0	131	64	838	0.535	0	0.031
PC9	0	132	663	847	1.007	0	0.03
PC9	0	133	893	856	0.975	0	0.028
PC9	0	134	520	882	0.778	0	0.029
PC9	0	135	139	881	1.014	0	0.032
PC9	0	136	426	896	0.508	0	0.029
PC9	0	137	151	903	0.732	0	0.033
PC9	0	138	608	904	1.115	0	0.035
PC9	0	139	45	906	0.738	0	0.033
PC9	0	140	915	916	1.107	0	0.033
PC9	0	141	1009	925	0.63	0	0.028
PC9	0	142	135	927	0.997	0	0.035
PC9	0	143	1194	939	0.673	0	0.034
PC9	0	144	1384	948	1.089	0	0.032
PC9	0	145	375	947	0.697	0	0.031
PC9	0	146	1353	954	0.865	0	0.032
PC9	0	147	235	961	0.673	0	0.032
PC9	0	148	47	962	0.941	0	0.03
PC9	0	149	925	971	0.515	0	0.03
PC9	0	150	616	973	0.971	0	0.03
PC9	0	151	793	987	0.612	0	0.028
PC9	0	152	1374	978	0.724	0.001	0.032
PC9	0	153	724	975	0.769	0	0.031
PC9	0	154	1243	984	0.737	0	0.032
PC9	0	155	710	993	0.578	0	0.029
PC9	0	156	1059	998	0.571	0	0.029
PC9	0	157	501	1002	0.926	0	0.031
PC9	0	158	1386	1008	0.699	0	0.032
PC9	0	159	727	1010	0.895	0	0.032
PC9	0	160	543	1019	0.695	0	0.03
PC9	0	161	837	1018	0.865	0	0.029
PC9	0	162	19	1016	0.626	0	0.028
PC9	0	163	1168	1017	0.503	0	0.032
PC9	0	164	294	1018	0.493	0	0.034
PC9	0	165	1127	1023	0.768	0	0.029
PC9	0	166	1258	1029	0.99	0	0.03
PC9	0	167	969	1035	0.408	0	0.028
PC9	0	168	447	1036	0.432	0	0.029
PC9	0	169	520	1036	0.452	0	0.028
PC9	0	170	625	1036	0.398	0	0.027
PC9	0	1	589	10	0.527	0	0.029
PC9	0	2	24	20	0.993	0	0.036
PC9	0	3	182	21	0.719	0	0.035
PC9	0	4	52	22	0.747	0	0.037
PC9	0	5	254	29	0.849	0	0.032
PC9	0	6	792	36	0.691	0	0.03
PC9	0	7	108	38	0.855	0	0.034
PC9	0	8	421	40	1.141	0	0.034
PC9	0	9	5	45	0.817	0	0.035
PC9	0	10	1312	58	1.277	0.002	0.035
PC9	0	11	892	64	0.494	0	0.029
PC9	0	12	73	68	0.488	0	0.031
PC9	0	13	1024	69	0.573	0	0.035
PC9	0	14	639	78	0.592	0	0.029
PC9	0	15	1194	82	0.667	0	0.033
PC9	0	16	182	85	0.946	0	0.034
PC9	0	17	459	83	0.793	0	0.031
PC9	0	18	1237	89	0.945	0.001	0.034
PC9	0	19	358	102	0.529	0	0.034
PC9	0	20	1340	118	0.577	0.001	0.036
PC9	0	21	1171	118	0.926	0.001	0.034
PC9	0	22	233	137	0.822	0	0.031
PC9	0	23	46	141	0.944	0	0.038
PC9	0	24	977	140	0.733	0	0.031
PC9	0	25	155	145	0.538	0	0.029
PC9	0	26	557	146	0.594	0	0.031
PC9	0	27	1182	147	0.79	0.001	0.033
PC9	0	28	1282	151	0.831	0.001	0.035
PC9	0	29	1211	162	1.037	0.001	0.037
PC9	0	30	839	162	0.778	0	0.031
PC9	0	31	757	173	0.678	0	0.031
PC9	0	32	764	213	0.975	0	0.031
PC9	0	33	988	216	0.678	0	0.03
PC9	0	34	9	228	0.748	0	0.034
PC9	0	35	236	226	0.525	0	0.032
PC9	0	36	482	237	0.873	0	0.032
PC9	0	37	596	241	0.749	0	0.029
PC9	0	38	359	244	0.829	0	0.032
PC9	0	39	860	251	0.667	0	0.031
PC9	0	40	1203	272	0.44	0	0.029
PC9	0	41	171	253	0.569	0	0.031
PC9	0	42	1053	256	0.705	0	0.032
PC9	0	43	118	259	0.578	0	0.032
PC9	0	44	57	263	0.767	0	0.035
PC9	0	45	92	265	0.693	0	0.037
PC9	0	46	826	270	0.772	0	0.029
PC9	0	47	738	284	0.607	0	0.03
PC9	0	48	341	290	1.014	0	0.031
PC9	0	49	966	302	0.749	0	0.033
PC9	0	50	883	320	0.923	0	0.029
PC9	0	51	343	322	0.452	0	0.031
PC9	0	52	1062	323	0.669	0	0.033
PC9	0	53	975	336	0.737	0	0.031
PC9	0	54	594	334	0.711	0	0.033
PC9	0	55	386	348	0.84	0	0.032
PC9	0	56	475	352	0.927	0	0.031
PC9	0	57	669	352	0.539	0	0.028
PC9	0	58	715	354	1.117	0	0.034
PC9	0	59	1100	353	0.833	0	0.032
PC9	0	60	438	361	0.811	0	0.03
PC9	0	61	990	374	1.06	0	0.033
PC9	0	62	918	375	0.615	0	0.031
PC9	0	63	1028	374	0.862	0	0.036
PC9	0	64	570	380	0.595	0	0.03
PC9	0	65	78	392	0.961	0	0.034
PC9	0	66	1121	404	0.965	0.001	0.03
PC9	0	67	478	416	0.665	0	0.031
PC9	0	68	434	420	0.893	0	0.034
PC9	0	69	1276	423	0.794	0	0.031
PC9	0	70	288	422	0.621	0	0.031
PC9	0	71	1173	431	1.066	0.001	0.032
PC9	0	72	1136	435	1.086	0	0.036
PC9	0	73	1329	439	0.737	0	0.034
PC9	0	74	672	450	1.117	0	0.033
PC9	0	75	1216	446	1.004	0.001	0.032
PC9	0	76	486	445	0.766	0	0.028
PC9	0	77	123	453	0.728	0	0.035
PC9	0	78	23	480	0.788	0	0.034
PC9	0	79	1373	474	0.726	0	0.034
PC9	0	80	304	478	0.664	0	0.031
PC9	0	81	775	483	0.898	0	0.032
PC9	0	82	143	485	0.954	0	0.034
PC9	0	83	575	484	0.524	0	0.028
PC9	0	84	349	489	0.928	0	0.031
PC9	0	85	1321	496	0.74	0	0.033
PC9	0	86	994	509	0.724	0	0.028
PC9	0	87	601	515	0.851	0	0.032
PC9	0	88	225	514	0.682	0	0.034
PC9	0	89	575	525	0.892	0	0.034
PC9	0	90	1158	526	1.046	0.001	0.034
PC9	0	91	535	527	0.696	0	0.032
PC9	0	92	693	532	0.977	0	0.034
PC9	0	93	209	531	0.704	0	0.035
PC9	0	94	886	544	0.752	0	0.032
PC9	0	95	1056	549	0.863	0	0.033
PC9	0	96	476	551	0.642	0	0.029
PC9	0	97	547	560	0.69	0	0.033
PC9	0	98	1097	559	0.676	0	0.037
PC9	0	99	360	570	0.424	0	0.03
PC9	0	100	255	588	0.695	0	0.035
PC9	0	101	28	598	0.854	0	0.036
PC9	0	102	152	609	0.651	0	0.034
PC9	0	103	301	616	0.773	0	0.029
PC9	0	104	1332	615	0.568	0	0.032
PC9	0	105	130	637	0.579	0	0.033
PC9	0	106	824	648	1.079	0	0.031
PC9	0	107	81	652	0.553	0	0.036
PC9	0	108	13	656	0.439	0	0.03
PC9	0	109	623	651	0.675	0	0.031
PC9	0	110	266	652	1.012	0	0.031
PC9	0	111	500	652	0.832	0	0.033
PC9	0	112	348	661	0.85	0	0.032
PC9	0	113	530	659	0.581	0	0.032
PC9	0	114	741	663	0.739	0	0.03
PC9	0	115	443	669	1.257	0	0.033
PC9	0	116	1040	667	0.591	0.001	0.032
PC9	0	117	106	668	0.662	0	0.034
PC9	0	118	234	676	0.4	0	0.033
PC9	0	119	689	685	0.812	0	0.031
PC9	0	120	15	694	0.781	0	0.033
PC9	0	121	1105	694	0.793	0	0.034
PC9	0	122	1389	702	0.408	0	0.035
PC9	0	123	1211	709	0.578	0	0.03
PC9	0	124	353	712	0.773	0	0.031
PC9	0	125	1365	718	0.785	0	0.034
PC9	0	126	795	719	1.069	0	0.03
PC9	0	127	899	722	0.955	0	0.031
PC9	0	128	448	728	0.734	0	0.034
PC9	0	129	1382	742	0.702	0.001	0.033
PC9	0	130	1057	742	0.629	0	0.029
PC9	0	131	1187	751	0.479	0	0.029
PC9	0	132	801	762	1.262	0	0.031
PC9	0	133	698	770	0.863	0	0.032
PC9	0	134	771	778	0.812	0	0.03
PC9	0	135	1048	773	1.083	0	0.033
PC9	0	136	1362	775	0.754	0	0.034
PC9	0	137	22	780	0.694	0	0.033
PC9	0	138	83	788	0.589	0	0.032
PC9	0	139	182	791	0.612	0	0.031
PC9	0	140	966	794	0.8	0	0.031
PC9	0	141	394	805	0.624	0	0.027
PC9	0	142	733	807	0.903	0	0.032
PC9	0	143	182	841	0.569	0	0.035
PC9	0	144	283	847	0.631	0	0.034
PC9	0	145	648	857	0.518	0	0.027
PC9	0	146	1041	853	0.548	0	0.029
PC9	0	147	1177	858	0.606	0	0.029
PC9	0	148	1211	860	0.507	0	0.032
PC9	0	149	1338	862	0.599	0	0.031
PC9	0	150	499	867	0.867	0	0.029
PC9	0	151	151	871	0.682	0	0.036
PC9	0	152	1067	881	0.49	0	0.029
PC9	0	153	1311	889	0.76	0	0.031
PC9	0	154	556	907	0.515	0	0.026
PC9	0	155	185	905	0.754	0	0.033
PC9	0	156	985	905	0.645	0	0.03
PC9	0	157	412	918	0.593	0	0.031
PC9	0	158	342	941	0.661	0	0.029
PC9	0	159	878	944	0.648	0	0.03
PC9	0	160	1156	949	0.513	0	0.029
PC9	0	161	1262	957	0.834	0	0.031
PC9	0	162	766	956	0.634	0	0.029
PC9	0	163	1122	958	0.595	0	0.031
PC9	0	164	178	955	0.6	0	0.038
PC9	0	165	1000	960	0.607	0	0.031
PC9	0	166	1200	963	0.755	0	0.034
PC9	0	167	1364	962	0.626	0	0.028
PC9	0	168	517	987	0.598	0	0.029
PC9	0	169	1194	991	0.814	0	0.03
PC9	0	170	818	994	0.664	0	0.029
PC9	0	171	1019	998	0.966	0	0.032
PC9	0	172	1161	1004	0.672	0	0.033
PC9	0	173	365	1016	1.01	0	0.033
PC9	0	174	1132	1017	0.85	0	0.033
PC9	0	175	1194	1024	1.13	0	0.034
PC9	0	176	1071	1025	0.654	0	0.031
PC9	0	177	1310	1032	0.895	0	0.035
PC9	0	178	1161	1033	0.772	0	0.032
PC9	0	179	403	1035	0.508	0	0.028
PC9	0	180	808	1036	0.308	0	0.027
PC9	0	1	459	13	0.802	0	0.033
PC9	0	2	507	7	0.402	0	0.031
PC9	0	3	1047	5	0.55	0	0.031
PC9	0	4	1174	10	0.458	0	0.033
PC9	0	5	1247	12	0.49	0	0.033
PC9	0	6	840	19	0.686	0	0.032
PC9	0	7	626	24	0.779	0	0.036
PC9	0	8	729	38	0.475	0	0.03
PC9	0	9	297	49	0.603	0	0.035
PC9	0	10	987	50	0.562	0	0.03
PC9	0	11	1258	54	0.934	0.001	0.033
PC9	0	12	393	64	0.449	0	0.032
PC9	0	13	655	56	0.703	0	0.037
PC9	0	14	1024	70	0.524	0	0.03
PC9	0	15	901	77	0.442	0	0.03
PC9	0	16	1383	98	0.653	0	0.033
PC9	0	17	1073	103	0.396	0	0.029
PC9	0	18	834	109	0.41	0	0.032
PC9	0	19	651	113	0.566	0	0.033
PC9	0	20	684	132	0.536	0	0.028
PC9	0	21	246	133	0.603	0	0.033
PC9	0	22	502	130	0.578	0	0.034
PC9	0	23	1223	131	0.596	0	0.034
PC9	0	24	1173	140	0.517	0	0.032
PC9	0	25	1271	138	0.642	0	0.033
PC9	0	26	47	144	0.636	0	0.035
PC9	0	27	110	157	0.911	0	0.037
PC9	0	28	490	159	0.584	0	0.035
PC9	0	29	824	163	0.545	0	0.031
PC9	0	30	110	173	0.772	0	0.036
PC9	0	31	1117	181	0.441	0	0.027
PC9	0	32	929	183	0.512	0	0.031
PC9	0	33	1022	189	0.516	0	0.029
PC9	0	34	1349	189	0.553	0	0.032
PC9	0	35	825	191	0.646	0	0.033
PC9	0	36	660	200	0.431	0	0.028
PC9	0	37	329	200	0.661	0	0.033
PC9	0	38	1256	203	0.909	0.001	0.035
PC9	0	39	296	211	0.528	0	0.034
PC9	0	40	704	215	0.884	0	0.032
PC9	0	41	876	217	0.559	0	0.031
PC9	0	42	438	220	0.819	0	0.033
PC9	0	43	1268	234	0.417	0	0.032
PC9	0	44	786	237	0.547	0	0.03
PC9	0	45	565	241	0.867	0	0.033
PC9	0	46	895	240	0.692	0	0.033
PC9	0	47	1358	249	0.854	0.001	0.034
PC9	0	48	1093	264	0.432	0	0.029
PC9	0	49	1152	266	0.499	0	0.03
PC9	0	50	331	270	0.521	0	0.03
PC9	0	51	602	271	0.661	0	0.034
PC9	0	52	962	272	0.867	0	0.032
PC9	0	53	1061	297	0.417	0	0.028
PC9	0	54	1223	303	0.498	0	0.03
PC9	0	55	168	305	0.69	0	0.033
PC9	0	56	1275	313	0.368	0	0.03
PC9	0	57	1179	336	0.575	0	0.033
PC9	0	58	1064	340	0.751	0.001	0.033
PC9	0	59	1354	336	0.872	0.001	0.033
PC9	0	60	843	341	0.411	0	0.029
PC9	0	61	697	346	0.397	0	0.031
PC9	0	62	961	343	0.934	0	0.034
PC9	0	63	996	345	0.729	0	0.032
PC9	0	64	115	351	0.564	0	0.032
PC9	0	65	881	356	0.599	0	0.03
PC9	0	66	476	367	0.75	0	0.033
PC9	0	67	1173	365	0.686	0.001	0.034
PC9	0	68	845	371	0.718	0	0.032
PC9	0	69	1379	372	0.547	0	0.033
PC9	0	70	1281	373	0.436	0	0.031
PC9	0	71	875	390	0.689	0	0.031
PC9	0	72	1107	393	0.492	0	0.032
PC9	0	73	1189	396	0.366	0	0.028
PC9	0	74	824	407	0.848	0	0.034
PC9	0	75	13	412	0.57	0	0.033
PC9	0	76	690	418	0.594	0	0.03
PC9	0	77	447	423	0.77	0	0.032
PC9	0	78	233	424	0.802	0	0.034
PC9	0	79	1076	437	0.474	0	0.03
PC9	0	80	1309	428	0.504	0	0.032
PC9	0	81	858	434	0.69	0	0.031
PC9	0	82	13	443	0.898	0	0.036
PC9	0	83	603	441	0.739	0	0.033
PC9	0	84	686	443	0.621	0	0.032
PC9	0	85	656	449	0.683	0	0.029
PC9	0	86	362	455	1.021	0	0.032
PC9	0	87	1330	469	0.593	0.001	0.034
PC9	0	88	1207	469	0.569	0	0.032
PC9	0	89	981	472	0.751	0	0.03
PC9	0	90	1113	485	0.526	0	0.029
PC9	0	91	874	490	0.83	0	0.032
PC9	0	92	1358	492	0.595	0	0.032
PC9	0	93	1268	497	0.688	0	0.03
PC9	0	94	488	508	0.961	0	0.033
PC9	0	95	453	503	0.474	0	0.034
PC9	0	96	612	517	0.882	0	0.032
PC9	0	97	1103	521	0.562	0	0.031
PC9	0	98	1178	524	0.532	0	0.031
PC9	0	99	61	533	0.737	0	0.032
PC9	0	100	1307	540	0.551	0.001	0.033
PC9	0	101	300	539	0.964	0	0.033
PC9	0	102	971	561	0.546	0	0.029
PC9	0	103	1117	566	0.604	0.001	0.035
PC9	0	104	1211	593	0.662	0	0.032
PC9	0	105	1039	595	0.456	0	0.032
PC9	0	106	54	608	0.816	0	0.034
PC9	0	107	1006	623	0.623	0	0.032
PC9	0	108	351	622	0.787	0.001	0.035
PC9	0	109	1301	635	0.446	0	0.03
PC9	0	110	145	644	0.662	0	0.032
PC9	0	111	1135	646	0.465	0	0.029
PC9	0	112	953	646	0.949	0.001	0.031
PC9	0	113	1072	651	0.646	0	0.032
PC9	0	114	538	673	0.62	0	0.028
PC9	0	115	897	683	0.637	0	0.029
PC9	0	116	974	683	0.42	0	0.027
PC9	0	117	264	694	0.855	0	0.033
PC9	0	118	709	703	0.547	0	0.031
PC9	0	119	1371	726	0.828	0	0.032
PC9	0	120	811	735	0.606	0	0.031
PC9	0	121	469	739	0.635	0	0.031
PC9	0	122	600	742	0.813	0	0.028
PC9	0	123	47	745	0.532	0	0.036
PC9	0	124	950	749	0.671	0	0.028
PC9	0	125	1269	774	0.339	0	0.029
PC9	0	126	829	762	0.645	0	0.029
PC9	0	127	168	785	0.803	0	0.032
PC9	0	128	1100	786	0.443	0	0.032
PC9	0	129	823	818	1.047	0	0.031
PC9	0	130	468	826	0.425	0	0.032
PC9	0	131	655	835	0.724	0	0.033
PC9	0	132	419	848	0.631	0	0.03
PC9	0	133	1012	885	0.488	0	0.029
PC9	0	134	289	887	0.544	0	0.033
PC9	0	135	1379	896	0.903	0	0.029
PC9	0	136	670	899	0.601	0	0.029
PC9	0	137	1321	914	0.674	0.001	0.031
PC9	0	138	1056	920	0.545	0	0.029
PC9	0	139	885	939	0.543	0	0.028
PC9	0	140	1240	939	0.554	0	0.031
PC9	0	141	1170	950	0.535	0	0.032
PC9	0	142	274	942	0.878	0	0.031
PC9	0	143	1032	964	0.48	0	0.03
PC9	0	144	611	968	0.484	0	0.027
PC9	0	145	170	971	0.509	0	0.032
PC9	0	146	1335	976	0.609	0	0.028
PC9	0	147	429	984	0.684	0	0.031
PC9	0	148	939	995	0.692	0	0.031
PC9	0	149	1099	994	0.433	0	0.03
PC9	0	150	996	1000	0.61	0	0.032
PC9	0	151	353	1009	0.57	0	0.032
PC9	0	152	1272	1006	0.546	0	0.03
PC9	0	153	720	1017	0.676	0	0.03
PC9	0	154	483	1034	0.38	0	0.027
PC9	0	155	52	1036	0.442	0	0.028
PC9	0	1	149	7	0.498	0	0.039
PC9	0	2	463	6	0.645	0	0.035
PC9	0	3	589	4	0.41	0	0.033
PC9	0	4	1027	10	0.469	0	0.03
PC9	0	5	1098	11	0.844	0.006	0.037
PC9	0	6	1178	6	0.661	0.005	0.04
PC9	0	7	898	16	0.923	0.002	0.036
PC9	0	8	295	18	0.462	0	0.039
PC9	0	9	848	19	0.729	0.001	0.035
PC9	0	10	982	32	0.597	0	0.032
PC9	0	11	1283	29	0.638	0	0.032
PC9	0	12	750	38	1.308	0.004	0.039
PC9	0	13	414	48	0.476	0	0.036
PC9	0	14	1185	45	0.955	0.007	0.035
PC9	0	15	235	62	0.542	0	0.029
PC9	0	16	577	51	0.449	0	0.033
PC9	0	17	691	49	0.837	0.001	0.037
PC9	0	18	998	50	0.896	0.002	0.035
PC9	0	19	1049	54	0.572	0.001	0.035
PC9	0	20	875	62	0.986	0.006	0.035
PC9	0	21	453	71	0.957	0	0.039
PC9	0	22	1086	67	0.967	0.001	0.036
PC9	0	23	763	76	0.796	0.001	0.034
PC9	0	24	918	76	1.09	0.002	0.038
PC9	0	25	1315	76	0.958	0.003	0.035
PC9	0	26	105	79	1.404	0	0.039
PC9	0	27	150	81	0.821	0	0.037
PC9	0	28	693	82	0.964	0.001	0.036
PC9	0	29	785	83	0.674	0.003	0.037
PC9	0	30	59	89	0.955	0	0.037
PC9	0	31	306	89	0.724	0	0.036
PC9	0	32	720	91	1.31	0.006	0.036
PC9	0	33	737	93	1.261	0.004	0.036
PC9	0	34	641	98	0.51	0	0.029
PC9	0	35	891	97	1.12	0.002	0.036
PC9	0	36	1177	98	0.824	0.005	0.033
PC9	0	37	133	103	0.76	0.001	0.039
PC9	0	38	668	102	0.898	0.001	0.037
PC9	0	39	405	107	0.962	0	0.034
PC9	0	40	765	111	0.89	0.004	0.038
PC9	0	41	82	114	0.637	0	0.037
PC9	0	42	1326	113	0.753	0.002	0.034
PC9	0	43	683	114	1.043	0.003	0.037
PC9	0	44	1357	120	1.098	0.004	0.033
PC9	0	45	783	122	0.834	0.001	0.034
PC9	0	46	872	122	0.55	0	0.033
PC9	0	47	929	128	1.096	0.005	0.037
PC9	0	48	1084	140	0.699	0.002	0.033
PC9	0	49	462	130	0.714	0	0.035
PC9	0	50	422	134	0.689	0	0.036
PC9	0	51	728	132	0.96	0.001	0.036
PC9	0	52	1035	141	0.524	0	0.032
PC9	0	53	1385	140	1.054	0.009	0.032
PC9	0	54	191	144	0.581	0	0.034
PC9	0	55	867	144	0.747	0.001	0.036
PC9	0	56	501	148	0.53	0	0.033
PC9	0	57	641	146	0.887	0.001	0.035
PC9	0	58	764	144	0.875	0.005	0.037
PC9	0	59	609	151	0.642	0	0.031
PC9	0	60	940	152	0.683	0.001	0.033
PC9	0	61	1189	152	0.645	0.002	0.035
PC9	0	62	698	158	0.793	0	0.037
PC9	0	63	161	167	0.575	0	0.031
PC9	0	64	1204	175	0.993	0.004	0.035
PC9	0	65	116	177	0.751	0	0.046
PC9	0	66	399	179	0.679	0	0.033
PC9	0	67	571	188	0.882	0.014	0.032
PC9	0	68	675	191	1.211	0.002	0.034
PC9	0	69	262	195	0.623	0	0.034
PC9	0	70	432	194	0.861	0	0.036
PC9	0	71	987	197	0.595	0.001	0.031
PC9	0	72	473	199	0.652	0	0.034
PC9	0	73	731	197	0.663	0.002	0.036
PC9	0	74	141	206	1.118	0	0.041
PC9	0	75	205	211	0.825	0	0.038
PC9	0	76	1300	205	0.694	0.002	0.035
PC9	0	77	535	209	0.603	0.001	0.036
PC9	0	78	77	221	0.953	0	0.036
PC9	0	79	1380	214	0.821	0.002	0.033
PC9	0	80	114	216	0.786	0.001	0.044
PC9	0	81	795	216	0.966	0.001	0.033
PC9	0	82	1142	219	0.642	0.002	0.033
PC9	0	83	354	225	0.662	0	0.034
PC9	0	84	237	221	0.859	0.001	0.042
PC9	0	85	427	228	0.781	0	0.035
PC9	0	86	598	232	0.864	0.002	0.037
PC9	0	87	1353	228	0.703	0.004	0.035
PC9	0	88	1266	240	0.727	0.002	0.035
PC9	0	89	495	238	0.801	0	0.031
PC9	0	90	642	245	1.112	0.001	0.035
PC9	0	91	1075	245	0.783	0.001	0.035
PC9	0	92	244	245	0.839	0	0.036
PC9	0	93	848	254	0.658	0	0.031
PC9	0	94	276	250	0.693	0	0.033
PC9	0	95	796	256	0.904	0.003	0.038
PC9	0	96	221	251	1.393	0.001	0.043
PC9	0	97	1128	259	0.773	0.002	0.035
PC9	0	98	880	260	0.688	0.002	0.034
PC9	0	99	1026	264	0.712	0.001	0.032
PC9	0	100	375	264	1.177	0	0.036
PC9	0	101	762	264	0.735	0.001	0.034
PC9	0	102	1245	274	0.608	0	0.031
PC9	0	103	222	274	0.757	0	0.034
PC9	0	104	278	275	0.615	0.002	0.04
PC9	0	105	1348	283	0.764	0.005	0.035
PC9	0	106	748	289	0.777	0.001	0.034
PC9	0	107	1178	293	0.455	0	0.033
PC9	0	108	342	288	0.74	0	0.036
PC9	0	109	684	293	0.425	0	0.03
PC9	0	110	619	300	0.82	0.001	0.036
PC9	0	111	299	305	0.604	0.001	0.038
PC9	0	112	430	310	0.694	0	0.031
PC9	0	113	466	308	0.773	0	0.034
PC9	0	114	279	308	0.87	0.001	0.039
PC9	0	115	1105	309	1.109	0.008	0.034
PC9	0	116	348	310	1.02	0.001	0.037
PC9	0	117	396	314	0.935	0	0.038
PC9	0	118	1346	317	0.603	0.002	0.031
PC9	0	119	906	314	0.523	0	0.029
PC9	0	120	1152	324	0.771	0.004	0.034
PC9	0	121	662	326	1.395	0.001	0.038
PC9	0	122	957	335	0.685	0	0.03
PC9	0	123	502	331	0.931	0	0.034
PC9	0	124	240	333	0.726	0	0.037
PC9	0	125	1122	334	0.587	0	0.032
PC9	0	126	1045	339	0.625	0	0.035
PC9	0	127	1213	338	0.673	0.002	0.034
PC9	0	128	898	340	0.528	0	0.03
PC9	0	129	410	343	0.583	0	0.028
PC9	0	130	1367	341	0.628	0.002	0.034
PC9	0	131	598	339	1.157	0.001	0.039
PC9	0	132	776	341	0.805	0	0.032
PC9	0	133	171	349	0.525	0	0.034
PC9	0	134	203	352	0.542	0	0.037
PC9	0	135	685	357	0.566	0	0.031
PC9	0	136	315	367	0.436	0	0.028
PC9	0	137	80	375	0.472	0	0.035
PC9	0	138	627	362	0.613	0.001	0.034
PC9	0	139	510	372	0.64	0	0.032
PC9	0	140	826	376	0.63	0	0.032
PC9	0	141	227	376	0.55	0	0.034
PC9	0	142	581	386	0.738	0	0.03
PC9	0	143	1056	381	0.677	0.001	0.031
PC9	0	144	346	379	0.896	0	0.035
PC9	0	145	1317	393	0.567	0	0.031
PC9	0	146	389	395	0.715	0	0.036
PC9	0	147	1113	399	0.816	0.004	0.032
PC9	0	148	793	403	0.584	0	0.033
PC9	0	149	1389	415	0.94	0.005	0.035
PC9	0	150	491	415	0.69	0	0.032
PC9	0	151	1190	419	0.625	0.003	0.031
PC9	0	152	517	426	0.933	0	0.035
PC9	0	153	1272	423	0.765	0.004	0.034
PC9	0	154	92	432	0.657	0	0.037
PC9	0	155	432	442	0.443	0	0.027
PC9	0	156	219	448	0.559	0	0.03
PC9	0	157	351	448	0.519	0	0.029
PC9	0	158	1101	449	0.498	0	0.03
PC9	0	159	787	445	0.591	0	0.029
PC9	0	160	623	453	0.856	0.001	0.037
PC9	0	161	991	457	0.518	0	0.031
PC9	0	162	946	466	0.439	0	0.029
PC9	0	163	1269	471	0.397	0	0.028
PC9	0	164	781	466	0.9	0	0.036
PC9	0	165	282	472	0.551	0	0.032
PC9	0	166	1337	478	0.651	0	0.031
PC9	0	167	1184	492	0.669	0	0.031
PC9	0	168	1379	492	0.671	0	0.033
PC9	0	169	627	499	0.985	0	0.032
PC9	0	170	477	502	0.755	0	0.03
PC9	0	171	182	502	0.988	0	0.036
PC9	0	172	724	511	0.634	0	0.028
PC9	0	173	1008	505	0.759	0	0.031
PC9	0	174	1040	507	0.72	0.001	0.033
PC9	0	175	238	515	0.556	0	0.033
PC9	0	176	355	527	0.522	0	0.028
PC9	0	177	201	531	0.517	0	0.033
PC9	0	178	161	535	0.579	0	0.034
PC9	0	179	436	539	0.495	0	0.028
PC9	0	180	494	543	0.536	0	0.031
PC9	0	181	517	547	0.637	0	0.031
PC9	0	182	1131	554	0.893	0.002	0.031
PC9	0	183	1160	548	1.438	0.003	0.031
PC9	0	184	242	553	0.698	0	0.034
PC9	0	185	622	561	0.607	0	0.029
PC9	0	186	1223	557	1.133	0.003	0.034
PC9	0	187	1199	561	0.839	0.003	0.035
PC9	0	188	940	573	0.491	0	0.03
PC9	0	189	1052	570	0.645	0	0.029
PC9	0	190	1365	571	0.954	0.002	0.033
PC9	0	191	769	583	0.825	0	0.032
PC9	0	192	728	582	0.636	0	0.031
PC9	0	193	485	587	0.673	0	0.033
PC9	0	194	1208	588	0.728	0.002	0.033
PC9	0	195	143	610	0.455	0	0.03
PC9	0	196	98	593	0.513	0	0.031
PC9	0	197	1290	601	0.489	0.002	0.034
PC9	0	198	680	606	0.631	0	0.031
PC9	0	199	894	611	0.839	0	0.032
PC9	0	200	419	610	0.551	0	0.03
PC9	0	201	553	610	1.168	0	0.034
PC9	0	202	525	614	1.124	0	0.034
PC9	0	203	384	624	0.378	0	0.026
PC9	0	204	98	623	0.481	0	0.03
PC9	0	205	285	627	0.842	0	0.032
PC9	0	206	13	629	0.577	0	0.033
PC9	0	207	219	628	0.682	0	0.035
PC9	0	208	779	631	0.965	0	0.031
PC9	0	209	867	628	0.775	0	0.031
PC9	0	210	1358	639	0.519	0.001	0.033
PC9	0	211	804	641	0.452	0	0.028
PC9	0	212	1198	636	0.615	0.001	0.034
PC9	0	213	1092	640	1.085	0.001	0.03
PC9	0	214	993	646	0.868	0.001	0.033
PC9	0	215	916	648	0.565	0.001	0.035
PC9	0	216	483	658	0.631	0	0.031
PC9	0	217	720	657	0.7	0	0.037
PC9	0	218	617	660	0.776	0	0.033
PC9	0	219	365	674	0.62	0	0.029
PC9	0	220	1093	669	0.512	0.001	0.032
PC9	0	221	514	678	0.491	0	0.029
PC9	0	222	592	677	0.59	0	0.031
PC9	0	223	915	671	0.518	0	0.029
PC9	0	224	1198	684	0.663	0.002	0.033
PC9	0	225	218	691	0.92	0	0.035
PC9	0	226	808	697	0.871	0	0.033
PC9	0	227	955	697	1.266	0.003	0.035
PC9	0	228	1265	708	0.471	0	0.028
PC9	0	229	255	699	0.661	0	0.037
PC9	0	230	993	703	0.616	0	0.043
PC9	0	231	710	703	0.655	0	0.032
PC9	0	232	120	710	0.546	0	0.03
PC9	0	233	60	708	0.634	0	0.032
PC9	0	234	321	714	0.48	0	0.026
PC9	0	235	30	711	0.562	0	0.031
PC9	0	236	1025	711	0.907	0.001	0.033
PC9	0	237	772	718	0.754	0	0.032
PC9	0	238	83	722	0.611	0	0.036
PC9	0	239	647	724	0.555	0	0.033
PC9	0	240	256	731	0.863	0	0.034
PC9	0	241	705	733	0.869	0	0.033
PC9	0	242	618	742	0.618	0	0.03
PC9	0	243	1076	739	0.897	0.001	0.031
PC9	0	244	907	745	0.797	0	0.029
PC9	0	245	466	749	0.496	0	0.03
PC9	0	246	72	757	0.636	0	0.031
PC9	0	247	522	760	0.633	0	0.03
PC9	0	248	993	763	0.597	0	0.03
PC9	0	249	269	760	0.634	0	0.034
PC9	0	250	745	761	0.796	0	0.029
PC9	0	251	875	766	0.632	0	0.029
PC9	0	252	710	774	1.321	0.001	0.033
PC9	0	253	782	771	0.951	0	0.032
PC9	0	254	947	777	0.629	0	0.031
PC9	0	255	1112	778	0.733	0.001	0.033
PC9	0	256	564	784	0.848	0	0.033
PC9	0	257	110	788	0.966	0	0.036
PC9	0	258	214	782	0.664	0	0.031
PC9	0	259	49	788	0.922	0	0.037
PC9	0	260	1167	792	0.909	0.001	0.034
PC9	0	261	1040	801	0.938	0	0.032
PC9	0	262	533	808	0.75	0	0.031
PC9	0	263	681	806	0.509	0	0.027
PC9	0	264	214	805	0.616	0	0.03
PC9	0	265	817	811	0.582	0	0.026
PC9	0	266	860	813	0.924	0	0.034
PC9	0	267	719	817	0.804	0	0.029
PC9	0	268	651	820	0.83	0.001	0.035
PC9	0	269	1263	817	0.766	0	0.033
PC9	0	270	80	825	0.558	0	0.035
PC9	0	271	617	830	0.91	0	0.03
PC9	0	272	691	827	1.137	0.001	0.036
PC9	0	273	1065	833	0.669	0.001	0.031
PC9	0	274	762	841	0.866	0	0.029
PC9	0	275	201	845	0.745	0	0.032
PC9	0	276	278	842	0.467	0	0.028
PC9	0	277	924	841	0.524	0	0.031
PC9	0	278	674	839	1.026	0.002	0.037
PC9	0	279	1195	847	0.764	0.001	0.033
PC9	0	280	834	845	1.342	0.001	0.031
PC9	0	281	640	852	0.972	0.002	0.041
PC9	0	282	476	861	0.458	0	0.033
PC9	0	283	993	862	0.719	0	0.03
PC9	0	284	137	867	0.683	0	0.031
PC9	0	285	667	866	0.777	0.001	0.038
PC9	0	286	1373	868	0.95	0.006	0.037
PC9	0	287	34	870	0.883	0	0.036
PC9	0	288	855	868	0.481	0	0.029
PC9	0	289	590	875	0.793	0	0.032
PC9	0	290	210	870	0.211	0	0.024
PC9	0	291	1344	875	0.656	0.001	0.034
PC9	0	292	800	880	0.57	0	0.031
PC9	0	293	54	886	0.8	0	0.032
PC9	0	294	531	884	0.609	0	0.034
PC9	0	295	1216	880	0.829	0	0.03
PC9	0	296	18	888	0.617	0	0.032
PC9	0	297	194	896	0.541	0	0.027
PC9	0	298	995	889	0.553	0	0.031
PC9	0	299	708	901	0.687	0	0.029
PC9	0	300	1208	898	1.299	0.002	0.037
PC9	0	301	336	904	0.582	0	0.027
PC9	0	302	1379	908	1.265	0.001	0.036
PC9	0	303	1136	913	0.646	0	0.031
PC9	0	304	983	919	0.827	0	0.031
PC9	0	305	455	922	0.663	0	0.031
PC9	0	306	208	918	0.196	0	0.023
PC9	0	307	353	933	0.322	0	0.025
PC9	0	308	1294	929	0.472	0	0.031
PC9	0	309	247	936	0.278	0	0.024
PC9	0	310	204	936	0.17	0	0.024
PC9	0	311	1386	946	0.893	0	0.031
PC9	0	312	1155	944	0.832	0.001	0.036
PC9	0	313	370	952	0.331	0	0.026
PC9	0	314	1230	957	0.644	0	0.03
PC9	0	315	223	944	0.233	0	0.024
PC9	0	316	926	957	0.432	0	0.029
PC9	0	317	471	957	0.89	0	0.042
PC9	0	318	1039	965	0.754	0	0.031
PC9	0	319	207	961	0.233	0	0.027
PC9	0	320	239	968	0.344	0	0.026
PC9	0	321	270	962	0.159	0	0.022
PC9	0	322	1278	971	0.494	0	0.034
PC9	0	323	810	974	0.677	0	0.032
PC9	0	324	1307	982	0.699	0.001	0.03
PC9	0	325	141	981	0.627	0	0.032
PC9	0	326	76	988	0.581	0	0.031
PC9	0	327	232	995	0.482	0	0.027
PC9	0	328	399	983	0.252	0	0.024
PC9	0	329	921	990	0.59	0	0.034
PC9	0	330	1350	1003	0.631	0.001	0.032
PC9	0	331	1061	1001	0.595	0	0.035
PC9	0	332	167	1008	0.54	0	0.031
PC9	0	333	1090	1014	0.696	0	0.037
PC9	0	334	420	1008	0.13	0	0.026
PC9	0	335	263	1019	0.291	0	0.025
PC9	0	336	1160	1025	0.544	0	0.031
PC9	0	337	675	1028	0.199	0	0.023
PC9	0	338	1319	1029	1.053	0.001	0.032
PC9	0	339	141	1031	0.88	0	0.036
PC9	0	340	177	1033	1.097	0	0.032
PC9	0	341	1248	1034	0.411	0	0.026
PC9	0	342	437	1036	0.362	0	0.03
PC9	0	1	21	12	0.792	0	0.039
PC9	0	2	89	9	0.424	0	0.034
PC9	0	3	192	6	1.08	0.017	0.039
PC9	0	4	292	8	0.431	0	0.032
PC9	0	5	612	10	0.52	0	0.031
PC9	0	6	652	12	0.654	0.012	0.029
PC9	0	7	709	10	0.436	0	0.034
PC9	0	8	881	18	0.582	0.009	0.032
PC9	0	9	1285	12	0.454	0.002	0.036
PC9	0	10	1372	10	0.605	0.003	0.036
PC9	0	11	461	10	0.617	0	0.036
PC9	0	12	757	19	0.719	0.001	0.034
PC9	0	13	1118	16	0.324	0	0.031
PC9	0	14	531	17	0.816	0.012	0.034
PC9	0	15	354	29	0.768	0.001	0.036
PC9	0	16	920	27	0.644	0.01	0.034
PC9	0	17	130	36	0.649	0	0.033
PC9	0	18	961	35	0.586	0.001	0.034
PC9	0	19	485	40	0.649	0.001	0.035
PC9	0	20	531	36	0.497	0.002	0.035
PC9	0	21	819	40	0.446	0	0.032
PC9	0	22	1021	38	0.589	0.004	0.034
PC9	0	23	1231	42	0.717	0.004	0.035
PC9	0	24	227	42	1.101	0.004	0.044
PC9	0	25	574	46	0.602	0.001	0.032
PC9	0	26	622	49	0.498	0	0.029
PC9	0	27	159	56	0.683	0.004	0.039
PC9	0	28	1136	56	0.548	0.008	0.031
PC9	0	29	1355	55	0.491	0.003	0.035
PC9	0	30	400	65	0.368	0	0.033
PC9	0	31	1250	64	0.614	0.002	0.034
PC9	0	32	311	69	0.569	0.001	0.035
PC9	0	33	781	64	0.293	0	0.032
PC9	0	34	819	67	0.714	0.01	0.031
PC9	0	35	41	69	0.419	0	0.034
PC9	0	36	922	72	0.571	0.001	0.033
PC9	0	37	264	77	0.447	0	0.036
PC9	0	38	985	75	0.824	0.004	0.035
PC9	0	39	9	77	0.526	0	0.039
PC9	0	40	503	80	0.674	0.002	0.036
PC9	0	41	371	86	0.446	0	0.034
PC9	0	42	1065	95	0.651	0.014	0.031
PC9	0	43	454	88	0.39	0	0.031
PC9	0	44	216	89	0.604	0	0.033
PC9	0	45	420	86	0.831	0.004	0.036
PC9	0	46	1160	85	0.7	0.004	0.038
PC9	0	47	1302	92	0.331	0	0.03
PC9	0	48	843	89	0.518	0.001	0.033
PC9	0	49	895	91	0.491	0.001	0.033
PC9	0	50	1130	94	0.35	0.015	0.03
PC9	0	51	658	93	0.506	0.001	0.032
PC9	0	52	1003	95	0.41	0	0.032
PC9	0	53	560	101	0.673	0.003	0.037
PC9	0	54	827	103	0.441	0.013	0.028
PC9	0	55	1041	106	0.341	0.001	0.03
PC9	0	56	1090	104	0.428	0	0.029
PC9	0	57	879	112	0.631	0.011	0.033
PC9	0	58	176	114	0.536	0.001	0.035
PC9	0	59	423	119	0.451	0	0.03
PC9	0	60	781	119	0.488	0	0.031
PC9	0	61	659	115	0.851	0.007	0.034
PC9	0	62	955	118	0.431	0.001	0.033
PC9	0	63	26	120	0.44	0	0.032
PC9	0	64	978	120	0.593	0.006	0.034
PC9	0	65	1001	120	0.662	0.004	0.033
PC9	0	66	321	133	0.408	0	0.033
PC9	0	67	109	134	0.529	0	0.033
PC9	0	68	720	133	0.444	0	0.029
PC9	0	69	850	130	0.511	0	0.029
PC9	0	70	579	134	0.51	0	0.031
PC9	0	71	1060	139	0.685	0.012	0.032
PC9	0	72	895	134	0.561	0.007	0.031
PC9	0	73	1239	142	0.525	0.007	0.034
PC9	0	74	449	141	0.3	0	0.029
PC9	0	75	1355	141	0.506	0.003	0.034
PC9	0	76	638	138	0.389	0	0.031
PC9	0	77	265	142	0.379	0	0.029
PC9	0	78	376	142	0.621	0.001	0.036
PC9	0	79	493	145	0.7	0.001	0.033
PC9	0	80	875	146	0.673	0.015	0.029
PC9	0	81	1155	149	0.479	0.003	0.033
PC9	0	82	979	146	0.557	0.004	0.034
PC9	0	83	930	152	0.523	0.001	0.032
PC9	0	84	672	152	0.361	0	0.028
PC9	0	85	1277	154	0.631	0.005	0.034
PC9	0	86	899	162	0.634	0.001	0.033
PC9	0	87	1122	164	0.653	0.006	0.034
PC9	0	88	1073	164	0.955	0.005	0.035
PC9	0	89	1186	166	0.391	0.002	0.035
PC9	0	90	467	169	0.81	0.006	0.036
PC9	0	91	977	166	0.671	0.001	0.033
PC9	0	92	807	171	0.704	0.001	0.034
PC9	0	93	187	176	0.639	0	0.034
PC9	0	94	259	177	1.451	0.004	0.039
PC9	0	95	9	179	1.047	0	0.041
PC9	0	96	635	177	0.326	0	0.031
PC9	0	97	855	179	0.468	0.001	0.032
PC9	0	98	87	190	0.823	0.002	0.041
PC9	0	99	1080	187	0.496	0	0.031
PC9	0	100	1023	190	0.702	0.004	0.033
PC9	0	101	1258	189	0.91	0.009	0.03
PC9	0	102	295	194	0.645	0.001	0.036
PC9	0	103	754	192	0.705	0.007	0.032
PC9	0	104	138	204	0.433	0	0.03
PC9	0	105	367	198	0.508	0	0.033
PC9	0	106	638	194	0.672	0.005	0.035
PC9	0	107	1170	200	0.396	0.003	0.035
PC9	0	108	500	204	0.429	0	0.031
PC9	0	109	210	203	0.494	0.001	0.036
PC9	0	110	1344	203	0.342	0.002	0.033
PC9	0	111	49	213	0.54	0	0.033
PC9	0	112	948	207	0.25	0	0.03
PC9	0	113	1266	210	0.468	0.005	0.034
PC9	0	114	542	209	0.799	0.008	0.035
PC9	0	115	586	214	0.512	0	0.031
PC9	0	116	868	210	0.355	0	0.029
PC9	0	117	1380	213	0.402	0.001	0.033
PC9	0	118	762	214	0.841	0.004	0.032
PC9	0	119	829	220	0.696	0.012	0.031
PC9	0	120	1035	216	0.364	0.001	0.033
PC9	0	121	259	223	0.615	0.001	0.037
PC9	0	122	327	221	0.463	0	0.033
PC9	0	123	696	225	0.31	0	0.029
PC9	0	124	5	224	0.348	0	0.03
PC9	0	125	638	224	0.288	0	0.029
PC9	0	126	1232	227	0.697	0.007	0.04
PC9	0	127	1188	227	0.372	0.002	0.035
PC9	0	128	546	230	0.545	0.003	0.036
PC9	0	129	1025	234	0.348	0.001	0.035
PC9	0	130	1137	231	0.359	0	0.03
PC9	0	131	470	240	0.812	0.008	0.033
PC9	0	132	888	236	0.513	0	0.03
PC9	0	133	517	248	0.696	0.001	0.034
PC9	0	134	1140	246	0.751	0.007	0.033
PC9	0	135	1294	249	0.479	0.001	0.033
PC9	0	136	1347	252	0.496	0.006	0.031
PC9	0	137	399	256	0.589	0	0.031
PC9	0	138	102	255	0.583	0	0.037
PC9	0	139	1012	255	0.674	0.003	0.032
PC9	0	140	772	258	0.712	0.001	0.033
PC9	0	141	566	264	0.779	0.001	0.034
PC9	0	142	1201	270	0.382	0.001	0.033
PC9	0	143	66	272	0.558	0	0.04
PC9	0	144	591	272	0.49	0.001	0.032
PC9	0	145	983	277	0.492	0.001	0.032
PC9	0	146	13	300	0.65	0.001	0.041
PC9	0	147	254	277	0.577	0	0.033
PC9	0	148	830	275	0.404	0.001	0.032
PC9	0	149	1116	280	0.39	0	0.03
PC9	0	150	747	282	0.83	0.006	0.033
PC9	0	151	186	284	0.575	0	0.032
PC9	0	152	1314	283	0.383	0.001	0.033
PC9	0	153	940	282	0.572	0.004	0.032
PC9	0	154	464	287	0.491	0	0.031
PC9	0	155	649	287	0.518	0	0.031
PC9	0	156	232	294	1.01	0.006	0.04
PC9	0	157	616	302	0.603	0	0.032
PC9	0	158	1074	303	0.403	0.001	0.031
PC9	0	159	845	305	0.606	0	0.031
PC9	0	160	1164	311	0.427	0	0.033
PC9	0	161	1242	309	0.709	0.011	0.031
PC9	0	162	947	312	0.352	0.001	0.032
PC9	0	163	123	323	0.9	0.001	0.039
PC9	0	164	1039	316	0.441	0.001	0.031
PC9	0	165	884	314	0.519	0.006	0.033
PC9	0	166	1199	325	0.511	0.004	0.032
PC9	0	167	1297	323	0.837	0.007	0.032
PC9	0	168	441	319	0.683	0.005	0.034
PC9	0	169	259	322	0.615	0	0.033
PC9	0	170	918	325	0.683	0.005	0.032
PC9	0	171	1258	316	1.299	0.011	0.036
PC9	0	172	165	323	0.492	0	0.036
PC9	0	173	348	324	0.331	0	0.03
PC9	0	174	87	333	0.476	0	0.033
PC9	0	175	1121	328	0.67	0.013	0.027
PC9	0	176	1341	328	0.344	0.002	0.032
PC9	0	177	1370	331	0.452	0.001	0.033
PC9	0	178	983	334	0.559	0.001	0.034
PC9	0	179	48	335	0.508	0.001	0.037
PC9	0	180	1252	332	0.966	0.014	0.028
PC9	0	181	614	339	0.659	0.003	0.035
PC9	0	182	552	338	0.326	0	0.03
PC9	0	183	1388	338	0.753	0.007	0.034
PC9	0	184	274	340	0.612	0.004	0.037
PC9	0	185	677	352	0.316	0	0.026
PC9	0	186	1032	348	0.294	0	0.028
PC9	0	187	422	351	0.546	0	0.032
PC9	0	188	1216	356	0.465	0	0.032
PC9	0	189	174	356	0.603	0.001	0.039
PC9	0	190	595	363	0.738	0.005	0.035
PC9	0	191	740	365	0.481	0	0.028
PC9	0	192	302	364	0.708	0.001	0.036
PC9	0	193	513	368	0.599	0	0.031
PC9	0	194	1256	370	0.345	0	0.03
PC9	0	195	874	371	0.774	0.002	0.032
PC9	0	196	663	371	0.802	0.006	0.037
PC9	0	197	423	373	1.217	0.011	0.037
PC9	0	198	644	378	0.514	0.001	0.032
PC9	0	199	358	384	0.517	0	0.03
PC9	0	200	1317	384	0.804	0.019	0.025
PC9	0	201	5	384	0.286	0.001	0.04
PC9	0	202	1181	386	0.423	0	0.031
PC9	0	203	1111	386	0.598	0.003	0.034
PC9	0	204	114	389	0.628	0.001	0.04
PC9	0	205	962	388	0.571	0.001	0.031
PC9	0	206	160	394	0.622	0	0.032
PC9	0	207	223	398	0.409	0	0.031
PC9	0	208	1065	393	0.272	0	0.03
PC9	0	209	817	391	0.444	0.002	0.034
PC9	0	210	691	396	0.453	0	0.029
PC9	0	211	409	402	0.596	0.002	0.034
PC9	0	212	298	408	0.569	0	0.032
PC9	0	213	971	408	0.608	0.004	0.033
PC9	0	214	1006	409	0.545	0	0.029
PC9	0	215	77	416	0.471	0	0.031
PC9	0	216	829	416	0.597	0.002	0.033
PC9	0	217	529	418	0.484	0	0.031
PC9	0	218	1344	419	0.663	0.01	0.03
PC9	0	219	1138	424	0.349	0	0.03
PC9	0	220	883	438	0.346	0	0.028
PC9	0	221	1224	419	0.508	0.006	0.031
PC9	0	222	734	421	0.359	0	0.028
PC9	0	223	773	422	0.468	0.001	0.032
PC9	0	224	1303	424	0.651	0.003	0.033
PC9	0	225	451	429	0.494	0	0.031
PC9	0	226	1089	433	0.668	0.002	0.033
PC9	0	227	35	434	0.615	0.002	0.038
PC9	0	228	568	436	0.847	0.004	0.036
PC9	0	229	967	433	0.597	0.003	0.033
PC9	0	230	720	438	0.711	0.008	0.032
PC9	0	231	610	443	0.513	0	0.032
PC9	0	232	828	449	0.682	0.001	0.031
PC9	0	233	1276	455	0.381	0.007	0.031
PC9	0	234	1064	456	0.388	0.001	0.033
PC9	0	235	528	456	0.678	0	0.031
PC9	0	236	999	459	0.911	0.009	0.031
PC9	0	237	17	461	0.837	0.002	0.043
PC9	0	238	338	466	0.356	0	0.028
PC9	0	239	414	463	0.596	0	0.032
PC9	0	240	785	461	0.328	0	0.03
PC9	0	241	129	465	0.534	0	0.03
PC9	0	242	717	466	0.443	0.001	0.033
PC9	0	243	45	469	0.973	0.001	0.042
PC9	0	244	252	473	0.501	0.001	0.037
PC9	0	245	1184	471	0.255	0	0.029
PC9	0	246	1341	475	0.588	0.001	0.03
PC9	0	247	964	477	0.573	0.001	0.029
PC9	0	248	1124	478	0.45	0.011	0.028
PC9	0	249	1209	485	0.474	0.004	0.031
PC9	0	250	77	482	1.206	0.004	0.044
PC9	0	251	792	484	0.326	0	0.031
PC9	0	252	181	487	0.665	0.001	0.036
PC9	0	253	627	495	0.473	0	0.03
PC9	0	254	689	492	0.983	0.004	0.034
PC9	0	255	745	493	0.806	0.001	0.033
PC9	0	256	51	493	0.791	0.001	0.042
PC9	0	257	128	502	0.527	0.001	0.036
PC9	0	258	248	507	0.596	0.006	0.037
PC9	0	259	425	507	0.539	0.001	0.036
PC9	0	260	1000	503	0.289	0	0.028
PC9	0	261	1124	506	0.583	0	0.03
PC9	0	262	492	508	0.6	0.002	0.036
PC9	0	263	1181	507	0.541	0.006	0.031
PC9	0	264	549	511	0.755	0.001	0.034
PC9	0	265	956	512	1.176	0.011	0.029
PC9	0	266	1327	512	0.828	0.006	0.031
PC9	0	267	25	516	1.11	0.001	0.04
PC9	0	268	646	516	0.772	0.005	0.034
PC9	0	269	1106	518	1.271	0.007	0.033
PC9	0	270	1382	526	1.039	0.013	0.03
PC9	0	271	1243	525	0.287	0	0.03
PC9	0	272	460	526	0.508	0.001	0.034
PC9	0	273	304	528	0.727	0.001	0.033
PC9	0	274	812	527	0.705	0.001	0.031
PC9	0	275	898	528	0.859	0.005	0.033
PC9	0	276	375	530	0.643	0	0.035
PC9	0	277	1370	532	0.461	0	0.03
PC9	0	278	636	540	1.233	0.014	0.035
PC9	0	279	677	541	0.578	0.002	0.032
PC9	0	280	1020	541	0.675	0.001	0.032
PC9	0	281	1343	540	0.755	0.005	0.035
PC9	0	282	493	546	0.571	0.001	0.038
PC9	0	283	1317	543	0.776	0.007	0.03
PC9	0	284	1290	554	0.27	0	0.028
PC9	0	285	1166	552	0.499	0.004	0.032
PC9	0	286	1233	554	0.371	0	0.03
PC9	0	287	923	560	0.524	0.004	0.03
PC9	0	288	406	571	0.896	0.004	0.037
PC9	0	289	720	562	0.55	0.003	0.03
PC9	0	290	559	560	0.471	0	0.03
PC9	0	291	1056	557	0.549	0.001	0.03
PC9	0	292	1383	560	0.497	0.002	0.031
PC9	0	293	300	564	0.736	0.001	0.036
PC9	0	294	888	560	0.442	0	0.03
PC9	0	295	136	573	0.561	0.001	0.036
PC9	0	296	1075	570	0.85	0.007	0.028
PC9	0	297	1121	577	0.551	0.005	0.032
PC9	0	298	606	582	0.293	0	0.027
PC9	0	299	1347	578	0.486	0.001	0.033
PC9	0	300	1099	580	1.002	0.01	0.025
PC9	0	301	456	585	0.765	0.002	0.035
PC9	0	302	9	588	0.621	0	0.035
PC9	0	303	773	588	0.706	0.004	0.033
PC9	0	304	1053	589	0.509	0.001	0.032
PC9	0	305	335	593	0.379	0	0.032
PC9	0	306	859	592	0.444	0.002	0.032
PC9	0	307	265	591	0.698	0.002	0.04
PC9	0	308	1217	591	0.366	0.001	0.035
PC9	0	309	660	592	0.625	0.005	0.034
PC9	0	310	510	594	0.579	0.002	0.038
PC9	0	311	239	596	0.645	0.003	0.036
PC9	0	312	1154	600	0.933	0.004	0.03
PC9	0	313	904	606	0.435	0	0.032
PC9	0	314	1024	606	0.638	0.001	0.031
PC9	0	315	1331	602	0.489	0.003	0.033
PC9	0	316	297	606	0.75	0.003	0.039
PC9	0	317	610	614	0.325	0	0.028
PC9	0	318	544	617	0.452	0	0.031
PC9	0	319	708	613	0.689	0.002	0.032
PC9	0	320	486	621	0.707	0.001	0.034
PC9	0	321	805	621	0.396	0	0.03
PC9	0	322	1291	620	0.33	0	0.031
PC9	0	323	1172	624	0.718	0.006	0.033
PC9	0	324	1003	625	1.197	0.013	0.033
PC9	0	325	130	634	0.775	0.002	0.041
PC9	0	326	950	629	0.332	0	0.027
PC9	0	327	765	634	0.472	0	0.029
PC9	0	328	299	631	0.698	0.002	0.04
PC9	0	329	636	632	0.51	0.001	0.033
PC9	0	330	358	636	0.662	0	0.033
PC9	0	331	226	641	0.458	0	0.034
PC9	0	332	1386	636	0.329	0.002	0.035
PC9	0	333	686	637	0.491	0.001	0.031
PC9	0	334	879	642	0.692	0.001	0.032
PC9	0	335	279	638	0.736	0.002	0.04
PC9	0	336	434	640	0.693	0.002	0.036
PC9	0	337	738	638	0.878	0.005	0.034
PC9	0	338	973	643	0.902	0.002	0.035
PC9	0	339	1253	646	0.473	0.002	0.034
PC9	0	340	605	648	0.485	0.002	0.034
PC9	0	341	1094	647	0.944	0.005	0.03
PC9	0	342	1223	649	0.333	0.002	0.036
PC9	0	343	549	654	0.921	0.004	0.036
PC9	0	344	997	657	1.25	0.002	0.033
PC9	0	345	815	664	0.314	0	0.029
PC9	0	346	271	662	0.765	0.006	0.038
PC9	0	347	1355	665	0.38	0	0.031
PC9	0	348	153	677	0.87	0.001	0.039
PC9	0	349	1154	672	0.545	0.003	0.032
PC9	0	350	459	678	0.888	0.001	0.034
PC9	0	351	945	677	0.385	0	0.029
PC9	0	352	533	682	0.513	0	0.03
PC9	0	353	317	680	0.78	0.002	0.036
PC9	0	354	558	682	0.364	0	0.03
PC9	0	355	1013	681	0.6	0.001	0.032
PC9	0	356	204	686	0.724	0	0.034
PC9	0	357	644	685	0.495	0	0.03
PC9	0	358	430	692	0.684	0	0.031
PC9	0	359	925	696	0.338	0	0.03
PC9	0	360	504	697	0.359	0	0.029
PC9	0	361	337	696	0.647	0.002	0.037
PC9	0	362	1093	697	0.664	0.01	0.03
PC9	0	363	688	701	0.677	0.004	0.036
PC9	0	364	1037	701	0.542	0	0.031
PC9	0	365	1288	704	0.464	0	0.031
PC9	0	366	56	714	0.667	0.001	0.037
PC9	0	367	908	713	0.302	0	0.031
PC9	0	368	408	712	0.925	0	0.034
PC9	0	369	603	719	0.497	0	0.031
PC9	0	370	710	716	0.865	0.002	0.034
PC9	0	371	973	727	0.629	0.002	0.031
PC9	0	372	859	724	0.334	0	0.028
PC9	0	373	1196	718	1.273	0.02	0.028
PC9	0	374	1158	722	0.28	0	0.027
PC9	0	375	1178	728	1.336	0.017	0.039
PC9	0	376	524	737	0.399	0	0.029
PC9	0	377	735	742	0.689	0.004	0.033
PC9	0	378	1256	737	0.406	0.001	0.033
PC9	0	379	1359	741	0.641	0.002	0.034
PC9	0	380	493	743	0.546	0	0.031
PC9	0	381	821	744	0.306	0	0.026
PC9	0	382	368	742	0.62	0.001	0.035
PC9	0	383	631	747	0.694	0	0.032
PC9	0	384	198	748	0.53	0	0.034
PC9	0	385	1048	750	0.557	0.003	0.031
PC9	0	386	1194	749	0.749	0.008	0.035
PC9	0	387	133	759	0.473	0	0.035
PC9	0	388	1008	757	0.624	0.004	0.033
PC9	0	389	1119	758	0.537	0	0.03
PC9	0	390	101	759	0.805	0	0.036
PC9	0	391	792	769	0.902	0.003	0.033
PC9	0	392	1209	765	0.392	0.002	0.033
PC9	0	393	561	780	0.476	0	0.029
PC9	0	394	978	767	0.575	0.005	0.031
PC9	0	395	440	776	0.611	0	0.033
PC9	0	396	722	773	0.789	0.001	0.033
PC9	0	397	640	778	0.618	0.001	0.035
PC9	0	398	874	780	0.646	0.001	0.031
PC9	0	399	409	779	1.004	0.002	0.037
PC9	0	400	108	783	1.216	0.001	0.043
PC9	0	401	1317	787	0.291	0	0.03
PC9	0	402	378	788	0.782	0	0.033
PC9	0	403	268	791	1.063	0.005	0.043
PC9	0	404	918	789	0.515	0.001	0.033
PC9	0	405	232	792	0.706	0.001	0.04
PC9	0	406	1050	794	0.487	0	0.031
PC9	0	407	1351	792	0.997	0.013	0.03
PC9	0	408	681	795	0.492	0.001	0.034
PC9	0	409	295	799	0.676	0.001	0.035
PC9	0	410	402	801	0.825	0.002	0.038
PC9	0	411	509	806	0.461	0	0.032
PC9	0	412	1163	802	0.327	0.001	0.033
PC9	0	413	430	804	0.489	0.001	0.038
PC9	0	414	1247	805	0.4	0.001	0.032
PC9	0	415	185	816	0.462	0	0.033
PC9	0	416	781	812	0.826	0.007	0.031
PC9	0	417	901	811	0.408	0.001	0.031
PC9	0	418	31	819	0.705	0.006	0.04
PC9	0	419	1388	820	0.398	0	0.03
PC9	0	420	1156	820	0.718	0.012	0.03
PC9	0	421	99	822	1.076	0.01	0.043
PC9	0	422	452	840	0.917	0.007	0.035
PC9	0	423	614	828	0.87	0.003	0.036
PC9	0	424	673	835	0.527	0	0.029
PC9	0	425	965	830	0.861	0.004	0.031
PC9	0	426	391	839	0.852	0	0.034
PC9	0	427	342	838	0.607	0	0.036
PC9	0	428	507	839	0.725	0.003	0.035
PC9	0	429	642	840	0.78	0.009	0.033
PC9	0	430	853	849	0.459	0	0.028
PC9	0	431	527	841	0.632	0.001	0.035
PC9	0	432	1036	842	0.443	0.004	0.033
PC9	0	433	1185	855	0.794	0.004	0.034
PC9	0	434	285	847	0.538	0.001	0.037
PC9	0	435	1314	852	0.365	0	0.028
PC9	0	436	703	852	0.466	0	0.031
PC9	0	437	365	856	0.726	0.001	0.038
PC9	0	438	202	857	0.927	0.001	0.038
PC9	0	439	1065	860	0.504	0.001	0.033
PC9	0	440	898	861	0.881	0.002	0.033
PC9	0	441	438	868	0.563	0.001	0.034
PC9	0	442	87	873	0.617	0.001	0.037
PC9	0	443	952	878	0.331	0	0.03
PC9	0	444	608	874	0.619	0.002	0.035
PC9	0	445	810	882	0.482	0	0.029
PC9	0	446	1143	877	0.441	0.004	0.031
PC9	0	447	1214	884	0.43	0	0.03
PC9	0	448	1108	888	0.491	0	0.03
PC9	0	449	477	892	0.584	0.003	0.039
PC9	0	450	644	898	0.407	0	0.031
PC9	0	451	1380	896	0.514	0.006	0.032
PC9	0	452	277	902	0.452	0	0.032
PC9	0	453	519	898	0.756	0.003	0.041
PC9	0	454	968	903	0.539	0.002	0.032
PC9	0	455	559	903	0.68	0	0.03
PC9	0	456	1335	901	0.834	0.01	0.032
PC9	0	457	11	909	0.654	0	0.037
PC9	0	458	715	936	0.566	0	0.033
PC9	0	459	1284	916	0.451	0.001	0.033
PC9	0	460	1153	914	0.31	0	0.03
PC9	0	461	142	912	0.622	0	0.032
PC9	0	462	335	910	0.796	0	0.035
PC9	0	463	216	914	0.867	0.001	0.037
PC9	0	464	765	916	0.576	0.001	0.032
PC9	0	465	1013	923	0.401	0	0.028
PC9	0	466	405	919	0.868	0.004	0.04
PC9	0	467	910	923	0.659	0.002	0.035
PC9	0	468	566	924	1.17	0.001	0.035
PC9	0	469	866	928	0.347	0	0.029
PC9	0	470	625	940	0.6	0	0.031
PC9	0	471	264	939	0.895	0.001	0.037
PC9	0	472	90	942	0.666	0.001	0.04
PC9	0	473	1220	948	0.318	0	0.031
PC9	0	474	65	956	0.631	0	0.033
PC9	0	475	1259	948	0.848	0.005	0.033
PC9	0	476	399	956	0.48	0	0.033
PC9	0	477	1048	960	0.672	0.001	0.032
PC9	0	478	464	956	0.44	0	0.031
PC9	0	479	1105	960	0.804	0.003	0.031
PC9	0	480	1357	960	0.489	0.002	0.035
PC9	0	481	942	961	0.906	0.008	0.035
PC9	0	482	109	965	0.62	0	0.037
PC9	0	483	843	967	0.564	0	0.031
PC9	0	484	796	971	1.349	0.011	0.039
PC9	0	485	5	966	0.415	0	0.034
PC9	0	486	531	969	0.425	0	0.034
PC9	0	487	917	969	0.739	0.005	0.035
PC9	0	488	220	974	0.876	0.002	0.039
PC9	0	489	291	980	0.426	0	0.034
PC9	0	490	172	979	0.939	0.001	0.041
PC9	0	491	406	983	0.833	0.01	0.036
PC9	0	492	1178	984	0.44	0.002	0.035
PC9	0	493	149	989	0.751	0	0.034
PC9	0	494	591	987	0.465	0	0.03
PC9	0	495	973	987	0.323	0	0.028
PC9	0	496	837	989	0.937	0.006	0.034
PC9	0	497	1305	991	0.792	0.005	0.034
PC9	0	498	58	997	0.646	0.001	0.037
PC9	0	499	1386	1002	0.488	0	0.03
PC9	0	500	516	1006	1.431	0.007	0.038
PC9	0	501	1091	1002	0.917	0.01	0.033
PC9	0	502	1153	1001	0.585	0.001	0.033
PC9	0	503	412	1004	0.72	0	0.036
PC9	0	504	918	1008	0.321	0	0.027
PC9	0	505	1213	1006	0.902	0.005	0.034
PC9	0	506	190	1011	0.545	0	0.034
PC9	0	507	462	1015	0.941	0.001	0.035
PC9	0	508	369	1024	0.726	0.001	0.036
PC9	0	509	1272	1020	0.644	0.004	0.032
PC9	0	510	973	1027	0.556	0.001	0.032
PC9	0	511	46	1029	0.642	0.001	0.041
PC9	0	512	230	1030	0.512	0	0.032
PC9	0	513	269	1030	0.52	0	0.035
PC9	0	514	1083	1030	0.528	0.001	0.032
PC9	0	515	1221	1030	0.984	0.005	0.035
PC9	0	516	533	1031	0.512	0	0.031
PC9	0	517	874	1032	0.3	0	0.029
PC9	0	518	811	1034	0.389	0	0.027
PC9	0	519	577	1035	0.639	0.004	0.036
PC9	0	1	95	13	0.848	0.002	0.041
PC9	0	2	202	11	0.386	0	0.032
PC9	0	3	248	10	0.347	0	0.034
PC9	0	4	318	6	0.446	0	0.035
PC9	0	5	396	4	0.397	0.001	0.037
PC9	0	6	620	4	0.334	0.001	0.033
PC9	0	7	701	16	0.354	0	0.031
PC9	0	8	886	5	0.389	0.002	0.037
PC9	0	9	961	7	0.281	0	0.032
PC9	0	10	1359	9	0.485	0.005	0.036
PC9	0	11	371	11	0.777	0.008	0.036
PC9	0	12	471	11	0.429	0.001	0.036
PC9	0	13	1330	14	0.335	0.001	0.038
PC9	0	14	664	13	0.537	0.011	0.032
PC9	0	15	829	16	0.433	0.001	0.035
PC9	0	16	39	18	0.539	0	0.036
PC9	0	17	1194	25	0.476	0.004	0.036
PC9	0	18	1110	27	0.387	0.001	0.034
PC9	0	19	500	31	0.537	0.007	0.035
PC9	0	20	126	33	0.437	0	0.036
PC9	0	21	978	37	0.458	0.001	0.033
PC9	0	22	379	40	1.004	0.008	0.04
PC9	0	23	1218	42	0.705	0.008	0.033
PC9	0	24	1248	44	0.469	0.008	0.035
PC9	0	25	742	47	0.543	0.003	0.034
PC9	0	26	294	44	1.422	0.005	0.044
PC9	0	27	799	52	0.539	0.001	0.033
PC9	0	28	1023	54	0.382	0.002	0.034
PC9	0	29	863	57	0.703	0.006	0.033
PC9	0	30	167	57	0.774	0.001	0.036
PC9	0	31	554	56	0.455	0.007	0.035
PC9	0	32	523	64	0.346	0.001	0.033
PC9	0	33	1101	64	0.388	0.001	0.032
PC9	0	34	63	67	0.567	0	0.033
PC9	0	35	345	61	0.617	0.003	0.036
PC9	0	36	1234	64	0.816	0.007	0.033
PC9	0	37	1349	66	0.266	0	0.034
PC9	0	38	946	75	0.723	0.016	0.03
PC9	0	39	434	96	0.397	0.001	0.032
PC9	0	40	256	82	0.279	0	0.035
PC9	0	41	130	80	0.811	0.003	0.042
PC9	0	42	1253	82	0.605	0.012	0.03
PC9	0	43	631	84	0.556	0.001	0.033
PC9	0	44	916	82	0.394	0.003	0.033
PC9	0	45	1181	82	0.342	0.001	0.033
PC9	0	46	668	87	0.483	0	0.032
PC9	0	47	372	90	0.703	0.002	0.035
PC9	0	48	591	91	0.472	0.002	0.035
PC9	0	49	742	91	0.326	0	0.03
PC9	0	50	1232	89	0.729	0.012	0.031
PC9	0	51	304	87	0.704	0.002	0.035
PC9	0	52	980	91	1.012	0.014	0.03
PC9	0	53	1025	92	0.42	0	0.033
PC9	0	54	22	97	0.396	0	0.033
PC9	0	55	524	90	0.634	0.005	0.036
PC9	0	56	1314	100	0.274	0	0.031
PC9	0	57	1371	100	0.578	0.004	0.034
PC9	0	58	1137	100	0.272	0	0.032
PC9	0	59	1060	101	0.777	0.012	0.029
PC9	0	60	123	101	0.695	0.004	0.044
PC9	0	61	161	108	0.335	0	0.033
PC9	0	62	823	104	0.257	0.001	0.033
PC9	0	63	887	105	0.551	0.006	0.034
PC9	0	64	62	111	0.525	0	0.034
PC9	0	65	342	108	0.901	0.004	0.04
PC9	0	66	317	111	0.683	0.005	0.039
PC9	0	67	556	114	0.438	0.002	0.034
PC9	0	68	1003	113	0.411	0.004	0.035
PC9	0	69	767	119	0.291	0	0.03
PC9	0	70	516	121	0.429	0.001	0.035
PC9	0	71	713	119	0.387	0.009	0.033
PC9	0	72	203	122	0.847	0.011	0.037
PC9	0	73	472	129	0.456	0.003	0.035
PC9	0	74	969	129	0.636	0.002	0.033
PC9	0	75	1272	129	0.295	0.001	0.034
PC9	0	76	927	133	0.298	0	0.032
PC9	0	77	296	133	0.454	0.002	0.037
PC9	0	78	357	136	0.534	0.006	0.038
PC9	0	79	1037	140	0.446	0.001	0.033
PC9	0	80	672	141	0.562	0.001	0.033
PC9	0	81	805	136	0.715	0.001	0.034
PC9	0	82	1322	139	0.326	0.001	0.034
PC9	0	83	11	146	0.545	0.001	0.037
PC9	0	84	1108	141	0.326	0.001	0.033
PC9	0	85	1164	153	0.408	0.002	0.034
PC9	0	86	441	155	0.476	0.005	0.036
PC9	0	87	589	154	0.39	0.003	0.033
PC9	0	88	470	168	0.576	0.007	0.035
PC9	0	89	1114	156	0.584	0.007	0.033
PC9	0	90	837	160	0.289	0	0.031
PC9	0	91	263	167	0.354	0	0.033
PC9	0	92	1088	164	0.643	0.011	0.03
PC9	0	93	151	164	0.669	0.002	0.04
PC9	0	94	351	172	0.412	0.006	0.034
PC9	0	95	637	172	0.338	0	0.032
PC9	0	96	696	175	0.307	0.002	0.033
PC9	0	97	936	173	0.552	0.002	0.033
PC9	0	98	1376	173	0.391	0.004	0.036
PC9	0	99	771	173	0.47	0.005	0.034
PC9	0	100	1168	174	0.604	0.009	0.033
PC9	0	101	1254	177	0.301	0.001	0.033
PC9	0	102	188	179	0.62	0.004	0.041
PC9	0	103	493	178	0.575	0.011	0.032
PC9	0	104	218	185	0.403	0	0.032
PC9	0	105	897	181	0.374	0.002	0.034
PC9	0	106	5	181	0.407	0.005	0.044
PC9	0	107	95	180	0.461	0	0.033
PC9	0	108	527	192	0.397	0.003	0.034
PC9	0	109	436	191	0.769	0.007	0.037
PC9	0	110	333	193	0.387	0.001	0.036
PC9	0	111	1005	194	0.548	0.005	0.031
PC9	0	112	734	196	0.631	0.002	0.032
PC9	0	113	376	192	0.429	0.001	0.034
PC9	0	114	644	197	0.405	0.003	0.033
PC9	0	115	277	206	0.544	0.002	0.036
PC9	0	116	122	199	0.859	0.002	0.041
PC9	0	117	978	203	0.567	0.001	0.034
PC9	0	118	1210	201	0.402	0.005	0.035
PC9	0	119	1333	204	0.492	0.001	0.034
PC9	0	120	854	205	0.368	0.001	0.033
PC9	0	121	488	206	0.398	0	0.033
PC9	0	122	457	205	0.283	0	0.03
PC9	0	123	1057	211	0.403	0.001	0.033
PC9	0	124	91	212	0.702	0.004	0.041
PC9	0	125	802	214	0.423	0.007	0.033
PC9	0	126	1246	215	0.265	0	0.03
PC9	0	127	1387	217	0.34	0.001	0.032
PC9	0	128	154	215	0.772	0.002	0.041
PC9	0	129	956	221	0.493	0.002	0.033
PC9	0	130	1171	232	0.35	0.002	0.034
PC9	0	131	604	224	0.446	0.001	0.035
PC9	0	132	580	228	0.629	0.013	0.031
PC9	0	133	492	230	0.96	0.006	0.035
PC9	0	134	1287	229	0.372	0.002	0.033
PC9	0	135	112	233	0.46	0	0.035
PC9	0	136	328	232	0.394	0	0.033
PC9	0	137	908	234	0.356	0.001	0.032
PC9	0	138	748	236	0.517	0.008	0.033
PC9	0	139	1106	233	0.235	0	0.03
PC9	0	140	256	239	0.507	0.002	0.036
PC9	0	141	15	246	0.628	0	0.035
PC9	0	142	160	252	0.506	0	0.034
PC9	0	143	818	242	0.417	0.004	0.035
PC9	0	144	773	246	0.487	0.006	0.032
PC9	0	145	1038	248	0.255	0	0.034
PC9	0	146	682	257	0.437	0.005	0.032
PC9	0	147	1320	256	0.345	0	0.032
PC9	0	148	47	252	0.569	0.001	0.035
PC9	0	149	558	257	0.677	0.001	0.033
PC9	0	150	436	255	0.571	0.004	0.035
PC9	0	151	515	257	0.404	0.001	0.034
PC9	0	152	76	265	1.365	0.008	0.042
PC9	0	153	249	265	0.465	0.005	0.036
PC9	0	154	199	282	0.555	0.001	0.036
PC9	0	155	397	266	0.349	0	0.029
PC9	0	156	621	272	0.792	0.002	0.033
PC9	0	157	1057	275	0.465	0.001	0.033
PC9	0	158	1253	276	0.406	0	0.031
PC9	0	159	18	275	0.732	0.002	0.043
PC9	0	160	821	278	0.557	0	0.031
PC9	0	161	731	285	0.458	0	0.032
PC9	0	162	143	283	0.49	0.002	0.039
PC9	0	163	496	297	0.58	0.002	0.034
PC9	0	164	684	296	0.313	0	0.031
PC9	0	165	892	293	0.45	0.003	0.032
PC9	0	166	946	298	0.284	0	0.031
PC9	0	167	1047	300	0.494	0.003	0.033
PC9	0	168	1126	301	0.417	0	0.031
PC9	0	169	1359	306	0.262	0	0.029
PC9	0	170	223	305	0.424	0	0.032
PC9	0	171	584	304	0.275	0	0.029
PC9	0	172	101	313	0.436	0	0.031
PC9	0	173	651	303	0.314	0	0.03
PC9	0	174	310	303	0.584	0.004	0.035
PC9	0	175	547	306	0.387	0.007	0.034
PC9	0	176	17	310	0.449	0	0.031
PC9	0	177	280	314	0.51	0	0.033
PC9	0	178	42	312	0.563	0.001	0.037
PC9	0	179	362	314	0.387	0.001	0.032
PC9	0	180	1239	312	0.301	0	0.031
PC9	0	181	843	311	0.325	0.001	0.032
PC9	0	182	969	314	0.482	0.003	0.034
PC9	0	183	887	318	0.289	0	0.029
PC9	0	184	1277	318	0.456	0.009	0.031
PC9	0	185	523	326	0.366	0	0.031
PC9	0	186	53	330	0.497	0	0.035
PC9	0	187	196	327	0.899	0.006	0.043
PC9	0	188	157	327	0.553	0.001	0.039
PC9	0	189	1257	332	0.621	0.009	0.032
PC9	0	190	591	339	0.461	0	0.03
PC9	0	191	1032	339	0.523	0.006	0.032
PC9	0	192	1325	339	0.324	0	0.032
PC9	0	193	709	343	0.686	0.002	0.034
PC9	0	194	783	348	0.641	0.006	0.032
PC9	0	195	889	349	0.366	0.006	0.033
PC9	0	196	1013	353	0.408	0.003	0.033
PC9	0	197	209	352	0.931	0.008	0.037
PC9	0	198	239	358	0.535	0.005	0.035
PC9	0	199	338	358	0.56	0.001	0.034
PC9	0	200	64	354	0.706	0.008	0.041
PC9	0	201	1315	354	0.546	0.011	0.031
PC9	0	202	1145	355	0.347	0.002	0.032
PC9	0	203	1239	354	0.309	0.001	0.031
PC9	0	204	1292	360	0.345	0.001	0.032
PC9	0	205	456	371	0.333	0	0.028
PC9	0	206	129	362	0.767	0.001	0.04
PC9	0	207	687	365	1.082	0.006	0.036
PC9	0	208	851	369	0.364	0	0.03
PC9	0	209	1083	371	0.316	0.001	0.033
PC9	0	210	965	373	0.309	0	0.032
PC9	0	211	729	374	0.368	0.005	0.037
PC9	0	212	299	374	0.651	0.005	0.035
PC9	0	213	55	376	1.216	0.013	0.043
PC9	0	214	924	375	0.468	0.001	0.033
PC9	0	215	1164	374	0.529	0.012	0.029
PC9	0	216	490	393	0.329	0	0.026
PC9	0	217	654	382	0.762	0.002	0.036
PC9	0	218	1314	387	0.42	0.001	0.032
PC9	0	219	1238	385	0.351	0.005	0.034
PC9	0	220	601	389	0.436	0.001	0.034
PC9	0	221	469	390	0.41	0	0.028
PC9	0	222	887	395	0.357	0	0.03
PC9	0	223	1170	392	0.57	0.011	0.029
PC9	0	224	107	400	0.519	0	0.032
PC9	0	225	1362	398	0.264	0	0.03
PC9	0	226	915	400	0.919	0.007	0.031
PC9	0	227	1049	401	0.305	0	0.033
PC9	0	228	1261	402	0.542	0.023	0.022
PC9	0	229	251	406	0.312	0	0.03
PC9	0	230	1283	409	0.573	0.005	0.032
PC9	0	231	676	407	0.613	0.01	0.032
PC9	0	232	717	408	0.703	0.003	0.036
PC9	0	233	991	410	0.574	0.011	0.029
PC9	0	234	961	413	0.501	0.002	0.032
PC9	0	235	463	413	0.735	0.007	0.034
PC9	0	236	1210	419	0.319	0.001	0.032
PC9	0	237	901	417	0.53	0.006	0.035
PC9	0	238	153	429	0.389	0	0.03
PC9	0	239	1148	424	0.352	0.001	0.032
PC9	0	240	687	427	0.554	0.001	0.034
PC9	0	241	371	430	0.347	0.001	0.034
PC9	0	242	875	426	0.645	0.002	0.033
PC9	0	243	1082	425	0.515	0	0.03
PC9	0	244	913	426	0.971	0.011	0.029
PC9	0	245	447	431	0.628	0.005	0.038
PC9	0	246	1181	432	0.816	0.009	0.032
PC9	0	247	243	440	0.273	0	0.029
PC9	0	248	1366	434	0.257	0	0.033
PC9	0	249	566	435	0.469	0.003	0.033
PC9	0	250	798	442	0.391	0	0.03
PC9	0	251	652	438	0.753	0.01	0.033
PC9	0	252	421	442	0.48	0.003	0.038
PC9	0	253	347	443	0.524	0	0.031
PC9	0	254	759	443	0.526	0	0.029
PC9	0	255	121	450	0.438	0.001	0.038
PC9	0	256	465	450	0.637	0.002	0.035
PC9	0	257	1059	450	0.347	0	0.032
PC9	0	258	1210	452	0.616	0.017	0.028
PC9	0	259	213	458	0.367	0	0.029
PC9	0	260	635	460	0.544	0.011	0.033
PC9	0	261	1384	466	0.899	0.027	0.025
PC9	0	262	669	457	0.309	0	0.03
PC9	0	263	68	464	0.457	0.001	0.036
PC9	0	264	279	462	0.469	0.001	0.035
PC9	0	265	709	462	0.665	0.008	0.033
PC9	0	266	1240	458	0.764	0.005	0.033
PC9	0	267	614	464	0.435	0.001	0.032
PC9	0	268	659	467	0.748	0.002	0.037
PC9	0	269	538	473	0.61	0.001	0.032
PC9	0	270	1144	473	0.327	0.001	0.035
PC9	0	271	1259	470	0.392	0.004	0.034
PC9	0	272	399	473	0.541	0.003	0.036
PC9	0	273	565	475	0.504	0.004	0.033
PC9	0	274	1227	482	0.654	0.009	0.032
PC9	0	275	1336	478	0.618	0.004	0.032
PC9	0	276	113	482	0.486	0	0.034
PC9	0	277	821	484	0.365	0	0.031
PC9	0	278	460	480	0.602	0.002	0.034
PC9	0	279	337	486	0.566	0.005	0.036
PC9	0	280	969	488	0.314	0.001	0.032
PC9	0	281	881	489	0.774	0.007	0.034
PC9	0	282	1040	486	0.599	0.006	0.032
PC9	0	283	1289	489	0.445	0.004	0.032
PC9	0	284	598	489	0.532	0.001	0.033
PC9	0	285	418	493	0.935	0.003	0.034
PC9	0	286	304	498	0.587	0	0.033
PC9	0	287	1180	494	0.699	0.009	0.029
PC9	0	288	572	503	0.638	0.003	0.032
PC9	0	289	640	494	0.634	0.005	0.034
PC9	0	290	915	496	0.328	0	0.031
PC9	0	291	1128	495	0.683	0.008	0.03
PC9	0	292	737	499	0.529	0.001	0.032
PC9	0	293	68	502	0.337	0	0.034
PC9	0	294	1150	498	0.425	0.005	0.035
PC9	0	295	544	503	0.93	0.004	0.034
PC9	0	296	255	502	0.527	0.002	0.04
PC9	0	297	1211	505	0.46	0.001	0.033
PC9	0	298	1350	510	0.433	0	0.031
PC9	0	299	782	511	0.56	0.002	0.034
PC9	0	300	1104	516	0.575	0.007	0.032
PC9	0	301	406	517	0.46	0.001	0.033
PC9	0	302	617	519	1.189	0.012	0.033
PC9	0	303	1173	521	0.499	0.002	0.032
PC9	0	304	496	521	0.421	0	0.031
PC9	0	305	674	520	0.424	0	0.033
PC9	0	306	889	524	0.495	0.002	0.034
PC9	0	307	1048	525	0.52	0.002	0.032
PC9	0	308	195	527	0.491	0.001	0.034
PC9	0	309	979	529	0.568	0.003	0.032
PC9	0	310	1305	534	0.377	0.002	0.032
PC9	0	311	728	526	0.464	0.004	0.035
PC9	0	312	87	531	1.26	0.004	0.042
PC9	0	313	703	528	0.539	0.012	0.027
PC9	0	314	358	538	0.269	0	0.03
PC9	0	315	1084	546	0.443	0.006	0.032
PC9	0	316	955	535	0.714	0.005	0.032
PC9	0	317	139	541	0.842	0.004	0.04
PC9	0	318	251	542	0.597	0.003	0.035
PC9	0	319	749	544	0.465	0	0.031
PC9	0	320	533	549	0.427	0.008	0.034
PC9	0	321	600	543	0.731	0.002	0.034
PC9	0	322	629	541	0.77	0.006	0.037
PC9	0	323	928	544	0.347	0	0.03
PC9	0	324	819	548	0.669	0.003	0.034
PC9	0	325	281	548	0.687	0.002	0.04
PC9	0	326	705	552	0.4	0	0.03
PC9	0	327	71	555	0.824	0	0.036
PC9	0	328	493	554	0.549	0.004	0.035
PC9	0	329	645	552	0.677	0.003	0.037
PC9	0	330	406	562	0.256	0	0.029
PC9	0	331	681	563	0.384	0	0.029
PC9	0	332	1111	563	0.336	0.001	0.033
PC9	0	333	1223	562	0.488	0.002	0.033
PC9	0	334	173	566	0.403	0	0.033
PC9	0	335	459	569	0.789	0.003	0.035
PC9	0	336	1295	571	0.69	0.013	0.031
PC9	0	337	314	571	0.467	0	0.032
PC9	0	338	759	568	0.714	0.003	0.033
PC9	0	339	990	572	0.261	0	0.027
PC9	0	340	550	579	0.393	0.004	0.034
PC9	0	341	1265	581	0.505	0	0.031
PC9	0	342	1334	577	0.374	0.002	0.033
PC9	0	343	277	583	0.409	0	0.031
PC9	0	344	1382	582	0.298	0	0.031
PC9	0	345	1149	584	0.536	0.001	0.032
PC9	0	346	673	585	0.431	0.011	0.032
PC9	0	347	825	587	0.413	0	0.031
PC9	0	348	580	586	0.624	0.006	0.033
PC9	0	349	697	589	0.291	0	0.028
PC9	0	350	737	588	0.512	0.001	0.033
PC9	0	351	609	590	0.746	0.002	0.034
PC9	0	352	1129	597	0.362	0.004	0.034
PC9	0	353	639	597	0.638	0.007	0.033
PC9	0	354	766	600	0.353	0.001	0.031
PC9	0	355	43	605	0.539	0	0.033
PC9	0	356	864	602	0.335	0	0.029
PC9	0	357	687	604	0.672	0.006	0.034
PC9	0	358	786	613	0.512	0.004	0.033
PC9	0	359	1198	609	0.467	0.002	0.033
PC9	0	360	631	610	0.636	0.005	0.037
PC9	0	361	1052	610	0.59	0.003	0.031
PC9	0	362	122	615	0.446	0	0.032
PC9	0	363	157	616	0.52	0	0.036
PC9	0	364	206	614	0.47	0.001	0.034
PC9	0	365	662	616	0.825	0.013	0.029
PC9	0	366	1334	620	0.399	0	0.032
PC9	0	367	250	627	0.548	0	0.033
PC9	0	368	947	619	0.562	0.001	0.032
PC9	0	369	420	623	0.76	0.006	0.035
PC9	0	370	490	625	0.574	0.002	0.033
PC9	0	371	372	647	0.23	0	0.031
PC9	0	372	564	626	0.697	0.001	0.032
PC9	0	373	692	626	0.679	0.001	0.033
PC9	0	374	877	635	0.633	0.006	0.032
PC9	0	375	309	637	0.325	0	0.033
PC9	0	376	638	635	0.387	0	0.029
PC9	0	377	78	642	0.454	0	0.035
PC9	0	378	211	642	0.611	0.002	0.037
PC9	0	379	1187	641	0.514	0.001	0.031
PC9	0	380	1288	643	0.27	0	0.031
PC9	0	381	804	646	0.326	0	0.03
PC9	0	382	863	644	0.454	0.002	0.031
PC9	0	383	914	643	0.823	0.015	0.03
PC9	0	384	579	644	0.478	0	0.032
PC9	0	385	1064	650	0.459	0	0.031
[truncated: 15,810 more rows]
