# Supplementary material for: Inhibition of mutant EGFR in lung cancer cells triggers SOX2-FOXO6-dependent survival pathways
Source: eLife. 2015 Feb 16;4:e06132. doi: 10.7554/eLife.06132 (PMC4384750; doi:10.7554/eLife.06132)
Supplement: Figure 2—source data 5. — DOI: http://dx.doi.org/10.7554/eLife.06132.013 [file elife06132s005.txt]

cells	primary	subpopulation	erlotinib uM	erlotinib hr	Cell ID	Cell X Position	Cell Y Position	Nucleus DAPI MCS Mean (Normalized Counts)	Nucleus AF488 SOX2 Mean (Normalized Counts)	Nucleus AUTOFL Mean (Normalized Counts)
PC9	SOX2	PARENTAL	0	24	1	45	13	0.235	0.006	0.039
PC9	SOX2	PARENTAL	0	24	2	90	13	0.11	0	0.037
PC9	SOX2	PARENTAL	0	24	3	144	8	0.099	0.003	0.037
PC9	SOX2	PARENTAL	0	24	4	173	6	0.128	0.028	0.018
PC9	SOX2	PARENTAL	0	24	5	247	10	0.164	0	0.036
PC9	SOX2	PARENTAL	0	24	6	284	16	0.152	0.002	0.034
PC9	SOX2	PARENTAL	0	24	7	336	7	0.263	0.013	0.035
PC9	SOX2	PARENTAL	0	24	8	366	6	0.169	0.006	0.039
PC9	SOX2	PARENTAL	0	24	9	403	12	0.274	0.038	0.017
PC9	SOX2	PARENTAL	0	24	10	452	13	0.184	0.009	0.04
PC9	SOX2	PARENTAL	0	24	11	502	27	0.179	0.009	0.037
PC9	SOX2	PARENTAL	0	24	12	527	11	0.149	0.118	0.002
PC9	SOX2	PARENTAL	0	24	13	563	7	0.149	0.098	0.007
PC9	SOX2	PARENTAL	0	24	14	621	10	0.146	0.022	0.025
PC9	SOX2	PARENTAL	0	24	15	816	12	0.203	0.009	0.037
PC9	SOX2	PARENTAL	0	24	16	859	8	0.091	0.002	0.038
PC9	SOX2	PARENTAL	0	24	17	1080	6	0.102	0	0.035
PC9	SOX2	PARENTAL	0	24	18	1191	6	0.093	0.001	0.035
PC9	SOX2	PARENTAL	0	24	19	1255	6	0.246	0.031	0.024
PC9	SOX2	PARENTAL	0	24	20	1320	7	0.121	0	0.036
PC9	SOX2	PARENTAL	0	24	21	710	9	0.085	0	0.033
PC9	SOX2	PARENTAL	0	24	22	700	28	0.168	0.015	0.03
PC9	SOX2	PARENTAL	0	24	23	797	25	0.134	0.019	0.025
PC9	SOX2	PARENTAL	0	24	24	907	12	0.259	0.016	0.032
PC9	SOX2	PARENTAL	0	24	25	1291	19	0.174	0.005	0.037
PC9	SOX2	PARENTAL	0	24	26	1347	23	0.101	0.001	0.035
PC9	SOX2	PARENTAL	0	24	27	838	29	0.2	0.003	0.037
PC9	SOX2	PARENTAL	0	24	28	940	19	0.184	0.003	0.036
PC9	SOX2	PARENTAL	0	24	29	967	23	0.151	0.011	0.03
PC9	SOX2	PARENTAL	0	24	30	325	21	0.148	0.001	0.037
PC9	SOX2	PARENTAL	0	24	31	665	19	0.111	0.007	0.036
PC9	SOX2	PARENTAL	0	24	32	735	23	0.146	0.002	0.035
PC9	SOX2	PARENTAL	0	24	33	193	22	0.249	0.009	0.038
PC9	SOX2	PARENTAL	0	24	34	1013	33	0.088	0	0.029
PC9	SOX2	PARENTAL	0	24	35	7	24	0.138	0.019	0.024
PC9	SOX2	PARENTAL	0	24	36	169	24	0.149	0.024	0.021
PC9	SOX2	PARENTAL	0	24	37	438	45	0.19	0.013	0.031
PC9	SOX2	PARENTAL	0	24	38	219	30	0.119	0.002	0.036
PC9	SOX2	PARENTAL	0	24	39	555	25	0.162	0.01	0.033
PC9	SOX2	PARENTAL	0	24	40	368	29	0.145	0.018	0.028
PC9	SOX2	PARENTAL	0	24	41	128	28	0.155	0.003	0.037
PC9	SOX2	PARENTAL	0	24	42	481	34	0.193	0.01	0.036
PC9	SOX2	PARENTAL	0	24	43	1065	31	0.193	0.019	0.026
PC9	SOX2	PARENTAL	0	24	44	643	30	0.323	0.005	0.038
PC9	SOX2	PARENTAL	0	24	45	1104	29	0.086	0	0.034
PC9	SOX2	PARENTAL	0	24	46	582	37	0.142	0.006	0.037
PC9	SOX2	PARENTAL	0	24	47	615	36	0.102	0.002	0.038
PC9	SOX2	PARENTAL	0	24	48	893	32	0.347	0.022	0.026
PC9	SOX2	PARENTAL	0	24	49	1219	29	0.087	0	0.031
PC9	SOX2	PARENTAL	0	24	50	389	34	0.223	0.031	0.019
PC9	SOX2	PARENTAL	0	24	51	763	33	0.14	0.01	0.032
PC9	SOX2	PARENTAL	0	24	52	1147	34	0.131	0.015	0.028
PC9	SOX2	PARENTAL	0	24	53	1241	31	0.148	0.005	0.034
PC9	SOX2	PARENTAL	0	24	54	1266	32	0.197	0.005	0.037
PC9	SOX2	PARENTAL	0	24	55	1043	34	0.154	0.003	0.038
PC9	SOX2	PARENTAL	0	24	56	1379	34	0.109	0.002	0.039
PC9	SOX2	PARENTAL	0	24	57	248	41	0.159	0.007	0.036
PC9	SOX2	PARENTAL	0	24	58	1357	37	0.141	0.006	0.035
PC9	SOX2	PARENTAL	0	24	59	55	40	0.116	0	0.029
PC9	SOX2	PARENTAL	0	24	60	671	42	0.127	0.004	0.038
PC9	SOX2	PARENTAL	0	24	61	1295	40	0.09	0.001	0.036
PC9	SOX2	PARENTAL	0	24	62	86	45	0.286	0.006	0.04
PC9	SOX2	PARENTAL	0	24	63	339	45	0.26	0.024	0.026
PC9	SOX2	PARENTAL	0	24	64	1120	43	0.088	0.006	0.033
PC9	SOX2	PARENTAL	0	24	65	192	44	0.181	0.004	0.036
PC9	SOX2	PARENTAL	0	24	66	1082	49	0.122	0	0.031
PC9	SOX2	PARENTAL	0	24	67	740	49	0.104	0.002	0.037
PC9	SOX2	PARENTAL	0	24	68	866	53	0.097	0	0.033
PC9	SOX2	PARENTAL	0	24	69	780	71	0.161	0.019	0.025
PC9	SOX2	PARENTAL	0	24	70	1347	57	0.207	0.025	0.022
PC9	SOX2	PARENTAL	0	24	71	631	55	0.175	0.007	0.036
PC9	SOX2	PARENTAL	0	24	72	147	68	0.133	0	0.034
PC9	SOX2	PARENTAL	0	24	73	692	56	0.103	0.001	0.036
PC9	SOX2	PARENTAL	0	24	74	260	61	0.134	0.001	0.037
PC9	SOX2	PARENTAL	0	24	75	906	60	0.109	0.006	0.034
PC9	SOX2	PARENTAL	0	24	76	1189	65	0.072	0	0.028
PC9	SOX2	PARENTAL	0	24	77	670	64	0.176	0.005	0.038
PC9	SOX2	PARENTAL	0	24	78	484	69	0.233	0.03	0.019
PC9	SOX2	PARENTAL	0	24	79	70	83	0.328	0.007	0.042
PC9	SOX2	PARENTAL	0	24	80	610	69	0.081	0	0.032
PC9	SOX2	PARENTAL	0	24	81	646	70	0.078	0	0.035
PC9	SOX2	PARENTAL	0	24	82	720	68	0.134	0.005	0.035
PC9	SOX2	PARENTAL	0	24	83	519	77	0.185	0.011	0.034
PC9	SOX2	PARENTAL	0	24	84	948	68	0.095	0	0.03
PC9	SOX2	PARENTAL	0	24	85	1050	77	0.128	0.001	0.034
PC9	SOX2	PARENTAL	0	24	86	1269	72	0.085	0.001	0.036
PC9	SOX2	PARENTAL	0	24	87	109	72	0.242	0.001	0.044
PC9	SOX2	PARENTAL	0	24	88	817	70	0.085	0.001	0.037
PC9	SOX2	PARENTAL	0	24	89	321	76	0.302	0.001	0.038
PC9	SOX2	PARENTAL	0	24	90	437	81	0.208	0.013	0.034
PC9	SOX2	PARENTAL	0	24	91	1081	72	0.229	0.001	0.038
PC9	SOX2	PARENTAL	0	24	92	1157	77	0.087	0.005	0.033
PC9	SOX2	PARENTAL	0	24	93	37	72	0.235	0.001	0.044
PC9	SOX2	PARENTAL	0	24	94	748	73	0.086	0	0.033
PC9	SOX2	PARENTAL	0	24	95	1384	74	0.091	0.001	0.035
PC9	SOX2	PARENTAL	0	24	96	373	76	0.148	0.03	0.015
PC9	SOX2	PARENTAL	0	24	97	212	89	0.133	0.003	0.035
PC9	SOX2	PARENTAL	0	24	98	854	78	0.119	0.002	0.037
PC9	SOX2	PARENTAL	0	24	99	1121	78	0.112	0	0.03
PC9	SOX2	PARENTAL	0	24	100	1323	90	0.158	0.008	0.031
PC9	SOX2	PARENTAL	0	24	101	349	84	0.092	0	0.034
PC9	SOX2	PARENTAL	0	24	102	705	82	0.085	0.003	0.035
PC9	SOX2	PARENTAL	0	24	103	925	83	0.1	0.001	0.033
PC9	SOX2	PARENTAL	0	24	104	826	101	0.159	0.005	0.037
PC9	SOX2	PARENTAL	0	24	105	884	93	0.199	0.01	0.034
PC9	SOX2	PARENTAL	0	24	106	983	86	0.11	0.001	0.035
PC9	SOX2	PARENTAL	0	24	107	1090	86	0.164	0.01	0.029
PC9	SOX2	PARENTAL	0	24	108	1245	88	0.256	0.006	0.039
PC9	SOX2	PARENTAL	0	24	109	467	109	0.209	0.02	0.027
PC9	SOX2	PARENTAL	0	24	110	661	89	0.087	0.002	0.033
PC9	SOX2	PARENTAL	0	24	111	164	90	0.201	0.004	0.039
PC9	SOX2	PARENTAL	0	24	112	290	90	0.101	0	0.035
PC9	SOX2	PARENTAL	0	24	113	534	91	0.146	0.001	0.036
PC9	SOX2	PARENTAL	0	24	114	81	100	0.302	0.007	0.044
PC9	SOX2	PARENTAL	0	24	115	111	100	0.143	0.002	0.04
PC9	SOX2	PARENTAL	0	24	116	27	97	0.271	0.001	0.047
PC9	SOX2	PARENTAL	0	24	117	733	99	0.14	0.014	0.028
PC9	SOX2	PARENTAL	0	24	118	1068	97	0.141	0.001	0.033
PC9	SOX2	PARENTAL	0	24	119	261	119	0.147	0.003	0.035
PC9	SOX2	PARENTAL	0	24	120	574	102	0.123	0.002	0.036
PC9	SOX2	PARENTAL	0	24	121	385	100	0.138	0.021	0.02
PC9	SOX2	PARENTAL	0	24	122	406	100	0.092	0	0.033
PC9	SOX2	PARENTAL	0	24	123	1281	100	0.102	0	0.032
PC9	SOX2	PARENTAL	0	24	124	235	106	0.236	0.011	0.036
PC9	SOX2	PARENTAL	0	24	125	616	99	0.1	0.004	0.033
PC9	SOX2	PARENTAL	0	24	126	1021	102	0.112	0	0.032
PC9	SOX2	PARENTAL	0	24	127	1367	105	0.079	0	0.031
PC9	SOX2	PARENTAL	0	24	128	162	123	0.217	0.02	0.027
PC9	SOX2	PARENTAL	0	24	129	1111	106	0.072	0	0.027
PC9	SOX2	PARENTAL	0	24	130	332	107	0.113	0	0.032
PC9	SOX2	PARENTAL	0	24	131	805	107	0.542	0.022	0.029
PC9	SOX2	PARENTAL	0	24	132	502	108	0.152	0.012	0.034
PC9	SOX2	PARENTAL	0	24	133	1143	109	0.087	0	0.031
PC9	SOX2	PARENTAL	0	24	134	695	112	0.195	0.006	0.037
PC9	SOX2	PARENTAL	0	24	135	789	136	0.223	0.04	0.014
PC9	SOX2	PARENTAL	0	24	136	940	111	0.076	0	0.031
PC9	SOX2	PARENTAL	0	24	137	1224	113	0.082	0	0.032
PC9	SOX2	PARENTAL	0	24	138	1260	111	0.104	0	0.033
PC9	SOX2	PARENTAL	0	24	139	655	112	0.089	0.002	0.033
PC9	SOX2	PARENTAL	0	24	140	432	118	0.193	0.014	0.028
PC9	SOX2	PARENTAL	0	24	141	543	116	0.084	0	0.029
PC9	SOX2	PARENTAL	0	24	142	608	118	0.295	0.045	0.009
PC9	SOX2	PARENTAL	0	24	143	987	117	0.08	0	0.029
PC9	SOX2	PARENTAL	0	24	144	1239	115	0.145	0.002	0.037
PC9	SOX2	PARENTAL	0	24	145	1344	124	0.13	0.001	0.035
PC9	SOX2	PARENTAL	0	24	146	859	118	0.257	0.007	0.038
PC9	SOX2	PARENTAL	0	24	147	520	122	0.201	0.006	0.037
PC9	SOX2	PARENTAL	0	24	148	48	121	0.423	0.003	0.045
PC9	SOX2	PARENTAL	0	24	149	1017	122	0.3	0.03	0.017
PC9	SOX2	PARENTAL	0	24	150	1093	124	0.111	0.002	0.033
PC9	SOX2	PARENTAL	0	24	151	213	125	0.358	0.018	0.031
PC9	SOX2	PARENTAL	0	24	152	304	132	0.159	0.021	0.023
PC9	SOX2	PARENTAL	0	24	153	486	130	0.176	0.012	0.033
PC9	SOX2	PARENTAL	0	24	154	1184	128	0.07	0	0.029
PC9	SOX2	PARENTAL	0	24	155	388	126	0.091	0	0.032
PC9	SOX2	PARENTAL	0	24	156	572	124	0.149	0.015	0.03
PC9	SOX2	PARENTAL	0	24	157	76	131	0.374	0.023	0.028
PC9	SOX2	PARENTAL	0	24	158	123	133	0.118	0	0.032
PC9	SOX2	PARENTAL	0	24	159	728	130	0.182	0.008	0.035
PC9	SOX2	PARENTAL	0	24	160	1387	128	0.078	0	0.033
PC9	SOX2	PARENTAL	0	24	161	682	141	0.173	0.025	0.022
PC9	SOX2	PARENTAL	0	24	162	1037	131	0.28	0.004	0.039
PC9	SOX2	PARENTAL	0	24	163	1077	132	0.114	0	0.031
PC9	SOX2	PARENTAL	0	24	164	957	135	0.073	0	0.03
PC9	SOX2	PARENTAL	0	24	165	13	141	0.18	0	0.031
PC9	SOX2	PARENTAL	0	24	166	586	137	0.321	0.032	0.018
PC9	SOX2	PARENTAL	0	24	167	284	135	0.233	0.01	0.034
PC9	SOX2	PARENTAL	0	24	168	346	142	0.079	0.001	0.033
PC9	SOX2	PARENTAL	0	24	169	752	138	0.123	0	0.033
PC9	SOX2	PARENTAL	0	24	170	1240	158	0.194	0.018	0.027
PC9	SOX2	PARENTAL	0	24	171	39	143	0.162	0.006	0.036
PC9	SOX2	PARENTAL	0	24	172	841	155	0.26	0.012	0.033
PC9	SOX2	PARENTAL	0	24	173	874	139	0.162	0.004	0.036
PC9	SOX2	PARENTAL	0	24	174	231	140	0.144	0.01	0.045
PC9	SOX2	PARENTAL	0	24	175	58	142	0.175	0.002	0.036
PC9	SOX2	PARENTAL	0	24	176	1304	144	0.106	0.001	0.035
PC9	SOX2	PARENTAL	0	24	177	556	144	0.123	0.005	0.033
PC9	SOX2	PARENTAL	0	24	178	611	141	0.183	0.012	0.033
PC9	SOX2	PARENTAL	0	24	179	443	148	0.201	0.006	0.038
PC9	SOX2	PARENTAL	0	24	180	1204	147	0.08	0	0.03
PC9	SOX2	PARENTAL	0	24	181	908	148	0.096	0	0.029
PC9	SOX2	PARENTAL	0	24	182	94	150	0.133	0	0.031
PC9	SOX2	PARENTAL	0	24	183	159	150	0.236	0.001	0.036
PC9	SOX2	PARENTAL	0	24	184	1357	160	0.123	0.003	0.035
PC9	SOX2	PARENTAL	0	24	185	461	152	0.169	0.005	0.038
PC9	SOX2	PARENTAL	0	24	186	608	160	0.132	0.003	0.034
PC9	SOX2	PARENTAL	0	24	187	1113	152	0.088	0.001	0.035
PC9	SOX2	PARENTAL	0	24	188	1333	150	0.152	0.01	0.035
PC9	SOX2	PARENTAL	0	24	189	140	156	0.137	0.02	0.022
PC9	SOX2	PARENTAL	0	24	190	498	154	0.116	0	0.033
PC9	SOX2	PARENTAL	0	24	191	513	152	0.145	0.003	0.038
PC9	SOX2	PARENTAL	0	24	192	324	154	0.119	0.026	0.015
PC9	SOX2	PARENTAL	0	24	193	1058	158	0.084	0.014	0.026
PC9	SOX2	PARENTAL	0	24	194	749	158	0.102	0.002	0.036
PC9	SOX2	PARENTAL	0	24	195	873	168	0.164	0.013	0.031
PC9	SOX2	PARENTAL	0	24	196	1267	157	0.269	0.007	0.039
PC9	SOX2	PARENTAL	0	24	197	218	162	0.117	0	0.032
PC9	SOX2	PARENTAL	0	24	198	682	160	0.181	0.003	0.036
PC9	SOX2	PARENTAL	0	24	199	388	165	0.091	0.001	0.034
PC9	SOX2	PARENTAL	0	24	200	527	163	0.132	0.003	0.037
PC9	SOX2	PARENTAL	0	24	201	649	164	0.213	0.002	0.037
PC9	SOX2	PARENTAL	0	24	202	852	162	0.123	0.001	0.037
PC9	SOX2	PARENTAL	0	24	203	1021	166	0.079	0	0.03
PC9	SOX2	PARENTAL	0	24	204	1297	167	0.129	0.002	0.037
PC9	SOX2	PARENTAL	0	24	205	427	171	0.081	0	0.032
PC9	SOX2	PARENTAL	0	24	206	759	175	0.174	0.019	0.024
PC9	SOX2	PARENTAL	0	24	207	309	176	0.231	0.024	0.022
PC9	SOX2	PARENTAL	0	24	208	557	172	0.132	0.001	0.035
PC9	SOX2	PARENTAL	0	24	209	930	172	0.097	0	0.03
PC9	SOX2	PARENTAL	0	24	210	991	178	0.069	0	0.028
PC9	SOX2	PARENTAL	0	24	211	1277	173	0.182	0.009	0.037
PC9	SOX2	PARENTAL	0	24	212	64	177	0.133	0.001	0.035
PC9	SOX2	PARENTAL	0	24	213	108	178	0.134	0	0.03
PC9	SOX2	PARENTAL	0	24	214	702	176	0.095	0	0.033
PC9	SOX2	PARENTAL	0	24	215	454	176	0.147	0.002	0.037
PC9	SOX2	PARENTAL	0	24	216	496	190	0.143	0.01	0.029
PC9	SOX2	PARENTAL	0	24	217	292	190	0.181	0.007	0.035
PC9	SOX2	PARENTAL	0	24	218	578	179	0.099	0.011	0.028
PC9	SOX2	PARENTAL	0	24	219	848	190	0.184	0.009	0.032
PC9	SOX2	PARENTAL	0	24	220	898	176	0.251	0.001	0.033
PC9	SOX2	PARENTAL	0	24	221	1097	179	0.115	0.029	0.012
PC9	SOX2	PARENTAL	0	24	222	264	183	0.12	0	0.032
PC9	SOX2	PARENTAL	0	24	223	1247	185	0.118	0.018	0.024
PC9	SOX2	PARENTAL	0	24	224	637	177	0.091	0.002	0.034
PC9	SOX2	PARENTAL	0	24	225	41	183	0.125	0.001	0.037
PC9	SOX2	PARENTAL	0	24	226	1372	210	0.202	0.021	0.027
PC9	SOX2	PARENTAL	0	24	227	533	184	0.098	0	0.031
PC9	SOX2	PARENTAL	0	24	228	1157	185	0.311	0.009	0.035
PC9	SOX2	PARENTAL	0	24	229	776	191	0.184	0.009	0.033
PC9	SOX2	PARENTAL	0	24	230	409	186	0.096	0	0.03
PC9	SOX2	PARENTAL	0	24	231	808	188	0.095	0	0.03
PC9	SOX2	PARENTAL	0	24	232	216	189	0.131	0	0.035
PC9	SOX2	PARENTAL	0	24	233	1338	202	0.305	0.049	0.011
PC9	SOX2	PARENTAL	0	24	234	726	198	0.109	0.125	0.017
PC9	SOX2	PARENTAL	0	24	235	1125	191	0.098	0.004	0.033
PC9	SOX2	PARENTAL	0	24	236	1019	196	0.103	0	0.029
PC9	SOX2	PARENTAL	0	24	237	243	200	0.166	0	0.033
PC9	SOX2	PARENTAL	0	24	238	887	201	0.102	0.002	0.033
PC9	SOX2	PARENTAL	0	24	239	938	200	0.076	0	0.03
PC9	SOX2	PARENTAL	0	24	240	1289	201	0.121	0.008	0.032
PC9	SOX2	PARENTAL	0	24	241	23	201	0.125	0	0.034
PC9	SOX2	PARENTAL	0	24	242	551	205	0.11	0	0.031
PC9	SOX2	PARENTAL	0	24	243	915	200	0.252	0.002	0.036
PC9	SOX2	PARENTAL	0	24	244	319	204	0.167	0.002	0.038
PC9	SOX2	PARENTAL	0	24	245	653	213	0.154	0.003	0.034
PC9	SOX2	PARENTAL	0	24	246	696	205	0.164	0.002	0.037
PC9	SOX2	PARENTAL	0	24	247	1107	207	0.099	0	0.033
PC9	SOX2	PARENTAL	0	24	248	757	206	0.104	0.109	0
PC9	SOX2	PARENTAL	0	24	249	607	204	0.102	0.007	0.031
PC9	SOX2	PARENTAL	0	24	250	1168	208	0.105	0.006	0.036
PC9	SOX2	PARENTAL	0	24	251	347	209	0.11	0	0.03
PC9	SOX2	PARENTAL	0	24	252	826	210	0.077	0	0.03
PC9	SOX2	PARENTAL	0	24	253	966	211	0.08	0	0.028
PC9	SOX2	PARENTAL	0	24	254	1199	212	0.081	0	0.03
PC9	SOX2	PARENTAL	0	24	255	872	212	0.091	0.024	0.015
PC9	SOX2	PARENTAL	0	24	256	440	215	0.222	0.002	0.037
PC9	SOX2	PARENTAL	0	24	257	78	221	0.125	0.002	0.035
PC9	SOX2	PARENTAL	0	24	258	408	213	0.107	0	0.029
PC9	SOX2	PARENTAL	0	24	259	1319	212	0.178	0.019	0.027
PC9	SOX2	PARENTAL	0	24	260	791	223	0.143	0.001	0.033
PC9	SOX2	PARENTAL	0	24	261	1251	229	0.167	0.003	0.039
PC9	SOX2	PARENTAL	0	24	262	163	223	0.099	0	0.03
PC9	SOX2	PARENTAL	0	24	263	379	217	0.114	0	0.031
PC9	SOX2	PARENTAL	0	24	264	479	224	0.21	0.04	0.011
PC9	SOX2	PARENTAL	0	24	265	256	224	0.118	0.002	0.038
PC9	SOX2	PARENTAL	0	24	266	991	220	0.118	0.002	0.037
PC9	SOX2	PARENTAL	0	24	267	281	227	0.16	0.012	0.034
PC9	SOX2	PARENTAL	0	24	268	596	229	0.184	0.004	0.035
PC9	SOX2	PARENTAL	0	24	269	1019	225	0.071	0	0.027
PC9	SOX2	PARENTAL	0	24	270	1231	227	0.076	0	0.029
PC9	SOX2	PARENTAL	0	24	271	228	231	0.16	0.009	0.033
PC9	SOX2	PARENTAL	0	24	272	673	225	0.119	0.022	0.019
PC9	SOX2	PARENTAL	0	24	273	11	229	0.129	0.001	0.035
PC9	SOX2	PARENTAL	0	24	274	142	230	0.146	0	0.03
PC9	SOX2	PARENTAL	0	24	275	1210	233	0.089	0	0.031
PC9	SOX2	PARENTAL	0	24	276	457	229	0.096	0	0.032
PC9	SOX2	PARENTAL	0	24	277	699	230	0.083	0.001	0.033
PC9	SOX2	PARENTAL	0	24	278	1343	230	0.311	0.023	0.028
PC9	SOX2	PARENTAL	0	24	279	357	230	0.091	0.006	0.032
PC9	SOX2	PARENTAL	0	24	280	813	235	0.097	0	0.031
PC9	SOX2	PARENTAL	0	24	281	1160	236	0.111	0	0.03
PC9	SOX2	PARENTAL	0	24	282	1065	241	0.139	0.002	0.035
PC9	SOX2	PARENTAL	0	24	283	1110	238	0.089	0	0.033
PC9	SOX2	PARENTAL	0	24	284	1388	249	0.14	0.006	0.035
PC9	SOX2	PARENTAL	0	24	285	103	244	0.082	0	0.031
PC9	SOX2	PARENTAL	0	24	286	981	245	0.138	0.002	0.033
PC9	SOX2	PARENTAL	0	24	287	1308	247	0.228	0.015	0.03
PC9	SOX2	PARENTAL	0	24	288	194	249	0.191	0.007	0.039
PC9	SOX2	PARENTAL	0	24	289	665	252	0.184	0.013	0.031
PC9	SOX2	PARENTAL	0	24	290	732	247	0.073	0.056	0
PC9	SOX2	PARENTAL	0	24	291	284	249	0.212	0.007	0.035
PC9	SOX2	PARENTAL	0	24	292	509	246	0.1	0.019	0.021
PC9	SOX2	PARENTAL	0	24	293	769	248	0.155	0.005	0.034
PC9	SOX2	PARENTAL	0	24	294	1274	250	0.253	0.009	0.036
PC9	SOX2	PARENTAL	0	24	295	316	249	0.116	0	0.032
PC9	SOX2	PARENTAL	0	24	296	455	256	0.155	0.001	0.034
PC9	SOX2	PARENTAL	0	24	297	378	272	0.187	0.006	0.037
PC9	SOX2	PARENTAL	0	24	298	629	250	0.254	0.005	0.04
PC9	SOX2	PARENTAL	0	24	299	1336	255	0.127	0.003	0.036
PC9	SOX2	PARENTAL	0	24	300	1021	252	0.076	0.002	0.033
PC9	SOX2	PARENTAL	0	24	301	1093	263	0.197	0.011	0.03
PC9	SOX2	PARENTAL	0	24	302	254	255	0.179	0	0.034
PC9	SOX2	PARENTAL	0	24	303	33	258	0.508	0.001	0.04
PC9	SOX2	PARENTAL	0	24	304	67	256	0.242	0.023	0.026
PC9	SOX2	PARENTAL	0	24	305	558	259	0.209	0.011	0.032
PC9	SOX2	PARENTAL	0	24	306	840	257	0.084	0	0.029
PC9	SOX2	PARENTAL	0	24	307	883	257	0.07	0.003	0.031
PC9	SOX2	PARENTAL	0	24	308	794	258	0.074	0.001	0.033
PC9	SOX2	PARENTAL	0	24	309	1167	256	0.089	0.001	0.036
PC9	SOX2	PARENTAL	0	24	310	215	269	0.219	0.009	0.036
PC9	SOX2	PARENTAL	0	24	311	926	258	0.083	0	0.027
PC9	SOX2	PARENTAL	0	24	312	140	261	0.111	0	0.038
PC9	SOX2	PARENTAL	0	24	313	748	261	0.189	0.009	0.033
PC9	SOX2	PARENTAL	0	24	314	590	261	0.229	0.005	0.036
PC9	SOX2	PARENTAL	0	24	315	424	261	0.082	0	0.03
PC9	SOX2	PARENTAL	0	24	316	1073	262	0.095	0	0.031
PC9	SOX2	PARENTAL	0	24	317	1238	263	0.122	0.001	0.037
PC9	SOX2	PARENTAL	0	24	318	1256	264	0.094	0.001	0.035
PC9	SOX2	PARENTAL	0	24	319	527	263	0.31	0.02	0.026
PC9	SOX2	PARENTAL	0	24	320	503	265	0.143	0.016	0.027
PC9	SOX2	PARENTAL	0	24	321	1042	268	0.117	0.001	0.034
PC9	SOX2	PARENTAL	0	24	322	940	282	0.089	0	0.03
PC9	SOX2	PARENTAL	0	24	323	639	270	0.262	0.008	0.034
PC9	SOX2	PARENTAL	0	24	324	163	271	0.111	0.001	0.036
PC9	SOX2	PARENTAL	0	24	325	1116	270	0.19	0.005	0.036
PC9	SOX2	PARENTAL	0	24	326	1157	275	0.147	0.016	0.025
PC9	SOX2	PARENTAL	0	24	327	1362	270	0.104	0	0.032
PC9	SOX2	PARENTAL	0	24	328	1318	272	0.109	0	0.032
PC9	SOX2	PARENTAL	0	24	329	280	281	0.122	0.005	0.03
PC9	SOX2	PARENTAL	0	24	330	972	272	0.138	0	0.033
PC9	SOX2	PARENTAL	0	24	331	1192	272	0.081	0.005	0.033
PC9	SOX2	PARENTAL	0	24	332	612	278	0.244	0.01	0.032
PC9	SOX2	PARENTAL	0	24	333	713	279	0.285	0	0.033
PC9	SOX2	PARENTAL	0	24	334	1021	277	0.09	0.004	0.033
PC9	SOX2	PARENTAL	0	24	335	10	280	0.28	0.02	0.03
PC9	SOX2	PARENTAL	0	24	336	691	279	0.092	0	0.031
PC9	SOX2	PARENTAL	0	24	337	809	277	0.067	0.01	0.028
PC9	SOX2	PARENTAL	0	24	338	245	290	0.213	0.011	0.033
PC9	SOX2	PARENTAL	0	24	339	75	279	0.162	0.03	0.019
PC9	SOX2	PARENTAL	0	24	340	994	281	0.083	0	0.032
PC9	SOX2	PARENTAL	0	24	341	117	288	0.269	0.007	0.038
PC9	SOX2	PARENTAL	0	24	342	478	285	0.212	0.016	0.029
PC9	SOX2	PARENTAL	0	24	343	780	279	0.079	0	0.032
PC9	SOX2	PARENTAL	0	24	344	1280	281	0.063	0.001	0.031
PC9	SOX2	PARENTAL	0	24	345	52	280	0.102	0	0.038
PC9	SOX2	PARENTAL	0	24	346	532	280	0.191	0.013	0.03
PC9	SOX2	PARENTAL	0	24	347	319	283	0.148	0	0.034
PC9	SOX2	PARENTAL	0	24	348	414	286	0.358	0.001	0.04
PC9	SOX2	PARENTAL	0	24	349	872	287	0.07	0.001	0.032
PC9	SOX2	PARENTAL	0	24	350	821	287	0.178	0.013	0.029
PC9	SOX2	PARENTAL	0	24	351	1223	287	0.103	0.006	0.031
PC9	SOX2	PARENTAL	0	24	352	652	290	0.1	0	0.032
PC9	SOX2	PARENTAL	0	24	353	514	304	0.157	0.02	0.023
PC9	SOX2	PARENTAL	0	24	354	59	290	0.107	0.003	0.037
PC9	SOX2	PARENTAL	0	24	355	441	291	0.203	0.011	0.033
PC9	SOX2	PARENTAL	0	24	356	762	295	0.129	0	0.033
PC9	SOX2	PARENTAL	0	24	357	967	296	0.092	0	0.031
PC9	SOX2	PARENTAL	0	24	358	1044	313	0.188	0.01	0.032
PC9	SOX2	PARENTAL	0	24	359	1163	295	0.113	0.008	0.03
PC9	SOX2	PARENTAL	0	24	360	40	299	0.128	0	0.033
PC9	SOX2	PARENTAL	0	24	361	1102	301	0.133	0.007	0.034
PC9	SOX2	PARENTAL	0	24	362	1359	300	0.076	0	0.027
PC9	SOX2	PARENTAL	0	24	363	585	300	0.128	0.001	0.034
PC9	SOX2	PARENTAL	0	24	364	133	339	0.19	0.008	0.037
PC9	SOX2	PARENTAL	0	24	365	7	304	0.131	0	0.031
PC9	SOX2	PARENTAL	0	24	366	179	308	0.275	0.006	0.041
PC9	SOX2	PARENTAL	0	24	367	482	300	0.155	0.026	0.023
PC9	SOX2	PARENTAL	0	24	368	807	302	0.075	0.003	0.032
PC9	SOX2	PARENTAL	0	24	369	895	312	0.091	0	0.031
PC9	SOX2	PARENTAL	0	24	370	204	309	0.181	0.005	0.038
PC9	SOX2	PARENTAL	0	24	371	361	307	0.198	0.004	0.038
PC9	SOX2	PARENTAL	0	24	372	732	314	0.124	0.003	0.032
PC9	SOX2	PARENTAL	0	24	373	321	316	0.144	0.003	0.036
PC9	SOX2	PARENTAL	0	24	374	633	318	0.104	0	0.031
PC9	SOX2	PARENTAL	0	24	375	92	309	0.162	0.024	0.021
PC9	SOX2	PARENTAL	0	24	376	287	310	0.102	0.001	0.034
PC9	SOX2	PARENTAL	0	24	377	433	313	0.111	0	0.035
PC9	SOX2	PARENTAL	0	24	378	473	317	0.138	0.009	0.032
PC9	SOX2	PARENTAL	0	24	379	416	314	0.219	0.009	0.032
PC9	SOX2	PARENTAL	0	24	380	686	315	0.08	0.001	0.032
PC9	SOX2	PARENTAL	0	24	381	1212	312	0.071	0	0.034
PC9	SOX2	PARENTAL	0	24	382	859	315	0.098	0	0.03
PC9	SOX2	PARENTAL	0	24	383	1292	325	0.075	0.03	0.014
PC9	SOX2	PARENTAL	0	24	384	1327	320	0.069	0	0.028
PC9	SOX2	PARENTAL	0	24	385	385	317	0.108	0.001	0.036
PC9	SOX2	PARENTAL	0	24	386	561	316	0.124	0.001	0.036
PC9	SOX2	PARENTAL	0	24	387	257	318	0.139	0	0.032
PC9	SOX2	PARENTAL	0	24	388	26	318	0.136	0	0.032
PC9	SOX2	PARENTAL	0	24	389	1180	324	0.115	0	0.035
PC9	SOX2	PARENTAL	0	24	390	155	323	0.23	0.007	0.04
PC9	SOX2	PARENTAL	0	24	391	1379	323	0.089	0.001	0.032
PC9	SOX2	PARENTAL	0	24	392	1135	324	0.086	0	0.032
PC9	SOX2	PARENTAL	0	24	393	349	328	0.422	0.005	0.038
PC9	SOX2	PARENTAL	0	24	394	581	345	0.171	0.006	0.036
PC9	SOX2	PARENTAL	0	24	395	939	329	0.108	0	0.029
PC9	SOX2	PARENTAL	0	24	396	1079	334	0.142	0.001	0.036
PC9	SOX2	PARENTAL	0	24	397	240	330	0.118	0	0.03
PC9	SOX2	PARENTAL	0	24	398	989	330	0.081	0	0.028
PC9	SOX2	PARENTAL	0	24	399	712	333	0.079	0	0.032
PC9	SOX2	PARENTAL	0	24	400	1360	331	0.112	0	0.031
PC9	SOX2	PARENTAL	0	24	401	7	336	0.182	0.002	0.04
PC9	SOX2	PARENTAL	0	24	402	832	336	0.091	0	0.027
PC9	SOX2	PARENTAL	0	24	403	1102	336	0.106	0.001	0.035
PC9	SOX2	PARENTAL	0	24	404	372	335	0.178	0.002	0.037
PC9	SOX2	PARENTAL	0	24	405	179	346	0.221	0.02	0.03
PC9	SOX2	PARENTAL	0	24	406	398	343	0.134	0.003	0.036
PC9	SOX2	PARENTAL	0	24	407	806	337	0.094	0.003	0.036
PC9	SOX2	PARENTAL	0	24	408	903	338	0.093	0	0.034
PC9	SOX2	PARENTAL	0	24	409	31	341	0.134	0	0.031
PC9	SOX2	PARENTAL	0	24	410	615	339	0.179	0.001	0.035
PC9	SOX2	PARENTAL	0	24	411	277	342	0.071	0	0.03
PC9	SOX2	PARENTAL	0	24	412	924	339	0.214	0.021	0.023
PC9	SOX2	PARENTAL	0	24	413	1246	338	0.062	0.019	0.019
PC9	SOX2	PARENTAL	0	24	414	500	342	0.093	0.006	0.032
PC9	SOX2	PARENTAL	0	24	415	67	340	0.183	0.022	0.022
PC9	SOX2	PARENTAL	0	24	416	772	346	0.12	0.044	0.005
PC9	SOX2	PARENTAL	0	24	417	878	344	0.135	0.002	0.036
PC9	SOX2	PARENTAL	0	24	418	550	344	0.119	0.002	0.037
PC9	SOX2	PARENTAL	0	24	419	95	345	0.095	0	0.032
PC9	SOX2	PARENTAL	0	24	420	976	361	0.143	0.011	0.03
PC9	SOX2	PARENTAL	0	24	421	1347	345	0.085	0	0.033
PC9	SOX2	PARENTAL	0	24	422	1159	346	0.092	0	0.03
PC9	SOX2	PARENTAL	0	24	423	440	347	0.172	0.001	0.035
PC9	SOX2	PARENTAL	0	24	424	1026	349	0.128	0.003	0.037
PC9	SOX2	PARENTAL	0	24	425	140	353	0.229	0.01	0.04
PC9	SOX2	PARENTAL	0	24	426	465	350	0.155	0.001	0.038
PC9	SOX2	PARENTAL	0	24	427	624	362	0.149	0.002	0.035
PC9	SOX2	PARENTAL	0	24	428	589	350	0.133	0.002	0.036
PC9	SOX2	PARENTAL	0	24	429	303	358	0.132	0	0.031
PC9	SOX2	PARENTAL	0	24	430	523	354	0.152	0.002	0.037
PC9	SOX2	PARENTAL	0	24	431	649	356	0.105	0	0.033
PC9	SOX2	PARENTAL	0	24	432	15	356	0.171	0	0.035
PC9	SOX2	PARENTAL	0	24	433	689	359	0.154	0.005	0.033
PC9	SOX2	PARENTAL	0	24	434	1326	358	0.072	0	0.026
PC9	SOX2	PARENTAL	0	24	435	1106	363	0.151	0.035	0.012
PC9	SOX2	PARENTAL	0	24	436	356	367	0.144	0.021	0.02
PC9	SOX2	PARENTAL	0	24	437	496	368	0.195	0.009	0.032
PC9	SOX2	PARENTAL	0	24	438	1087	363	0.196	0.004	0.038
PC9	SOX2	PARENTAL	0	24	439	903	365	0.12	0.018	0.021
PC9	SOX2	PARENTAL	0	24	440	720	369	0.162	0.006	0.031
PC9	SOX2	PARENTAL	0	24	441	1220	365	0.068	0.002	0.033
PC9	SOX2	PARENTAL	0	24	442	1359	371	0.127	0.001	0.035
PC9	SOX2	PARENTAL	0	24	443	68	390	0.153	0.025	0.02
PC9	SOX2	PARENTAL	0	24	444	867	368	0.369	0.029	0.018
PC9	SOX2	PARENTAL	0	24	445	1172	369	0.169	0.013	0.031
PC9	SOX2	PARENTAL	0	24	446	171	375	0.214	0.008	0.036
PC9	SOX2	PARENTAL	0	24	447	1031	388	0.126	0.004	0.035
PC9	SOX2	PARENTAL	0	24	448	541	371	0.181	0.004	0.036
PC9	SOX2	PARENTAL	0	24	449	815	370	0.11	0.006	0.033
PC9	SOX2	PARENTAL	0	24	450	1056	369	0.081	0.002	0.034
PC9	SOX2	PARENTAL	0	24	451	88	375	0.122	0	0.032
PC9	SOX2	PARENTAL	0	24	452	446	371	0.179	0.004	0.036
PC9	SOX2	PARENTAL	0	24	453	753	386	0.178	0.013	0.028
PC9	SOX2	PARENTAL	0	24	454	892	377	0.126	0.008	0.03
PC9	SOX2	PARENTAL	0	24	455	5	376	0.129	0.002	0.041
PC9	SOX2	PARENTAL	0	24	456	1141	375	0.086	0.008	0.029
PC9	SOX2	PARENTAL	0	24	457	1273	375	0.06	0	0.029
PC9	SOX2	PARENTAL	0	24	458	147	384	0.191	0.011	0.035
PC9	SOX2	PARENTAL	0	24	459	253	377	0.121	0	0.03
PC9	SOX2	PARENTAL	0	24	460	325	409	0.148	0.003	0.036
PC9	SOX2	PARENTAL	0	24	461	36	378	0.135	0.001	0.038
PC9	SOX2	PARENTAL	0	24	462	519	379	0.119	0.005	0.036
PC9	SOX2	PARENTAL	0	24	463	115	385	0.092	0	0.035
PC9	SOX2	PARENTAL	0	24	464	393	386	0.102	0.001	0.032
PC9	SOX2	PARENTAL	0	24	465	475	384	0.143	0.002	0.035
PC9	SOX2	PARENTAL	0	24	466	1127	384	0.168	0.002	0.038
PC9	SOX2	PARENTAL	0	24	467	1323	385	0.088	0	0.028
PC9	SOX2	PARENTAL	0	24	468	691	383	0.136	0.003	0.034
PC9	SOX2	PARENTAL	0	24	469	566	386	0.168	0.001	0.035
PC9	SOX2	PARENTAL	0	24	470	1193	387	0.289	0.01	0.036
PC9	SOX2	PARENTAL	0	24	471	424	398	0.142	0.017	0.024
PC9	SOX2	PARENTAL	0	24	472	1079	389	0.176	0.007	0.034
PC9	SOX2	PARENTAL	0	24	473	925	388	0.155	0	0.03
PC9	SOX2	PARENTAL	0	24	474	1221	390	0.071	0	0.032
PC9	SOX2	PARENTAL	0	24	475	663	405	0.158	0.006	0.035
PC9	SOX2	PARENTAL	0	24	476	835	394	0.1	0.005	0.032
PC9	SOX2	PARENTAL	0	24	477	1101	404	0.179	0.007	0.036
PC9	SOX2	PARENTAL	0	24	478	1378	393	0.189	0.009	0.036
PC9	SOX2	PARENTAL	0	24	479	281	396	0.233	0.002	0.038
PC9	SOX2	PARENTAL	0	24	480	871	391	0.126	0.004	0.036
PC9	SOX2	PARENTAL	0	24	481	20	392	0.204	0.057	0.005
PC9	SOX2	PARENTAL	0	24	482	496	394	0.195	0.003	0.036
PC9	SOX2	PARENTAL	0	24	483	639	391	0.1	0	0.034
PC9	SOX2	PARENTAL	0	24	484	1239	393	0.125	0.014	0.028
PC9	SOX2	PARENTAL	0	24	485	618	394	0.105	0.001	0.035
PC9	SOX2	PARENTAL	0	24	486	971	394	0.091	0	0.032
PC9	SOX2	PARENTAL	0	24	487	1154	401	0.149	0.01	0.032
PC9	SOX2	PARENTAL	0	24	488	165	399	0.262	0.016	0.031
PC9	SOX2	PARENTAL	0	24	489	211	395	0.084	0.001	0.033
PC9	SOX2	PARENTAL	0	24	490	812	399	0.089	0	0.03
PC9	SOX2	PARENTAL	0	24	491	996	398	0.089	0	0.032
PC9	SOX2	PARENTAL	0	24	492	1346	398	0.118	0.001	0.035
PC9	SOX2	PARENTAL	0	24	493	589	400	0.101	0	0.029
PC9	SOX2	PARENTAL	0	24	494	703	407	0.114	0.007	0.034
PC9	SOX2	PARENTAL	0	24	495	43	401	0.258	0.017	0.03
PC9	SOX2	PARENTAL	0	24	496	186	408	0.153	0.004	0.037
PC9	SOX2	PARENTAL	0	24	497	1033	402	0.079	0	0.034
PC9	SOX2	PARENTAL	0	24	498	527	406	0.155	0.005	0.036
PC9	SOX2	PARENTAL	0	24	499	552	408	0.082	0	0.028
PC9	SOX2	PARENTAL	0	24	500	953	408	0.138	0.001	0.034
PC9	SOX2	PARENTAL	0	24	501	1301	409	0.095	0.003	0.031
PC9	SOX2	PARENTAL	0	24	502	782	410	0.082	0.001	0.033
PC9	SOX2	PARENTAL	0	24	503	215	414	0.201	0.003	0.037
PC9	SOX2	PARENTAL	0	24	504	478	410	0.125	0.002	0.037
PC9	SOX2	PARENTAL	0	24	505	9	412	0.2	0.016	0.029
PC9	SOX2	PARENTAL	0	24	506	1141	424	0.167	0.005	0.034
PC9	SOX2	PARENTAL	0	24	507	1261	412	0.081	0	0.031
PC9	SOX2	PARENTAL	0	24	508	1015	412	0.114	0.001	0.033
PC9	SOX2	PARENTAL	0	24	509	922	413	0.167	0	0.032
PC9	SOX2	PARENTAL	0	24	510	500	413	0.186	0.001	0.037
PC9	SOX2	PARENTAL	0	24	511	632	411	0.093	0.001	0.033
PC9	SOX2	PARENTAL	0	24	512	738	415	0.115	0	0.032
PC9	SOX2	PARENTAL	0	24	513	1370	414	0.126	0.009	0.036
PC9	SOX2	PARENTAL	0	24	514	142	419	0.152	0.013	0.032
PC9	SOX2	PARENTAL	0	24	515	267	419	0.244	0.003	0.036
PC9	SOX2	PARENTAL	0	24	516	1072	417	0.147	0.001	0.036
PC9	SOX2	PARENTAL	0	24	517	1189	436	0.134	0.009	0.032
PC9	SOX2	PARENTAL	0	24	518	414	421	0.09	0.022	0.017
PC9	SOX2	PARENTAL	0	24	519	978	417	0.081	0	0.027
PC9	SOX2	PARENTAL	0	24	520	501	436	0.187	0.008	0.033
PC9	SOX2	PARENTAL	0	24	521	34	421	0.253	0.002	0.041
PC9	SOX2	PARENTAL	0	24	522	860	424	0.085	0	0.031
PC9	SOX2	PARENTAL	0	24	523	1025	424	0.15	0.003	0.035
PC9	SOX2	PARENTAL	0	24	524	55	423	0.233	0.003	0.044
PC9	SOX2	PARENTAL	0	24	525	879	426	0.091	0	0.03
PC9	SOX2	PARENTAL	0	24	526	807	429	0.069	0	0.031
PC9	SOX2	PARENTAL	0	24	527	1348	425	0.11	0	0.033
PC9	SOX2	PARENTAL	0	24	528	938	429	0.081	0	0.031
PC9	SOX2	PARENTAL	0	24	529	451	433	0.164	0.012	0.029
PC9	SOX2	PARENTAL	0	24	530	577	434	0.083	0	0.029
PC9	SOX2	PARENTAL	0	24	531	89	434	0.168	0.001	0.038
PC9	SOX2	PARENTAL	0	24	532	621	433	0.099	0.001	0.034
PC9	SOX2	PARENTAL	0	24	533	678	439	0.155	0.005	0.034
PC9	SOX2	PARENTAL	0	24	534	759	435	0.079	0	0.03
PC9	SOX2	PARENTAL	0	24	535	1054	433	0.158	0.035	0.011
PC9	SOX2	PARENTAL	0	24	536	599	438	0.076	0.049	0.001
PC9	SOX2	PARENTAL	0	24	537	237	438	0.185	0.002	0.038
PC9	SOX2	PARENTAL	0	24	538	409	446	0.144	0.019	0.025
PC9	SOX2	PARENTAL	0	24	539	912	446	0.089	0.005	0.032
PC9	SOX2	PARENTAL	0	24	540	1000	437	0.113	0.002	0.036
PC9	SOX2	PARENTAL	0	24	541	1254	438	0.112	0.046	0.005
PC9	SOX2	PARENTAL	0	24	542	972	440	0.118	0	0.033
PC9	SOX2	PARENTAL	0	24	543	196	446	0.094	0	0.031
PC9	SOX2	PARENTAL	0	24	544	948	443	0.129	0	0.033
PC9	SOX2	PARENTAL	0	24	545	1210	441	0.149	0.025	0.017
PC9	SOX2	PARENTAL	0	24	546	7	445	0.081	0	0.03
PC9	SOX2	PARENTAL	0	24	547	278	447	0.157	0.005	0.035
PC9	SOX2	PARENTAL	0	24	548	60	446	0.115	0.001	0.036
PC9	SOX2	PARENTAL	0	24	549	716	443	0.096	0	0.033
PC9	SOX2	PARENTAL	0	24	550	1014	449	0.133	0	0.032
PC9	SOX2	PARENTAL	0	24	551	477	454	0.12	0.001	0.033
PC9	SOX2	PARENTAL	0	24	552	1095	468	0.102	0.004	0.032
PC9	SOX2	PARENTAL	0	24	553	1336	449	0.129	0	0.031
PC9	SOX2	PARENTAL	0	24	554	138	452	0.183	0	0.033
PC9	SOX2	PARENTAL	0	24	555	629	448	0.17	0.002	0.034
PC9	SOX2	PARENTAL	0	24	556	847	452	0.129	0.001	0.032
PC9	SOX2	PARENTAL	0	24	557	1227	448	0.155	0	0.032
PC9	SOX2	PARENTAL	0	24	558	529	464	0.12	0.013	0.027
PC9	SOX2	PARENTAL	0	24	559	365	453	0.084	0	0.03
PC9	SOX2	PARENTAL	0	24	560	985	456	0.152	0.007	0.033
PC9	SOX2	PARENTAL	0	24	561	1142	454	0.116	0.001	0.037
PC9	SOX2	PARENTAL	0	24	562	1051	466	0.13	0.003	0.035
PC9	SOX2	PARENTAL	0	24	563	571	457	0.148	0.004	0.034
PC9	SOX2	PARENTAL	0	24	564	219	459	0.172	0.001	0.036
PC9	SOX2	PARENTAL	0	24	565	770	462	0.149	0.002	0.033
PC9	SOX2	PARENTAL	0	24	566	643	466	0.079	0	0.031
PC9	SOX2	PARENTAL	0	24	567	1264	463	0.088	0	0.03
PC9	SOX2	PARENTAL	0	24	568	1207	463	0.208	0.063	0.003
PC9	SOX2	PARENTAL	0	24	569	104	464	0.095	0	0.032
PC9	SOX2	PARENTAL	0	24	570	41	468	0.151	0	0.031
PC9	SOX2	PARENTAL	0	24	571	325	464	0.098	0	0.031
PC9	SOX2	PARENTAL	0	24	572	165	466	0.103	0	0.033
PC9	SOX2	PARENTAL	0	24	573	614	470	0.174	0.001	0.033
PC9	SOX2	PARENTAL	0	24	574	818	466	0.123	0.001	0.034
PC9	SOX2	PARENTAL	0	24	575	556	478	0.21	0.01	0.032
PC9	SOX2	PARENTAL	0	24	576	880	467	0.081	0.001	0.035
PC9	SOX2	PARENTAL	0	24	577	904	472	0.143	0.008	0.035
PC9	SOX2	PARENTAL	0	24	578	1367	467	0.064	0.014	0.024
PC9	SOX2	PARENTAL	0	24	579	450	480	0.105	0.015	0.021
PC9	SOX2	PARENTAL	0	24	580	247	470	0.177	0.002	0.036
PC9	SOX2	PARENTAL	0	24	581	1004	480	0.086	0.002	0.035
PC9	SOX2	PARENTAL	0	24	582	1150	474	0.174	0.004	0.034
PC9	SOX2	PARENTAL	0	24	583	277	474	0.165	0	0.032
PC9	SOX2	PARENTAL	0	24	584	504	474	0.199	0	0.034
PC9	SOX2	PARENTAL	0	24	585	304	478	0.083	0	0.029
PC9	SOX2	PARENTAL	0	24	586	382	475	0.085	0.001	0.035
PC9	SOX2	PARENTAL	0	24	587	705	475	0.083	0	0.03
PC9	SOX2	PARENTAL	0	24	588	865	495	0.164	0.006	0.035
PC9	SOX2	PARENTAL	0	24	589	957	475	0.123	0.024	0.018
PC9	SOX2	PARENTAL	0	24	590	586	482	0.184	0.003	0.036
PC9	SOX2	PARENTAL	0	24	591	936	477	0.145	0.002	0.035
PC9	SOX2	PARENTAL	0	24	592	403	482	0.116	0	0.032
PC9	SOX2	PARENTAL	0	24	593	478	483	0.133	0	0.031
PC9	SOX2	PARENTAL	0	24	594	665	481	0.095	0	0.032
PC9	SOX2	PARENTAL	0	24	595	921	486	0.076	0	0.035
PC9	SOX2	PARENTAL	0	24	596	22	491	0.154	0	0.03
PC9	SOX2	PARENTAL	0	24	597	1312	488	0.06	0.007	0.029
PC9	SOX2	PARENTAL	0	24	598	118	492	0.183	0.021	0.025
PC9	SOX2	PARENTAL	0	24	599	1169	498	0.106	0.001	0.035
PC9	SOX2	PARENTAL	0	24	600	1203	491	0.081	0.005	0.034
PC9	SOX2	PARENTAL	0	24	601	286	493	0.124	0.003	0.034
PC9	SOX2	PARENTAL	0	24	602	774	492	0.167	0.002	0.037
PC9	SOX2	PARENTAL	0	24	603	893	506	0.162	0.006	0.034
PC9	SOX2	PARENTAL	0	24	604	804	492	0.093	0	0.029
PC9	SOX2	PARENTAL	0	24	605	1105	490	0.095	0.001	0.033
PC9	SOX2	PARENTAL	0	24	606	1350	495	0.115	0	0.035
PC9	SOX2	PARENTAL	0	24	607	952	495	0.179	0.002	0.034
PC9	SOX2	PARENTAL	0	24	608	981	493	0.107	0.002	0.035
PC9	SOX2	PARENTAL	0	24	609	1138	506	0.125	0.007	0.035
PC9	SOX2	PARENTAL	0	24	610	682	497	0.158	0.002	0.037
PC9	SOX2	PARENTAL	0	24	611	730	497	0.084	0	0.031
PC9	SOX2	PARENTAL	0	24	612	1231	497	0.205	0.001	0.033
PC9	SOX2	PARENTAL	0	24	613	263	501	0.083	0	0.031
PC9	SOX2	PARENTAL	0	24	614	1269	502	0.186	0.001	0.033
PC9	SOX2	PARENTAL	0	24	615	326	499	0.176	0.007	0.035
PC9	SOX2	PARENTAL	0	24	616	825	499	0.097	0	0.032
PC9	SOX2	PARENTAL	0	24	617	537	499	0.09	0	0.029
PC9	SOX2	PARENTAL	0	24	618	1038	503	0.19	0.015	0.028
PC9	SOX2	PARENTAL	0	24	619	152	500	0.088	0	0.028
PC9	SOX2	PARENTAL	0	24	620	93	509	0.178	0.01	0.034
PC9	SOX2	PARENTAL	0	24	621	703	506	0.212	0.007	0.036
PC9	SOX2	PARENTAL	0	24	622	603	523	0.144	0.002	0.034
PC9	SOX2	PARENTAL	0	24	623	185	514	0.086	0	0.028
PC9	SOX2	PARENTAL	0	24	624	1064	508	0.073	0.002	0.037
PC9	SOX2	PARENTAL	0	24	625	1093	520	0.177	0.016	0.028
PC9	SOX2	PARENTAL	0	24	626	749	512	0.113	0	0.029
PC9	SOX2	PARENTAL	0	24	627	1007	514	0.198	0.016	0.025
PC9	SOX2	PARENTAL	0	24	628	213	518	0.072	0	0.031
PC9	SOX2	PARENTAL	0	24	629	572	514	0.122	0.009	0.03
PC9	SOX2	PARENTAL	0	24	630	1112	512	0.135	0.009	0.033
PC9	SOX2	PARENTAL	0	24	631	67	516	0.121	0.002	0.034
PC9	SOX2	PARENTAL	0	24	632	391	519	0.187	0.007	0.033
PC9	SOX2	PARENTAL	0	24	633	683	514	0.109	0	0.028
PC9	SOX2	PARENTAL	0	24	634	457	517	0.146	0.007	0.03
PC9	SOX2	PARENTAL	0	24	635	921	515	0.197	0.014	0.03
PC9	SOX2	PARENTAL	0	24	636	353	518	0.21	0.023	0.022
PC9	SOX2	PARENTAL	0	24	637	132	527	0.147	0.001	0.036
PC9	SOX2	PARENTAL	0	24	638	785	531	0.132	0.014	0.025
PC9	SOX2	PARENTAL	0	24	639	840	520	0.128	0.005	0.038
PC9	SOX2	PARENTAL	0	24	640	285	529	0.103	0.001	0.032
PC9	SOX2	PARENTAL	0	24	641	35	525	0.125	0.001	0.034
PC9	SOX2	PARENTAL	0	24	642	429	524	0.076	0.003	0.031
PC9	SOX2	PARENTAL	0	24	643	481	523	0.084	0	0.031
PC9	SOX2	PARENTAL	0	24	644	665	525	0.098	0	0.033
PC9	SOX2	PARENTAL	0	24	645	949	534	0.151	0.02	0.022
PC9	SOX2	PARENTAL	0	24	646	11	531	0.209	0	0.035
PC9	SOX2	PARENTAL	0	24	647	322	528	0.195	0.001	0.036
PC9	SOX2	PARENTAL	0	24	648	512	528	0.122	0	0.034
PC9	SOX2	PARENTAL	0	24	649	718	528	0.119	0	0.032
PC9	SOX2	PARENTAL	0	24	650	977	532	0.101	0.007	0.033
PC9	SOX2	PARENTAL	0	24	651	1293	531	0.108	0	0.03
PC9	SOX2	PARENTAL	0	24	652	1384	524	0.073	0	0.027
PC9	SOX2	PARENTAL	0	24	653	1030	531	0.126	0.005	0.034
PC9	SOX2	PARENTAL	0	24	654	1160	528	0.138	0.001	0.037
PC9	SOX2	PARENTAL	0	24	655	1123	528	0.092	0.002	0.035
PC9	SOX2	PARENTAL	0	24	656	111	545	0.171	0.004	0.038
PC9	SOX2	PARENTAL	0	24	657	370	540	0.114	0.004	0.033
PC9	SOX2	PARENTAL	0	24	658	639	533	0.124	0	0.031
PC9	SOX2	PARENTAL	0	24	659	1187	533	0.128	0.002	0.037
PC9	SOX2	PARENTAL	0	24	660	865	535	0.151	0.011	0.031
PC9	SOX2	PARENTAL	0	24	661	552	534	0.164	0.015	0.027
PC9	SOX2	PARENTAL	0	24	662	927	536	0.179	0.01	0.032
PC9	SOX2	PARENTAL	0	24	663	1251	535	0.246	0.003	0.036
PC9	SOX2	PARENTAL	0	24	664	1070	541	0.122	0.005	0.036
PC9	SOX2	PARENTAL	0	24	665	1384	539	0.096	0.034	0.01
PC9	SOX2	PARENTAL	0	24	666	1331	545	0.054	0.013	0.026
PC9	SOX2	PARENTAL	0	24	667	73	545	0.182	0	0.032
PC9	SOX2	PARENTAL	0	24	668	458	543	0.102	0.001	0.035
PC9	SOX2	PARENTAL	0	24	669	494	544	0.092	0	0.032
PC9	SOX2	PARENTAL	0	24	670	898	544	0.149	0.004	0.036
PC9	SOX2	PARENTAL	0	24	671	1114	556	0.172	0.01	0.033
PC9	SOX2	PARENTAL	0	24	672	743	549	0.074	0	0.027
PC9	SOX2	PARENTAL	0	24	673	831	549	0.123	0	0.03
PC9	SOX2	PARENTAL	0	24	674	1165	547	0.092	0.007	0.032
PC9	SOX2	PARENTAL	0	24	675	230	552	0.096	0.001	0.032
PC9	SOX2	PARENTAL	0	24	676	667	552	0.088	0	0.032
PC9	SOX2	PARENTAL	0	24	677	341	552	0.149	0.008	0.031
PC9	SOX2	PARENTAL	0	24	678	431	549	0.063	0	0.029
PC9	SOX2	PARENTAL	0	24	679	1003	552	0.082	0.003	0.032
PC9	SOX2	PARENTAL	0	24	680	302	557	0.234	0.003	0.035
PC9	SOX2	PARENTAL	0	24	681	1266	551	0.075	0	0.031
PC9	SOX2	PARENTAL	0	24	682	1023	557	0.15	0.013	0.027
PC9	SOX2	PARENTAL	0	24	683	608	579	0.149	0.003	0.035
PC9	SOX2	PARENTAL	0	24	684	43	561	0.165	0.001	0.037
PC9	SOX2	PARENTAL	0	24	685	562	559	0.122	0.001	0.034
PC9	SOX2	PARENTAL	0	24	686	791	565	0.16	0.004	0.034
PC9	SOX2	PARENTAL	0	24	687	1224	561	0.06	0	0.031
PC9	SOX2	PARENTAL	0	24	688	7	565	0.107	0	0.032
PC9	SOX2	PARENTAL	0	24	689	249	575	0.123	0.004	0.034
PC9	SOX2	PARENTAL	0	24	690	850	576	0.105	0.002	0.034
PC9	SOX2	PARENTAL	0	24	691	901	561	0.094	0	0.033
PC9	SOX2	PARENTAL	0	24	692	1056	559	0.235	0.004	0.038
PC9	SOX2	PARENTAL	0	24	693	279	563	0.178	0.007	0.035
PC9	SOX2	PARENTAL	0	24	694	399	562	0.254	0	0.034
PC9	SOX2	PARENTAL	0	24	695	521	563	0.089	0	0.029
PC9	SOX2	PARENTAL	0	24	696	1182	568	0.125	0.004	0.035
PC9	SOX2	PARENTAL	0	24	697	1286	565	0.128	0.01	0.031
PC9	SOX2	PARENTAL	0	24	698	415	565	0.287	0	0.035
PC9	SOX2	PARENTAL	0	24	699	434	569	0.12	0.055	0.005
PC9	SOX2	PARENTAL	0	24	700	1364	570	0.063	0.02	0.02
PC9	SOX2	PARENTAL	0	24	701	151	570	0.073	0	0.026
PC9	SOX2	PARENTAL	0	24	702	463	573	0.13	0.001	0.035
PC9	SOX2	PARENTAL	0	24	703	877	571	0.205	0.006	0.035
PC9	SOX2	PARENTAL	0	24	704	1114	591	0.096	0.006	0.034
PC9	SOX2	PARENTAL	0	24	705	723	571	0.094	0	0.032
PC9	SOX2	PARENTAL	0	24	706	491	572	0.091	0.004	0.037
PC9	SOX2	PARENTAL	0	24	707	952	569	0.097	0	0.031
PC9	SOX2	PARENTAL	0	24	708	353	572	0.085	0	0.031
PC9	SOX2	PARENTAL	0	24	709	905	587	0.128	0.012	0.029
PC9	SOX2	PARENTAL	0	24	710	321	578	0.128	0.002	0.034
PC9	SOX2	PARENTAL	0	24	711	584	578	0.163	0.003	0.035
PC9	SOX2	PARENTAL	0	24	712	657	580	0.233	0.031	0.015
PC9	SOX2	PARENTAL	0	24	713	1248	578	0.083	0	0.027
PC9	SOX2	PARENTAL	0	24	714	1071	585	0.096	0.001	0.035
PC9	SOX2	PARENTAL	0	24	715	1145	579	0.087	0.04	0.006
PC9	SOX2	PARENTAL	0	24	716	1205	577	0.1	0.002	0.037
PC9	SOX2	PARENTAL	0	24	717	56	584	0.167	0	0.033
PC9	SOX2	PARENTAL	0	24	718	90	580	0.201	0.006	0.038
PC9	SOX2	PARENTAL	0	24	719	1007	588	0.095	0.001	0.033
PC9	SOX2	PARENTAL	0	24	720	678	582	0.134	0.002	0.035
PC9	SOX2	PARENTAL	0	24	721	509	585	0.08	0.001	0.033
PC9	SOX2	PARENTAL	0	24	722	560	586	0.166	0	0.034
PC9	SOX2	PARENTAL	0	24	723	818	588	0.136	0	0.033
PC9	SOX2	PARENTAL	0	24	724	294	597	0.174	0.009	0.034
PC9	SOX2	PARENTAL	0	24	725	1041	592	0.094	0.002	0.033
PC9	SOX2	PARENTAL	0	24	726	1276	586	0.101	0	0.029
PC9	SOX2	PARENTAL	0	24	727	764	589	0.129	0.006	0.033
PC9	SOX2	PARENTAL	0	24	728	1328	589	0.054	0.002	0.035
PC9	SOX2	PARENTAL	0	24	729	173	593	0.113	0	0.029
PC9	SOX2	PARENTAL	0	24	730	957	598	0.116	0.023	0.021
PC9	SOX2	PARENTAL	0	24	731	388	594	0.085	0.003	0.033
PC9	SOX2	PARENTAL	0	24	732	478	595	0.122	0.002	0.034
PC9	SOX2	PARENTAL	0	24	733	787	597	0.103	0	0.031
PC9	SOX2	PARENTAL	0	24	734	72	596	0.148	0	0.038
PC9	SOX2	PARENTAL	0	24	735	718	599	0.096	0	0.029
PC9	SOX2	PARENTAL	0	24	736	9	605	0.176	0	0.036
PC9	SOX2	PARENTAL	0	24	737	1192	602	0.114	0	0.034
PC9	SOX2	PARENTAL	0	24	738	456	629	0.133	0.002	0.034
PC9	SOX2	PARENTAL	0	24	739	634	603	0.177	0.006	0.035
PC9	SOX2	PARENTAL	0	24	740	1354	602	0.085	0.001	0.036
PC9	SOX2	PARENTAL	0	24	741	90	604	0.113	0.002	0.038
PC9	SOX2	PARENTAL	0	24	742	692	613	0.09	0.003	0.031
PC9	SOX2	PARENTAL	0	24	743	223	609	0.179	0.004	0.036
PC9	SOX2	PARENTAL	0	24	744	1135	606	0.091	0.002	0.034
PC9	SOX2	PARENTAL	0	24	745	531	612	0.169	0.003	0.037
PC9	SOX2	PARENTAL	0	24	746	593	609	0.155	0.003	0.038
PC9	SOX2	PARENTAL	0	24	747	25	609	0.177	0	0.034
PC9	SOX2	PARENTAL	0	24	748	342	612	0.075	0	0.031
PC9	SOX2	PARENTAL	0	24	749	886	614	0.089	0.001	0.033
PC9	SOX2	PARENTAL	0	24	750	265	615	0.136	0.016	0.024
PC9	SOX2	PARENTAL	0	24	751	565	613	0.16	0.001	0.035
PC9	SOX2	PARENTAL	0	24	752	1027	614	0.097	0.001	0.034
PC9	SOX2	PARENTAL	0	24	753	58	622	0.125	0.001	0.036
PC9	SOX2	PARENTAL	0	24	754	505	612	0.119	0.003	0.036
PC9	SOX2	PARENTAL	0	24	755	818	616	0.073	0	0.031
PC9	SOX2	PARENTAL	0	24	756	853	617	0.082	0	0.029
PC9	SOX2	PARENTAL	0	24	757	1288	614	0.067	0	0.029
PC9	SOX2	PARENTAL	0	24	758	388	622	0.109	0	0.029
PC9	SOX2	PARENTAL	0	24	759	429	621	0.159	0.007	0.037
PC9	SOX2	PARENTAL	0	24	760	658	626	0.106	0	0.028
PC9	SOX2	PARENTAL	0	24	761	739	617	0.089	0	0.03
PC9	SOX2	PARENTAL	0	24	762	1013	622	0.146	0.002	0.037
PC9	SOX2	PARENTAL	0	24	763	1146	620	0.057	0	0.029
PC9	SOX2	PARENTAL	0	24	764	485	623	0.117	0.002	0.032
PC9	SOX2	PARENTAL	0	24	765	188	622	0.127	0.001	0.035
PC9	SOX2	PARENTAL	0	24	766	979	618	0.064	0	0.031
PC9	SOX2	PARENTAL	0	24	767	1379	623	0.063	0	0.031
PC9	SOX2	PARENTAL	0	24	768	678	623	0.104	0.019	0.02
PC9	SOX2	PARENTAL	0	24	769	953	632	0.098	0.004	0.031
PC9	SOX2	PARENTAL	0	24	770	321	628	0.122	0.001	0.033
PC9	SOX2	PARENTAL	0	24	771	773	624	0.07	0	0.028
PC9	SOX2	PARENTAL	0	24	772	288	625	0.157	0.007	0.031
PC9	SOX2	PARENTAL	0	24	773	930	626	0.119	0.014	0.026
PC9	SOX2	PARENTAL	0	24	774	1167	632	0.063	0	0.032
PC9	SOX2	PARENTAL	0	24	775	1218	631	0.057	0	0.025
PC9	SOX2	PARENTAL	0	24	776	537	641	0.15	0.003	0.037
PC9	SOX2	PARENTAL	0	24	777	584	634	0.129	0.001	0.036
PC9	SOX2	PARENTAL	0	24	778	1242	633	0.071	0.001	0.033
PC9	SOX2	PARENTAL	0	24	779	150	633	0.16	0	0.032
PC9	SOX2	PARENTAL	0	24	780	807	640	0.124	0	0.031
PC9	SOX2	PARENTAL	0	24	781	914	638	0.109	0.024	0.017
PC9	SOX2	PARENTAL	0	24	782	101	637	0.123	0	0.031
PC9	SOX2	PARENTAL	0	24	783	884	635	0.098	0	0.032
PC9	SOX2	PARENTAL	0	24	784	1038	633	0.104	0	0.036
PC9	SOX2	PARENTAL	0	24	785	1297	643	0.079	0	0.029
PC9	SOX2	PARENTAL	0	24	786	636	647	0.146	0.002	0.037
PC9	SOX2	PARENTAL	0	24	787	980	637	0.093	0.011	0.025
PC9	SOX2	PARENTAL	0	24	788	261	642	0.257	0.002	0.038
PC9	SOX2	PARENTAL	0	24	789	616	646	0.189	0.005	0.036
PC9	SOX2	PARENTAL	0	24	790	1095	645	0.095	0	0.03
PC9	SOX2	PARENTAL	0	24	791	1379	642	0.143	0.001	0.036
PC9	SOX2	PARENTAL	0	24	792	832	641	0.083	0	0.029
PC9	SOX2	PARENTAL	0	24	793	199	650	0.152	0.005	0.036
PC9	SOX2	PARENTAL	0	24	794	1065	641	0.063	0	0.033
PC9	SOX2	PARENTAL	0	24	795	1264	648	0.109	0	0.031
PC9	SOX2	PARENTAL	0	24	796	11	646	0.152	0.006	0.033
PC9	SOX2	PARENTAL	0	24	797	369	651	0.064	0	0.031
PC9	SOX2	PARENTAL	0	24	798	1010	649	0.118	0.022	0.021
PC9	SOX2	PARENTAL	0	24	799	1362	645	0.142	0.001	0.037
PC9	SOX2	PARENTAL	0	24	800	433	647	0.126	0.008	0.031
PC9	SOX2	PARENTAL	0	24	801	684	653	0.105	0.003	0.032
PC9	SOX2	PARENTAL	0	24	802	1341	648	0.064	0	0.032
PC9	SOX2	PARENTAL	0	24	803	485	651	0.135	0.001	0.035
PC9	SOX2	PARENTAL	0	24	804	67	653	0.122	0.001	0.036
PC9	SOX2	PARENTAL	0	24	805	1132	649	0.055	0.014	0.023
PC9	SOX2	PARENTAL	0	24	806	136	651	0.16	0.003	0.036
PC9	SOX2	PARENTAL	0	24	807	243	664	0.169	0.002	0.038
PC9	SOX2	PARENTAL	0	24	808	591	654	0.154	0.003	0.039
PC9	SOX2	PARENTAL	0	24	809	978	651	0.064	0	0.033
PC9	SOX2	PARENTAL	0	24	810	571	655	0.089	0.001	0.038
PC9	SOX2	PARENTAL	0	24	811	1197	655	0.077	0	0.027
PC9	SOX2	PARENTAL	0	24	812	879	656	0.077	0	0.034
PC9	SOX2	PARENTAL	0	24	813	1153	659	0.067	0	0.03
PC9	SOX2	PARENTAL	0	24	814	1317	663	0.101	0	0.031
PC9	SOX2	PARENTAL	0	24	815	719	661	0.06	0	0.027
PC9	SOX2	PARENTAL	0	24	816	29	659	0.313	0.008	0.038
PC9	SOX2	PARENTAL	0	24	817	1079	658	0.068	0	0.028
PC9	SOX2	PARENTAL	0	24	818	864	663	0.087	0	0.031
PC9	SOX2	PARENTAL	0	24	819	1039	664	0.104	0.004	0.034
PC9	SOX2	PARENTAL	0	24	820	223	673	0.216	0.003	0.039
PC9	SOX2	PARENTAL	0	24	821	114	663	0.149	0.003	0.037
PC9	SOX2	PARENTAL	0	24	822	895	664	0.149	0.006	0.033
PC9	SOX2	PARENTAL	0	24	823	271	664	0.147	0.004	0.037
PC9	SOX2	PARENTAL	0	24	824	303	666	0.089	0.005	0.031
PC9	SOX2	PARENTAL	0	24	825	537	675	0.141	0.001	0.036
PC9	SOX2	PARENTAL	0	24	826	917	671	0.103	0	0.032
PC9	SOX2	PARENTAL	0	24	827	9	665	0.127	0.001	0.035
PC9	SOX2	PARENTAL	0	24	828	149	665	0.099	0.009	0.029
PC9	SOX2	PARENTAL	0	24	829	398	670	0.091	0	0.034
PC9	SOX2	PARENTAL	0	24	830	806	669	0.12	0.005	0.034
PC9	SOX2	PARENTAL	0	24	831	832	667	0.176	0.008	0.031
PC9	SOX2	PARENTAL	0	24	832	951	673	0.106	0	0.034
PC9	SOX2	PARENTAL	0	24	833	1364	668	0.117	0.001	0.034
PC9	SOX2	PARENTAL	0	24	834	754	684	0.087	0	0.03
PC9	SOX2	PARENTAL	0	24	835	36	676	0.204	0.004	0.038
PC9	SOX2	PARENTAL	0	24	836	618	674	0.107	0.031	0.01
PC9	SOX2	PARENTAL	0	24	837	1091	672	0.11	0.009	0.03
PC9	SOX2	PARENTAL	0	24	838	428	678	0.068	0	0.03
PC9	SOX2	PARENTAL	0	24	839	1241	676	0.066	0.002	0.034
PC9	SOX2	PARENTAL	0	24	840	1388	676	0.079	0	0.033
PC9	SOX2	PARENTAL	0	24	841	595	678	0.088	0	0.034
PC9	SOX2	PARENTAL	0	24	842	1018	683	0.088	0	0.034
PC9	SOX2	PARENTAL	0	24	843	1217	683	0.045	0	0.032
PC9	SOX2	PARENTAL	0	24	844	200	682	0.246	0.011	0.034
PC9	SOX2	PARENTAL	0	24	845	1165	685	0.159	0	0.033
PC9	SOX2	PARENTAL	0	24	846	841	685	0.106	0	0.033
PC9	SOX2	PARENTAL	0	24	847	1147	685	0.088	0	0.028
PC9	SOX2	PARENTAL	0	24	848	108	689	0.126	0	0.03
PC9	SOX2	PARENTAL	0	24	849	560	688	0.165	0.001	0.037
PC9	SOX2	PARENTAL	0	24	850	689	690	0.065	0	0.03
PC9	SOX2	PARENTAL	0	24	851	1074	689	0.175	0.005	0.034
PC9	SOX2	PARENTAL	0	24	852	1267	691	0.069	0	0.031
PC9	SOX2	PARENTAL	0	24	853	177	699	0.179	0.001	0.037
PC9	SOX2	PARENTAL	0	24	854	488	689	0.091	0	0.028
PC9	SOX2	PARENTAL	0	24	855	1342	691	0.073	0	0.03
PC9	SOX2	PARENTAL	0	24	856	888	690	0.08	0.004	0.033
PC9	SOX2	PARENTAL	0	24	857	329	695	0.119	0.001	0.033
PC9	SOX2	PARENTAL	0	24	858	1197	692	0.099	0	0.031
PC9	SOX2	PARENTAL	0	24	859	61	694	0.113	0	0.029
PC9	SOX2	PARENTAL	0	24	860	85	695	0.144	0.004	0.036
PC9	SOX2	PARENTAL	0	24	861	354	694	0.184	0	0.035
PC9	SOX2	PARENTAL	0	24	862	585	700	0.143	0.003	0.035
PC9	SOX2	PARENTAL	0	24	863	510	696	0.126	0.002	0.037
PC9	SOX2	PARENTAL	0	24	864	797	695	0.076	0	0.027
PC9	SOX2	PARENTAL	0	24	865	263	698	0.088	0.001	0.035
PC9	SOX2	PARENTAL	0	24	866	609	698	0.091	0	0.034
PC9	SOX2	PARENTAL	0	24	867	671	697	0.117	0.028	0.013
PC9	SOX2	PARENTAL	0	24	868	1118	701	0.116	0.021	0.021
PC9	SOX2	PARENTAL	0	24	869	902	703	0.126	0.007	0.032
PC9	SOX2	PARENTAL	0	24	870	1304	699	0.058	0	0.034
PC9	SOX2	PARENTAL	0	24	871	39	702	0.128	0	0.03
PC9	SOX2	PARENTAL	0	24	872	149	726	0.146	0.001	0.037
PC9	SOX2	PARENTAL	0	24	873	961	700	0.093	0	0.032
PC9	SOX2	PARENTAL	0	24	874	396	705	0.108	0	0.031
PC9	SOX2	PARENTAL	0	24	875	539	703	0.117	0.001	0.037
PC9	SOX2	PARENTAL	0	24	876	928	705	0.06	0	0.029
PC9	SOX2	PARENTAL	0	24	877	234	708	0.164	0.001	0.038
PC9	SOX2	PARENTAL	0	24	878	984	705	0.078	0	0.032
PC9	SOX2	PARENTAL	0	24	879	869	714	0.104	0.004	0.033
PC9	SOX2	PARENTAL	0	24	880	1014	705	0.121	0.006	0.032
PC9	SOX2	PARENTAL	0	24	881	423	707	0.13	0.002	0.035
PC9	SOX2	PARENTAL	0	24	882	441	707	0.14	0.001	0.036
PC9	SOX2	PARENTAL	0	24	883	1038	709	0.113	0.005	0.034
PC9	SOX2	PARENTAL	0	24	884	15	713	0.204	0.007	0.034
PC9	SOX2	PARENTAL	0	24	885	1368	710	0.152	0.016	0.027
PC9	SOX2	PARENTAL	0	24	886	1387	708	0.071	0.001	0.037
PC9	SOX2	PARENTAL	0	24	887	647	712	0.083	0.002	0.032
PC9	SOX2	PARENTAL	0	24	888	213	722	0.159	0.001	0.035
PC9	SOX2	PARENTAL	0	24	889	468	713	0.125	0	0.033
PC9	SOX2	PARENTAL	0	24	890	115	715	0.116	0	0.032
PC9	SOX2	PARENTAL	0	24	891	789	714	0.099	0.004	0.033
PC9	SOX2	PARENTAL	0	24	892	1240	715	0.12	0	0.034
PC9	SOX2	PARENTAL	0	24	893	282	715	0.187	0.002	0.038
PC9	SOX2	PARENTAL	0	24	894	348	730	0.144	0.001	0.032
PC9	SOX2	PARENTAL	0	24	895	505	722	0.115	0.001	0.034
PC9	SOX2	PARENTAL	0	24	896	1084	720	0.145	0.007	0.034
PC9	SOX2	PARENTAL	0	24	897	312	722	0.095	0	0.027
PC9	SOX2	PARENTAL	0	24	898	839	717	0.067	0	0.031
PC9	SOX2	PARENTAL	0	24	899	1288	720	0.136	0.002	0.035
PC9	SOX2	PARENTAL	0	24	900	573	722	0.13	0.017	0.023
PC9	SOX2	PARENTAL	0	24	901	955	720	0.061	0	0.032
PC9	SOX2	PARENTAL	0	24	902	1336	726	0.074	0.003	0.036
PC9	SOX2	PARENTAL	0	24	903	724	723	0.122	0	0.033
PC9	SOX2	PARENTAL	0	24	904	749	724	0.118	0.017	0.026
PC9	SOX2	PARENTAL	0	24	905	1139	723	0.069	0	0.033
PC9	SOX2	PARENTAL	0	24	906	541	725	0.083	0	0.033
PC9	SOX2	PARENTAL	0	24	907	621	725	0.093	0.001	0.034
PC9	SOX2	PARENTAL	0	24	908	976	728	0.138	0.001	0.034
PC9	SOX2	PARENTAL	0	24	909	75	731	0.097	0	0.031
PC9	SOX2	PARENTAL	0	24	910	414	729	0.071	0	0.032
PC9	SOX2	PARENTAL	0	24	911	460	731	0.113	0	0.034
PC9	SOX2	PARENTAL	0	24	912	1184	730	0.062	0	0.03
PC9	SOX2	PARENTAL	0	24	913	1382	733	0.099	0.002	0.038
PC9	SOX2	PARENTAL	0	24	914	173	733	0.162	0	0.036
PC9	SOX2	PARENTAL	0	24	915	586	739	0.136	0.007	0.029
PC9	SOX2	PARENTAL	0	24	916	845	737	0.094	0.001	0.031
PC9	SOX2	PARENTAL	0	24	917	1001	732	0.114	0.003	0.033
PC9	SOX2	PARENTAL	0	24	918	1030	734	0.086	0.005	0.033
PC9	SOX2	PARENTAL	0	24	919	1228	732	0.137	0.001	0.035
PC9	SOX2	PARENTAL	0	24	920	271	739	0.2	0.006	0.033
PC9	SOX2	PARENTAL	0	24	921	296	734	0.124	0.004	0.036
PC9	SOX2	PARENTAL	0	24	922	767	735	0.142	0.021	0.022
PC9	SOX2	PARENTAL	0	24	923	931	736	0.051	0	0.034
PC9	SOX2	PARENTAL	0	24	924	51	737	0.131	0	0.032
PC9	SOX2	PARENTAL	0	24	925	1064	738	0.099	0.001	0.033
PC9	SOX2	PARENTAL	0	24	926	1113	746	0.119	0.002	0.035
PC9	SOX2	PARENTAL	0	24	927	1249	736	0.104	0.001	0.036
PC9	SOX2	PARENTAL	0	24	928	119	759	0.172	0.003	0.038
PC9	SOX2	PARENTAL	0	24	929	126	743	0.111	0.001	0.038
PC9	SOX2	PARENTAL	0	24	930	487	741	0.087	0	0.031
PC9	SOX2	PARENTAL	0	24	931	1279	737	0.066	0	0.031
PC9	SOX2	PARENTAL	0	24	932	895	743	0.071	0	0.028
PC9	SOX2	PARENTAL	0	24	933	660	756	0.086	0	0.031
PC9	SOX2	PARENTAL	0	24	934	1206	746	0.108	0	0.033
PC9	SOX2	PARENTAL	0	24	935	15	750	0.104	0	0.031
PC9	SOX2	PARENTAL	0	24	936	792	746	0.118	0.002	0.036
PC9	SOX2	PARENTAL	0	24	937	688	747	0.098	0	0.032
PC9	SOX2	PARENTAL	0	24	938	1154	748	0.067	0	0.031
PC9	SOX2	PARENTAL	0	24	939	444	753	0.161	0.004	0.035
PC9	SOX2	PARENTAL	0	24	940	735	750	0.146	0	0.032
PC9	SOX2	PARENTAL	0	24	941	1262	751	0.169	0.018	0.028
PC9	SOX2	PARENTAL	0	24	942	311	753	0.089	0.001	0.032
PC9	SOX2	PARENTAL	0	24	943	249	756	0.07	0	0.031
PC9	SOX2	PARENTAL	0	24	944	1321	755	0.08	0.002	0.034
PC9	SOX2	PARENTAL	0	24	945	915	758	0.059	0	0.028
PC9	SOX2	PARENTAL	0	24	946	581	758	0.111	0.007	0.03
PC9	SOX2	PARENTAL	0	24	947	765	758	0.118	0.001	0.036
PC9	SOX2	PARENTAL	0	24	948	77	761	0.395	0	0.035
PC9	SOX2	PARENTAL	0	24	949	849	763	0.112	0	0.032
PC9	SOX2	PARENTAL	0	24	950	1094	757	0.092	0.002	0.034
PC9	SOX2	PARENTAL	0	24	951	1373	761	0.121	0.002	0.039
PC9	SOX2	PARENTAL	0	24	952	213	772	0.107	0	0.033
PC9	SOX2	PARENTAL	0	24	953	413	769	0.125	0.002	0.035
PC9	SOX2	PARENTAL	0	24	954	59	763	0.143	0.001	0.043
PC9	SOX2	PARENTAL	0	24	955	284	774	0.114	0.008	0.031
PC9	SOX2	PARENTAL	0	24	956	339	768	0.133	0	0.033
PC9	SOX2	PARENTAL	0	24	957	1291	767	0.099	0.002	0.035
PC9	SOX2	PARENTAL	0	24	958	368	767	0.075	0	0.028
PC9	SOX2	PARENTAL	0	24	959	540	770	0.059	0	0.027
PC9	SOX2	PARENTAL	0	24	960	995	771	0.17	0.003	0.036
PC9	SOX2	PARENTAL	0	24	961	604	774	0.127	0.001	0.031
PC9	SOX2	PARENTAL	0	24	962	1342	771	0.126	0.016	0.028
PC9	SOX2	PARENTAL	0	24	963	727	771	0.06	0	0.032
PC9	SOX2	PARENTAL	0	24	964	243	784	0.169	0	0.035
PC9	SOX2	PARENTAL	0	24	965	790	773	0.09	0.001	0.034
PC9	SOX2	PARENTAL	0	24	966	1019	775	0.119	0.004	0.033
PC9	SOX2	PARENTAL	0	24	967	825	774	0.116	0	0.034
PC9	SOX2	PARENTAL	0	24	968	1205	775	0.081	0.001	0.034
PC9	SOX2	PARENTAL	0	24	969	185	777	0.093	0	0.03
PC9	SOX2	PARENTAL	0	24	970	1241	775	0.175	0	0.034
PC9	SOX2	PARENTAL	0	24	971	957	776	0.09	0	0.027
PC9	SOX2	PARENTAL	0	24	972	1091	784	0.109	0.001	0.033
PC9	SOX2	PARENTAL	0	24	973	642	779	0.091	0	0.027
PC9	SOX2	PARENTAL	0	24	974	1123	781	0.118	0.002	0.035
PC9	SOX2	PARENTAL	0	24	975	572	781	0.078	0	0.031
PC9	SOX2	PARENTAL	0	24	976	908	781	0.089	0.001	0.035
PC9	SOX2	PARENTAL	0	24	977	16	784	0.081	0	0.03
PC9	SOX2	PARENTAL	0	24	978	64	784	0.206	0	0.033
PC9	SOX2	PARENTAL	0	24	979	1264	789	0.089	0	0.033
PC9	SOX2	PARENTAL	0	24	980	314	784	0.104	0.006	0.033
PC9	SOX2	PARENTAL	0	24	981	1324	786	0.111	0.002	0.038
PC9	SOX2	PARENTAL	0	24	982	682	795	0.069	0.003	0.031
PC9	SOX2	PARENTAL	0	24	983	757	791	0.063	0	0.028
PC9	SOX2	PARENTAL	0	24	984	488	789	0.077	0	0.029
PC9	SOX2	PARENTAL	0	24	985	461	790	0.136	0.001	0.033
PC9	SOX2	PARENTAL	0	24	986	137	793	0.181	0.001	0.038
PC9	SOX2	PARENTAL	0	24	987	430	797	0.147	0.001	0.037
PC9	SOX2	PARENTAL	0	24	988	1291	800	0.105	0.003	0.037
PC9	SOX2	PARENTAL	0	24	989	1364	796	0.108	0.001	0.035
PC9	SOX2	PARENTAL	0	24	990	539	797	0.122	0.001	0.038
PC9	SOX2	PARENTAL	0	24	991	927	797	0.143	0.006	0.034
PC9	SOX2	PARENTAL	0	24	992	633	796	0.11	0	0.029
PC9	SOX2	PARENTAL	0	24	993	852	795	0.237	0	0.034
PC9	SOX2	PARENTAL	0	24	994	157	801	0.086	0	0.032
PC9	SOX2	PARENTAL	0	24	995	1217	800	0.071	0	0.03
PC9	SOX2	PARENTAL	0	24	996	407	801	0.095	0	0.03
PC9	SOX2	PARENTAL	0	24	997	591	802	0.09	0.001	0.032
PC9	SOX2	PARENTAL	0	24	998	1007	803	0.059	0	0.028
PC9	SOX2	PARENTAL	0	24	999	1139	801	0.113	0	0.031
PC9	SOX2	PARENTAL	0	24	1000	210	801	0.113	0.001	0.033
PC9	SOX2	PARENTAL	0	24	1001	814	810	0.067	0	0.028
PC9	SOX2	PARENTAL	0	24	1002	1321	808	0.098	0.001	0.036
PC9	SOX2	PARENTAL	0	24	1003	481	808	0.144	0.009	0.032
PC9	SOX2	PARENTAL	0	24	1004	1053	820	0.073	0.001	0.033
PC9	SOX2	PARENTAL	0	24	1005	456	809	0.174	0	0.033
PC9	SOX2	PARENTAL	0	24	1006	1181	811	0.153	0	0.033
PC9	SOX2	PARENTAL	0	24	1007	345	823	0.103	0.001	0.031
PC9	SOX2	PARENTAL	0	24	1008	123	814	0.155	0	0.035
PC9	SOX2	PARENTAL	0	24	1009	769	815	0.06	0	0.03
PC9	SOX2	PARENTAL	0	24	1010	42	816	0.097	0	0.034
PC9	SOX2	PARENTAL	0	24	1011	566	820	0.069	0.001	0.032
PC9	SOX2	PARENTAL	0	24	1012	666	824	0.085	0	0.031
PC9	SOX2	PARENTAL	0	24	1013	242	821	0.096	0	0.029
PC9	SOX2	PARENTAL	0	24	1014	1339	829	0.133	0.018	0.024
PC9	SOX2	PARENTAL	0	24	1015	193	821	0.117	0.001	0.034
PC9	SOX2	PARENTAL	0	24	1016	1271	822	0.099	0	0.035
PC9	SOX2	PARENTAL	0	24	1017	530	824	0.082	0	0.031
PC9	SOX2	PARENTAL	0	24	1018	918	822	0.095	0	0.029
PC9	SOX2	PARENTAL	0	24	1019	1207	820	0.062	0	0.036
PC9	SOX2	PARENTAL	0	24	1020	990	827	0.085	0.012	0.024
PC9	SOX2	PARENTAL	0	24	1021	1138	823	0.063	0	0.026
PC9	SOX2	PARENTAL	0	24	1022	405	826	0.097	0.004	0.033
PC9	SOX2	PARENTAL	0	24	1023	1311	825	0.107	0.003	0.039
PC9	SOX2	PARENTAL	0	24	1024	951	826	0.073	0.024	0.016
PC9	SOX2	PARENTAL	0	24	1025	1105	828	0.067	0	0.03
PC9	SOX2	PARENTAL	0	24	1026	1244	826	0.121	0.003	0.036
PC9	SOX2	PARENTAL	0	24	1027	162	835	0.105	0.002	0.033
PC9	SOX2	PARENTAL	0	24	1028	281	829	0.091	0	0.031
PC9	SOX2	PARENTAL	0	24	1029	426	842	0.134	0.006	0.033
PC9	SOX2	PARENTAL	0	24	1030	1371	826	0.086	0.007	0.034
PC9	SOX2	PARENTAL	0	24	1031	60	828	0.102	0	0.032
PC9	SOX2	PARENTAL	0	24	1032	502	830	0.133	0	0.036
PC9	SOX2	PARENTAL	0	24	1033	725	836	0.195	0.001	0.035
PC9	SOX2	PARENTAL	0	24	1034	324	833	0.175	0.002	0.036
PC9	SOX2	PARENTAL	0	24	1035	576	834	0.117	0	0.032
PC9	SOX2	PARENTAL	0	24	1036	868	836	0.059	0	0.027
PC9	SOX2	PARENTAL	0	24	1037	636	840	0.113	0.001	0.033
PC9	SOX2	PARENTAL	0	24	1038	895	837	0.068	0	0.032
PC9	SOX2	PARENTAL	0	24	1039	1213	842	0.1	0.002	0.035
PC9	SOX2	PARENTAL	0	24	1040	209	847	0.173	0.003	0.036
PC9	SOX2	PARENTAL	0	24	1041	473	837	0.16	0.001	0.038
PC9	SOX2	PARENTAL	0	24	1042	1159	836	0.111	0.001	0.038
PC9	SOX2	PARENTAL	0	24	1043	843	841	0.049	0	0.031
PC9	SOX2	PARENTAL	0	24	1044	449	843	0.103	0	0.032
PC9	SOX2	PARENTAL	0	24	1045	386	852	0.1	0.006	0.027
PC9	SOX2	PARENTAL	0	24	1046	688	846	0.096	0	0.03
PC9	SOX2	PARENTAL	0	24	1047	820	844	0.057	0	0.03
PC9	SOX2	PARENTAL	0	24	1048	1077	855	0.088	0.001	0.03
PC9	SOX2	PARENTAL	0	24	1049	1280	846	0.159	0.001	0.038
PC9	SOX2	PARENTAL	0	24	1050	1315	854	0.086	0.002	0.036
PC9	SOX2	PARENTAL	0	24	1051	524	847	0.139	0.002	0.036
PC9	SOX2	PARENTAL	0	24	1052	1369	851	0.109	0.002	0.038
PC9	SOX2	PARENTAL	0	24	1053	917	848	0.074	0	0.032
PC9	SOX2	PARENTAL	0	24	1054	75	850	0.106	0.021	0.019
PC9	SOX2	PARENTAL	0	24	1055	263	852	0.09	0	0.035
PC9	SOX2	PARENTAL	0	24	1056	973	848	0.072	0	0.027
PC9	SOX2	PARENTAL	0	24	1057	309	851	0.086	0	0.028
PC9	SOX2	PARENTAL	0	24	1058	549	852	0.147	0.002	0.036
PC9	SOX2	PARENTAL	0	24	1059	1125	851	0.058	0	0.032
PC9	SOX2	PARENTAL	0	24	1060	132	858	0.089	0.003	0.035
PC9	SOX2	PARENTAL	0	24	1061	483	853	0.119	0.01	0.033
PC9	SOX2	PARENTAL	0	24	1062	1150	851	0.085	0	0.032
PC9	SOX2	PARENTAL	0	24	1063	9	855	0.159	0	0.034
PC9	SOX2	PARENTAL	0	24	1064	618	866	0.123	0.001	0.036
PC9	SOX2	PARENTAL	0	24	1065	755	860	0.083	0	0.03
PC9	SOX2	PARENTAL	0	24	1066	1051	857	0.066	0	0.03
PC9	SOX2	PARENTAL	0	24	1067	512	870	0.174	0.009	0.032
PC9	SOX2	PARENTAL	0	24	1068	1174	858	0.207	0.002	0.036
PC9	SOX2	PARENTAL	0	24	1069	806	858	0.066	0	0.026
PC9	SOX2	PARENTAL	0	24	1070	38	860	0.088	0.011	0.028
PC9	SOX2	PARENTAL	0	24	1071	582	858	0.072	0	0.03
PC9	SOX2	PARENTAL	0	24	1072	654	859	0.088	0	0.032
PC9	SOX2	PARENTAL	0	24	1073	362	870	0.104	0.001	0.035
PC9	SOX2	PARENTAL	0	24	1074	1251	863	0.078	0.007	0.033
PC9	SOX2	PARENTAL	0	24	1075	1205	863	0.113	0.002	0.037
PC9	SOX2	PARENTAL	0	24	1076	730	865	0.139	0.001	0.035
PC9	SOX2	PARENTAL	0	24	1077	1002	868	0.08	0	0.029
PC9	SOX2	PARENTAL	0	24	1078	977	866	0.085	0.006	0.03
PC9	SOX2	PARENTAL	0	24	1079	161	874	0.117	0.004	0.032
PC9	SOX2	PARENTAL	0	24	1080	709	870	0.068	0	0.028
PC9	SOX2	PARENTAL	0	24	1081	1228	868	0.106	0.001	0.036
PC9	SOX2	PARENTAL	0	24	1082	681	869	0.084	0.001	0.031
PC9	SOX2	PARENTAL	0	24	1083	111	873	0.089	0	0.028
PC9	SOX2	PARENTAL	0	24	1084	78	874	0.096	0.004	0.034
PC9	SOX2	PARENTAL	0	24	1085	579	879	0.153	0.011	0.03
PC9	SOX2	PARENTAL	0	24	1086	842	872	0.063	0	0.027
PC9	SOX2	PARENTAL	0	24	1087	214	875	0.086	0	0.029
PC9	SOX2	PARENTAL	0	24	1088	317	879	0.111	0	0.032
PC9	SOX2	PARENTAL	0	24	1089	1022	876	0.066	0	0.029
PC9	SOX2	PARENTAL	0	24	1090	1285	881	0.08	0.001	0.03
PC9	SOX2	PARENTAL	0	24	1091	1379	877	0.069	0.002	0.036
PC9	SOX2	PARENTAL	0	24	1092	1123	881	0.137	0.003	0.033
PC9	SOX2	PARENTAL	0	24	1093	192	876	0.106	0.001	0.037
PC9	SOX2	PARENTAL	0	24	1094	1339	880	0.13	0.004	0.036
PC9	SOX2	PARENTAL	0	24	1095	411	885	0.125	0.001	0.036
PC9	SOX2	PARENTAL	0	24	1096	798	882	0.066	0	0.027
PC9	SOX2	PARENTAL	0	24	1097	1059	892	0.113	0.004	0.034
PC9	SOX2	PARENTAL	0	24	1098	1201	883	0.056	0	0.028
PC9	SOX2	PARENTAL	0	24	1099	729	881	0.071	0.001	0.035
PC9	SOX2	PARENTAL	0	24	1100	931	894	0.106	0.001	0.034
PC9	SOX2	PARENTAL	0	24	1101	257	893	0.109	0.001	0.034
PC9	SOX2	PARENTAL	0	24	1102	373	896	0.085	0.001	0.036
PC9	SOX2	PARENTAL	0	24	1103	648	886	0.06	0	0.027
PC9	SOX2	PARENTAL	0	24	1104	677	907	0.088	0.002	0.036
PC9	SOX2	PARENTAL	0	24	1105	1321	893	0.073	0.001	0.034
PC9	SOX2	PARENTAL	0	24	1106	1250	888	0.059	0	0.029
PC9	SOX2	PARENTAL	0	24	1107	28	888	0.089	0	0.03
PC9	SOX2	PARENTAL	0	24	1108	881	892	0.093	0	0.032
PC9	SOX2	PARENTAL	0	24	1109	1147	890	0.076	0.001	0.035
PC9	SOX2	PARENTAL	0	24	1110	1358	893	0.055	0.001	0.033
PC9	SOX2	PARENTAL	0	24	1111	1011	894	0.074	0.001	0.032
PC9	SOX2	PARENTAL	0	24	1112	1169	892	0.07	0	0.031
PC9	SOX2	PARENTAL	0	24	1113	167	906	0.146	0.001	0.038
PC9	SOX2	PARENTAL	0	24	1114	541	895	0.069	0.001	0.038
PC9	SOX2	PARENTAL	0	24	1115	766	902	0.103	0.001	0.033
PC9	SOX2	PARENTAL	0	24	1116	499	904	0.064	0.001	0.032
PC9	SOX2	PARENTAL	0	24	1117	735	899	0.105	0.001	0.035
PC9	SOX2	PARENTAL	0	24	1118	868	901	0.145	0.002	0.038
PC9	SOX2	PARENTAL	0	24	1119	794	902	0.113	0.002	0.035
PC9	SOX2	PARENTAL	0	24	1120	288	906	0.081	0	0.028
PC9	SOX2	PARENTAL	0	24	1121	322	904	0.184	0.003	0.035
PC9	SOX2	PARENTAL	0	24	1122	707	905	0.095	0	0.031
PC9	SOX2	PARENTAL	0	24	1123	986	907	0.104	0	0.032
PC9	SOX2	PARENTAL	0	24	1124	1112	904	0.171	0.02	0.022
PC9	SOX2	PARENTAL	0	24	1125	85	906	0.171	0.008	0.035
PC9	SOX2	PARENTAL	0	24	1126	820	906	0.118	0	0.035
PC9	SOX2	PARENTAL	0	24	1127	349	907	0.099	0.001	0.034
PC9	SOX2	PARENTAL	0	24	1128	614	917	0.103	0.006	0.032
PC9	SOX2	PARENTAL	0	24	1129	137	912	0.085	0	0.031
PC9	SOX2	PARENTAL	0	24	1130	557	912	0.105	0.011	0.029
PC9	SOX2	PARENTAL	0	24	1131	519	911	0.091	0.001	0.036
PC9	SOX2	PARENTAL	0	24	1132	193	912	0.172	0	0.031
PC9	SOX2	PARENTAL	0	24	1133	589	913	0.08	0	0.029
PC9	SOX2	PARENTAL	0	24	1134	59	914	0.124	0	0.034
PC9	SOX2	PARENTAL	0	24	1135	417	936	0.11	0.01	0.027
PC9	SOX2	PARENTAL	0	24	1136	1280	913	0.071	0	0.03
PC9	SOX2	PARENTAL	0	24	1137	1227	918	0.084	0.018	0.02
PC9	SOX2	PARENTAL	0	24	1138	1038	916	0.077	0	0.029
PC9	SOX2	PARENTAL	0	24	1139	1151	923	0.064	0.001	0.033
PC9	SOX2	PARENTAL	0	24	1140	1019	920	0.074	0	0.027
PC9	SOX2	PARENTAL	0	24	1141	884	920	0.119	0.002	0.037
PC9	SOX2	PARENTAL	0	24	1142	721	923	0.119	0.001	0.036
PC9	SOX2	PARENTAL	0	24	1143	804	923	0.185	0.001	0.036
PC9	SOX2	PARENTAL	0	24	1144	1060	920	0.118	0.003	0.035
PC9	SOX2	PARENTAL	0	24	1145	1349	926	0.054	0	0.029
PC9	SOX2	PARENTAL	0	24	1146	655	927	0.114	0.001	0.034
PC9	SOX2	PARENTAL	0	24	1147	378	930	0.164	0.009	0.031
PC9	SOX2	PARENTAL	0	24	1148	533	929	0.062	0	0.029
PC9	SOX2	PARENTAL	0	24	1149	1279	931	0.113	0.002	0.038
PC9	SOX2	PARENTAL	0	24	1150	21	943	0.131	0.002	0.034
PC9	SOX2	PARENTAL	0	24	1151	475	928	0.067	0.001	0.034
PC9	SOX2	PARENTAL	0	24	1152	295	932	0.142	0	0.038
PC9	SOX2	PARENTAL	0	24	1153	978	934	0.072	0	0.032
PC9	SOX2	PARENTAL	0	24	1154	860	938	0.088	0	0.03
PC9	SOX2	PARENTAL	0	24	1155	585	937	0.112	0	0.032
PC9	SOX2	PARENTAL	0	24	1156	939	938	0.059	0	0.031
PC9	SOX2	PARENTAL	0	24	1157	96	938	0.074	0	0.034
PC9	SOX2	PARENTAL	0	24	1158	226	940	0.09	0.001	0.034
PC9	SOX2	PARENTAL	0	24	1159	828	941	0.156	0.001	0.036
PC9	SOX2	PARENTAL	0	24	1160	1046	941	0.072	0	0.029
PC9	SOX2	PARENTAL	0	24	1161	1089	941	0.061	0.011	0.025
PC9	SOX2	PARENTAL	0	24	1162	58	946	0.292	0.002	0.043
PC9	SOX2	PARENTAL	0	24	1163	459	944	0.077	0	0.028
PC9	SOX2	PARENTAL	0	24	1164	612	944	0.081	0	0.03
PC9	SOX2	PARENTAL	0	24	1165	176	954	0.119	0	0.034
PC9	SOX2	PARENTAL	0	24	1166	308	950	0.172	0.001	0.037
PC9	SOX2	PARENTAL	0	24	1167	481	949	0.109	0.006	0.036
PC9	SOX2	PARENTAL	0	24	1168	1300	951	0.058	0	0.028
PC9	SOX2	PARENTAL	0	24	1169	139	954	0.085	0	0.033
PC9	SOX2	PARENTAL	0	24	1170	663	953	0.082	0	0.033
PC9	SOX2	PARENTAL	0	24	1171	1261	951	0.135	0.001	0.035
PC9	SOX2	PARENTAL	0	24	1172	515	956	0.104	0.001	0.034
PC9	SOX2	PARENTAL	0	24	1173	921	955	0.122	0.005	0.032
PC9	SOX2	PARENTAL	0	24	1174	1002	953	0.084	0	0.031
PC9	SOX2	PARENTAL	0	24	1175	117	966	0.113	0.003	0.032
PC9	SOX2	PARENTAL	0	24	1176	1107	958	0.065	0.008	0.028
PC9	SOX2	PARENTAL	0	24	1177	1356	957	0.048	0	0.026
PC9	SOX2	PARENTAL	0	24	1178	210	958	0.159	0.001	0.037
PC9	SOX2	PARENTAL	0	24	1179	381	957	0.082	0	0.029
PC9	SOX2	PARENTAL	0	24	1180	1167	962	0.053	0	0.027
PC9	SOX2	PARENTAL	0	24	1181	590	961	0.074	0	0.03
PC9	SOX2	PARENTAL	0	24	1182	273	965	0.145	0.019	0.022
PC9	SOX2	PARENTAL	0	24	1183	296	969	0.126	0.001	0.037
PC9	SOX2	PARENTAL	0	24	1184	784	964	0.063	0	0.028
PC9	SOX2	PARENTAL	0	24	1185	1323	962	0.072	0	0.032
PC9	SOX2	PARENTAL	0	24	1186	1279	969	0.09	0	0.032
PC9	SOX2	PARENTAL	0	24	1187	452	972	0.101	0	0.035
PC9	SOX2	PARENTAL	0	24	1188	331	969	0.143	0.01	0.029
PC9	SOX2	PARENTAL	0	24	1189	695	969	0.19	0	0.027
PC9	SOX2	PARENTAL	0	24	1190	730	970	0.052	0	0.031
PC9	SOX2	PARENTAL	0	24	1191	822	967	0.069	0	0.03
PC9	SOX2	PARENTAL	0	24	1192	895	968	0.121	0.004	0.035
PC9	SOX2	PARENTAL	0	24	1193	1248	967	0.085	0	0.029
PC9	SOX2	PARENTAL	0	24	1194	17	976	0.233	0	0.035
PC9	SOX2	PARENTAL	0	24	1195	949	968	0.079	0	0.031
PC9	SOX2	PARENTAL	0	24	1196	89	975	0.158	0.001	0.037
PC9	SOX2	PARENTAL	0	24	1197	491	972	0.168	0.005	0.036
PC9	SOX2	PARENTAL	0	24	1198	64	969	0.11	0	0.033
PC9	SOX2	PARENTAL	0	24	1199	567	975	0.089	0	0.027
PC9	SOX2	PARENTAL	0	24	1200	1207	976	0.075	0	0.03
PC9	SOX2	PARENTAL	0	24	1201	418	979	0.105	0.003	0.038
PC9	SOX2	PARENTAL	0	24	1202	866	981	0.083	0	0.032
PC9	SOX2	PARENTAL	0	24	1203	147	979	0.102	0	0.031
PC9	SOX2	PARENTAL	0	24	1204	668	976	0.105	0	0.033
PC9	SOX2	PARENTAL	0	24	1205	646	979	0.084	0	0.029
PC9	SOX2	PARENTAL	0	24	1206	990	981	0.097	0	0.028
PC9	SOX2	PARENTAL	0	24	1207	1035	985	0.168	0.005	0.035
PC9	SOX2	PARENTAL	0	24	1208	1066	977	0.061	0	0.027
PC9	SOX2	PARENTAL	0	24	1209	541	978	0.112	0	0.03
PC9	SOX2	PARENTAL	0	24	1210	387	983	0.302	0	0.034
PC9	SOX2	PARENTAL	0	24	1211	206	992	0.131	0	0.034
PC9	SOX2	PARENTAL	0	24	1212	763	985	0.063	0	0.027
PC9	SOX2	PARENTAL	0	24	1213	179	987	0.103	0	0.037
PC9	SOX2	PARENTAL	0	24	1214	1247	989	0.063	0	0.03
PC9	SOX2	PARENTAL	0	24	1215	711	988	0.055	0.001	0.032
PC9	SOX2	PARENTAL	0	24	1216	355	994	0.076	0	0.029
PC9	SOX2	PARENTAL	0	24	1217	949	990	0.121	0.001	0.035
PC9	SOX2	PARENTAL	0	24	1218	807	992	0.062	0	0.027
PC9	SOX2	PARENTAL	0	24	1219	236	992	0.077	0	0.028
PC9	SOX2	PARENTAL	0	24	1220	321	996	0.172	0.001	0.037
PC9	SOX2	PARENTAL	0	24	1221	284	998	0.162	0.001	0.037
PC9	SOX2	PARENTAL	0	24	1222	1099	996	0.062	0	0.03
PC9	SOX2	PARENTAL	0	24	1223	679	1002	0.116	0	0.032
PC9	SOX2	PARENTAL	0	24	1224	462	1004	0.073	0	0.027
PC9	SOX2	PARENTAL	0	24	1225	885	1002	0.064	0	0.033
PC9	SOX2	PARENTAL	0	24	1226	561	1001	0.066	0	0.025
PC9	SOX2	PARENTAL	0	24	1227	780	1003	0.067	0	0.031
PC9	SOX2	PARENTAL	0	24	1228	851	1007	0.097	0	0.033
PC9	SOX2	PARENTAL	0	24	1229	926	1007	0.08	0	0.03
PC9	SOX2	PARENTAL	0	24	1230	113	1010	0.077	0.001	0.036
PC9	SOX2	PARENTAL	0	24	1231	734	1004	0.153	0	0.033
PC9	SOX2	PARENTAL	0	24	1232	1191	1006	0.07	0	0.029
PC9	SOX2	PARENTAL	0	24	1233	1313	1010	0.107	0	0.031
PC9	SOX2	PARENTAL	0	24	1234	437	1009	0.079	0	0.029
PC9	SOX2	PARENTAL	0	24	1235	639	1011	0.098	0	0.027
PC9	SOX2	PARENTAL	0	24	1236	152	1009	0.101	0	0.037
PC9	SOX2	PARENTAL	0	24	1237	515	1011	0.085	0	0.026
PC9	SOX2	PARENTAL	0	24	1238	1350	1007	0.062	0	0.031
PC9	SOX2	PARENTAL	0	24	1239	212	1011	0.102	0.001	0.038
PC9	SOX2	PARENTAL	0	24	1240	702	1011	0.053	0.006	0.032
PC9	SOX2	PARENTAL	0	24	1241	1155	1013	0.055	0	0.026
PC9	SOX2	PARENTAL	0	24	1242	973	1014	0.094	0	0.03
PC9	SOX2	PARENTAL	0	24	1243	13	1014	0.147	0	0.029
PC9	SOX2	PARENTAL	0	24	1244	185	1017	0.201	0.002	0.038
PC9	SOX2	PARENTAL	0	24	1245	950	1018	0.081	0	0.034
PC9	SOX2	PARENTAL	0	24	1246	35	1023	0.129	0	0.034
PC9	SOX2	PARENTAL	0	24	1247	551	1019	0.133	0	0.032
PC9	SOX2	PARENTAL	0	24	1248	1119	1021	0.055	0.001	0.032
PC9	SOX2	PARENTAL	0	24	1249	805	1022	0.126	0.001	0.035
PC9	SOX2	PARENTAL	0	24	1250	1235	1022	0.092	0	0.033
PC9	SOX2	PARENTAL	0	24	1251	302	1025	0.083	0	0.026
PC9	SOX2	PARENTAL	0	24	1252	62	1025	0.118	0.004	0.038
PC9	SOX2	PARENTAL	0	24	1253	387	1028	0.119	0.001	0.033
PC9	SOX2	PARENTAL	0	24	1254	887	1027	0.059	0	0.029
PC9	SOX2	PARENTAL	0	24	1255	141	1029	0.143	0.002	0.037
PC9	SOX2	PARENTAL	0	24	1256	750	1026	0.138	0	0.032
PC9	SOX2	PARENTAL	0	24	1257	346	1029	0.102	0	0.027
PC9	SOX2	PARENTAL	0	24	1258	473	1032	0.067	0.017	0.02
PC9	SOX2	PARENTAL	0	24	1259	1277	1031	0.069	0.001	0.032
PC9	SOX2	PARENTAL	0	24	1260	705	1032	0.103	0.005	0.028
PC9	SOX2	PARENTAL	0	24	1261	835	1032	0.076	0	0.027
PC9	SOX2	PARENTAL	0	24	1262	769	1033	0.076	0	0.034
PC9	SOX2	PARENTAL	0	24	1263	277	1034	0.094	0.002	0.033
PC9	SOX2	PARENTAL	0	24	1264	226	1034	0.08	0.004	0.035
PC9	SOX2	PARENTAL	0	24	1265	533	1034	0.107	0	0.031
PC9	SOX2	PARENTAL	0	24	1266	1071	1034	0.062	0.001	0.03
PC9	SOX2	PARENTAL	0	24	1267	112	1035	0.096	0	0.031
PC9	SOX2	PARENTAL	0	24	1268	79	1035	0.136	0.013	0.031
PC9	SOX2	PARENTAL	0	24	1	31	4	0.175	0	0.034
PC9	SOX2	PARENTAL	0	24	2	95	6	0.149	0	0.036
PC9	SOX2	PARENTAL	0	24	3	137	10	0.172	0	0.034
PC9	SOX2	PARENTAL	0	24	4	328	7	0.121	0.001	0.038
PC9	SOX2	PARENTAL	0	24	5	579	10	0.165	0.002	0.035
PC9	SOX2	PARENTAL	0	24	6	777	6	0.114	0	0.029
PC9	SOX2	PARENTAL	0	24	7	805	11	0.201	0.002	0.037
PC9	SOX2	PARENTAL	0	24	8	1006	13	0.273	0.001	0.037
PC9	SOX2	PARENTAL	0	24	9	1305	8	0.176	0	0.032
PC9	SOX2	PARENTAL	0	24	10	1353	4	0.132	0	0.028
PC9	SOX2	PARENTAL	0	24	11	386	9	0.182	0.001	0.036
PC9	SOX2	PARENTAL	0	24	12	1050	16	0.154	0	0.032
PC9	SOX2	PARENTAL	0	24	13	827	10	0.244	0.004	0.037
PC9	SOX2	PARENTAL	0	24	14	291	13	0.119	0	0.033
PC9	SOX2	PARENTAL	0	24	15	212	13	0.149	0	0.031
PC9	SOX2	PARENTAL	0	24	16	553	13	0.091	0	0.027
PC9	SOX2	PARENTAL	0	24	17	623	14	0.125	0	0.03
PC9	SOX2	PARENTAL	0	24	18	1330	15	0.262	0	0.035
PC9	SOX2	PARENTAL	0	24	19	1251	17	0.194	0	0.033
PC9	SOX2	PARENTAL	0	24	20	237	18	0.135	0	0.029
PC9	SOX2	PARENTAL	0	24	21	275	18	0.266	0.002	0.038
PC9	SOX2	PARENTAL	0	24	22	490	19	0.177	0.001	0.035
PC9	SOX2	PARENTAL	0	24	23	681	18	0.223	0.013	0.028
PC9	SOX2	PARENTAL	0	24	24	924	18	0.152	0.001	0.036
PC9	SOX2	PARENTAL	0	24	25	950	20	0.104	0	0.032
PC9	SOX2	PARENTAL	0	24	26	1355	24	0.159	0	0.03
PC9	SOX2	PARENTAL	0	24	27	59	30	0.201	0.004	0.041
PC9	SOX2	PARENTAL	0	24	28	1116	25	0.136	0	0.032
PC9	SOX2	PARENTAL	0	24	29	470	24	0.14	0	0.03
PC9	SOX2	PARENTAL	0	24	30	91	23	0.128	0	0.034
PC9	SOX2	PARENTAL	0	24	31	660	30	0.115	0	0.031
PC9	SOX2	PARENTAL	0	24	32	363	35	0.17	0	0.033
PC9	SOX2	PARENTAL	0	24	33	405	33	0.195	0.001	0.034
PC9	SOX2	PARENTAL	0	24	34	747	33	0.207	0	0.031
PC9	SOX2	PARENTAL	0	24	35	877	31	0.128	0	0.029
PC9	SOX2	PARENTAL	0	24	36	383	33	0.153	0	0.031
PC9	SOX2	PARENTAL	0	24	37	698	42	0.166	0.003	0.037
PC9	SOX2	PARENTAL	0	24	38	810	37	0.287	0.001	0.035
PC9	SOX2	PARENTAL	0	24	39	18	49	0.189	0.001	0.036
PC9	SOX2	PARENTAL	0	24	40	210	38	0.301	0.001	0.042
PC9	SOX2	PARENTAL	0	24	41	1180	37	0.168	0.001	0.034
PC9	SOX2	PARENTAL	0	24	42	1211	36	0.168	0	0.032
PC9	SOX2	PARENTAL	0	24	43	1311	38	0.12	0	0.029
PC9	SOX2	PARENTAL	0	24	44	609	39	0.146	0.001	0.036
PC9	SOX2	PARENTAL	0	24	45	502	44	0.198	0.001	0.035
PC9	SOX2	PARENTAL	0	24	46	990	40	0.23	0.002	0.036
PC9	SOX2	PARENTAL	0	24	47	100	43	0.158	0	0.034
PC9	SOX2	PARENTAL	0	24	48	1077	43	0.19	0.001	0.033
PC9	SOX2	PARENTAL	0	24	49	959	50	0.2	0.002	0.035
PC9	SOX2	PARENTAL	0	24	50	480	50	0.185	0.001	0.037
PC9	SOX2	PARENTAL	0	24	51	1029	51	0.15	0	0.031
PC9	SOX2	PARENTAL	0	24	52	723	50	0.319	0.002	0.035
PC9	SOX2	PARENTAL	0	24	53	1377	49	0.197	0.003	0.037
PC9	SOX2	PARENTAL	0	24	54	236	56	0.19	0.001	0.036
PC9	SOX2	PARENTAL	0	24	55	305	52	0.231	0.001	0.036
PC9	SOX2	PARENTAL	0	24	56	1276	56	0.125	0	0.033
PC9	SOX2	PARENTAL	0	24	57	1339	52	0.142	0	0.029
PC9	SOX2	PARENTAL	0	24	58	280	63	0.2	0.001	0.037
PC9	SOX2	PARENTAL	0	24	59	184	61	0.248	0	0.035
PC9	SOX2	PARENTAL	0	24	60	833	62	0.207	0	0.033
PC9	SOX2	PARENTAL	0	24	61	1221	60	0.177	0.001	0.035
PC9	SOX2	PARENTAL	0	24	62	153	61	0.122	0	0.035
PC9	SOX2	PARENTAL	0	24	63	874	63	0.137	0.001	0.033
PC9	SOX2	PARENTAL	0	24	64	1004	66	0.197	0	0.029
PC9	SOX2	PARENTAL	0	24	65	586	65	0.177	0	0.032
PC9	SOX2	PARENTAL	0	24	66	73	65	0.169	0	0.03
PC9	SOX2	PARENTAL	0	24	67	390	70	0.124	0	0.029
PC9	SOX2	PARENTAL	0	24	68	505	72	0.195	0.001	0.035
PC9	SOX2	PARENTAL	0	24	69	339	76	0.167	0	0.033
PC9	SOX2	PARENTAL	0	24	70	421	71	0.13	0	0.033
PC9	SOX2	PARENTAL	0	24	71	687	76	0.301	0.003	0.039
PC9	SOX2	PARENTAL	0	24	72	724	84	0.204	0.001	0.035
PC9	SOX2	PARENTAL	0	24	73	560	76	0.139	0	0.029
PC9	SOX2	PARENTAL	0	24	74	621	78	0.172	0	0.029
PC9	SOX2	PARENTAL	0	24	75	651	77	0.141	0	0.028
PC9	SOX2	PARENTAL	0	24	76	909	81	0.199	0.001	0.033
PC9	SOX2	PARENTAL	0	24	77	241	76	0.257	0.001	0.037
PC9	SOX2	PARENTAL	0	24	78	806	80	0.105	0.002	0.034
PC9	SOX2	PARENTAL	0	24	79	321	83	0.289	0.003	0.04
PC9	SOX2	PARENTAL	0	24	80	982	84	0.166	0	0.028
PC9	SOX2	PARENTAL	0	24	81	1156	85	0.156	0	0.028
PC9	SOX2	PARENTAL	0	24	82	11	84	0.334	0	0.039
PC9	SOX2	PARENTAL	0	24	83	1120	83	0.267	0.008	0.036
PC9	SOX2	PARENTAL	0	24	84	300	86	0.141	0	0.034
PC9	SOX2	PARENTAL	0	24	85	73	91	0.199	0.002	0.037
PC9	SOX2	PARENTAL	0	24	86	533	88	0.173	0	0.032
PC9	SOX2	PARENTAL	0	24	87	1185	88	0.166	0	0.036
PC9	SOX2	PARENTAL	0	24	88	186	89	0.371	0.001	0.039
PC9	SOX2	PARENTAL	0	24	89	367	90	0.348	0.001	0.039
PC9	SOX2	PARENTAL	0	24	90	162	90	0.366	0.002	0.039
PC9	SOX2	PARENTAL	0	24	91	1382	91	0.14	0.001	0.034
PC9	SOX2	PARENTAL	0	24	92	1279	96	0.212	0.001	0.033
PC9	SOX2	PARENTAL	0	24	93	261	100	0.202	0	0.034
PC9	SOX2	PARENTAL	0	24	94	220	95	0.179	0.001	0.037
PC9	SOX2	PARENTAL	0	24	95	1081	95	0.093	0	0.026
PC9	SOX2	PARENTAL	0	24	96	119	98	0.339	0.002	0.039
PC9	SOX2	PARENTAL	0	24	97	1238	102	0.185	0	0.029
PC9	SOX2	PARENTAL	0	24	98	449	98	0.12	0	0.032
PC9	SOX2	PARENTAL	0	24	99	753	102	0.154	0	0.032
PC9	SOX2	PARENTAL	0	24	100	962	112	0.207	0	0.034
PC9	SOX2	PARENTAL	0	24	101	281	104	0.192	0	0.034
PC9	SOX2	PARENTAL	0	24	102	344	104	0.201	0.001	0.035
PC9	SOX2	PARENTAL	0	24	103	402	104	0.146	0	0.03
PC9	SOX2	PARENTAL	0	24	104	1019	103	0.271	0.002	0.036
PC9	SOX2	PARENTAL	0	24	105	696	103	0.169	0	0.035
PC9	SOX2	PARENTAL	0	24	106	17	108	0.168	0.001	0.038
PC9	SOX2	PARENTAL	0	24	107	855	106	0.164	0	0.03
PC9	SOX2	PARENTAL	0	24	108	485	106	0.333	0.002	0.036
PC9	SOX2	PARENTAL	0	24	109	511	107	0.264	0.002	0.037
PC9	SOX2	PARENTAL	0	24	110	1367	108	0.212	0.002	0.035
PC9	SOX2	PARENTAL	0	24	111	197	114	0.208	0	0.03
PC9	SOX2	PARENTAL	0	24	112	1317	114	0.173	0	0.03
PC9	SOX2	PARENTAL	0	24	113	922	113	0.144	0	0.032
PC9	SOX2	PARENTAL	0	24	114	66	122	0.167	0.001	0.034
PC9	SOX2	PARENTAL	0	24	115	549	117	0.215	0.002	0.034
PC9	SOX2	PARENTAL	0	24	116	877	113	0.156	0	0.033
PC9	SOX2	PARENTAL	0	24	117	1341	120	0.12	0	0.029
PC9	SOX2	PARENTAL	0	24	118	1276	118	0.22	0.002	0.035
PC9	SOX2	PARENTAL	0	24	119	1026	124	0.334	0.001	0.035
PC9	SOX2	PARENTAL	0	24	120	1006	122	0.178	0	0.032
PC9	SOX2	PARENTAL	0	24	121	1099	125	0.109	0	0.027
PC9	SOX2	PARENTAL	0	24	122	137	127	0.138	0	0.034
PC9	SOX2	PARENTAL	0	24	123	589	130	0.157	0	0.028
PC9	SOX2	PARENTAL	0	24	124	512	128	0.316	0	0.034
PC9	SOX2	PARENTAL	0	24	125	325	130	0.201	0	0.032
PC9	SOX2	PARENTAL	0	24	126	350	137	0.232	0.001	0.035
PC9	SOX2	PARENTAL	0	24	127	459	129	0.142	0	0.03
PC9	SOX2	PARENTAL	0	24	128	189	136	0.417	0.003	0.041
PC9	SOX2	PARENTAL	0	24	129	878	133	0.205	0	0.032
PC9	SOX2	PARENTAL	0	24	130	799	135	0.127	0	0.026
PC9	SOX2	PARENTAL	0	24	131	1170	134	0.206	0.001	0.033
PC9	SOX2	PARENTAL	0	24	132	1369	136	0.165	0.002	0.038
PC9	SOX2	PARENTAL	0	24	133	661	141	0.196	0	0.03
PC9	SOX2	PARENTAL	0	24	134	840	139	0.175	0	0.031
PC9	SOX2	PARENTAL	0	24	135	981	143	0.273	0.002	0.037
PC9	SOX2	PARENTAL	0	24	136	401	140	0.104	0	0.028
PC9	SOX2	PARENTAL	0	24	137	757	140	0.122	0	0.029
PC9	SOX2	PARENTAL	0	24	138	1309	141	0.225	0.001	0.036
PC9	SOX2	PARENTAL	0	24	139	7	141	0.101	0	0.031
PC9	SOX2	PARENTAL	0	24	140	726	142	0.164	0	0.03
PC9	SOX2	PARENTAL	0	24	141	1388	149	0.212	0	0.031
PC9	SOX2	PARENTAL	0	24	142	253	140	0.149	0	0.033
PC9	SOX2	PARENTAL	0	24	143	1053	144	0.131	0	0.03
PC9	SOX2	PARENTAL	0	24	144	1010	143	0.238	0.001	0.034
PC9	SOX2	PARENTAL	0	24	145	35	146	0.233	0	0.035
PC9	SOX2	PARENTAL	0	24	146	283	151	0.188	0	0.03
PC9	SOX2	PARENTAL	0	24	147	1280	160	0.197	0.001	0.032
PC9	SOX2	PARENTAL	0	24	148	216	152	0.255	0.001	0.037
PC9	SOX2	PARENTAL	0	24	149	164	150	0.112	0	0.032
PC9	SOX2	PARENTAL	0	24	150	1186	150	0.439	0.003	0.037
PC9	SOX2	PARENTAL	0	24	151	805	157	0.363	0.002	0.036
PC9	SOX2	PARENTAL	0	24	152	1357	162	0.314	0.002	0.037
PC9	SOX2	PARENTAL	0	24	153	1164	157	0.414	0.004	0.036
PC9	SOX2	PARENTAL	0	24	154	1200	156	0.174	0	0.033
PC9	SOX2	PARENTAL	0	24	155	521	159	0.176	0	0.03
PC9	SOX2	PARENTAL	0	24	156	565	160	0.197	0	0.031
PC9	SOX2	PARENTAL	0	24	157	1317	166	0.27	0.001	0.036
PC9	SOX2	PARENTAL	0	24	158	40	164	0.153	0	0.033
PC9	SOX2	PARENTAL	0	24	159	588	163	0.282	0.003	0.035
PC9	SOX2	PARENTAL	0	24	160	78	176	0.181	0.001	0.035
PC9	SOX2	PARENTAL	0	24	161	930	180	0.181	0.002	0.034
PC9	SOX2	PARENTAL	0	24	162	949	173	0.267	0.025	0.016
PC9	SOX2	PARENTAL	0	24	163	898	172	0.123	0	0.029
PC9	SOX2	PARENTAL	0	24	164	1096	177	0.239	0.003	0.033
PC9	SOX2	PARENTAL	0	24	165	133	178	0.147	0	0.03
PC9	SOX2	PARENTAL	0	24	166	338	181	0.261	0	0.033
PC9	SOX2	PARENTAL	0	24	167	836	178	0.164	0	0.029
PC9	SOX2	PARENTAL	0	24	168	1011	180	0.261	0.003	0.035
PC9	SOX2	PARENTAL	0	24	169	208	181	0.177	0.003	0.037
PC9	SOX2	PARENTAL	0	24	170	795	179	0.193	0	0.032
PC9	SOX2	PARENTAL	0	24	171	963	186	0.108	0	0.029
PC9	SOX2	PARENTAL	0	24	172	435	188	0.413	0.002	0.038
PC9	SOX2	PARENTAL	0	24	173	11	191	0.199	0.004	0.035
PC9	SOX2	PARENTAL	0	24	174	632	192	0.226	0.001	0.036
PC9	SOX2	PARENTAL	0	24	175	463	191	0.392	0.002	0.036
PC9	SOX2	PARENTAL	0	24	176	724	189	0.175	0	0.032
PC9	SOX2	PARENTAL	0	24	177	1246	191	0.208	0.001	0.034
PC9	SOX2	PARENTAL	0	24	178	1175	192	0.204	0.001	0.033
PC9	SOX2	PARENTAL	0	24	179	645	204	0.349	0.001	0.037
PC9	SOX2	PARENTAL	0	24	180	1120	198	0.155	0	0.03
PC9	SOX2	PARENTAL	0	24	181	101	199	0.662	0.001	0.04
PC9	SOX2	PARENTAL	0	24	182	284	200	0.106	0	0.026
PC9	SOX2	PARENTAL	0	24	183	739	197	0.141	0.001	0.035
PC9	SOX2	PARENTAL	0	24	184	1330	203	0.452	0.001	0.035
PC9	SOX2	PARENTAL	0	24	185	1077	199	0.19	0.003	0.034
PC9	SOX2	PARENTAL	0	24	186	671	201	0.148	0	0.028
PC9	SOX2	PARENTAL	0	24	187	214	211	0.219	0.001	0.037
PC9	SOX2	PARENTAL	0	24	188	427	204	0.201	0	0.032
PC9	SOX2	PARENTAL	0	24	189	243	211	0.364	0.001	0.038
PC9	SOX2	PARENTAL	0	24	190	322	206	0.241	0.002	0.038
PC9	SOX2	PARENTAL	0	24	191	504	215	0.16	0	0.028
PC9	SOX2	PARENTAL	0	24	192	1207	209	0.302	0.004	0.036
PC9	SOX2	PARENTAL	0	24	193	1270	218	0.172	0	0.032
PC9	SOX2	PARENTAL	0	24	194	850	215	0.236	0	0.03
PC9	SOX2	PARENTAL	0	24	195	78	212	0.156	0	0.031
PC9	SOX2	PARENTAL	0	24	196	1365	210	0.288	0.002	0.037
PC9	SOX2	PARENTAL	0	24	197	617	210	0.191	0.001	0.036
PC9	SOX2	PARENTAL	0	24	198	168	212	0.166	0	0.034
PC9	SOX2	PARENTAL	0	24	199	410	228	0.194	0.002	0.034
PC9	SOX2	PARENTAL	0	24	200	570	223	0.215	0	0.029
PC9	SOX2	PARENTAL	0	24	201	1242	221	0.243	0	0.031
PC9	SOX2	PARENTAL	0	24	202	788	224	0.125	0	0.026
PC9	SOX2	PARENTAL	0	24	203	720	223	0.157	0	0.03
PC9	SOX2	PARENTAL	0	24	204	610	226	0.237	0	0.033
PC9	SOX2	PARENTAL	0	24	205	999	225	0.208	0.001	0.034
PC9	SOX2	PARENTAL	0	24	206	679	230	0.427	0	0.035
PC9	SOX2	PARENTAL	0	24	207	948	228	0.129	0.005	0.032
PC9	SOX2	PARENTAL	0	24	208	1101	242	0.187	0	0.031
PC9	SOX2	PARENTAL	0	24	209	1333	232	0.152	0	0.034
PC9	SOX2	PARENTAL	0	24	210	1045	237	0.224	0	0.031
PC9	SOX2	PARENTAL	0	24	211	1221	242	0.357	0.002	0.037
PC9	SOX2	PARENTAL	0	24	212	1385	242	0.201	0.002	0.036
PC9	SOX2	PARENTAL	0	24	213	100	241	0.14	0	0.03
PC9	SOX2	PARENTAL	0	24	214	427	242	0.36	0.008	0.035
PC9	SOX2	PARENTAL	0	24	215	1241	242	0.208	0.001	0.036
PC9	SOX2	PARENTAL	0	24	216	13	244	0.237	0	0.034
PC9	SOX2	PARENTAL	0	24	217	223	245	0.244	0.005	0.038
PC9	SOX2	PARENTAL	0	24	218	325	246	0.165	0	0.033
PC9	SOX2	PARENTAL	0	24	219	1309	245	0.276	0.002	0.035
PC9	SOX2	PARENTAL	0	24	220	509	249	0.218	0.002	0.037
PC9	SOX2	PARENTAL	0	24	221	897	250	0.165	0	0.032
PC9	SOX2	PARENTAL	0	24	222	968	251	0.244	0.056	0.003
PC9	SOX2	PARENTAL	0	24	223	121	256	0.182	0.001	0.035
PC9	SOX2	PARENTAL	0	24	224	533	253	0.239	0.001	0.034
PC9	SOX2	PARENTAL	0	24	225	1345	249	0.139	0	0.032
PC9	SOX2	PARENTAL	0	24	226	242	252	0.178	0	0.034
PC9	SOX2	PARENTAL	0	24	227	166	254	0.128	0	0.034
PC9	SOX2	PARENTAL	0	24	228	815	257	0.274	0.004	0.036
PC9	SOX2	PARENTAL	0	24	229	447	256	0.189	0.002	0.036
PC9	SOX2	PARENTAL	0	24	230	1150	259	0.285	0	0.035
PC9	SOX2	PARENTAL	0	24	231	200	255	0.384	0.001	0.037
PC9	SOX2	PARENTAL	0	24	232	365	261	0.175	0	0.028
PC9	SOX2	PARENTAL	0	24	233	424	261	0.235	0.001	0.036
PC9	SOX2	PARENTAL	0	24	234	992	269	0.332	0.02	0.021
PC9	SOX2	PARENTAL	0	24	235	1261	262	0.227	0.001	0.034
PC9	SOX2	PARENTAL	0	24	236	47	268	0.24	0.001	0.039
PC9	SOX2	PARENTAL	0	24	237	751	265	0.139	0	0.027
PC9	SOX2	PARENTAL	0	24	238	1177	269	0.269	0	0.033
PC9	SOX2	PARENTAL	0	24	239	293	270	0.184	0	0.029
PC9	SOX2	PARENTAL	0	24	240	950	268	0.355	0.006	0.034
PC9	SOX2	PARENTAL	0	24	241	481	271	0.545	0	0.033
PC9	SOX2	PARENTAL	0	24	242	514	268	0.201	0	0.028
PC9	SOX2	PARENTAL	0	24	243	1363	270	0.398	0.005	0.036
PC9	SOX2	PARENTAL	0	24	244	233	269	0.414	0.002	0.041
PC9	SOX2	PARENTAL	0	24	245	1219	271	0.315	0.001	0.036
PC9	SOX2	PARENTAL	0	24	246	1297	268	0.391	0.001	0.038
PC9	SOX2	PARENTAL	0	24	247	1382	270	0.333	0.003	0.038
PC9	SOX2	PARENTAL	0	24	248	19	271	0.348	0.001	0.039
PC9	SOX2	PARENTAL	0	24	249	1022	271	0.188	0.002	0.035
PC9	SOX2	PARENTAL	0	24	250	861	277	0.155	0	0.026
PC9	SOX2	PARENTAL	0	24	251	889	276	0.146	0	0.032
PC9	SOX2	PARENTAL	0	24	252	641	285	0.15	0	0.027
PC9	SOX2	PARENTAL	0	24	253	528	281	0.217	0.002	0.035
PC9	SOX2	PARENTAL	0	24	254	150	286	0.22	0	0.035
PC9	SOX2	PARENTAL	0	24	255	255	280	0.476	0.001	0.04
PC9	SOX2	PARENTAL	0	24	256	415	281	0.253	0	0.035
PC9	SOX2	PARENTAL	0	24	257	554	283	0.129	0	0.029
PC9	SOX2	PARENTAL	0	24	258	1244	280	0.281	0.001	0.036
PC9	SOX2	PARENTAL	0	24	259	1050	287	0.21	0	0.03
PC9	SOX2	PARENTAL	0	24	260	1314	290	0.322	0.001	0.034
PC9	SOX2	PARENTAL	0	24	261	348	286	0.325	0.001	0.036
PC9	SOX2	PARENTAL	0	24	262	727	286	0.215	0	0.028
PC9	SOX2	PARENTAL	0	24	263	443	314	0.188	0.001	0.035
PC9	SOX2	PARENTAL	0	24	264	1282	286	0.439	0.001	0.038
PC9	SOX2	PARENTAL	0	24	265	111	287	0.112	0.001	0.034
PC9	SOX2	PARENTAL	0	24	266	793	289	0.276	0.001	0.036
PC9	SOX2	PARENTAL	0	24	267	1185	300	0.258	0.001	0.034
PC9	SOX2	PARENTAL	0	24	268	11	290	0.281	0.001	0.04
PC9	SOX2	PARENTAL	0	24	269	267	290	0.23	0	0.032
PC9	SOX2	PARENTAL	0	24	270	1349	300	0.227	0.002	0.036
PC9	SOX2	PARENTAL	0	24	271	1383	298	0.308	0.003	0.038
PC9	SOX2	PARENTAL	0	24	272	220	298	0.13	0	0.029
PC9	SOX2	PARENTAL	0	24	273	1217	296	0.155	0.001	0.036
PC9	SOX2	PARENTAL	0	24	274	1253	298	0.193	0	0.03
PC9	SOX2	PARENTAL	0	24	275	31	303	0.26	0	0.037
PC9	SOX2	PARENTAL	0	24	276	1102	301	0.127	0	0.032
PC9	SOX2	PARENTAL	0	24	277	197	304	0.128	0	0.031
PC9	SOX2	PARENTAL	0	24	278	394	304	0.147	0	0.029
PC9	SOX2	PARENTAL	0	24	279	996	303	0.215	0.002	0.034
PC9	SOX2	PARENTAL	0	24	280	485	305	0.189	0.001	0.034
PC9	SOX2	PARENTAL	0	24	281	1024	306	0.198	0	0.032
PC9	SOX2	PARENTAL	0	24	282	1141	306	0.228	0	0.03
PC9	SOX2	PARENTAL	0	24	283	671	306	0.331	0.004	0.039
PC9	SOX2	PARENTAL	0	24	284	687	307	0.18	0	0.029
PC9	SOX2	PARENTAL	0	24	285	749	309	0.162	0	0.029
PC9	SOX2	PARENTAL	0	24	286	923	313	0.2	0	0.033
PC9	SOX2	PARENTAL	0	24	287	1235	309	0.166	0	0.035
PC9	SOX2	PARENTAL	0	24	288	795	313	0.313	0.002	0.036
PC9	SOX2	PARENTAL	0	24	289	1284	315	0.46	0.001	0.038
PC9	SOX2	PARENTAL	0	24	290	1330	312	0.28	0	0.035
PC9	SOX2	PARENTAL	0	24	291	899	316	0.249	0	0.031
PC9	SOX2	PARENTAL	0	24	292	525	319	0.143	0	0.027
PC9	SOX2	PARENTAL	0	24	293	840	320	0.172	0	0.031
PC9	SOX2	PARENTAL	0	24	294	974	323	0.176	0.001	0.031
PC9	SOX2	PARENTAL	0	24	295	146	323	0.255	0.001	0.038
PC9	SOX2	PARENTAL	0	24	296	603	323	0.147	0	0.027
PC9	SOX2	PARENTAL	0	24	297	256	332	0.173	0	0.029
PC9	SOX2	PARENTAL	0	24	298	720	330	0.318	0	0.031
PC9	SOX2	PARENTAL	0	24	299	779	328	0.191	0	0.032
PC9	SOX2	PARENTAL	0	24	300	277	330	0.162	0	0.032
PC9	SOX2	PARENTAL	0	24	301	351	332	0.227	0.002	0.034
PC9	SOX2	PARENTAL	0	24	302	478	330	0.165	0	0.029
PC9	SOX2	PARENTAL	0	24	303	500	327	0.264	0	0.035
PC9	SOX2	PARENTAL	0	24	304	1239	330	0.288	0.001	0.035
PC9	SOX2	PARENTAL	0	24	305	396	332	0.296	0.001	0.036
PC9	SOX2	PARENTAL	0	24	306	1105	330	0.143	0	0.028
PC9	SOX2	PARENTAL	0	24	307	1337	333	0.192	0	0.03
PC9	SOX2	PARENTAL	0	24	308	57	332	0.275	0.001	0.038
PC9	SOX2	PARENTAL	0	24	309	323	330	0.291	0.001	0.036
PC9	SOX2	PARENTAL	0	24	310	296	340	0.228	0	0.034
PC9	SOX2	PARENTAL	0	24	311	996	340	0.405	0.002	0.036
PC9	SOX2	PARENTAL	0	24	312	761	338	0.189	0	0.03
PC9	SOX2	PARENTAL	0	24	313	915	347	0.289	0	0.033
PC9	SOX2	PARENTAL	0	24	314	1216	339	0.181	0	0.034
PC9	SOX2	PARENTAL	0	24	315	867	345	0.257	0	0.033
PC9	SOX2	PARENTAL	0	24	316	1185	343	0.63	0.003	0.037
PC9	SOX2	PARENTAL	0	24	317	1300	344	0.179	0.001	0.032
PC9	SOX2	PARENTAL	0	24	318	688	349	0.168	0.001	0.034
PC9	SOX2	PARENTAL	0	24	319	1268	346	0.195	0	0.032
PC9	SOX2	PARENTAL	0	24	320	522	350	0.15	0	0.028
PC9	SOX2	PARENTAL	0	24	321	1351	349	0.664	0.005	0.038
PC9	SOX2	PARENTAL	0	24	322	496	349	0.303	0	0.034
PC9	SOX2	PARENTAL	0	24	323	649	351	0.144	0	0.03
PC9	SOX2	PARENTAL	0	24	324	1156	350	0.114	0	0.032
PC9	SOX2	PARENTAL	0	24	325	75	354	0.154	0	0.032
PC9	SOX2	PARENTAL	0	24	326	163	354	0.155	0	0.032
PC9	SOX2	PARENTAL	0	24	327	1086	356	0.232	0	0.029
PC9	SOX2	PARENTAL	0	24	328	393	355	0.169	0.004	0.037
PC9	SOX2	PARENTAL	0	24	329	551	355	0.185	0	0.031
PC9	SOX2	PARENTAL	0	24	330	815	356	0.167	0	0.03
PC9	SOX2	PARENTAL	0	24	331	231	362	0.178	0	0.032
PC9	SOX2	PARENTAL	0	24	332	344	357	0.176	0	0.032
PC9	SOX2	PARENTAL	0	24	333	461	360	0.233	0	0.034
PC9	SOX2	PARENTAL	0	24	334	952	358	0.243	0.002	0.035
PC9	SOX2	PARENTAL	0	24	335	321	359	0.156	0	0.033
PC9	SOX2	PARENTAL	0	24	336	414	362	0.241	0	0.031
PC9	SOX2	PARENTAL	0	24	337	1383	365	0.147	0	0.027
PC9	SOX2	PARENTAL	0	24	338	109	364	0.241	0	0.034
PC9	SOX2	PARENTAL	0	24	339	449	374	0.235	0.009	0.03
PC9	SOX2	PARENTAL	0	24	340	574	369	0.342	0.021	0.023
PC9	SOX2	PARENTAL	0	24	341	677	369	0.282	0.001	0.035
PC9	SOX2	PARENTAL	0	24	342	875	372	0.224	0	0.029
PC9	SOX2	PARENTAL	0	24	343	977	373	0.24	0.003	0.036
PC9	SOX2	PARENTAL	0	24	344	1294	372	0.178	0	0.032
PC9	SOX2	PARENTAL	0	24	345	776	381	0.252	0.001	0.033
PC9	SOX2	PARENTAL	0	24	346	30	376	0.121	0	0.036
PC9	SOX2	PARENTAL	0	24	347	1004	375	0.352	0.001	0.036
PC9	SOX2	PARENTAL	0	24	348	1183	373	0.13	0	0.032
PC9	SOX2	PARENTAL	0	24	349	1252	378	0.25	0.005	0.037
PC9	SOX2	PARENTAL	0	24	350	397	378	0.196	0	0.032
PC9	SOX2	PARENTAL	0	24	351	1033	385	0.386	0.001	0.036
PC9	SOX2	PARENTAL	0	24	352	633	378	0.156	0	0.03
PC9	SOX2	PARENTAL	0	24	353	903	384	0.174	0	0.031
PC9	SOX2	PARENTAL	0	24	354	291	380	0.175	0.001	0.035
PC9	SOX2	PARENTAL	0	24	355	470	382	0.177	0	0.033
PC9	SOX2	PARENTAL	0	24	356	156	380	0.199	0	0.031
PC9	SOX2	PARENTAL	0	24	357	843	383	0.181	0.001	0.034
PC9	SOX2	PARENTAL	0	24	358	1274	383	0.182	0.001	0.034
PC9	SOX2	PARENTAL	0	24	359	711	390	0.322	0.003	0.034
PC9	SOX2	PARENTAL	0	24	360	741	388	0.148	0	0.025
PC9	SOX2	PARENTAL	0	24	361	945	394	0.232	0.001	0.034
PC9	SOX2	PARENTAL	0	24	362	1226	390	0.21	0	0.031
PC9	SOX2	PARENTAL	0	24	363	122	392	0.324	0.001	0.036
PC9	SOX2	PARENTAL	0	24	364	802	389	0.228	0	0.035
PC9	SOX2	PARENTAL	0	24	365	1179	400	0.233	0.002	0.034
PC9	SOX2	PARENTAL	0	24	366	1327	396	0.217	0	0.032
PC9	SOX2	PARENTAL	0	24	367	419	392	0.159	0	0.03
PC9	SOX2	PARENTAL	0	24	368	674	393	0.189	0	0.029
PC9	SOX2	PARENTAL	0	24	369	161	396	0.686	0.001	0.04
PC9	SOX2	PARENTAL	0	24	370	489	393	0.113	0.019	0.019
PC9	SOX2	PARENTAL	0	24	371	979	397	0.25	0	0.033
PC9	SOX2	PARENTAL	0	24	372	379	402	0.257	0	0.03
PC9	SOX2	PARENTAL	0	24	373	996	405	0.178	0	0.031
PC9	SOX2	PARENTAL	0	24	374	21	406	0.265	0.003	0.038
PC9	SOX2	PARENTAL	0	24	375	819	407	0.184	0	0.029
PC9	SOX2	PARENTAL	0	24	376	348	403	0.255	0.002	0.034
PC9	SOX2	PARENTAL	0	24	377	455	403	0.257	0	0.033
PC9	SOX2	PARENTAL	0	24	378	504	404	0.375	0	0.036
PC9	SOX2	PARENTAL	0	24	379	582	409	0.487	0.002	0.039
PC9	SOX2	PARENTAL	0	24	380	693	407	0.271	0.001	0.036
PC9	SOX2	PARENTAL	0	24	381	758	410	0.29	0.003	0.034
PC9	SOX2	PARENTAL	0	24	382	53	409	0.149	0	0.033
PC9	SOX2	PARENTAL	0	24	383	527	415	0.231	0.01	0.03
PC9	SOX2	PARENTAL	0	24	384	219	410	0.227	0	0.03
PC9	SOX2	PARENTAL	0	24	385	654	407	0.189	0	0.027
PC9	SOX2	PARENTAL	0	24	386	794	409	0.219	0.001	0.035
PC9	SOX2	PARENTAL	0	24	387	1364	408	0.128	0	0.03
PC9	SOX2	PARENTAL	0	24	388	1296	412	0.174	0	0.032
PC9	SOX2	PARENTAL	0	24	389	249	416	0.241	0	0.031
PC9	SOX2	PARENTAL	0	24	390	728	418	0.418	0.015	0.028
PC9	SOX2	PARENTAL	0	24	391	1070	417	0.135	0	0.032
PC9	SOX2	PARENTAL	0	24	392	357	422	0.248	0.002	0.037
PC9	SOX2	PARENTAL	0	24	393	855	425	0.189	0	0.028
PC9	SOX2	PARENTAL	0	24	394	977	422	0.285	0.002	0.034
PC9	SOX2	PARENTAL	0	24	395	1241	424	0.52	0.002	0.036
PC9	SOX2	PARENTAL	0	24	396	394	425	0.121	0	0.027
PC9	SOX2	PARENTAL	0	24	397	599	426	0.402	0.001	0.037
PC9	SOX2	PARENTAL	0	24	398	318	431	0.193	0.002	0.032
PC9	SOX2	PARENTAL	0	24	399	914	426	0.204	0	0.029
PC9	SOX2	PARENTAL	0	24	400	1024	425	0.308	0.001	0.037
PC9	SOX2	PARENTAL	0	24	401	264	433	0.263	0.003	0.036
PC9	SOX2	PARENTAL	0	24	402	469	430	0.176	0	0.031
PC9	SOX2	PARENTAL	0	24	403	1381	429	0.209	0	0.031
PC9	SOX2	PARENTAL	0	24	404	195	434	0.186	0.001	0.035
PC9	SOX2	PARENTAL	0	24	405	1004	433	0.314	0.001	0.034
PC9	SOX2	PARENTAL	0	24	406	771	439	0.296	0.003	0.034
PC9	SOX2	PARENTAL	0	24	407	746	437	0.262	0.002	0.035
PC9	SOX2	PARENTAL	0	24	408	721	441	0.171	0.001	0.034
PC9	SOX2	PARENTAL	0	24	409	1085	441	0.126	0	0.029
PC9	SOX2	PARENTAL	0	24	410	162	447	0.24	0	0.032
PC9	SOX2	PARENTAL	0	24	411	838	443	0.198	0	0.029
PC9	SOX2	PARENTAL	0	24	412	101	444	0.343	0.004	0.037
PC9	SOX2	PARENTAL	0	24	413	594	462	0.36	0.002	0.037
PC9	SOX2	PARENTAL	0	24	414	1201	446	0.154	0	0.03
PC9	SOX2	PARENTAL	0	24	415	287	447	0.189	0	0.031
PC9	SOX2	PARENTAL	0	24	416	350	445	0.221	0	0.029
PC9	SOX2	PARENTAL	0	24	417	627	446	0.304	0.002	0.034
PC9	SOX2	PARENTAL	0	24	418	949	450	0.358	0	0.032
PC9	SOX2	PARENTAL	0	24	419	71	454	0.248	0	0.037
PC9	SOX2	PARENTAL	0	24	420	491	459	0.191	0	0.027
PC9	SOX2	PARENTAL	0	24	421	600	456	0.331	0	0.034
PC9	SOX2	PARENTAL	0	24	422	659	463	0.277	0.002	0.035
PC9	SOX2	PARENTAL	0	24	423	1355	458	0.302	0.001	0.034
PC9	SOX2	PARENTAL	0	24	424	1302	458	0.136	0	0.025
PC9	SOX2	PARENTAL	0	24	425	736	469	0.141	0	0.028
PC9	SOX2	PARENTAL	0	24	426	828	461	0.186	0	0.028
PC9	SOX2	PARENTAL	0	24	427	379	466	0.152	0	0.029
PC9	SOX2	PARENTAL	0	24	428	527	461	0.141	0	0.029
PC9	SOX2	PARENTAL	0	24	429	331	462	0.292	0	0.035
PC9	SOX2	PARENTAL	0	24	430	687	462	0.2	0	0.028
PC9	SOX2	PARENTAL	0	24	431	1098	463	0.199	0	0.03
PC9	SOX2	PARENTAL	0	24	432	1145	466	0.175	0	0.03
PC9	SOX2	PARENTAL	0	24	433	1003	467	0.285	0	0.029
PC9	SOX2	PARENTAL	0	24	434	635	477	0.223	0.001	0.034
PC9	SOX2	PARENTAL	0	24	435	218	470	0.213	0	0.033
PC9	SOX2	PARENTAL	0	24	436	420	473	0.164	0	0.028
PC9	SOX2	PARENTAL	0	24	437	357	481	0.18	0.002	0.033
PC9	SOX2	PARENTAL	0	24	438	462	478	0.301	0	0.032
PC9	SOX2	PARENTAL	0	24	439	1309	474	0.385	0.002	0.037
PC9	SOX2	PARENTAL	0	24	440	11	479	0.194	0	0.031
PC9	SOX2	PARENTAL	0	24	441	1334	488	0.35	0.001	0.034
PC9	SOX2	PARENTAL	0	24	442	896	486	0.344	0.001	0.035
PC9	SOX2	PARENTAL	0	24	443	1229	482	0.28	0	0.031
PC9	SOX2	PARENTAL	0	24	444	1364	485	0.148	0	0.026
PC9	SOX2	PARENTAL	0	24	445	683	482	0.275	0.002	0.036
PC9	SOX2	PARENTAL	0	24	446	1033	480	0.154	0	0.027
PC9	SOX2	PARENTAL	0	24	447	973	482	0.22	0.002	0.037
PC9	SOX2	PARENTAL	0	24	448	341	484	0.317	0	0.031
PC9	SOX2	PARENTAL	0	24	449	135	492	0.134	0	0.029
PC9	SOX2	PARENTAL	0	24	450	266	490	0.87	0.002	0.044
PC9	SOX2	PARENTAL	0	24	451	1175	496	0.156	0	0.032
PC9	SOX2	PARENTAL	0	24	452	74	501	0.258	0.001	0.036
PC9	SOX2	PARENTAL	0	24	453	240	492	0.209	0	0.032
PC9	SOX2	PARENTAL	0	24	454	285	496	0.268	0	0.03
PC9	SOX2	PARENTAL	0	24	455	715	500	0.306	0	0.033
PC9	SOX2	PARENTAL	0	24	456	831	494	0.291	0.001	0.032
PC9	SOX2	PARENTAL	0	24	457	813	500	0.221	0	0.03
PC9	SOX2	PARENTAL	0	24	458	1079	497	0.184	0	0.029
PC9	SOX2	PARENTAL	0	24	459	883	498	0.342	0.002	0.035
PC9	SOX2	PARENTAL	0	24	460	919	499	0.284	0.001	0.035
PC9	SOX2	PARENTAL	0	24	461	1035	503	0.33	0	0.033
PC9	SOX2	PARENTAL	0	24	462	989	504	0.502	0.004	0.037
PC9	SOX2	PARENTAL	0	24	463	947	502	0.298	0.004	0.034
PC9	SOX2	PARENTAL	0	24	464	1126	514	0.215	0	0.032
PC9	SOX2	PARENTAL	0	24	465	316	511	0.242	0	0.034
PC9	SOX2	PARENTAL	0	24	466	447	510	0.186	0	0.03
PC9	SOX2	PARENTAL	0	24	467	535	512	0.183	0.001	0.035
PC9	SOX2	PARENTAL	0	24	468	262	514	0.374	0.002	0.037
PC9	SOX2	PARENTAL	0	24	469	990	524	0.303	0.002	0.035
PC9	SOX2	PARENTAL	0	24	470	355	514	0.207	0	0.029
PC9	SOX2	PARENTAL	0	24	471	55	515	0.283	0.001	0.042
PC9	SOX2	PARENTAL	0	24	472	1238	528	0.338	0	0.035
PC9	SOX2	PARENTAL	0	24	473	1269	522	0.128	0	0.027
PC9	SOX2	PARENTAL	0	24	474	902	520	0.276	0.003	0.036
PC9	SOX2	PARENTAL	0	24	475	773	521	0.144	0	0.026
PC9	SOX2	PARENTAL	0	24	476	100	527	0.182	0	0.036
PC9	SOX2	PARENTAL	0	24	477	1326	524	0.25	0	0.031
PC9	SOX2	PARENTAL	0	24	478	175	524	0.278	0	0.037
PC9	SOX2	PARENTAL	0	24	479	923	527	0.151	0	0.029
PC9	SOX2	PARENTAL	0	24	480	211	529	0.266	0	0.032
PC9	SOX2	PARENTAL	0	24	481	239	530	0.225	0.004	0.037
PC9	SOX2	PARENTAL	0	24	482	610	532	0.186	0	0.028
PC9	SOX2	PARENTAL	0	24	483	667	535	0.362	0	0.033
PC9	SOX2	PARENTAL	0	24	484	947	534	0.139	0	0.028
PC9	SOX2	PARENTAL	0	24	485	696	532	0.166	0.001	0.034
PC9	SOX2	PARENTAL	0	24	486	40	532	0.299	0.001	0.042
PC9	SOX2	PARENTAL	0	24	487	67	536	0.386	0.002	0.039
PC9	SOX2	PARENTAL	0	24	488	1219	532	0.44	0.001	0.036
PC9	SOX2	PARENTAL	0	24	489	744	534	0.266	0.001	0.035
PC9	SOX2	PARENTAL	0	24	490	452	534	0.165	0	0.029
PC9	SOX2	PARENTAL	0	24	491	545	536	0.185	0	0.031
PC9	SOX2	PARENTAL	0	24	492	1360	539	0.234	0	0.03
PC9	SOX2	PARENTAL	0	24	493	590	540	0.241	0.004	0.034
PC9	SOX2	PARENTAL	0	24	494	280	542	0.271	0.003	0.037
PC9	SOX2	PARENTAL	0	24	495	1120	543	0.304	0.001	0.035
PC9	SOX2	PARENTAL	0	24	496	1098	547	0.308	0.005	0.035
PC9	SOX2	PARENTAL	0	24	497	132	550	0.246	0	0.034
PC9	SOX2	PARENTAL	0	24	498	903	551	0.207	0	0.028
PC9	SOX2	PARENTAL	0	24	499	23	551	0.386	0.001	0.042
PC9	SOX2	PARENTAL	0	24	500	364	552	0.191	0	0.03
PC9	SOX2	PARENTAL	0	24	501	713	551	0.14	0	0.028
PC9	SOX2	PARENTAL	0	24	502	241	559	0.345	0.001	0.037
PC9	SOX2	PARENTAL	0	24	503	402	553	0.183	0	0.03
PC9	SOX2	PARENTAL	0	24	504	1071	557	0.261	0	0.03
PC9	SOX2	PARENTAL	0	24	505	434	568	0.331	0.002	0.036
PC9	SOX2	PARENTAL	0	24	506	464	559	0.224	0.001	0.034
PC9	SOX2	PARENTAL	0	24	507	877	556	0.237	0	0.031
PC9	SOX2	PARENTAL	0	24	508	74	557	0.342	0.002	0.041
PC9	SOX2	PARENTAL	0	24	509	549	560	0.249	0	0.033
PC9	SOX2	PARENTAL	0	24	510	1187	562	0.23	0	0.031
PC9	SOX2	PARENTAL	0	24	511	1217	569	0.359	0.001	0.035
PC9	SOX2	PARENTAL	0	24	512	811	561	0.153	0	0.031
PC9	SOX2	PARENTAL	0	24	513	985	560	0.28	0	0.033
PC9	SOX2	PARENTAL	0	24	514	1130	561	0.332	0.001	0.034
PC9	SOX2	PARENTAL	0	24	515	606	562	0.419	0	0.037
PC9	SOX2	PARENTAL	0	24	516	1113	561	0.385	0.002	0.036
PC9	SOX2	PARENTAL	0	24	517	581	562	0.288	0.017	0.024
PC9	SOX2	PARENTAL	0	24	518	1257	561	0.242	0	0.031
PC9	SOX2	PARENTAL	0	24	519	283	562	0.112	0	0.03
PC9	SOX2	PARENTAL	0	24	520	192	570	0.23	0	0.032
PC9	SOX2	PARENTAL	0	24	521	635	571	0.318	0	0.033
PC9	SOX2	PARENTAL	0	24	522	844	569	0.422	0.004	0.037
PC9	SOX2	PARENTAL	0	24	523	1386	571	0.161	0	0.031
PC9	SOX2	PARENTAL	0	24	524	35	570	0.219	0.001	0.04
PC9	SOX2	PARENTAL	0	24	525	531	572	0.194	0.001	0.035
PC9	SOX2	PARENTAL	0	24	526	1086	571	0.296	0.005	0.035
PC9	SOX2	PARENTAL	0	24	527	1326	575	0.187	0	0.028
PC9	SOX2	PARENTAL	0	24	528	13	575	0.494	0.002	0.046
PC9	SOX2	PARENTAL	0	24	529	1245	574	0.346	0.001	0.036
PC9	SOX2	PARENTAL	0	24	530	67	585	0.273	0.001	0.04
PC9	SOX2	PARENTAL	0	24	531	141	586	0.328	0	0.037
PC9	SOX2	PARENTAL	0	24	532	1111	581	0.146	0	0.028
PC9	SOX2	PARENTAL	0	24	533	168	591	0.14	0.003	0.035
PC9	SOX2	PARENTAL	0	24	534	226	588	0.207	0	0.03
PC9	SOX2	PARENTAL	0	24	535	405	588	0.195	0.001	0.033
PC9	SOX2	PARENTAL	0	24	536	893	598	0.332	0	0.034
PC9	SOX2	PARENTAL	0	24	537	1142	589	0.257	0.001	0.034
PC9	SOX2	PARENTAL	0	24	538	1265	587	0.331	0	0.033
PC9	SOX2	PARENTAL	0	24	539	577	590	0.204	0	0.031
PC9	SOX2	PARENTAL	0	24	540	949	588	0.308	0	0.029
PC9	SOX2	PARENTAL	0	24	541	1193	593	0.244	0.001	0.035
PC9	SOX2	PARENTAL	0	24	542	31	592	0.293	0.002	0.041
PC9	SOX2	PARENTAL	0	24	543	548	594	0.199	0	0.031
PC9	SOX2	PARENTAL	0	24	544	621	597	0.325	0.001	0.034
PC9	SOX2	PARENTAL	0	24	545	599	594	0.409	0.001	0.036
PC9	SOX2	PARENTAL	0	24	546	720	598	0.338	0	0.033
PC9	SOX2	PARENTAL	0	24	547	1385	597	0.168	0	0.032
PC9	SOX2	PARENTAL	0	24	548	521	597	0.278	0.001	0.035
PC9	SOX2	PARENTAL	0	24	549	868	598	0.349	0.001	0.033
PC9	SOX2	PARENTAL	0	24	550	491	599	0.245	0	0.029
PC9	SOX2	PARENTAL	0	24	551	927	610	0.311	0.003	0.034
PC9	SOX2	PARENTAL	0	24	552	1219	604	0.237	0	0.032
PC9	SOX2	PARENTAL	0	24	553	87	607	0.224	0	0.034
PC9	SOX2	PARENTAL	0	24	554	125	605	0.272	0.002	0.036
PC9	SOX2	PARENTAL	0	24	555	698	610	0.185	0	0.032
PC9	SOX2	PARENTAL	0	24	556	975	607	0.209	0	0.03
PC9	SOX2	PARENTAL	0	24	557	1276	617	0.329	0.001	0.034
PC9	SOX2	PARENTAL	0	24	558	653	605	0.183	0	0.03
PC9	SOX2	PARENTAL	0	24	559	351	613	0.205	0	0.03
PC9	SOX2	PARENTAL	0	24	560	1025	612	0.18	0	0.03
PC9	SOX2	PARENTAL	0	24	561	777	618	0.161	0	0.025
PC9	SOX2	PARENTAL	0	24	562	242	615	0.284	0	0.032
PC9	SOX2	PARENTAL	0	24	563	152	615	0.192	0	0.033
PC9	SOX2	PARENTAL	0	24	564	397	616	0.137	0	0.029
PC9	SOX2	PARENTAL	0	24	565	1134	619	0.301	0.003	0.036
PC9	SOX2	PARENTAL	0	24	566	1310	621	0.231	0.002	0.036
PC9	SOX2	PARENTAL	0	24	567	578	623	0.242	0.001	0.036
PC9	SOX2	PARENTAL	0	24	568	859	627	0.336	0	0.031
PC9	SOX2	PARENTAL	0	24	569	307	623	0.284	0.001	0.035
PC9	SOX2	PARENTAL	0	24	570	599	626	0.199	0	0.033
PC9	SOX2	PARENTAL	0	24	571	1181	628	0.268	0	0.033
PC9	SOX2	PARENTAL	0	24	572	507	631	0.235	0.001	0.033
PC9	SOX2	PARENTAL	0	24	573	108	628	0.609	0.001	0.042
PC9	SOX2	PARENTAL	0	24	574	75	633	0.184	0.005	0.04
PC9	SOX2	PARENTAL	0	24	575	907	633	0.2	0	0.033
PC9	SOX2	PARENTAL	0	24	576	1089	633	0.324	0.001	0.034
PC9	SOX2	PARENTAL	0	24	577	665	634	0.198	0	0.03
PC9	SOX2	PARENTAL	0	24	578	1355	634	0.259	0.001	0.033
PC9	SOX2	PARENTAL	0	24	579	893	641	0.386	0	0.032
PC9	SOX2	PARENTAL	0	24	580	246	642	0.206	0	0.03
PC9	SOX2	PARENTAL	0	24	581	9	641	0.334	0	0.034
PC9	SOX2	PARENTAL	0	24	582	148	644	0.694	0.003	0.042
PC9	SOX2	PARENTAL	0	24	583	411	642	0.213	0	0.029
PC9	SOX2	PARENTAL	0	24	584	834	642	0.337	0.002	0.036
PC9	SOX2	PARENTAL	0	24	585	221	645	0.306	0.001	0.035
PC9	SOX2	PARENTAL	0	24	586	1163	648	0.244	0	0.034
PC9	SOX2	PARENTAL	0	24	587	122	647	0.166	0	0.03
PC9	SOX2	PARENTAL	0	24	588	951	652	0.243	0	0.032
PC9	SOX2	PARENTAL	0	24	589	1135	647	0.305	0.001	0.033
PC9	SOX2	PARENTAL	0	24	590	94	652	0.145	0.001	0.036
PC9	SOX2	PARENTAL	0	24	591	1247	650	0.267	0	0.03
PC9	SOX2	PARENTAL	0	24	592	1310	656	0.219	0.001	0.034
PC9	SOX2	PARENTAL	0	24	593	1338	654	0.199	0	0.029
PC9	SOX2	PARENTAL	0	24	594	677	657	0.251	0	0.03
PC9	SOX2	PARENTAL	0	24	595	858	655	0.306	0.001	0.036
PC9	SOX2	PARENTAL	0	24	596	621	656	0.249	0	0.032
PC9	SOX2	PARENTAL	0	24	597	549	687	0.327	0.001	0.035
PC9	SOX2	PARENTAL	0	24	598	487	666	0.326	0	0.033
PC9	SOX2	PARENTAL	0	24	599	1378	665	0.26	0.002	0.035
PC9	SOX2	PARENTAL	0	24	600	191	660	0.393	0.001	0.035
PC9	SOX2	PARENTAL	0	24	601	441	666	0.214	0	0.033
PC9	SOX2	PARENTAL	0	24	602	827	663	0.429	0.001	0.034
PC9	SOX2	PARENTAL	0	24	603	177	672	0.287	0.001	0.035
PC9	SOX2	PARENTAL	0	24	604	465	664	0.4	0	0.033
PC9	SOX2	PARENTAL	0	24	605	1201	673	0.196	0.001	0.034
PC9	SOX2	PARENTAL	0	24	606	7	670	0.206	0	0.03
PC9	SOX2	PARENTAL	0	24	607	255	676	0.3	0.006	0.032
PC9	SOX2	PARENTAL	0	24	608	349	672	0.382	0.002	0.036
PC9	SOX2	PARENTAL	0	24	609	57	667	0.379	0.001	0.038
PC9	SOX2	PARENTAL	0	24	610	315	668	0.354	0	0.031
PC9	SOX2	PARENTAL	0	24	611	87	673	0.199	0.001	0.036
PC9	SOX2	PARENTAL	0	24	612	717	670	0.23	0	0.028
PC9	SOX2	PARENTAL	0	24	613	730	673	0.384	0.001	0.036
PC9	SOX2	PARENTAL	0	24	614	1074	675	0.185	0	0.026
PC9	SOX2	PARENTAL	0	24	615	1168	677	0.196	0	0.032
PC9	SOX2	PARENTAL	0	24	616	568	677	0.347	0.001	0.035
PC9	SOX2	PARENTAL	0	24	617	1008	683	0.296	0	0.028
PC9	SOX2	PARENTAL	0	24	618	207	681	0.155	0.001	0.033
PC9	SOX2	PARENTAL	0	24	619	659	681	0.544	0.001	0.036
PC9	SOX2	PARENTAL	0	24	620	592	683	0.194	0	0.032
PC9	SOX2	PARENTAL	0	24	621	509	684	0.244	0	0.032
PC9	SOX2	PARENTAL	0	24	622	273	684	0.692	0.001	0.037
PC9	SOX2	PARENTAL	0	24	623	1260	689	0.244	0	0.03
PC9	SOX2	PARENTAL	0	24	624	1097	694	0.396	0.001	0.034
PC9	SOX2	PARENTAL	0	24	625	1341	690	0.254	0.003	0.035
PC9	SOX2	PARENTAL	0	24	626	51	689	0.392	0.002	0.041
PC9	SOX2	PARENTAL	0	24	627	715	694	0.341	0.001	0.037
PC9	SOX2	PARENTAL	0	24	628	758	690	0.164	0	0.03
PC9	SOX2	PARENTAL	0	24	629	28	693	0.156	0	0.031
PC9	SOX2	PARENTAL	0	24	630	393	691	0.208	0	0.031
PC9	SOX2	PARENTAL	0	24	631	121	694	0.274	0	0.035
PC9	SOX2	PARENTAL	0	24	632	93	705	0.289	0	0.036
PC9	SOX2	PARENTAL	0	24	633	443	695	0.415	0.003	0.036
PC9	SOX2	PARENTAL	0	24	634	1317	698	0.391	0.002	0.036
PC9	SOX2	PARENTAL	0	24	635	741	697	0.348	0.001	0.036
PC9	SOX2	PARENTAL	0	24	636	685	702	0.186	0	0.032
PC9	SOX2	PARENTAL	0	24	637	780	704	0.292	0	0.032
PC9	SOX2	PARENTAL	0	24	638	652	708	0.319	0.001	0.033
PC9	SOX2	PARENTAL	0	24	639	1205	708	0.152	0	0.03
PC9	SOX2	PARENTAL	0	24	640	1081	707	0.249	0.003	0.036
PC9	SOX2	PARENTAL	0	24	641	506	709	0.196	0	0.032
PC9	SOX2	PARENTAL	0	24	642	414	716	0.245	0	0.029
PC9	SOX2	PARENTAL	0	24	643	973	708	0.396	0.002	0.035
PC9	SOX2	PARENTAL	0	24	644	871	714	0.227	0	0.028
PC9	SOX2	PARENTAL	0	24	645	301	718	0.189	0	0.029
PC9	SOX2	PARENTAL	0	24	646	849	714	0.26	0	0.031
PC9	SOX2	PARENTAL	0	24	647	458	717	0.369	0	0.034
PC9	SOX2	PARENTAL	0	24	648	736	727	0.317	0.001	0.036
PC9	SOX2	PARENTAL	0	24	649	371	722	0.217	0	0.032
PC9	SOX2	PARENTAL	0	24	650	992	726	0.241	0	0.029
PC9	SOX2	PARENTAL	0	24	651	1159	724	0.173	0	0.032
PC9	SOX2	PARENTAL	0	24	652	185	726	0.191	0	0.03
PC9	SOX2	PARENTAL	0	24	653	816	730	0.206	0	0.029
PC9	SOX2	PARENTAL	0	24	654	147	735	0.155	0	0.029
PC9	SOX2	PARENTAL	0	24	655	1077	738	0.173	0	0.028
PC9	SOX2	PARENTAL	0	24	656	1249	735	0.308	0	0.032
PC9	SOX2	PARENTAL	0	24	657	93	734	0.221	0	0.035
PC9	SOX2	PARENTAL	0	24	658	231	735	0.183	0	0.033
PC9	SOX2	PARENTAL	0	24	659	515	737	0.187	0	0.027
PC9	SOX2	PARENTAL	0	24	660	1143	737	0.395	0.002	0.034
PC9	SOX2	PARENTAL	0	24	661	936	735	0.235	0	0.029
PC9	SOX2	PARENTAL	0	24	662	349	743	0.208	0	0.028
PC9	SOX2	PARENTAL	0	24	663	1038	747	0.177	0	0.034
PC9	SOX2	PARENTAL	0	24	664	68	747	0.234	0	0.031
PC9	SOX2	PARENTAL	0	24	665	1327	759	0.355	0.002	0.035
PC9	SOX2	PARENTAL	0	24	666	623	748	0.201	0	0.028
PC9	SOX2	PARENTAL	0	24	667	757	751	0.258	0.001	0.034
PC9	SOX2	PARENTAL	0	24	668	1160	749	0.381	0.001	0.037
PC9	SOX2	PARENTAL	0	24	669	1271	749	0.311	0.001	0.035
PC9	SOX2	PARENTAL	0	24	670	840	751	0.294	0.002	0.036
PC9	SOX2	PARENTAL	0	24	671	1209	755	0.167	0	0.026
PC9	SOX2	PARENTAL	0	24	672	672	755	0.22	0	0.03
PC9	SOX2	PARENTAL	0	24	673	1382	757	0.152	0	0.029
PC9	SOX2	PARENTAL	0	24	674	410	758	0.209	0	0.033
PC9	SOX2	PARENTAL	0	24	675	736	757	0.165	0	0.028
PC9	SOX2	PARENTAL	0	24	676	455	761	0.166	0	0.028
PC9	SOX2	PARENTAL	0	24	677	900	759	0.178	0	0.025
PC9	SOX2	PARENTAL	0	24	678	551	762	0.147	0	0.03
PC9	SOX2	PARENTAL	0	24	679	855	763	0.239	0.002	0.035
PC9	SOX2	PARENTAL	0	24	680	132	765	0.447	0	0.036
PC9	SOX2	PARENTAL	0	24	681	46	768	0.317	0	0.032
PC9	SOX2	PARENTAL	0	24	682	85	768	0.33	0.001	0.04
PC9	SOX2	PARENTAL	0	24	683	264	766	0.229	0	0.031
PC9	SOX2	PARENTAL	0	24	684	345	770	0.362	0.001	0.038
PC9	SOX2	PARENTAL	0	24	685	499	773	0.147	0	0.031
PC9	SOX2	PARENTAL	0	24	686	1129	780	0.446	0.001	0.04
PC9	SOX2	PARENTAL	0	24	687	937	770	0.171	0	0.032
PC9	SOX2	PARENTAL	0	24	688	1309	768	0.367	0.001	0.035
PC9	SOX2	PARENTAL	0	24	689	1108	777	0.435	0.002	0.034
PC9	SOX2	PARENTAL	0	24	690	386	775	0.477	0.001	0.039
PC9	SOX2	PARENTAL	0	24	691	526	775	0.858	0.002	0.037
PC9	SOX2	PARENTAL	0	24	692	1362	773	0.343	0.001	0.037
PC9	SOX2	PARENTAL	0	24	693	602	778	0.226	0	0.027
PC9	SOX2	PARENTAL	0	24	694	871	775	0.278	0.001	0.035
PC9	SOX2	PARENTAL	0	24	695	756	776	0.284	0	0.031
PC9	SOX2	PARENTAL	0	24	696	901	778	0.327	0.001	0.036
PC9	SOX2	PARENTAL	0	24	697	1175	778	0.236	0	0.031
PC9	SOX2	PARENTAL	0	24	698	837	789	0.476	0.001	0.037
PC9	SOX2	PARENTAL	0	24	699	1031	781	0.245	0	0.031
PC9	SOX2	PARENTAL	0	24	700	543	783	0.876	0.002	0.039
PC9	SOX2	PARENTAL	0	24	701	249	791	0.283	0.001	0.038
PC9	SOX2	PARENTAL	0	24	702	1349	790	0.378	0.002	0.039
PC9	SOX2	PARENTAL	0	24	703	62	793	0.259	0	0.038
PC9	SOX2	PARENTAL	0	24	704	321	792	0.386	0.001	0.039
PC9	SOX2	PARENTAL	0	24	705	365	796	0.343	0.002	0.039
PC9	SOX2	PARENTAL	0	24	706	455	797	0.221	0	0.031
PC9	SOX2	PARENTAL	0	24	707	874	791	0.233	0.001	0.035
PC9	SOX2	PARENTAL	0	24	708	1262	794	0.212	0	0.029
PC9	SOX2	PARENTAL	0	24	709	160	796	0.287	0.001	0.04
PC9	SOX2	PARENTAL	0	24	710	1088	797	0.283	0	0.029
PC9	SOX2	PARENTAL	0	24	711	1315	795	0.35	0.002	0.036
PC9	SOX2	PARENTAL	0	24	712	298	799	0.235	0	0.029
PC9	SOX2	PARENTAL	0	24	713	1003	796	0.327	0	0.033
PC9	SOX2	PARENTAL	0	24	714	904	819	0.319	0.001	0.034
PC9	SOX2	PARENTAL	0	24	715	32	805	0.229	0	0.035
PC9	SOX2	PARENTAL	0	24	716	710	804	0.238	0	0.029
PC9	SOX2	PARENTAL	0	24	717	801	804	0.287	0.001	0.034
PC9	SOX2	PARENTAL	0	24	718	976	803	0.285	0.001	0.034
PC9	SOX2	PARENTAL	0	24	719	1114	812	0.278	0	0.033
PC9	SOX2	PARENTAL	0	24	720	525	805	0.426	0	0.032
PC9	SOX2	PARENTAL	0	24	721	334	809	0.209	0	0.03
PC9	SOX2	PARENTAL	0	24	722	867	810	0.245	0.001	0.033
PC9	SOX2	PARENTAL	0	24	723	204	810	0.284	0	0.033
PC9	SOX2	PARENTAL	0	24	724	1335	809	0.242	0	0.029
PC9	SOX2	PARENTAL	0	24	725	668	827	0.241	0	0.029
PC9	SOX2	PARENTAL	0	24	726	120	813	0.351	0.001	0.039
PC9	SOX2	PARENTAL	0	24	727	752	817	0.277	0	0.03
PC9	SOX2	PARENTAL	0	24	728	561	817	0.34	0.001	0.036
PC9	SOX2	PARENTAL	0	24	729	214	834	0.296	0	0.037
PC9	SOX2	PARENTAL	0	24	730	389	821	0.417	0.001	0.038
PC9	SOX2	PARENTAL	0	24	731	429	816	0.3	0.002	0.038
[truncated: 23,097 more rows]
