# Supplementary material for: Inhibition of mutant EGFR in lung cancer cells triggers SOX2-FOXO6-dependent survival pathways
Source: eLife. 2015 Feb 16;4:e06132. doi: 10.7554/eLife.06132 (PMC4384750; doi:10.7554/eLife.06132)
Supplement: Figure 2—source data 6. — DOI: http://dx.doi.org/10.7554/eLife.06132.014 [file elife06132s006.txt]

cells	primary	subpopulation	erlotinib uM	Cell ID	Cell X Position	Cell Y Position	Entire Cell DAPI Mean (Normalized Counts, Total Weighting)	Entire Cell CY5-PEGFR MCS Mean (Normalized Counts, Total Weighting)	Entire Cell AUTOFL Mean (Normalized Counts, Total Weighting)
PC9	PEGFR	PARENTAL	0	1	1350	17	0.221	113.943	2.349
PC9	PEGFR	PARENTAL	0	2	1379	49	0.48	102.612	2.554
PC9	PEGFR	PARENTAL	0	3	736	57	0.38	134.679	2.645
PC9	PEGFR	PARENTAL	0	4	651	75	0.385	194.875	3.083
PC9	PEGFR	PARENTAL	0	5	617	83	0.504	149.713	2.502
PC9	PEGFR	PARENTAL	0	6	726	106	0.428	98.334	2.344
PC9	PEGFR	PARENTAL	0	7	967	137	0.53	168.984	3.744
PC9	PEGFR	PARENTAL	0	8	882	148	0.832	107.959	2.384
PC9	PEGFR	PARENTAL	0	9	754	146	0.162	120.982	2.552
PC9	PEGFR	PARENTAL	0	10	636	146	0.387	137.834	2.319
PC9	PEGFR	PARENTAL	0	11	942	154	0.466	133.489	3.175
PC9	PEGFR	PARENTAL	0	12	807	157	0.71	132.303	2.826
PC9	PEGFR	PARENTAL	0	13	848	159	0.813	115.074	2.859
PC9	PEGFR	PARENTAL	0	14	719	185	0.418	134.914	3.379
PC9	PEGFR	PARENTAL	0	15	674	185	0.442	145.814	3.236
PC9	PEGFR	PARENTAL	0	16	880	190	0.423	143.856	3.784
PC9	PEGFR	PARENTAL	0	17	751	213	0.498	116.033	2.852
PC9	PEGFR	PARENTAL	0	18	862	221	0.6	144.159	2.763
PC9	PEGFR	PARENTAL	0	19	652	225	0.296	112.021	1.967
PC9	PEGFR	PARENTAL	0	20	996	230	0.884	93.271	2.547
PC9	PEGFR	PARENTAL	0	21	722	236	0.561	92.472	1.791
PC9	PEGFR	PARENTAL	0	22	820	240	0.675	100.382	2.374
PC9	PEGFR	PARENTAL	0	23	724	268	0.901	211.034	3.993
PC9	PEGFR	PARENTAL	0	24	963	287	0.966	69.486	1.668
PC9	PEGFR	PARENTAL	0	25	886	289	0.769	140.553	4.613
PC9	PEGFR	PARENTAL	0	26	756	300	0.95	107.912	2.346
PC9	PEGFR	PARENTAL	0	27	1035	300	0.63	158.384	3.117
PC9	PEGFR	PARENTAL	0	28	615	308	0.618	164.188	3.943
PC9	PEGFR	PARENTAL	0	29	837	304	0.792	108.956	2.445
PC9	PEGFR	PARENTAL	0	30	704	317	0.258	92.07	2.961
PC9	PEGFR	PARENTAL	0	31	733	320	1.504	215.982	3.759
PC9	PEGFR	PARENTAL	0	32	648	332	0.331	131.224	2.73
PC9	PEGFR	PARENTAL	0	33	985	337	0.499	108.475	1.85
PC9	PEGFR	PARENTAL	0	34	1045	335	0.626	96.953	2.11
PC9	PEGFR	PARENTAL	0	35	886	340	0.164	86.419	2.237
PC9	PEGFR	PARENTAL	0	36	787	344	1.022	131.539	2.786
PC9	PEGFR	PARENTAL	0	37	724	359	0.34	183.136	3.697
PC9	PEGFR	PARENTAL	0	38	665	366	0.521	95.409	3.052
PC9	PEGFR	PARENTAL	0	39	1063	378	1.016	100.974	2.118
PC9	PEGFR	PARENTAL	0	40	962	387	0.753	93.869	2.863
PC9	PEGFR	PARENTAL	0	41	751	380	0.691	151.659	2.414
PC9	PEGFR	PARENTAL	0	42	699	388	0.155	157.892	3.243
PC9	PEGFR	PARENTAL	0	43	907	393	1.162	97.044	2.18
PC9	PEGFR	PARENTAL	0	44	601	395	0.226	144.56	2.613
PC9	PEGFR	PARENTAL	0	45	943	407	1.699	133.669	3.485
PC9	PEGFR	PARENTAL	0	46	800	408	0.872	103.883	2.544
PC9	PEGFR	PARENTAL	0	47	861	437	0.385	73.585	2.06
PC9	PEGFR	PARENTAL	0	48	1019	434	1.422	100.857	3.33
PC9	PEGFR	PARENTAL	0	49	987	437	1.031	116.608	3.305
PC9	PEGFR	PARENTAL	0	50	1038	439	0.275	148.564	5.299
PC9	PEGFR	PARENTAL	0	51	789	442	0.37	183.588	4.084
PC9	PEGFR	PARENTAL	0	52	630	449	0.148	125.507	3.087
PC9	PEGFR	PARENTAL	0	53	887	458	0.161	113.193	3.641
PC9	PEGFR	PARENTAL	0	54	1079	466	0.63	121.398	2.469
PC9	PEGFR	PARENTAL	0	55	990	472	0.95	123.183	2.98
PC9	PEGFR	PARENTAL	0	56	1222	488	0.248	97.476	2.119
PC9	PEGFR	PARENTAL	0	57	1114	488	0.388	104.851	2.383
PC9	PEGFR	PARENTAL	0	58	628	501	1.715	73.518	1.805
PC9	PEGFR	PARENTAL	0	59	873	508	0.593	97.903	2.347
PC9	PEGFR	PARENTAL	0	60	662	513	0.323	96.705	2.825
PC9	PEGFR	PARENTAL	0	61	829	511	1.004	121.827	3.106
PC9	PEGFR	PARENTAL	0	62	719	518	2.112	68.266	2.029
PC9	PEGFR	PARENTAL	0	63	1023	529	0.71	135.383	3.611
PC9	PEGFR	PARENTAL	0	64	964	528	1.01	97.744	3.105
PC9	PEGFR	PARENTAL	0	65	1194	527	0.297	74.451	1.862
PC9	PEGFR	PARENTAL	0	66	1281	527	0.293	75.037	1.697
PC9	PEGFR	PARENTAL	0	67	1135	530	0.807	112.783	2.806
PC9	PEGFR	PARENTAL	0	68	1076	546	0.812	88.401	2.542
PC9	PEGFR	PARENTAL	0	69	725	546	0.324	121.704	2.295
PC9	PEGFR	PARENTAL	0	70	902	547	0.534	140.619	2.784
PC9	PEGFR	PARENTAL	0	71	843	553	1.076	107.622	2.18
PC9	PEGFR	PARENTAL	0	72	804	579	0.746	91.414	2.283
PC9	PEGFR	PARENTAL	0	73	922	576	0.358	134.904	4.025
PC9	PEGFR	PARENTAL	0	74	1212	585	0.82	90.533	2.572
PC9	PEGFR	PARENTAL	0	75	712	584	0.61	155.033	3.181
PC9	PEGFR	PARENTAL	0	76	1173	590	0.805	107.702	2.936
PC9	PEGFR	PARENTAL	0	77	1126	592	0.901	69.811	1.615
PC9	PEGFR	PARENTAL	0	78	1331	596	0.418	145.283	3.552
PC9	PEGFR	PARENTAL	0	79	1088	602	0.345	105.651	2.262
PC9	PEGFR	PARENTAL	0	80	987	609	1.267	86.466	2.151
PC9	PEGFR	PARENTAL	0	81	1277	607	0.337	115.365	2.223
PC9	PEGFR	PARENTAL	0	82	1306	609	0.57	133.981	2.781
PC9	PEGFR	PARENTAL	0	83	1015	617	0.588	145.112	4.213
PC9	PEGFR	PARENTAL	0	84	789	625	0.731	91.56	2.46
PC9	PEGFR	PARENTAL	0	85	851	634	0.96	82.21	2.106
PC9	PEGFR	PARENTAL	0	86	894	636	0.853	114.56	2.573
PC9	PEGFR	PARENTAL	0	87	684	635	1.049	126.243	3.091
PC9	PEGFR	PARENTAL	0	88	1126	650	1.113	91.517	2.409
PC9	PEGFR	PARENTAL	0	89	1201	657	0.84	104.184	2.839
PC9	PEGFR	PARENTAL	0	90	1358	656	1.054	114.474	2.58
PC9	PEGFR	PARENTAL	0	91	1083	661	1.079	138.658	3.13
PC9	PEGFR	PARENTAL	0	92	695	660	0.407	242.113	3.943
PC9	PEGFR	PARENTAL	0	93	755	676	0.645	88.76	2.133
PC9	PEGFR	PARENTAL	0	94	1291	679	1.057	101.313	2.507
PC9	PEGFR	PARENTAL	0	95	999	676	0.466	114.232	3.264
PC9	PEGFR	PARENTAL	0	96	647	676	0.654	141.828	2.614
PC9	PEGFR	PARENTAL	0	97	1119	676	0.611	118.811	3.029
PC9	PEGFR	PARENTAL	0	98	1033	679	0.288	119.769	2.793
PC9	PEGFR	PARENTAL	0	99	822	685	0.323	142.977	3.651
PC9	PEGFR	PARENTAL	0	100	1233	689	0.239	90.174	2.506
PC9	PEGFR	PARENTAL	0	101	1097	691	0.585	105.168	2.166
PC9	PEGFR	PARENTAL	0	102	899	696	1.165	117.084	2.615
PC9	PEGFR	PARENTAL	0	103	976	693	1.535	120.319	3.203
PC9	PEGFR	PARENTAL	0	104	1367	694	0.701	87.185	1.639
PC9	PEGFR	PARENTAL	0	105	626	704	0.432	228.686	4.249
PC9	PEGFR	PARENTAL	0	106	943	713	0.971	103.77	2.649
PC9	PEGFR	PARENTAL	0	107	1300	712	0.897	101.558	2.391
PC9	PEGFR	PARENTAL	0	108	1207	714	0.321	105.347	2.131
PC9	PEGFR	PARENTAL	0	109	613	717	0.443	153.851	3.725
PC9	PEGFR	PARENTAL	0	110	1255	718	1.129	110.881	2.355
PC9	PEGFR	PARENTAL	0	111	1181	719	0.405	123.449	2.259
PC9	PEGFR	PARENTAL	0	112	753	722	0.538	79.931	2.338
PC9	PEGFR	PARENTAL	0	113	895	733	1.298	106.902	3.542
PC9	PEGFR	PARENTAL	0	114	709	736	0.806	126.515	2.931
PC9	PEGFR	PARENTAL	0	115	659	740	0.385	112.281	2.954
PC9	PEGFR	PARENTAL	0	116	1100	745	0.526	90.383	1.802
PC9	PEGFR	PARENTAL	0	117	763	752	0.472	146.461	3.478
PC9	PEGFR	PARENTAL	0	118	1289	750	0.19	127.319	3.359
PC9	PEGFR	PARENTAL	0	119	855	753	0.208	87.254	1.979
PC9	PEGFR	PARENTAL	0	120	980	755	0.535	80.255	1.567
PC9	PEGFR	PARENTAL	0	121	1387	757	0.73	119.59	2.031
PC9	PEGFR	PARENTAL	0	122	952	761	0.418	146.251	4.713
PC9	PEGFR	PARENTAL	0	123	1260	775	0.579	59.421	1.47
PC9	PEGFR	PARENTAL	0	124	1147	776	0.724	120.194	3.32
PC9	PEGFR	PARENTAL	0	125	1367	785	1.336	78.087	1.818
PC9	PEGFR	PARENTAL	0	126	1300	794	0.829	103.575	2.736
PC9	PEGFR	PARENTAL	0	127	809	798	0.677	103.972	2.462
PC9	PEGFR	PARENTAL	0	128	887	796	0.785	56.081	1.782
PC9	PEGFR	PARENTAL	0	129	1085	809	0.905	99.986	2.006
PC9	PEGFR	PARENTAL	0	130	1196	809	0.388	88.228	2.294
PC9	PEGFR	PARENTAL	0	131	1026	811	0.626	102.954	2.107
PC9	PEGFR	PARENTAL	0	132	707	818	0.555	94.173	2.332
PC9	PEGFR	PARENTAL	0	133	1318	816	0.637	119.459	2.652
PC9	PEGFR	PARENTAL	0	134	903	835	0.646	116.702	3.084
PC9	PEGFR	PARENTAL	0	135	1294	839	0.992	173.335	4.436
PC9	PEGFR	PARENTAL	0	136	1149	840	0.539	85.12	1.456
PC9	PEGFR	PARENTAL	0	137	988	841	0.976	101.615	2.163
PC9	PEGFR	PARENTAL	0	138	840	845	0.921	82.343	2.043
PC9	PEGFR	PARENTAL	0	139	1246	845	0.483	157.077	2.941
PC9	PEGFR	PARENTAL	0	140	1377	857	1.994	180.285	4.76
PC9	PEGFR	PARENTAL	0	141	931	858	0.361	124.047	3.253
PC9	PEGFR	PARENTAL	0	142	1345	868	0.602	103.193	2.504
PC9	PEGFR	PARENTAL	0	143	621	869	0.326	204.367	4.314
PC9	PEGFR	PARENTAL	0	144	683	868	0.167	135.533	2.619
PC9	PEGFR	PARENTAL	0	145	1106	872	0.583	112.143	2.616
PC9	PEGFR	PARENTAL	0	146	758	876	0.514	77.389	1.911
PC9	PEGFR	PARENTAL	0	147	1207	888	0.392	66.018	1.811
PC9	PEGFR	PARENTAL	0	148	1081	884	0.915	105.614	2.771
PC9	PEGFR	PARENTAL	0	149	1244	890	0.765	85.763	2.477
PC9	PEGFR	PARENTAL	0	150	911	894	0.788	89.206	2.516
PC9	PEGFR	PARENTAL	0	151	652	897	0.28	113.611	2.701
PC9	PEGFR	PARENTAL	0	152	1331	899	0.37	93.379	2.251
PC9	PEGFR	PARENTAL	0	153	817	901	0.466	134.891	3.433
PC9	PEGFR	PARENTAL	0	154	1030	905	0.4	95.151	2.419
PC9	PEGFR	PARENTAL	0	155	973	905	0.437	124.041	3.051
PC9	PEGFR	PARENTAL	0	156	1291	911	0.344	129.913	2.576
PC9	PEGFR	PARENTAL	0	157	696	918	0.537	145.557	2.94
PC9	PEGFR	PARENTAL	0	158	562	925	0.568	226.941	3.203
PC9	PEGFR	PARENTAL	0	159	878	924	0.669	86.792	2.002
PC9	PEGFR	PARENTAL	0	160	1082	925	1.359	112.797	2.737
PC9	PEGFR	PARENTAL	0	161	1349	939	0.629	112.813	2.351
PC9	PEGFR	PARENTAL	0	162	1192	947	0.876	148.992	3.817
PC9	PEGFR	PARENTAL	0	163	625	945	0.459	117.025	2.388
PC9	PEGFR	PARENTAL	0	164	1006	950	0.703	119.554	2.868
PC9	PEGFR	PARENTAL	0	165	948	956	0.806	82.189	2.069
PC9	PEGFR	PARENTAL	0	166	740	963	0.653	72.39	2.046
PC9	PEGFR	PARENTAL	0	167	1307	960	0.77	112.829	3.085
PC9	PEGFR	PARENTAL	0	168	700	961	0.967	104.601	2.374
PC9	PEGFR	PARENTAL	0	169	788	972	0.551	130.357	3.415
PC9	PEGFR	PARENTAL	0	170	661	969	0.268	96.957	2.274
PC9	PEGFR	PARENTAL	0	171	1247	977	0.855	240.027	4.539
PC9	PEGFR	PARENTAL	0	172	1345	981	0.698	74.492	1.827
PC9	PEGFR	PARENTAL	0	173	865	993	0.9	73.956	2.085
PC9	PEGFR	PARENTAL	0	174	1044	992	1.162	95.533	2.736
PC9	PEGFR	PARENTAL	0	175	906	989	0.55	125.468	2.778
PC9	PEGFR	PARENTAL	0	176	1121	999	0.331	123.402	3.06
PC9	PEGFR	PARENTAL	0	177	987	1008	1.173	91.169	2.696
PC9	PEGFR	PARENTAL	0	178	1214	1018	1.11	78.879	1.592
PC9	PEGFR	PARENTAL	0	179	1107	1018	0.51	95.709	2.4
PC9	PEGFR	PARENTAL	0	180	951	1026	0.906	109.973	3.397
PC9	PEGFR	PARENTAL	0	181	681	1028	0.702	170.96	3.94
PC9	PEGFR	PARENTAL	0	182	1312	1032	0.823	92.708	2.842
PC9	PEGFR	PARENTAL	0	183	870	1032	0.369	88.856	2.266
PC9	PEGFR	PARENTAL	0	184	992	1032	0.677	116.626	2.654
PC9	PEGFR	PARENTAL	0	1	1249	14	0.738	128.497	3.522
PC9	PEGFR	PARENTAL	0	2	638	11	0.234	200.744	5.692
PC9	PEGFR	PARENTAL	0	3	1216	16	1.052	145.681	3.555
PC9	PEGFR	PARENTAL	0	4	704	16	0.811	116.98	3.189
PC9	PEGFR	PARENTAL	0	5	834	18	0.534	132.643	3.215
PC9	PEGFR	PARENTAL	0	6	1042	21	0.904	83.278	1.749
PC9	PEGFR	PARENTAL	0	7	880	23	1.042	116.969	2.437
PC9	PEGFR	PARENTAL	0	8	1159	33	0.586	111.341	2.768
PC9	PEGFR	PARENTAL	0	9	977	34	0.662	96.585	2.173
PC9	PEGFR	PARENTAL	0	10	1374	30	0.498	175.567	3.727
PC9	PEGFR	PARENTAL	0	11	1087	42	0.866	112.732	3.011
PC9	PEGFR	PARENTAL	0	12	737	51	0.876	179.302	3.312
PC9	PEGFR	PARENTAL	0	13	1211	59	0.823	180.831	4.004
PC9	PEGFR	PARENTAL	0	14	1117	59	0.234	73.489	2.541
PC9	PEGFR	PARENTAL	0	15	860	65	0.637	92.561	2.161
PC9	PEGFR	PARENTAL	0	16	953	63	0.214	91.762	2.119
PC9	PEGFR	PARENTAL	0	17	1351	68	0.548	156.37	4.071
PC9	PEGFR	PARENTAL	0	18	1043	72	0.926	125.16	2.724
PC9	PEGFR	PARENTAL	0	19	805	74	0.261	123.57	2.694
PC9	PEGFR	PARENTAL	0	20	743	82	0.913	108.855	3.021
PC9	PEGFR	PARENTAL	0	21	1210	84	1.116	102.948	2.871
PC9	PEGFR	PARENTAL	0	22	1159	93	0.162	110.964	2.463
PC9	PEGFR	PARENTAL	0	23	900	98	0.293	148.083	3.931
PC9	PEGFR	PARENTAL	0	24	1235	101	1.398	117.235	2.759
PC9	PEGFR	PARENTAL	0	25	963	104	0.974	96.341	2.633
PC9	PEGFR	PARENTAL	0	26	1373	110	2.37	156.446	3.996
PC9	PEGFR	PARENTAL	0	27	1383	122	1.672	243.255	5.851
PC9	PEGFR	PARENTAL	0	28	557	124	0.311	145.872	3.187
PC9	PEGFR	PARENTAL	0	29	988	129	1.061	136.569	3.119
PC9	PEGFR	PARENTAL	0	30	766	129	0.274	89.068	2.02
PC9	PEGFR	PARENTAL	0	31	825	129	0.38	110.809	1.92
PC9	PEGFR	PARENTAL	0	32	1243	135	0.871	142.691	3.598
PC9	PEGFR	PARENTAL	0	33	611	135	0.441	118.13	2.493
PC9	PEGFR	PARENTAL	0	34	1101	136	0.486	100.428	2.337
PC9	PEGFR	PARENTAL	0	35	1289	134	0.593	136.682	3.051
PC9	PEGFR	PARENTAL	0	36	895	145	0.4	153.531	2.823
PC9	PEGFR	PARENTAL	0	37	876	152	0.467	120.018	2.503
PC9	PEGFR	PARENTAL	0	38	944	152	0.251	139.602	3.389
PC9	PEGFR	PARENTAL	0	39	702	160	0.252	115.225	2.815
PC9	PEGFR	PARENTAL	0	40	1163	166	0.726	87.367	2.026
PC9	PEGFR	PARENTAL	0	41	907	164	0.47	167.535	3.761
PC9	PEGFR	PARENTAL	0	42	978	172	0.823	97.594	2.339
PC9	PEGFR	PARENTAL	0	43	625	175	0.697	183.3	3.821
PC9	PEGFR	PARENTAL	0	44	829	176	0.686	140.372	3.456
PC9	PEGFR	PARENTAL	0	45	801	176	0.863	151.985	4.276
PC9	PEGFR	PARENTAL	0	46	1225	176	0.768	167.794	3.386
PC9	PEGFR	PARENTAL	0	47	1376	176	0.465	177.228	4.297
PC9	PEGFR	PARENTAL	0	48	894	189	0.72	131.046	4.003
PC9	PEGFR	PARENTAL	0	49	1357	186	1.227	182.716	4.576
PC9	PEGFR	PARENTAL	0	50	1261	188	1.864	128.018	2.55
PC9	PEGFR	PARENTAL	0	51	1112	196	0.777	131.332	3.658
PC9	PEGFR	PARENTAL	0	52	663	192	0.524	171.714	1.926
PC9	PEGFR	PARENTAL	0	53	1080	194	0.267	106.575	2.336
PC9	PEGFR	PARENTAL	0	54	634	204	0.408	166.815	3.892
PC9	PEGFR	PARENTAL	0	55	759	214	0.879	99.152	2.549
PC9	PEGFR	PARENTAL	0	56	1273	217	1.021	91.771	2.681
PC9	PEGFR	PARENTAL	0	57	878	217	0.735	120.73	2.942
PC9	PEGFR	PARENTAL	0	58	1049	222	0.521	109.284	2.513
PC9	PEGFR	PARENTAL	0	59	994	226	0.321	103.456	2.313
PC9	PEGFR	PARENTAL	0	60	691	227	0.389	103.653	3.366
PC9	PEGFR	PARENTAL	0	61	972	227	0.541	165.693	3.358
PC9	PEGFR	PARENTAL	0	62	1162	233	0.811	97.174	2.356
PC9	PEGFR	PARENTAL	0	63	601	232	0.551	114.15	2.457
PC9	PEGFR	PARENTAL	0	64	731	230	0.691	113.67	2.686
PC9	PEGFR	PARENTAL	0	65	943	241	0.729	142.842	2.607
PC9	PEGFR	PARENTAL	0	66	1323	242	1.169	107.321	2.51
PC9	PEGFR	PARENTAL	0	67	895	248	0.488	85.196	2.049
PC9	PEGFR	PARENTAL	0	68	1384	254	1.258	138.474	4.074
PC9	PEGFR	PARENTAL	0	69	788	258	0.337	111.557	2.554
PC9	PEGFR	PARENTAL	0	70	1211	261	0.423	68.361	1.476
PC9	PEGFR	PARENTAL	0	71	1254	265	0.863	83.003	1.962
PC9	PEGFR	PARENTAL	0	72	843	265	0.378	114.472	2.091
PC9	PEGFR	PARENTAL	0	73	584	273	0.176	100.849	2.377
PC9	PEGFR	PARENTAL	0	74	1086	273	0.45	111.198	2.272
PC9	PEGFR	PARENTAL	0	75	1147	283	0.289	122.597	3.102
PC9	PEGFR	PARENTAL	0	76	1284	286	0.818	86.947	1.769
PC9	PEGFR	PARENTAL	0	77	949	292	0.747	80.333	1.997
PC9	PEGFR	PARENTAL	0	78	1045	301	0.273	121.486	2.725
PC9	PEGFR	PARENTAL	0	79	1008	305	0.438	130.109	2.446
PC9	PEGFR	PARENTAL	0	80	1132	307	1.264	104.32	3.039
PC9	PEGFR	PARENTAL	0	81	915	311	0.594	135.343	3.429
PC9	PEGFR	PARENTAL	0	82	1181	311	0.26	133.128	2.727
PC9	PEGFR	PARENTAL	0	83	811	320	0.312	102.328	2.102
PC9	PEGFR	PARENTAL	0	84	1087	328	0.675	126.544	3.195
PC9	PEGFR	PARENTAL	0	85	895	336	0.781	99.203	2.29
PC9	PEGFR	PARENTAL	0	86	1294	331	0.725	128.409	2.988
PC9	PEGFR	PARENTAL	0	87	1374	331	1.014	121.885	2.75
PC9	PEGFR	PARENTAL	0	88	1133	336	2.511	74.038	2.319
PC9	PEGFR	PARENTAL	0	89	1208	335	0.832	83.205	2.382
PC9	PEGFR	PARENTAL	0	90	695	336	1.129	110.582	2.228
PC9	PEGFR	PARENTAL	0	91	941	345	0.738	113.003	2.706
PC9	PEGFR	PARENTAL	0	92	1043	361	1.061	96.94	3.052
PC9	PEGFR	PARENTAL	0	93	787	362	0.564	140.671	4.187
PC9	PEGFR	PARENTAL	0	94	1117	362	0.465	122.901	2.701
PC9	PEGFR	PARENTAL	0	95	1321	372	0.312	90.996	1.953
PC9	PEGFR	PARENTAL	0	96	550	376	0.258	123.76	3.643
PC9	PEGFR	PARENTAL	0	97	807	389	0.671	139.87	3.824
PC9	PEGFR	PARENTAL	0	98	1256	394	0.683	115.858	2.883
PC9	PEGFR	PARENTAL	0	99	940	406	0.768	116.996	2.841
PC9	PEGFR	PARENTAL	0	100	865	404	0.313	114.989	2.44
PC9	PEGFR	PARENTAL	0	101	1358	414	0.858	125.403	3.316
PC9	PEGFR	PARENTAL	0	102	1124	418	1.056	77.196	2.169
PC9	PEGFR	PARENTAL	0	103	606	417	0.574	144.878	2.742
PC9	PEGFR	PARENTAL	0	104	663	424	0.736	91.884	2.174
PC9	PEGFR	PARENTAL	0	105	1062	424	0.84	134.388	3.355
PC9	PEGFR	PARENTAL	0	106	1167	424	1.206	130.213	2.612
PC9	PEGFR	PARENTAL	0	107	1303	423	0.38	114.305	2.162
PC9	PEGFR	PARENTAL	0	108	552	429	0.352	193.481	3.813
PC9	PEGFR	PARENTAL	0	109	724	437	0.666	84.727	1.916
PC9	PEGFR	PARENTAL	0	110	773	442	1.046	112.034	2.72
PC9	PEGFR	PARENTAL	0	111	1006	442	0.436	90.681	2.9
PC9	PEGFR	PARENTAL	0	112	1113	449	0.943	70.075	2.253
PC9	PEGFR	PARENTAL	0	113	1273	454	0.73	90.346	1.853
PC9	PEGFR	PARENTAL	0	114	839	456	0.397	99.318	2.715
PC9	PEGFR	PARENTAL	0	115	1385	465	1.214	113.269	3.516
PC9	PEGFR	PARENTAL	0	116	1173	467	0.56	132.366	3.519
PC9	PEGFR	PARENTAL	0	117	666	474	0.254	132.488	2.443
PC9	PEGFR	PARENTAL	0	118	911	478	0.625	119.924	3.187
PC9	PEGFR	PARENTAL	0	119	1349	481	1.195	108.861	2.214
PC9	PEGFR	PARENTAL	0	120	589	484	0.599	133.225	3.558
PC9	PEGFR	PARENTAL	0	121	976	484	0.842	120.333	2.814
PC9	PEGFR	PARENTAL	0	122	808	489	0.424	111.683	2.83
PC9	PEGFR	PARENTAL	0	123	1269	494	1.08	78.042	1.91
PC9	PEGFR	PARENTAL	0	124	1073	495	0.488	104.364	2.306
PC9	PEGFR	PARENTAL	0	125	747	499	0.349	110.467	3.038
PC9	PEGFR	PARENTAL	0	126	1324	502	0.826	158.903	3.808
PC9	PEGFR	PARENTAL	0	127	774	506	0.41	139.808	3.335
PC9	PEGFR	PARENTAL	0	128	702	513	0.383	121.05	2.605
PC9	PEGFR	PARENTAL	0	129	1202	518	0.359	158.076	3.319
PC9	PEGFR	PARENTAL	0	130	1094	524	1.14	103.784	2.335
PC9	PEGFR	PARENTAL	0	131	577	532	0.448	114.099	3.141
PC9	PEGFR	PARENTAL	0	132	879	534	1.167	123.819	2.833
PC9	PEGFR	PARENTAL	0	133	1009	533	0.23	140.983	2.754
PC9	PEGFR	PARENTAL	0	134	965	536	0.377	132.271	4.031
PC9	PEGFR	PARENTAL	0	135	946	541	0.922	85.439	2.033
PC9	PEGFR	PARENTAL	0	136	909	540	1.267	224.577	4.565
PC9	PEGFR	PARENTAL	0	137	844	544	1.439	96.027	2.075
PC9	PEGFR	PARENTAL	0	138	1289	551	0.889	102.671	2.926
PC9	PEGFR	PARENTAL	0	139	513	553	1.095	88.736	2.004
PC9	PEGFR	PARENTAL	0	140	983	555	1.353	73.951	1.847
PC9	PEGFR	PARENTAL	0	141	644	550	0.219	93.856	2.246
PC9	PEGFR	PARENTAL	0	142	1127	555	0.601	94.327	2.539
PC9	PEGFR	PARENTAL	0	143	1362	552	0.43	94.689	2.233
PC9	PEGFR	PARENTAL	0	144	1147	557	1.527	117.18	2.529
PC9	PEGFR	PARENTAL	0	145	1192	570	0.64	85.877	2.25
PC9	PEGFR	PARENTAL	0	146	709	567	0.172	117.274	3.177
PC9	PEGFR	PARENTAL	0	147	535	570	0.743	311.794	6.273
PC9	PEGFR	PARENTAL	0	148	766	573	0.195	84.825	1.901
PC9	PEGFR	PARENTAL	0	149	615	571	0.304	102.277	2.194
PC9	PEGFR	PARENTAL	0	150	560	580	0.613	160.242	3.719
PC9	PEGFR	PARENTAL	0	151	538	597	0.809	223.542	6.069
PC9	PEGFR	PARENTAL	0	152	1006	597	1.402	77.895	2.104
PC9	PEGFR	PARENTAL	0	153	927	597	0.322	103.977	2.118
PC9	PEGFR	PARENTAL	0	154	522	605	0.754	232.224	7.428
PC9	PEGFR	PARENTAL	0	155	1170	601	0.226	131.814	2.861
PC9	PEGFR	PARENTAL	0	156	1106	603	0.762	81.605	1.723
PC9	PEGFR	PARENTAL	0	157	659	607	0.318	118.701	2.394
PC9	PEGFR	PARENTAL	0	158	1310	611	1.619	221.174	4.688
PC9	PEGFR	PARENTAL	0	159	1052	622	1.081	137.299	3.03
PC9	PEGFR	PARENTAL	0	160	1232	623	0.334	101.719	2.357
PC9	PEGFR	PARENTAL	0	161	1385	622	1.127	97.538	3.002
PC9	PEGFR	PARENTAL	0	162	831	628	1.112	101.179	2.066
PC9	PEGFR	PARENTAL	0	163	889	626	0.777	129.698	2.731
PC9	PEGFR	PARENTAL	0	164	1339	635	0.543	134.593	3.538
PC9	PEGFR	PARENTAL	0	165	1286	633	1.762	251.326	5.183
PC9	PEGFR	PARENTAL	0	166	1259	638	0.341	91.142	1.906
PC9	PEGFR	PARENTAL	0	167	1024	634	0.274	119.506	3.729
PC9	PEGFR	PARENTAL	0	168	618	640	0.608	132.791	3.506
PC9	PEGFR	PARENTAL	0	169	1003	641	0.731	119.624	2.451
PC9	PEGFR	PARENTAL	0	170	789	649	0.637	118.835	2.922
PC9	PEGFR	PARENTAL	0	171	1091	652	1.187	123.765	2.808
PC9	PEGFR	PARENTAL	0	172	950	653	0.482	105.566	2.004
PC9	PEGFR	PARENTAL	0	173	1184	663	0.996	130.299	2.919
PC9	PEGFR	PARENTAL	0	174	1129	667	0.523	116.721	2.811
PC9	PEGFR	PARENTAL	0	175	710	680	0.625	83.187	2.143
PC9	PEGFR	PARENTAL	0	176	534	679	0.165	111.535	1.886
PC9	PEGFR	PARENTAL	0	177	1123	687	0.604	138.098	3.587
PC9	PEGFR	PARENTAL	0	178	921	686	0.381	98.792	2.211
PC9	PEGFR	PARENTAL	0	179	638	692	0.71	96.694	2.097
PC9	PEGFR	PARENTAL	0	180	1314	697	0.448	55.85	1.478
PC9	PEGFR	PARENTAL	0	181	853	698	0.455	106.468	3.157
PC9	PEGFR	PARENTAL	0	182	758	700	0.584	127.02	2.856
PC9	PEGFR	PARENTAL	0	183	1057	713	0.822	88.481	1.833
PC9	PEGFR	PARENTAL	0	184	1119	717	1.051	85.186	2.157
PC9	PEGFR	PARENTAL	0	185	1252	724	0.683	116.877	2.348
PC9	PEGFR	PARENTAL	0	186	918	729	0.637	98.446	2.284
PC9	PEGFR	PARENTAL	0	187	1368	734	1.19	121.798	2.487
PC9	PEGFR	PARENTAL	0	188	632	742	0.715	148.359	2.995
PC9	PEGFR	PARENTAL	0	189	1293	744	0.388	102.609	1.798
PC9	PEGFR	PARENTAL	0	190	835	745	0.461	195.761	4.763
PC9	PEGFR	PARENTAL	0	191	1132	746	1.153	175.388	4.961
PC9	PEGFR	PARENTAL	0	192	749	748	0.699	83.173	1.863
PC9	PEGFR	PARENTAL	0	193	1161	760	1.094	122.052	2.936
PC9	PEGFR	PARENTAL	0	194	885	760	1.01	131.404	3.298
PC9	PEGFR	PARENTAL	0	195	1222	760	0.664	156.993	3.853
PC9	PEGFR	PARENTAL	0	196	981	767	0.61	96.084	3.042
PC9	PEGFR	PARENTAL	0	197	677	763	0.274	131.95	2.252
PC9	PEGFR	PARENTAL	0	198	1032	770	0.942	118.177	3.01
PC9	PEGFR	PARENTAL	0	199	656	791	0.872	107.137	3.377
PC9	PEGFR	PARENTAL	0	200	1275	791	0.533	94.546	1.995
PC9	PEGFR	PARENTAL	0	201	937	792	0.387	113.773	3.119
PC9	PEGFR	PARENTAL	0	202	1387	798	0.468	85.247	3.219
PC9	PEGFR	PARENTAL	0	203	562	801	0.314	97.544	2.288
PC9	PEGFR	PARENTAL	0	204	845	804	0.559	76.348	1.608
PC9	PEGFR	PARENTAL	0	205	719	808	0.402	158.025	4.213
PC9	PEGFR	PARENTAL	0	206	633	816	0.948	115.146	3.078
PC9	PEGFR	PARENTAL	0	207	1099	815	0.588	113.131	2.711
PC9	PEGFR	PARENTAL	0	208	678	817	1.102	167.221	3.827
PC9	PEGFR	PARENTAL	0	209	774	816	0.211	98.657	2.727
PC9	PEGFR	PARENTAL	0	210	1225	819	0.241	149.012	2.584
PC9	PEGFR	PARENTAL	0	211	1275	831	0.651	119.24	3.021
PC9	PEGFR	PARENTAL	0	212	1029	839	1.333	110.179	2.563
PC9	PEGFR	PARENTAL	0	213	624	840	0.453	101.83	2.18
PC9	PEGFR	PARENTAL	0	214	824	840	0.481	93.092	2.407
PC9	PEGFR	PARENTAL	0	215	939	840	0.343	122.605	4.402
PC9	PEGFR	PARENTAL	0	216	1328	843	0.484	133.44	3.033
PC9	PEGFR	PARENTAL	0	217	506	841	0.215	145.699	3.289
PC9	PEGFR	PARENTAL	0	218	723	842	0.204	133.262	3.36
PC9	PEGFR	PARENTAL	0	219	980	843	0.328	117.959	2.285
PC9	PEGFR	PARENTAL	0	220	1181	851	1.371	85.683	2.363
PC9	PEGFR	PARENTAL	0	221	897	854	0.664	97.758	3.015
PC9	PEGFR	PARENTAL	0	222	1273	857	0.541	133.226	2.511
PC9	PEGFR	PARENTAL	0	223	529	870	0.499	177.352	2.98
PC9	PEGFR	PARENTAL	0	224	870	870	0.255	129.286	3.321
PC9	PEGFR	PARENTAL	0	225	1144	883	1.025	74.565	2.082
PC9	PEGFR	PARENTAL	0	226	1337	879	1.068	117.571	2.541
PC9	PEGFR	PARENTAL	0	227	774	886	0.452	58.872	1.572
PC9	PEGFR	PARENTAL	0	228	649	890	0.485	117.137	3.214
PC9	PEGFR	PARENTAL	0	229	677	887	0.341	174.653	3.197
PC9	PEGFR	PARENTAL	0	230	1011	891	0.982	117.939	3.351
PC9	PEGFR	PARENTAL	0	231	524	896	0.551	189.747	4.754
PC9	PEGFR	PARENTAL	0	232	1194	899	0.799	189.943	4.18
PC9	PEGFR	PARENTAL	0	233	827	911	0.927	99.427	2.815
PC9	PEGFR	PARENTAL	0	234	706	916	1.401	48.808	1.553
PC9	PEGFR	PARENTAL	0	235	1067	914	1.063	114.5	2.583
PC9	PEGFR	PARENTAL	0	236	1306	912	0.397	95.607	2.389
PC9	PEGFR	PARENTAL	0	237	1001	922	0.425	121.099	2.542
PC9	PEGFR	PARENTAL	0	238	1373	924	2.562	77.241	2.216
PC9	PEGFR	PARENTAL	0	239	744	922	0.205	172.679	3.88
PC9	PEGFR	PARENTAL	0	240	868	933	0.996	142.191	3.937
PC9	PEGFR	PARENTAL	0	241	502	926	0.321	150.905	2.859
PC9	PEGFR	PARENTAL	0	242	916	930	0.834	121.901	2.923
PC9	PEGFR	PARENTAL	0	243	613	934	0.682	158.31	3.132
PC9	PEGFR	PARENTAL	0	244	1129	932	0.22	126.082	2.645
PC9	PEGFR	PARENTAL	0	245	1027	938	1.124	144.228	3.042
PC9	PEGFR	PARENTAL	0	246	1248	941	0.244	163.1	5.197
PC9	PEGFR	PARENTAL	0	247	1100	946	1.154	81.112	1.954
PC9	PEGFR	PARENTAL	0	248	575	943	0.33	185.635	4.792
PC9	PEGFR	PARENTAL	0	249	648	945	1.054	210.027	3.73
PC9	PEGFR	PARENTAL	0	250	1355	954	1.749	120.593	3.675
PC9	PEGFR	PARENTAL	0	251	958	958	0.594	117.66	3.572
PC9	PEGFR	PARENTAL	0	252	1180	956	0.775	182.789	2.944
PC9	PEGFR	PARENTAL	0	253	1304	956	0.248	118.944	2.683
PC9	PEGFR	PARENTAL	0	254	1388	958	0.619	105.613	2.693
PC9	PEGFR	PARENTAL	0	255	788	969	0.713	105.392	3.101
PC9	PEGFR	PARENTAL	0	256	711	976	0.563	128.683	4.42
PC9	PEGFR	PARENTAL	0	257	848	986	1.909	173.668	5.248
PC9	PEGFR	PARENTAL	0	258	691	974	0.404	146.433	2.933
PC9	PEGFR	PARENTAL	0	259	1072	981	0.727	161.016	3.319
PC9	PEGFR	PARENTAL	0	260	1317	985	0.633	116.938	2.557
PC9	PEGFR	PARENTAL	0	261	1024	991	0.521	195.134	3.941
PC9	PEGFR	PARENTAL	0	262	1158	993	0.387	102.958	2.055
PC9	PEGFR	PARENTAL	0	263	1220	1003	0.942	76.843	2.042
PC9	PEGFR	PARENTAL	0	264	930	1007	0.957	113.941	3.28
PC9	PEGFR	PARENTAL	0	265	547	1008	0.419	222.631	4.976
PC9	PEGFR	PARENTAL	0	266	1114	1014	1.062	83.383	2.177
PC9	PEGFR	PARENTAL	0	267	1302	1018	0.831	75.625	1.604
PC9	PEGFR	PARENTAL	0	268	744	1023	1.299	98.12	2.467
PC9	PEGFR	PARENTAL	0	269	906	1024	0.7	76.92	2.249
PC9	PEGFR	PARENTAL	0	270	686	1027	1.323	91.994	2.791
PC9	PEGFR	PARENTAL	0	271	1353	1024	0.634	74.612	2.41
PC9	PEGFR	PARENTAL	0	272	1007	1028	0.817	115.844	3.824
PC9	PEGFR	PARENTAL	0	273	617	1029	0.264	104.424	4.278
PC9	PEGFR	PARENTAL	0	274	857	1029	1.182	99.997	3.016
PC9	PEGFR	PARENTAL	0	275	1051	1033	0.881	92.023	2.471
PC9	PEGFR	PARENTAL	0	276	1208	1036	0.434	92.534	1.425
PC9	PEGFR	PARENTAL	0	1	87	8	1.579	121.875	3.661
PC9	PEGFR	PARENTAL	0	2	152	14	0.954	108.732	3.972
PC9	PEGFR	PARENTAL	0	3	237	6	1.673	80.313	3.779
PC9	PEGFR	PARENTAL	0	4	319	13	2.649	157.046	4.561
PC9	PEGFR	PARENTAL	0	5	450	5	1.136	94.522	2.406
PC9	PEGFR	PARENTAL	0	6	509	6	2.382	134.625	3.525
PC9	PEGFR	PARENTAL	0	7	742	8	2.263	125.52	4.718
PC9	PEGFR	PARENTAL	0	8	841	8	4.823	176.012	7.122
PC9	PEGFR	PARENTAL	0	9	944	9	2.214	78.339	1.972
PC9	PEGFR	PARENTAL	0	10	1134	13	4.982	148.84	5.089
PC9	PEGFR	PARENTAL	0	11	1268	9	3.012	100.683	3.123
PC9	PEGFR	PARENTAL	0	12	676	11	2.664	103.74	2.53
PC9	PEGFR	PARENTAL	0	13	1300	8	1.57	226.879	6.59
PC9	PEGFR	PARENTAL	0	14	128	13	2.013	173.084	5.401
PC9	PEGFR	PARENTAL	0	15	399	13	0.547	103.982	4.012
PC9	PEGFR	PARENTAL	0	16	814	11	1.414	163.767	4.466
PC9	PEGFR	PARENTAL	0	17	1325	15	3.738	129.384	5.214
PC9	PEGFR	PARENTAL	0	18	1087	20	2.997	105.474	3.047
PC9	PEGFR	PARENTAL	0	19	1225	21	2.495	93.034	3.162
PC9	PEGFR	PARENTAL	0	20	260	13	1.727	200.199	4.668
PC9	PEGFR	PARENTAL	0	21	8	19	3.172	116.647	3.331
PC9	PEGFR	PARENTAL	0	22	1021	49	3.769	185.673	7.65
PC9	PEGFR	PARENTAL	0	23	64	37	3.208	167.911	5.929
PC9	PEGFR	PARENTAL	0	24	775	17	1.51	122.36	3.021
PC9	PEGFR	PARENTAL	0	25	614	44	6.186	181.87	9.164
PC9	PEGFR	PARENTAL	0	26	206	30	0.797	64.888	2.35
PC9	PEGFR	PARENTAL	0	27	246	29	0.68	113.802	4.447
PC9	PEGFR	PARENTAL	0	28	525	29	1.153	93.466	2.983
PC9	PEGFR	PARENTAL	0	29	1304	29	4.93	176.978	4.551
PC9	PEGFR	PARENTAL	0	30	801	28	1.468	151.761	4.695
PC9	PEGFR	PARENTAL	0	31	342	28	1.56	200.285	5.598
PC9	PEGFR	PARENTAL	0	32	439	34	2.521	139.432	3.912
PC9	PEGFR	PARENTAL	0	33	131	40	2.328	115.456	3.09
PC9	PEGFR	PARENTAL	0	34	842	42	2.575	59.27	1.401
PC9	PEGFR	PARENTAL	0	35	1373	37	1.642	83.49	2.088
PC9	PEGFR	PARENTAL	0	36	1137	38	1.857	148.656	3.295
PC9	PEGFR	PARENTAL	0	37	1072	54	1.605	104.056	3.942
PC9	PEGFR	PARENTAL	0	38	335	44	1.498	129.043	3.662
PC9	PEGFR	PARENTAL	0	39	788	55	2.547	121.18	4.461
PC9	PEGFR	PARENTAL	0	40	1325	49	2.989	112.285	2.989
PC9	PEGFR	PARENTAL	0	41	1160	44	1.413	151.038	3.234
PC9	PEGFR	PARENTAL	0	42	14	69	4.723	159.977	7.377
PC9	PEGFR	PARENTAL	0	43	951	55	1.634	56.485	2.05
PC9	PEGFR	PARENTAL	0	44	1237	49	1.63	190.972	4.334
PC9	PEGFR	PARENTAL	0	45	1262	51	1.015	76.007	2.577
PC9	PEGFR	PARENTAL	0	46	417	54	1.013	84.958	2.402
PC9	PEGFR	PARENTAL	0	47	894	58	1.046	68.26	1.922
PC9	PEGFR	PARENTAL	0	48	91	65	2.308	251.57	10.688
PC9	PEGFR	PARENTAL	0	49	1196	58	1.796	83.112	3.745
PC9	PEGFR	PARENTAL	0	50	522	60	2.203	175.391	5.074
PC9	PEGFR	PARENTAL	0	51	983	59	4.087	225.808	7.651
PC9	PEGFR	PARENTAL	0	52	251	60	0.887	115.045	2.779
PC9	PEGFR	PARENTAL	0	53	1386	65	2.325	49.531	1.897
PC9	PEGFR	PARENTAL	0	54	676	62	0.791	141.337	2.284
PC9	PEGFR	PARENTAL	0	55	321	64	2.138	182.168	4.471
PC9	PEGFR	PARENTAL	0	56	292	70	2.55	111.66	2.976
PC9	PEGFR	PARENTAL	0	57	476	70	1.451	93.413	3.144
PC9	PEGFR	PARENTAL	0	58	450	70	2.09	92.146	2.845
PC9	PEGFR	PARENTAL	0	59	30	66	1.456	183.126	6.061
PC9	PEGFR	PARENTAL	0	60	1141	74	2.077	103.216	2.728
PC9	PEGFR	PARENTAL	0	61	341	80	1.741	89.637	2.849
PC9	PEGFR	PARENTAL	0	62	577	77	2.539	141.527	4.915
PC9	PEGFR	PARENTAL	0	63	1032	77	2.971	210.202	5.423
PC9	PEGFR	PARENTAL	0	64	648	79	0.741	135.798	4.708
PC9	PEGFR	PARENTAL	0	65	721	83	1.609	80.705	1.976
PC9	PEGFR	PARENTAL	0	66	68	83	3.265	211.063	10.293
PC9	PEGFR	PARENTAL	0	67	52	95	3.567	219.555	8.772
PC9	PEGFR	PARENTAL	0	68	860	87	1.441	87.243	2.74
PC9	PEGFR	PARENTAL	0	69	1260	92	1.838	92.066	3.187
PC9	PEGFR	PARENTAL	0	70	629	86	2.284	144.192	4.853
PC9	PEGFR	PARENTAL	0	71	1174	86	0.707	104.5	3.442
PC9	PEGFR	PARENTAL	0	72	223	89	3.243	140.747	3.647
PC9	PEGFR	PARENTAL	0	73	494	87	1.621	248.11	7.872
PC9	PEGFR	PARENTAL	0	74	604	90	1.392	133.466	4.021
PC9	PEGFR	PARENTAL	0	75	156	93	1.077	67.329	2.578
PC9	PEGFR	PARENTAL	0	76	308	88	1.947	149.601	3.496
PC9	PEGFR	PARENTAL	0	77	366	92	2.283	109.863	4.253
PC9	PEGFR	PARENTAL	0	78	957	93	3.801	69.586	2.392
PC9	PEGFR	PARENTAL	0	79	1100	93	0.988	82.13	2.25
PC9	PEGFR	PARENTAL	0	80	394	95	0.621	104.15	2.884
PC9	PEGFR	PARENTAL	0	81	750	93	0.895	125.491	2.888
PC9	PEGFR	PARENTAL	0	82	1312	97	2.149	87.477	2.523
PC9	PEGFR	PARENTAL	0	83	82	91	1.341	253.227	12.281
PC9	PEGFR	PARENTAL	0	84	109	101	2.703	189.907	6.569
PC9	PEGFR	PARENTAL	0	85	986	97	2.204	152.123	4.99
PC9	PEGFR	PARENTAL	0	86	187	97	2.562	180.139	4.346
PC9	PEGFR	PARENTAL	0	87	1029	102	2.23	84.06	2.205
PC9	PEGFR	PARENTAL	0	88	260	109	3.056	138.176	4.073
PC9	PEGFR	PARENTAL	0	89	575	105	2.776	106.035	3.379
PC9	PEGFR	PARENTAL	0	90	27	113	2.594	167.118	6.666
PC9	PEGFR	PARENTAL	0	91	685	110	2.812	171.774	5.661
PC9	PEGFR	PARENTAL	0	92	723	113	4.012	113.322	2.89
PC9	PEGFR	PARENTAL	0	93	1204	114	1.26	104.394	3.039
PC9	PEGFR	PARENTAL	0	94	1230	110	1.174	198.831	4.508
PC9	PEGFR	PARENTAL	0	95	79	123	3.455	216.972	9.391
PC9	PEGFR	PARENTAL	0	96	170	112	2.369	271.484	7.469
PC9	PEGFR	PARENTAL	0	97	942	114	1.777	101.29	2.52
PC9	PEGFR	PARENTAL	0	98	6	115	2.252	84.867	3.124
PC9	PEGFR	PARENTAL	0	99	192	115	1.376	140.519	4.204
PC9	PEGFR	PARENTAL	0	100	992	121	2.763	112.497	2.771
PC9	PEGFR	PARENTAL	0	101	1357	122	1.03	71.169	2.116
PC9	PEGFR	PARENTAL	0	102	1284	126	2.398	78.671	2.245
PC9	PEGFR	PARENTAL	0	103	126	126	3.708	195.637	4.287
PC9	PEGFR	PARENTAL	0	104	304	127	2.562	73.003	2.22
PC9	PEGFR	PARENTAL	0	105	803	128	0.783	101.139	3.025
PC9	PEGFR	PARENTAL	0	106	1014	125	0.572	126.246	5.422
PC9	PEGFR	PARENTAL	0	107	364	130	1.319	125.626	3.332
PC9	PEGFR	PARENTAL	0	108	916	131	1.52	89.478	2.687
PC9	PEGFR	PARENTAL	0	109	571	134	1.276	69.895	2.705
PC9	PEGFR	PARENTAL	0	110	1079	131	2.564	164.225	5.284
PC9	PEGFR	PARENTAL	0	111	1106	132	1.965	126.693	2.914
PC9	PEGFR	PARENTAL	0	112	217	133	1.336	91.642	2.611
PC9	PEGFR	PARENTAL	0	113	154	138	1.885	84.621	3.152
PC9	PEGFR	PARENTAL	0	114	718	160	2.29	91.216	3.483
PC9	PEGFR	PARENTAL	0	115	699	132	1.498	144.297	3.944
PC9	PEGFR	PARENTAL	0	116	1233	133	1.508	90.666	2.336
PC9	PEGFR	PARENTAL	0	117	533	145	2.219	122.306	4.536
PC9	PEGFR	PARENTAL	0	118	878	135	1.817	103.694	3.175
PC9	PEGFR	PARENTAL	0	119	1155	137	1.931	112.679	3.207
PC9	PEGFR	PARENTAL	0	120	473	143	2.221	111.216	3.026
PC9	PEGFR	PARENTAL	0	121	357	149	1.359	160.949	4.856
PC9	PEGFR	PARENTAL	0	122	105	150	1.984	245.939	8.906
PC9	PEGFR	PARENTAL	0	123	275	148	1.704	138.388	3.508
PC9	PEGFR	PARENTAL	0	124	637	154	1.509	70.343	2.119
PC9	PEGFR	PARENTAL	0	125	1323	150	1.187	106.097	2.612
PC9	PEGFR	PARENTAL	0	126	946	154	2.234	172.221	3.913
PC9	PEGFR	PARENTAL	0	127	1031	151	1.693	92.197	1.876
PC9	PEGFR	PARENTAL	0	128	557	152	2.181	121.769	2.942
PC9	PEGFR	PARENTAL	0	129	763	156	1.752	161.042	4.483
PC9	PEGFR	PARENTAL	0	130	1131	157	2.859	192.79	4.999
PC9	PEGFR	PARENTAL	0	131	1057	172	2.118	72.586	2.558
PC9	PEGFR	PARENTAL	0	132	876	158	1.448	97.438	3.006
PC9	PEGFR	PARENTAL	0	133	846	161	1.018	79.566	2.47
PC9	PEGFR	PARENTAL	0	134	974	165	2.083	128.957	2.284
PC9	PEGFR	PARENTAL	0	135	126	167	2.285	263.173	7.815
PC9	PEGFR	PARENTAL	0	136	309	165	1.503	80.081	2.487
PC9	PEGFR	PARENTAL	0	137	401	166	1.958	200.022	5.951
PC9	PEGFR	PARENTAL	0	138	266	169	3.326	129.338	4.057
PC9	PEGFR	PARENTAL	0	139	1380	172	1.63	54.088	1.753
PC9	PEGFR	PARENTAL	0	140	15	171	2.984	107.532	4.064
PC9	PEGFR	PARENTAL	0	141	445	167	1.668	152.624	3.053
PC9	PEGFR	PARENTAL	0	142	89	171	1.374	131.68	3.142
PC9	PEGFR	PARENTAL	0	143	1211	188	5.725	91.697	3.138
PC9	PEGFR	PARENTAL	0	144	223	175	0.871	99.683	2.6
PC9	PEGFR	PARENTAL	0	145	355	178	1.128	96.577	2.596
PC9	PEGFR	PARENTAL	0	146	925	177	1.237	148.562	3.714
PC9	PEGFR	PARENTAL	0	147	577	178	2.108	154.516	4.134
PC9	PEGFR	PARENTAL	0	148	287	179	1.847	194.358	6.206
PC9	PEGFR	PARENTAL	0	149	595	179	2.057	101.343	3.166
PC9	PEGFR	PARENTAL	0	150	433	181	1.881	154.215	3.288
PC9	PEGFR	PARENTAL	0	151	814	182	1.828	91.26	2.772
PC9	PEGFR	PARENTAL	0	152	167	190	1.8	163.385	6.429
PC9	PEGFR	PARENTAL	0	153	538	185	1.879	144.716	5.633
PC9	PEGFR	PARENTAL	0	154	42	186	1.307	124.566	3.635
PC9	PEGFR	PARENTAL	0	155	113	185	0.981	120.373	3.674
PC9	PEGFR	PARENTAL	0	156	510	183	2.138	171.914	3.749
PC9	PEGFR	PARENTAL	0	157	944	197	3.302	120.141	4.224
PC9	PEGFR	PARENTAL	0	158	764	186	1.619	172.027	3.191
PC9	PEGFR	PARENTAL	0	159	1255	198	2.743	126.437	4.175
PC9	PEGFR	PARENTAL	0	160	396	197	1.503	119.039	3.407
PC9	PEGFR	PARENTAL	0	161	448	191	0.83	224.23	6.192
PC9	PEGFR	PARENTAL	0	162	253	202	1.891	158.987	4.111
PC9	PEGFR	PARENTAL	0	163	626	201	2.555	77.161	2.115
PC9	PEGFR	PARENTAL	0	164	305	201	1.369	248.297	7.195
PC9	PEGFR	PARENTAL	0	165	139	213	2.037	139.776	4.874
PC9	PEGFR	PARENTAL	0	166	279	207	0.953	259.259	7.054
PC9	PEGFR	PARENTAL	0	167	506	208	3.931	80.558	3.054
PC9	PEGFR	PARENTAL	0	168	574	207	2.388	128.693	5.159
PC9	PEGFR	PARENTAL	0	169	752	207	1.717	92.763	2.449
PC9	PEGFR	PARENTAL	0	170	1122	213	3.381	126.205	3.586
PC9	PEGFR	PARENTAL	0	171	531	203	4.202	238.331	9.924
PC9	PEGFR	PARENTAL	0	172	67	210	1.027	158.087	4.142
PC9	PEGFR	PARENTAL	0	173	851	209	1.595	82.415	2.365
PC9	PEGFR	PARENTAL	0	174	1289	206	1.207	136.988	3.336
PC9	PEGFR	PARENTAL	0	175	458	226	3.347	103.486	4.004
PC9	PEGFR	PARENTAL	0	176	1361	215	1.299	99.106	2.085
PC9	PEGFR	PARENTAL	0	177	43	217	1.07	189.922	5.978
PC9	PEGFR	PARENTAL	0	178	436	216	2.414	122.859	3.369
PC9	PEGFR	PARENTAL	0	179	13	219	3.231	99.901	3.157
PC9	PEGFR	PARENTAL	0	180	168	217	3.036	261.085	7.34
PC9	PEGFR	PARENTAL	0	181	533	218	1.854	164.897	4.311
PC9	PEGFR	PARENTAL	0	182	190	219	2.017	113.166	3.21
PC9	PEGFR	PARENTAL	0	183	993	223	1.008	68.65	2.409
PC9	PEGFR	PARENTAL	0	184	1318	225	1.686	65.147	2.236
PC9	PEGFR	PARENTAL	0	185	656	230	1.18	105.131	3.18
PC9	PEGFR	PARENTAL	0	186	893	229	1.738	103.583	3.299
PC9	PEGFR	PARENTAL	0	187	1208	226	1.381	58.499	2.033
PC9	PEGFR	PARENTAL	0	188	326	226	1.288	88.313	1.846
PC9	PEGFR	PARENTAL	0	189	799	231	2.344	103.997	2.372
PC9	PEGFR	PARENTAL	0	190	1258	237	2.091	148.505	3.013
PC9	PEGFR	PARENTAL	0	191	938	231	2.021	115.7	2.628
PC9	PEGFR	PARENTAL	0	192	77	234	1.62	114.765	3.674
PC9	PEGFR	PARENTAL	0	193	1023	251	2.542	133.294	3.931
PC9	PEGFR	PARENTAL	0	194	1073	236	3.178	98.964	3.152
PC9	PEGFR	PARENTAL	0	195	1050	238	1.573	101.834	2.777
PC9	PEGFR	PARENTAL	0	196	1111	236	1.506	129.399	3.044
PC9	PEGFR	PARENTAL	0	197	58	236	2.398	263.846	8.974
PC9	PEGFR	PARENTAL	0	198	38	238	1.964	239.498	5.932
PC9	PEGFR	PARENTAL	0	199	1161	240	1.004	92.542	2.664
PC9	PEGFR	PARENTAL	0	200	382	244	2.943	103.4	3.089
PC9	PEGFR	PARENTAL	0	201	180	245	0.938	95.973	3.153
PC9	PEGFR	PARENTAL	0	202	245	247	2.266	81.232	2.49
PC9	PEGFR	PARENTAL	0	203	711	245	1.088	44.389	1.467
PC9	PEGFR	PARENTAL	0	204	767	245	1.586	151.256	4.468
PC9	PEGFR	PARENTAL	0	205	594	246	2.278	101.782	3.182
PC9	PEGFR	PARENTAL	0	206	116	244	1.192	134.265	3.599
PC9	PEGFR	PARENTAL	0	207	524	244	1.912	150.795	6.998
PC9	PEGFR	PARENTAL	0	208	495	247	2.826	176.315	5.986
PC9	PEGFR	PARENTAL	0	209	924	254	2.286	117.315	4.452
PC9	PEGFR	PARENTAL	0	210	210	252	1.775	104.739	3.523
PC9	PEGFR	PARENTAL	0	211	860	261	1.481	49.902	2.045
PC9	PEGFR	PARENTAL	0	212	985	257	1.182	116.894	3.476
PC9	PEGFR	PARENTAL	0	213	283	262	1.069	57.629	1.755
PC9	PEGFR	PARENTAL	0	214	365	259	2.247	187.135	5.094
PC9	PEGFR	PARENTAL	0	215	571	264	2.811	78.892	2.387
PC9	PEGFR	PARENTAL	0	216	71	274	2.176	103.758	3.205
PC9	PEGFR	PARENTAL	0	217	888	263	4.313	169.673	5.181
PC9	PEGFR	PARENTAL	0	218	1175	262	1.591	108.059	2.814
PC9	PEGFR	PARENTAL	0	219	1242	264	1.621	122.852	3.21
PC9	PEGFR	PARENTAL	0	220	30	265	1.446	119.857	3.764
PC9	PEGFR	PARENTAL	0	221	1305	282	3.029	135.509	4.505
PC9	PEGFR	PARENTAL	0	222	1066	268	1.217	80.663	2.7
PC9	PEGFR	PARENTAL	0	223	778	271	1.427	89.746	3.005
PC9	PEGFR	PARENTAL	0	224	1118	267	0.948	192.915	5.212
PC9	PEGFR	PARENTAL	0	225	352	274	1.043	106.288	3.16
PC9	PEGFR	PARENTAL	0	226	431	273	0.851	92.81	3.167
PC9	PEGFR	PARENTAL	0	227	381	276	2.33	118.321	4.088
PC9	PEGFR	PARENTAL	0	228	1142	278	2.247	101.774	2.388
PC9	PEGFR	PARENTAL	0	229	692	282	1.773	70.617	2.021
PC9	PEGFR	PARENTAL	0	230	1364	282	2.027	101.339	2.839
PC9	PEGFR	PARENTAL	0	231	1257	281	0.761	148.368	4.474
PC9	PEGFR	PARENTAL	0	232	157	283	0.959	153.713	3.47
PC9	PEGFR	PARENTAL	0	233	888	289	4.069	112.145	3.664
PC9	PEGFR	PARENTAL	0	234	456	285	0.941	143.207	3.686
PC9	PEGFR	PARENTAL	0	235	1112	287	1.497	74.093	2.762
PC9	PEGFR	PARENTAL	0	236	6	290	1.96	124.027	3.012
PC9	PEGFR	PARENTAL	0	237	33	294	2.974	179.439	5.735
PC9	PEGFR	PARENTAL	0	238	437	291	2.684	206.033	5.951
PC9	PEGFR	PARENTAL	0	239	184	295	2.25	123.945	3.971
PC9	PEGFR	PARENTAL	0	240	235	296	1.534	116.569	2.6
PC9	PEGFR	PARENTAL	0	241	290	298	1.236	91.241	2.475
PC9	PEGFR	PARENTAL	0	242	1211	302	2.35	62.423	2.102
PC9	PEGFR	PARENTAL	0	243	1000	300	1.452	69.551	2.188
PC9	PEGFR	PARENTAL	0	244	535	299	3.681	94.717	3.389
PC9	PEGFR	PARENTAL	0	245	972	301	1.196	67.248	2.566
PC9	PEGFR	PARENTAL	0	246	513	304	0.923	84.958	2.416
PC9	PEGFR	PARENTAL	0	247	733	301	1.348	98.508	2.583
PC9	PEGFR	PARENTAL	0	248	360	302	0.976	178.173	4.884
PC9	PEGFR	PARENTAL	0	249	123	307	1.902	112.321	2.864
PC9	PEGFR	PARENTAL	0	250	908	303	1.717	107.958	3.141
PC9	PEGFR	PARENTAL	0	251	420	305	1.431	81.896	2.368
PC9	PEGFR	PARENTAL	0	252	1047	313	1.783	80.68	2.91
PC9	PEGFR	PARENTAL	0	253	874	316	3.236	78.839	3.151
PC9	PEGFR	PARENTAL	0	254	249	324	1.892	149.185	5.21
PC9	PEGFR	PARENTAL	0	255	149	323	3.047	159.881	5.068
PC9	PEGFR	PARENTAL	0	256	1121	323	2.219	77.01	2.475
PC9	PEGFR	PARENTAL	0	257	623	319	1.317	70.16	1.892
PC9	PEGFR	PARENTAL	0	258	220	334	2.747	210.718	8.855
PC9	PEGFR	PARENTAL	0	259	1281	320	1.37	125.492	4.627
PC9	PEGFR	PARENTAL	0	260	348	323	2.855	103.272	3.655
PC9	PEGFR	PARENTAL	0	261	957	320	1.666	118.951	3.818
PC9	PEGFR	PARENTAL	0	262	560	326	2.103	89.687	2.746
PC9	PEGFR	PARENTAL	0	263	670	319	1.356	137.46	3.523
PC9	PEGFR	PARENTAL	0	264	742	323	0.873	80.443	2.742
PC9	PEGFR	PARENTAL	0	265	172	324	2.946	97.696	3.647
PC9	PEGFR	PARENTAL	0	266	934	325	2.169	76.082	2.963
PC9	PEGFR	PARENTAL	0	267	1316	328	2.693	82.239	2.008
PC9	PEGFR	PARENTAL	0	268	292	329	1.321	123.255	4.028
PC9	PEGFR	PARENTAL	0	269	915	331	1.572	132.191	3.709
PC9	PEGFR	PARENTAL	0	270	995	329	1.808	137.193	5.055
PC9	PEGFR	PARENTAL	0	271	1081	330	2.743	131.083	4.428
PC9	PEGFR	PARENTAL	0	272	475	329	1.272	132.887	2.843
PC9	PEGFR	PARENTAL	0	273	819	333	1.302	68.643	2.133
PC9	PEGFR	PARENTAL	0	274	194	335	0.895	148.079	5.586
PC9	PEGFR	PARENTAL	0	275	455	339	0.897	69.972	2.369
PC9	PEGFR	PARENTAL	0	276	84	340	2.232	80.985	2.018
PC9	PEGFR	PARENTAL	0	277	651	333	1.459	187.923	4.332
PC9	PEGFR	PARENTAL	0	278	1181	340	3.777	139.026	7.363
PC9	PEGFR	PARENTAL	0	279	855	338	1.666	96.948	2.497
PC9	PEGFR	PARENTAL	0	280	409	342	1.436	101.531	2.518
PC9	PEGFR	PARENTAL	0	281	779	342	1.369	99.956	2.509
PC9	PEGFR	PARENTAL	0	282	1205	343	1.805	110.852	3.074
PC9	PEGFR	PARENTAL	0	283	1352	343	2.142	146.106	4.605
PC9	PEGFR	PARENTAL	0	284	883	344	1.587	104.357	2.747
PC9	PEGFR	PARENTAL	0	285	989	346	3.793	149.592	5.238
PC9	PEGFR	PARENTAL	0	286	1253	351	1.436	37.208	1.822
PC9	PEGFR	PARENTAL	0	287	1124	353	2.175	114.032	3.168
PC9	PEGFR	PARENTAL	0	288	171	349	3.733	153.903	6.86
PC9	PEGFR	PARENTAL	0	289	582	352	0.706	99.23	3.862
PC9	PEGFR	PARENTAL	0	290	294	352	1.868	109.318	4.051
PC9	PEGFR	PARENTAL	0	291	802	354	1.639	83.813	2.572
PC9	PEGFR	PARENTAL	0	292	342	352	1.554	82.477	2.412
PC9	PEGFR	PARENTAL	0	293	673	360	2.727	81.143	2.745
PC9	PEGFR	PARENTAL	0	294	830	358	1.592	63.38	2.363
PC9	PEGFR	PARENTAL	0	295	212	359	1.893	237.175	6.925
PC9	PEGFR	PARENTAL	0	296	975	360	1.93	78.177	2.433
PC9	PEGFR	PARENTAL	0	297	141	365	2.927	86.736	2.521
PC9	PEGFR	PARENTAL	0	298	28	362	1.054	96.23	3.256
PC9	PEGFR	PARENTAL	0	299	1157	363	2.319	97.745	2.578
PC9	PEGFR	PARENTAL	0	300	1013	360	1.351	162.562	4.074
PC9	PEGFR	PARENTAL	0	301	635	365	1.439	97.539	2.615
PC9	PEGFR	PARENTAL	0	302	935	364	1.354	103.422	3.498
PC9	PEGFR	PARENTAL	0	303	1072	367	2.454	97.159	2.533
PC9	PEGFR	PARENTAL	0	304	1180	360	4.684	208.101	5.472
PC9	PEGFR	PARENTAL	0	305	512	366	1.155	227.836	5.545
PC9	PEGFR	PARENTAL	0	306	312	369	2.346	88.399	2.747
PC9	PEGFR	PARENTAL	0	307	369	369	1.033	94.578	3.014
PC9	PEGFR	PARENTAL	0	308	240	380	3.832	202.468	9.566
PC9	PEGFR	PARENTAL	0	309	1212	370	2.117	183.927	3.273
PC9	PEGFR	PARENTAL	0	310	1300	373	2.071	131.204	3.656
PC9	PEGFR	PARENTAL	0	311	82	377	2.338	85.078	2.267
PC9	PEGFR	PARENTAL	0	312	894	386	2.768	113.076	3.871
PC9	PEGFR	PARENTAL	0	313	266	376	2.057	129.311	3.816
PC9	PEGFR	PARENTAL	0	314	595	380	1.986	87.586	2.902
PC9	PEGFR	PARENTAL	0	315	1004	376	0.944	80.828	3.247
PC9	PEGFR	PARENTAL	0	316	1194	374	3.75	269.918	6.444
PC9	PEGFR	PARENTAL	0	317	1123	379	1.85	66.923	2.088
PC9	PEGFR	PARENTAL	0	318	915	379	3.048	213.415	8.214
PC9	PEGFR	PARENTAL	0	319	14	393	2.811	114.48	4.257
PC9	PEGFR	PARENTAL	0	320	721	383	1.18	107.161	2.85
PC9	PEGFR	PARENTAL	0	321	764	389	2.103	105.756	3.515
PC9	PEGFR	PARENTAL	0	322	1173	388	2.007	125.726	4.805
PC9	PEGFR	PARENTAL	0	323	177	385	1.713	87.871	3.25
PC9	PEGFR	PARENTAL	0	324	689	397	2.227	74.123	3.259
PC9	PEGFR	PARENTAL	0	325	1371	394	2.701	93.259	3.066
PC9	PEGFR	PARENTAL	0	326	201	395	3.056	149.923	5.423
PC9	PEGFR	PARENTAL	0	327	483	391	2.103	138.311	4.171
PC9	PEGFR	PARENTAL	0	328	1247	388	1.944	88.886	3.066
PC9	PEGFR	PARENTAL	0	329	1324	391	2.472	67.318	2.409
PC9	PEGFR	PARENTAL	0	330	138	392	2.47	152.943	5.619
PC9	PEGFR	PARENTAL	0	331	301	394	1.455	182.312	8.52
PC9	PEGFR	PARENTAL	0	332	1197	394	4.048	172.792	4.597
PC9	PEGFR	PARENTAL	0	333	1231	396	2.016	158.156	3.571
PC9	PEGFR	PARENTAL	0	334	404	400	2.242	83.484	2.568
PC9	PEGFR	PARENTAL	0	335	461	403	1.369	64.118	2.034
PC9	PEGFR	PARENTAL	0	336	160	402	2.243	288.578	9.782
PC9	PEGFR	PARENTAL	0	337	364	403	0.961	111.891	3.503
PC9	PEGFR	PARENTAL	0	338	952	416	2.36	82.255	3.177
PC9	PEGFR	PARENTAL	0	339	716	404	1.733	149.567	4.301
PC9	PEGFR	PARENTAL	0	340	496	411	0.771	94.26	3.116
PC9	PEGFR	PARENTAL	0	341	743	406	1.779	214.571	4.488
PC9	PEGFR	PARENTAL	0	342	58	412	2.033	149.57	4.034
PC9	PEGFR	PARENTAL	0	343	843	409	1.925	91.93	2.616
PC9	PEGFR	PARENTAL	0	344	251	409	1.329	241.724	5.84
PC9	PEGFR	PARENTAL	0	345	324	412	3.471	108.755	4.081
PC9	PEGFR	PARENTAL	0	346	807	421	1.539	97.301	3.259
PC9	PEGFR	PARENTAL	0	347	1249	414	3.922	162.858	4.981
PC9	PEGFR	PARENTAL	0	348	285	434	3.257	146.229	5.673
PC9	PEGFR	PARENTAL	0	349	379	416	0.926	245.94	5.539
PC9	PEGFR	PARENTAL	0	350	622	438	2.683	99.092	3.678
PC9	PEGFR	PARENTAL	0	351	179	422	3.605	105.488	3.307
PC9	PEGFR	PARENTAL	0	352	219	417	0.539	289.979	8.628
PC9	PEGFR	PARENTAL	0	353	127	418	2.185	200.801	2.844
PC9	PEGFR	PARENTAL	0	354	539	422	2.576	122.055	4.087
PC9	PEGFR	PARENTAL	0	355	559	421	0.881	79.531	3.592
PC9	PEGFR	PARENTAL	0	356	96	427	1.509	154.076	4.734
PC9	PEGFR	PARENTAL	0	357	1081	427	1.173	52.337	1.47
PC9	PEGFR	PARENTAL	0	358	1205	434	4.753	92.594	2.431
PC9	PEGFR	PARENTAL	0	359	778	423	2.552	148.485	5.366
PC9	PEGFR	PARENTAL	0	360	410	430	1.809	167.441	4.409
PC9	PEGFR	PARENTAL	0	361	905	434	2.645	119.483	4.248
PC9	PEGFR	PARENTAL	0	362	1233	428	0.782	88.71	2.528
PC9	PEGFR	PARENTAL	0	363	150	431	0.601	193.172	7.322
PC9	PEGFR	PARENTAL	0	364	739	428	1.722	170.009	4.336
PC9	PEGFR	PARENTAL	0	365	1025	437	1.133	71.785	2.635
PC9	PEGFR	PARENTAL	0	366	1124	436	2.552	73.284	1.882
PC9	PEGFR	PARENTAL	0	367	252	437	1.638	96.761	2.764
PC9	PEGFR	PARENTAL	0	368	767	434	2.059	87.401	4.232
PC9	PEGFR	PARENTAL	0	369	865	439	1.505	53.647	2.364
PC9	PEGFR	PARENTAL	0	370	474	439	2.193	98.541	2.86
PC9	PEGFR	PARENTAL	0	371	1270	438	1.961	101.295	3.216
PC9	PEGFR	PARENTAL	0	372	311	436	1.76	182.612	3.766
PC9	PEGFR	PARENTAL	0	373	829	441	1.61	74.748	2.403
PC9	PEGFR	PARENTAL	0	374	1330	440	1.369	84.348	2.008
PC9	PEGFR	PARENTAL	0	375	660	451	1.077	56.76	2.41
PC9	PEGFR	PARENTAL	0	376	340	447	0.724	94.044	2.786
PC9	PEGFR	PARENTAL	0	377	719	448	1.302	56.802	1.841
PC9	PEGFR	PARENTAL	0	378	204	459	1.853	73.406	1.946
PC9	PEGFR	PARENTAL	0	379	572	449	1.849	109.479	3.151
PC9	PEGFR	PARENTAL	0	380	1171	450	1.333	79.845	2.305
PC9	PEGFR	PARENTAL	0	381	381	455	1.572	45.705	1.868
PC9	PEGFR	PARENTAL	0	382	947	455	2.976	87.163	3.033
PC9	PEGFR	PARENTAL	0	383	1389	457	1.189	82.957	1.454
PC9	PEGFR	PARENTAL	0	384	1052	459	1.45	79.857	2.78
PC9	PEGFR	PARENTAL	0	385	138	472	2.21	142.813	5.115
PC9	PEGFR	PARENTAL	0	386	449	459	1.864	88.351	3.38
PC9	PEGFR	PARENTAL	0	387	550	461	1.191	95.098	2.938
PC9	PEGFR	PARENTAL	0	388	877	458	1.883	156.627	3.568
PC9	PEGFR	PARENTAL	0	389	32	473	2.697	133.428	4.695
PC9	PEGFR	PARENTAL	0	390	510	462	0.956	89.674	2.769
PC9	PEGFR	PARENTAL	0	391	1276	467	3.49	97.664	2.61
PC9	PEGFR	PARENTAL	0	392	1354	477	5.056	158.812	5.427
PC9	PEGFR	PARENTAL	0	393	1079	469	0.801	67.65	2.931
PC9	PEGFR	PARENTAL	0	394	772	468	1.812	70.588	2.35
PC9	PEGFR	PARENTAL	0	395	807	466	1.604	120.011	3.005
PC9	PEGFR	PARENTAL	0	396	107	469	1.46	188.905	5.085
PC9	PEGFR	PARENTAL	0	397	371	472	1.127	177.304	5.777
PC9	PEGFR	PARENTAL	0	398	1006	485	2.308	84.836	3.947
PC9	PEGFR	PARENTAL	0	399	62	480	3.035	120.051	4.26
PC9	PEGFR	PARENTAL	0	400	403	479	2.81	100.473	4.335
PC9	PEGFR	PARENTAL	0	401	464	481	1.996	76.454	2.588
PC9	PEGFR	PARENTAL	0	402	750	481	1.477	81.142	2.611
PC9	PEGFR	PARENTAL	0	403	931	481	1.478	141.697	3.101
PC9	PEGFR	PARENTAL	0	404	1384	482	6.276	255.061	11.899
PC9	PEGFR	PARENTAL	0	405	88	496	2.859	244.006	10.847
PC9	PEGFR	PARENTAL	0	406	255	491	1.789	139.516	5.369
PC9	PEGFR	PARENTAL	0	407	1059	492	1.87	135.512	3.98
PC9	PEGFR	PARENTAL	0	408	772	495	1.412	64.309	2.708
PC9	PEGFR	PARENTAL	0	409	825	497	2.61	70.687	2.631
PC9	PEGFR	PARENTAL	0	410	312	497	1.186	97.899	3.502
PC9	PEGFR	PARENTAL	0	411	377	491	2.172	184.234	4.34
PC9	PEGFR	PARENTAL	0	412	1299	491	0.476	158.311	3.991
PC9	PEGFR	PARENTAL	0	413	557	497	2.548	156.003	5.127
PC9	PEGFR	PARENTAL	0	414	131	495	1.526	243.049	8.967
PC9	PEGFR	PARENTAL	0	415	690	501	2.345	53.736	2.023
PC9	PEGFR	PARENTAL	0	416	499	505	2.245	133.683	4.954
PC9	PEGFR	PARENTAL	0	417	529	496	2.08	116.727	4.7
PC9	PEGFR	PARENTAL	0	418	1133	496	0.604	100.244	2.87
PC9	PEGFR	PARENTAL	0	419	994	522	3.026	139.646	6.306
PC9	PEGFR	PARENTAL	0	420	10	498	0.89	171.809	6.076
PC9	PEGFR	PARENTAL	0	421	278	499	1.163	109.524	3.551
PC9	PEGFR	PARENTAL	0	422	391	503	1.797	87.134	2.668
PC9	PEGFR	PARENTAL	0	423	432	501	0.612	176.35	4.262
PC9	PEGFR	PARENTAL	0	424	1187	504	1.911	93.495	2.466
PC9	PEGFR	PARENTAL	0	425	1383	507	3.445	108.592	4.432
PC9	PEGFR	PARENTAL	0	426	62	510	4.235	136.509	4.304
PC9	PEGFR	PARENTAL	0	427	155	508	0.803	126.936	3.582
PC9	PEGFR	PARENTAL	0	428	638	510	0.637	111.725	3.228
PC9	PEGFR	PARENTAL	0	429	1333	510	1.313	94.728	2.163
PC9	PEGFR	PARENTAL	0	430	1035	518	2.989	142.37	5.559
PC9	PEGFR	PARENTAL	0	431	108	508	1.732	188.87	4.984
PC9	PEGFR	PARENTAL	0	432	1241	523	3.87	75.824	3.31
PC9	PEGFR	PARENTAL	0	433	934	526	3.527	157.63	6.522
PC9	PEGFR	PARENTAL	0	434	599	515	1.592	78.397	2.304
PC9	PEGFR	PARENTAL	0	435	1267	516	2.318	102.497	3.002
PC9	PEGFR	PARENTAL	0	436	853	522	2.028	80.84	2.884
PC9	PEGFR	PARENTAL	0	437	212	524	2.018	68.512	2.007
PC9	PEGFR	PARENTAL	0	438	797	523	1.16	45.271	1.72
PC9	PEGFR	PARENTAL	0	439	965	522	2.223	188.721	6.809
PC9	PEGFR	PARENTAL	0	440	38	520	1.421	183.631	3.337
PC9	PEGFR	PARENTAL	0	441	1216	534	2.692	88.419	3.058
PC9	PEGFR	PARENTAL	0	442	449	527	1.463	91.512	3.196
PC9	PEGFR	PARENTAL	0	443	728	524	2.195	59.42	2.01
PC9	PEGFR	PARENTAL	0	444	1140	524	2.813	92.733	2.045
PC9	PEGFR	PARENTAL	0	445	542	543	2.001	134.078	5.198
PC9	PEGFR	PARENTAL	0	446	704	531	1.937	87.916	3.462
PC9	PEGFR	PARENTAL	0	447	1284	543	3.606	176.691	4.952
PC9	PEGFR	PARENTAL	0	448	1091	541	1.411	64.439	2.224
PC9	PEGFR	PARENTAL	0	449	1382	535	3.155	74.063	2.067
PC9	PEGFR	PARENTAL	0	450	912	535	1.462	76.059	2.54
PC9	PEGFR	PARENTAL	0	451	344	535	0.648	80.321	2.651
PC9	PEGFR	PARENTAL	0	452	93	541	1.57	83.029	2.163
PC9	PEGFR	PARENTAL	0	453	609	539	1.113	65.993	2.171
PC9	PEGFR	PARENTAL	0	454	414	543	2.797	109.876	3.393
PC9	PEGFR	PARENTAL	0	455	1159	548	3.246	172.802	6.707
PC9	PEGFR	PARENTAL	0	456	961	547	2.426	219.242	5.501
PC9	PEGFR	PARENTAL	0	457	749	558	3.951	142.389	5.385
PC9	PEGFR	PARENTAL	0	458	297	552	0.762	84.461	2.364
PC9	PEGFR	PARENTAL	0	459	503	555	0.921	79.322	2.708
PC9	PEGFR	PARENTAL	0	460	210	558	2.405	65.147	2.387
PC9	PEGFR	PARENTAL	0	461	690	555	3.247	71.141	2.42
PC9	PEGFR	PARENTAL	0	462	872	558	1.963	83.653	2.351
PC9	PEGFR	PARENTAL	0	463	1253	558	1.934	138.734	3.57
PC9	PEGFR	PARENTAL	0	464	946	561	1.35	111.095	4.956
PC9	PEGFR	PARENTAL	0	465	1321	563	2.796	106.062	2.31
PC9	PEGFR	PARENTAL	0	466	39	562	1.59	99.929	2.634
PC9	PEGFR	PARENTAL	0	467	1381	566	1.281	118.087	3.881
PC9	PEGFR	PARENTAL	0	468	816	567	2.713	60.67	2.099
PC9	PEGFR	PARENTAL	0	469	159	568	1.818	187.387	5.391
PC9	PEGFR	PARENTAL	0	470	733	599	4.688	205.534	10.463
PC9	PEGFR	PARENTAL	0	471	975	570	3.302	89.05	2.54
PC9	PEGFR	PARENTAL	0	472	333	566	1.184	89.702	3.395
PC9	PEGFR	PARENTAL	0	473	386	574	2.983	109.144	3.708
PC9	PEGFR	PARENTAL	0	474	423	573	2.808	127.309	4.668
PC9	PEGFR	PARENTAL	0	475	449	573	1.234	87.431	3.109
PC9	PEGFR	PARENTAL	0	476	619	572	0.777	56.52	2.309
PC9	PEGFR	PARENTAL	0	477	1039	574	1.759	67.59	1.591
PC9	PEGFR	PARENTAL	0	478	1168	579	1.983	88.291	3.249
PC9	PEGFR	PARENTAL	0	479	848	572	1.493	63.136	2.351
PC9	PEGFR	PARENTAL	0	480	1123	572	1.044	88.015	2.537
PC9	PEGFR	PARENTAL	0	481	893	575	2.666	173.889	5.495
PC9	PEGFR	PARENTAL	0	482	1298	589	2.914	94.764	3.224
PC9	PEGFR	PARENTAL	0	483	351	577	1.104	157.941	3.528
PC9	PEGFR	PARENTAL	0	484	1206	583	1.413	86.075	3.013
PC9	PEGFR	PARENTAL	0	485	1359	586	1.926	49.298	1.766
PC9	PEGFR	PARENTAL	0	486	940	585	1.558	69.511	2.427
PC9	PEGFR	PARENTAL	0	487	1234	582	2.048	72.717	1.918
PC9	PEGFR	PARENTAL	0	488	69	588	1.747	80.509	2.49
PC9	PEGFR	PARENTAL	0	489	762	589	5.136	138.471	4.608
PC9	PEGFR	PARENTAL	0	490	409	594	1.988	111.758	4.537
PC9	PEGFR	PARENTAL	0	491	700	587	1.421	143.209	2.917
PC9	PEGFR	PARENTAL	0	492	260	590	1.235	88.31	2.287
PC9	PEGFR	PARENTAL	0	493	1267	590	3.692	83.3	2.341
PC9	PEGFR	PARENTAL	0	494	792	590	1.458	109.623	2.5
PC9	PEGFR	PARENTAL	0	495	913	592	2.44	71.585	3.312
PC9	PEGFR	PARENTAL	0	496	118	594	1.033	57.949	1.951
PC9	PEGFR	PARENTAL	0	497	324	592	1.465	83.056	2.52
PC9	PEGFR	PARENTAL	0	498	512	597	1.843	83.037	2.642
PC9	PEGFR	PARENTAL	0	499	589	590	0.423	146.35	4.185
PC9	PEGFR	PARENTAL	0	500	6	594	0.702	80.715	2.54
PC9	PEGFR	PARENTAL	0	501	373	596	1.822	198.56	5.842
PC9	PEGFR	PARENTAL	0	502	549	604	1.959	84.604	2.486
PC9	PEGFR	PARENTAL	0	503	189	608	1.523	100.131	3.061
PC9	PEGFR	PARENTAL	0	504	1194	603	1.836	132.059	5.009
PC9	PEGFR	PARENTAL	0	505	392	605	1.946	189.837	6.212
PC9	PEGFR	PARENTAL	0	506	899	624	2.817	144.194	4.759
PC9	PEGFR	PARENTAL	0	507	45	612	2.373	123.478	3.835
PC9	PEGFR	PARENTAL	0	508	612	609	0.546	108	4.424
PC9	PEGFR	PARENTAL	0	509	1071	625	2.225	66.312	2.387
PC9	PEGFR	PARENTAL	0	510	655	620	2.277	75.838	2.872
PC9	PEGFR	PARENTAL	0	511	774	616	5.357	116.678	3.631
PC9	PEGFR	PARENTAL	0	512	839	615	1.348	73.124	2.271
PC9	PEGFR	PARENTAL	0	513	356	618	1.956	120.415	4.671
PC9	PEGFR	PARENTAL	0	514	1160	619	1.423	52.132	1.747
PC9	PEGFR	PARENTAL	0	515	230	623	2.4	143.269	4.2
PC9	PEGFR	PARENTAL	0	516	1223	620	1.141	94.178	2.069
PC9	PEGFR	PARENTAL	0	517	722	624	2.504	173.285	5.246
PC9	PEGFR	PARENTAL	0	518	1285	626	2.036	102.836	3.043
PC9	PEGFR	PARENTAL	0	519	317	625	1.375	71.846	2.009
PC9	PEGFR	PARENTAL	0	520	252	625	1.786	93.987	2.554
PC9	PEGFR	PARENTAL	0	521	697	623	2.203	129.56	2.69
PC9	PEGFR	PARENTAL	0	522	985	639	2.209	104.011	3.444
PC9	PEGFR	PARENTAL	0	523	478	626	2.101	97.792	2.567
PC9	PEGFR	PARENTAL	0	524	12	633	2.1	116.264	5.448
PC9	PEGFR	PARENTAL	0	525	870	628	2.762	76.787	2.832
PC9	PEGFR	PARENTAL	0	526	128	636	1.459	100.721	3.119
PC9	PEGFR	PARENTAL	0	527	407	633	2.296	205.952	5.662
PC9	PEGFR	PARENTAL	0	528	503	632	2.428	140.391	2.766
PC9	PEGFR	PARENTAL	0	529	1192	634	1.442	80.276	1.793
PC9	PEGFR	PARENTAL	0	530	174	635	1.235	127.663	2.899
PC9	PEGFR	PARENTAL	0	531	1353	638	1.277	85.841	3.048
PC9	PEGFR	PARENTAL	0	532	770	638	3.766	158.301	3.921
PC9	PEGFR	PARENTAL	0	533	847	648	4.447	128.16	4.42
PC9	PEGFR	PARENTAL	0	534	536	645	2.867	94.822	3.196
PC9	PEGFR	PARENTAL	0	535	1331	642	4.381	122.181	5.505
PC9	PEGFR	PARENTAL	0	536	1122	644	3.878	139.96	4.873
PC9	PEGFR	PARENTAL	0	537	674	650	2.152	105.251	3.829
PC9	PEGFR	PARENTAL	0	538	788	645	1.535	153.787	4.76
PC9	PEGFR	PARENTAL	0	539	226	648	2.85	143.462	4.28
PC9	PEGFR	PARENTAL	0	540	237	671	2.917	151.517	4.554
PC9	PEGFR	PARENTAL	0	541	287	651	0.85	79.477	2.51
PC9	PEGFR	PARENTAL	0	542	440	651	1.126	106.153	2.743
PC9	PEGFR	PARENTAL	0	543	745	674	2.572	155.614	6.311
PC9	PEGFR	PARENTAL	0	544	388	655	1.241	99.163	2.786
PC9	PEGFR	PARENTAL	0	545	1145	651	1.813	130.589	3.161
PC9	PEGFR	PARENTAL	0	546	588	655	0.363	97.533	1.907
PC9	PEGFR	PARENTAL	0	547	703	659	1.706	60.556	2.078
PC9	PEGFR	PARENTAL	0	548	1372	660	2.619	72.896	2.186
PC9	PEGFR	PARENTAL	0	549	506	660	3.489	117.173	4.489
PC9	PEGFR	PARENTAL	0	550	467	663	1.241	79.566	3.08
PC9	PEGFR	PARENTAL	0	551	800	676	3.072	95.458	4.347
PC9	PEGFR	PARENTAL	0	552	924	672	2.837	136.662	5.121
PC9	PEGFR	PARENTAL	0	553	1268	670	1.373	104.013	3.57
PC9	PEGFR	PARENTAL	0	554	53	673	2.023	73.362	2.196
PC9	PEGFR	PARENTAL	0	555	208	667	1.406	145.145	4.822
PC9	PEGFR	PARENTAL	0	556	1322	674	2.966	160.388	5.654
PC9	PEGFR	PARENTAL	0	557	107	672	1.788	107.829	3.017
PC9	PEGFR	PARENTAL	0	558	1111	679	2.356	53.45	2.159
PC9	PEGFR	PARENTAL	0	559	1230	675	2.351	161.872	5.622
PC9	PEGFR	PARENTAL	0	560	1167	674	2.137	55.343	2.195
PC9	PEGFR	PARENTAL	0	561	978	678	1.218	77.667	2.503
PC9	PEGFR	PARENTAL	0	562	310	680	0.839	84.007	2.917
PC9	PEGFR	PARENTAL	0	563	1352	679	6.641	156.357	10.161
PC9	PEGFR	PARENTAL	0	564	553	684	0.911	121.548	3.132
PC9	PEGFR	PARENTAL	0	565	1201	684	3.571	83.884	2.863
PC9	PEGFR	PARENTAL	0	566	1022	686	1.415	87.532	3.676
PC9	PEGFR	PARENTAL	0	567	346	692	2.363	120.161	4.607
PC9	PEGFR	PARENTAL	0	568	413	688	1.737	121.213	3.452
PC9	PEGFR	PARENTAL	0	569	672	686	1.805	77.323	2.586
PC9	PEGFR	PARENTAL	0	570	871	692	2.845	133.192	4.546
PC9	PEGFR	PARENTAL	0	571	187	695	2.696	127.62	4.339
PC9	PEGFR	PARENTAL	0	572	1052	694	2.144	114.572	3.332
PC9	PEGFR	PARENTAL	0	573	1375	691	2.748	152.887	4.421
PC9	PEGFR	PARENTAL	0	574	494	696	2.229	98.074	3.158
PC9	PEGFR	PARENTAL	0	575	1342	697	4.261	201.565	7.233
PC9	PEGFR	PARENTAL	0	576	1250	701	2.527	85.544	2.67
PC9	PEGFR	PARENTAL	0	577	109	699	2.657	105.143	3.052
PC9	PEGFR	PARENTAL	0	578	773	699	1.907	80.815	2.622
PC9	PEGFR	PARENTAL	0	579	599	697	1.145	83.142	2.252
PC9	PEGFR	PARENTAL	0	580	259	708	1.385	134.478	3.853
PC9	PEGFR	PARENTAL	0	581	1149	710	3.318	118.405	3.946
PC9	PEGFR	PARENTAL	0	582	659	706	1.762	84.327	2.325
PC9	PEGFR	PARENTAL	0	583	1225	705	1.297	140.697	4.226
PC9	PEGFR	PARENTAL	0	584	363	711	2	51.785	1.944
PC9	PEGFR	PARENTAL	0	585	828	712	2.015	90.631	3.147
PC9	PEGFR	PARENTAL	0	586	917	714	1.923	91.128	2.74
PC9	PEGFR	PARENTAL	0	587	859	720	3.58	133.983	4.821
PC9	PEGFR	PARENTAL	0	588	702	716	1.377	59.701	1.471
PC9	PEGFR	PARENTAL	0	589	42	723	1.221	68.753	2.063
PC9	PEGFR	PARENTAL	0	590	1039	722	2.616	67.964	2.421
PC9	PEGFR	PARENTAL	0	591	799	724	2.368	114.95	3.475
PC9	PEGFR	PARENTAL	0	592	987	722	1.415	75.328	2.183
PC9	PEGFR	PARENTAL	0	593	189	725	1.369	142.383	4.388
PC9	PEGFR	PARENTAL	0	594	282	723	0.986	146.1	3.89
PC9	PEGFR	PARENTAL	0	595	133	729	1.093	100.701	2.448
PC9	PEGFR	PARENTAL	0	596	1353	727	0.882	83.351	2.306
PC9	PEGFR	PARENTAL	0	597	101	726	1.547	246.14	4.856
PC9	PEGFR	PARENTAL	0	598	491	731	1.363	69.803	2.45
PC9	PEGFR	PARENTAL	0	599	576	727	0.78	145.993	2.917
PC9	PEGFR	PARENTAL	0	600	1075	737	2.689	133.53	5.053
PC9	PEGFR	PARENTAL	0	601	407	735	0.79	79.126	2.285
PC9	PEGFR	PARENTAL	0	602	373	737	2.519	170.877	5.619
PC9	PEGFR	PARENTAL	0	603	87	748	2.946	194.698	6.435
PC9	PEGFR	PARENTAL	0	604	879	738	1.265	72.332	2.733
PC9	PEGFR	PARENTAL	0	605	1229	735	1.166	95.001	2.267
PC9	PEGFR	PARENTAL	0	606	1282	736	0.752	105.902	2.596
PC9	PEGFR	PARENTAL	0	607	227	735	1.376	195.938	4.173
PC9	PEGFR	PARENTAL	0	608	840	738	1.322	89.955	2.905
PC9	PEGFR	PARENTAL	0	609	1011	737	2.285	127.988	3.035
PC9	PEGFR	PARENTAL	0	610	320	749	1.475	63.807	2.447
PC9	PEGFR	PARENTAL	0	611	516	746	2.357	114.766	4.152
PC9	PEGFR	PARENTAL	0	612	729	744	1.434	69.316	2.269
PC9	PEGFR	PARENTAL	0	613	774	746	1.441	58.251	2.2
PC9	PEGFR	PARENTAL	0	614	952	746	1.03	68.584	2.509
PC9	PEGFR	PARENTAL	0	615	449	746	1.018	72.624	2.498
PC9	PEGFR	PARENTAL	0	616	1387	748	1.876	96.25	2.175
PC9	PEGFR	PARENTAL	0	617	354	748	1.629	137.245	3.351
PC9	PEGFR	PARENTAL	0	618	64	748	2.703	140.884	6.826
PC9	PEGFR	PARENTAL	0	619	592	748	1.085	55.503	2.195
PC9	PEGFR	PARENTAL	0	620	642	755	1.628	89.129	2.504
PC9	PEGFR	PARENTAL	0	621	673	753	0.985	91.802	2.912
PC9	PEGFR	PARENTAL	0	622	907	756	1.232	85.048	2.492
PC9	PEGFR	PARENTAL	0	623	44	755	2.544	144.534	4.18
PC9	PEGFR	PARENTAL	0	624	200	757	0.468	146.662	3.805
PC9	PEGFR	PARENTAL	0	625	226	754	2.245	330.136	8.667
PC9	PEGFR	PARENTAL	0	626	1006	758	1.345	111.331	3.675
PC9	PEGFR	PARENTAL	0	627	246	763	1.593	61.793	2.384
PC9	PEGFR	PARENTAL	0	628	1172	761	1.803	60.787	1.544
PC9	PEGFR	PARENTAL	0	629	532	757	1.748	153.901	8.116
PC9	PEGFR	PARENTAL	0	630	1028	759	2.423	124.841	2.835
PC9	PEGFR	PARENTAL	0	631	15	763	1.41	99.913	2.963
PC9	PEGFR	PARENTAL	0	632	928	761	1.756	122.842	3.559
PC9	PEGFR	PARENTAL	0	633	970	768	1.219	62.507	2.14
PC9	PEGFR	PARENTAL	0	634	69	770	2.686	198.424	5.665
PC9	PEGFR	PARENTAL	0	635	132	775	2.096	74.497	2.131
PC9	PEGFR	PARENTAL	0	636	1343	773	2.453	59.902	2.153
PC9	PEGFR	PARENTAL	0	637	363	771	1.47	328.403	12.29
PC9	PEGFR	PARENTAL	0	638	1219	775	1.752	91.909	2.605
PC9	PEGFR	PARENTAL	0	639	408	776	1.42	106.991	4.031
PC9	PEGFR	PARENTAL	0	640	543	775	1.997	145.306	6.008
PC9	PEGFR	PARENTAL	0	641	509	786	2.792	149.758	5.927
PC9	PEGFR	PARENTAL	0	642	587	781	2.598	50.999	2.299
PC9	PEGFR	PARENTAL	0	643	449	780	0.863	87.668	2.786
PC9	PEGFR	PARENTAL	0	644	803	784	1.724	122.834	4.027
PC9	PEGFR	PARENTAL	0	645	854	778	2	102.647	2.445
PC9	PEGFR	PARENTAL	0	646	1042	777	1.319	78.769	2.861
PC9	PEGFR	PARENTAL	0	647	49	781	1.749	87.004	2.499
PC9	PEGFR	PARENTAL	0	648	879	782	1.48	85.175	2.322
PC9	PEGFR	PARENTAL	0	649	377	787	0.86	73.561	2.485
PC9	PEGFR	PARENTAL	0	650	1004	785	1.204	119.381	2.945
PC9	PEGFR	PARENTAL	0	651	1252	791	1.621	92.378	2.972
PC9	PEGFR	PARENTAL	0	652	93	788	1.591	146.771	3.263
PC9	PEGFR	PARENTAL	0	653	561	792	2.278	225.243	5.779
PC9	PEGFR	PARENTAL	0	654	195	800	1.571	70.662	2.366
PC9	PEGFR	PARENTAL	0	655	339	798	2.485	113.668	3.321
PC9	PEGFR	PARENTAL	0	656	1216	802	1.605	80.317	2.348
PC9	PEGFR	PARENTAL	0	657	169	800	1.091	94.275	2.581
PC9	PEGFR	PARENTAL	0	658	691	798	0.389	80.731	3.212
PC9	PEGFR	PARENTAL	0	659	111	803	0.602	134.563	5.184
PC9	PEGFR	PARENTAL	0	660	1112	802	1.153	70.259	2.133
PC9	PEGFR	PARENTAL	0	661	974	807	1.612	62.609	2.119
PC9	PEGFR	PARENTAL	0	662	293	811	1.567	75.36	2.352
PC9	PEGFR	PARENTAL	0	663	922	805	0.989	68.469	1.7
PC9	PEGFR	PARENTAL	0	664	1370	808	0.904	63.546	2.087
PC9	PEGFR	PARENTAL	0	665	585	810	1.566	61.635	2.323
PC9	PEGFR	PARENTAL	0	666	823	806	1.113	105.509	2.553
PC9	PEGFR	PARENTAL	0	667	521	812	2.085	82.215	2.042
PC9	PEGFR	PARENTAL	0	668	12	814	1.078	86.429	3.147
PC9	PEGFR	PARENTAL	0	669	233	816	1.971	90.186	2.848
PC9	PEGFR	PARENTAL	0	670	1317	814	1.548	77.943	2.941
PC9	PEGFR	PARENTAL	0	671	550	824	2.41	173.207	5.85
PC9	PEGFR	PARENTAL	0	672	1286	828	1.929	53.035	1.974
PC9	PEGFR	PARENTAL	0	673	1029	832	2.835	84.827	2.483
PC9	PEGFR	PARENTAL	0	674	1128	831	1.051	100.221	2.483
PC9	PEGFR	PARENTAL	0	675	961	827	1.504	142.238	3.072
PC9	PEGFR	PARENTAL	0	676	655	833	2.087	119.22	3.497
PC9	PEGFR	PARENTAL	0	677	90	831	1.324	114.31	3.471
PC9	PEGFR	PARENTAL	0	678	1314	831	1.933	158.244	4.722
PC9	PEGFR	PARENTAL	0	679	433	840	2.724	62.779	1.892
PC9	PEGFR	PARENTAL	0	680	488	847	1.616	95.53	3.069
PC9	PEGFR	PARENTAL	0	681	782	841	2.356	136.009	4.38
PC9	PEGFR	PARENTAL	0	682	1057	842	1.926	74.744	2.498
PC9	PEGFR	PARENTAL	0	683	1192	843	1.087	81.305	2.176
PC9	PEGFR	PARENTAL	0	684	847	843	1.111	56.687	1.806
PC9	PEGFR	PARENTAL	0	685	75	848	1.391	133.825	4.546
PC9	PEGFR	PARENTAL	0	686	164	850	1.488	53.248	1.573
PC9	PEGFR	PARENTAL	0	687	537	847	2.875	132.223	4.548
PC9	PEGFR	PARENTAL	0	688	898	857	2	90.148	2.588
PC9	PEGFR	PARENTAL	0	689	370	850	4.057	91.852	2.758
PC9	PEGFR	PARENTAL	0	690	622	853	2.166	81.267	2.404
PC9	PEGFR	PARENTAL	0	691	711	881	3.044	120.414	4.163
PC9	PEGFR	PARENTAL	0	692	229	853	1.244	117.511	3.493
PC9	PEGFR	PARENTAL	0	693	803	854	1.558	91.444	2.323
PC9	PEGFR	PARENTAL	0	694	1347	856	1.752	52.984	1.554
PC9	PEGFR	PARENTAL	0	695	1096	856	1.209	90.804	1.938
PC9	PEGFR	PARENTAL	0	696	267	859	3.004	118.573	3.481
PC9	PEGFR	PARENTAL	0	697	408	860	1.251	44.624	1.814
PC9	PEGFR	PARENTAL	0	698	945	858	1.466	84.606	2.209
PC9	PEGFR	PARENTAL	0	699	1218	863	1.809	110.473	3.438
PC9	PEGFR	PARENTAL	0	700	38	860	1.088	165.615	4.801
PC9	PEGFR	PARENTAL	0	701	348	857	1.768	102.02	3.676
PC9	PEGFR	PARENTAL	0	702	558	864	1.399	84.069	2.916
PC9	PEGFR	PARENTAL	0	703	530	867	1.06	142.902	4.009
PC9	PEGFR	PARENTAL	0	704	1161	869	0.972	50.719	1.704
PC9	PEGFR	PARENTAL	0	705	908	871	1.732	124.886	3.548
PC9	PEGFR	PARENTAL	0	706	187	874	2.462	123.483	4.094
PC9	PEGFR	PARENTAL	0	707	104	875	1.449	147.716	5.384
PC9	PEGFR	PARENTAL	0	708	8	876	2.866	163.095	5.246
PC9	PEGFR	PARENTAL	0	709	304	883	2.572	177.025	7.092
PC9	PEGFR	PARENTAL	0	710	597	877	1.582	101.959	2.808
PC9	PEGFR	PARENTAL	0	711	1125	882	0.966	70.419	2.35
PC9	PEGFR	PARENTAL	0	712	160	882	1.481	101.564	3.25
PC9	PEGFR	PARENTAL	0	713	1324	881	2.601	160.887	4.247
PC9	PEGFR	PARENTAL	0	714	855	879	1.199	224.172	6.73
PC9	PEGFR	PARENTAL	0	715	570	886	1.496	102.737	1.969
PC9	PEGFR	PARENTAL	0	716	279	894	3	216.712	8.5
PC9	PEGFR	PARENTAL	0	717	1256	897	2.91	146.405	5.842
PC9	PEGFR	PARENTAL	0	718	1300	884	2.149	91.775	2.511
PC9	PEGFR	PARENTAL	0	719	854	894	1.671	126.389	4.289
PC9	PEGFR	PARENTAL	0	720	810	889	1.55	82.771	2.87
PC9	PEGFR	PARENTAL	0	721	958	892	2.327	99.503	3.741
PC9	PEGFR	PARENTAL	0	722	887	890	1.541	155.548	3.251
PC9	PEGFR	PARENTAL	0	723	1276	888	3.051	171.373	5.216
PC9	PEGFR	PARENTAL	0	724	1358	891	3.05	139.35	4.757
PC9	PEGFR	PARENTAL	0	725	993	891	1.125	86.142	2.58
PC9	PEGFR	PARENTAL	0	726	62	896	0.887	123.212	3.189
PC9	PEGFR	PARENTAL	0	727	1068	901	0.919	74.334	3.131
PC9	PEGFR	PARENTAL	0	728	99	904	1.036	155.071	5.83
PC9	PEGFR	PARENTAL	0	729	1332	908	3.693	96.893	2.989
PC9	PEGFR	PARENTAL	0	730	257	910	2.455	82.501	2.657
PC9	PEGFR	PARENTAL	0	731	323	908	2.576	155.331	5.631
PC9	PEGFR	PARENTAL	0	732	791	906	0.918	115.933	2.504
PC9	PEGFR	PARENTAL	0	733	372	909	1.838	119.335	4.023
PC9	PEGFR	PARENTAL	0	734	1293	912	2.765	219.312	6.785
PC9	PEGFR	PARENTAL	0	735	26	916	1.563	87.562	2.372
PC9	PEGFR	PARENTAL	0	736	1136	917	2.803	116.344	3.354
PC9	PEGFR	PARENTAL	0	737	946	914	1.442	77.819	2.355
PC9	PEGFR	PARENTAL	0	738	439	919	0.987	107	4.304
PC9	PEGFR	PARENTAL	0	739	909	919	1.622	102.425	2.178
PC9	PEGFR	PARENTAL	0	740	341	927	1.126	141.891	3.502
PC9	PEGFR	PARENTAL	0	741	475	937	2.256	91.277	3.235
PC9	PEGFR	PARENTAL	0	742	64	928	0.401	149.147	4.101
PC9	PEGFR	PARENTAL	0	743	511	930	2.676	95.219	3.078
PC9	PEGFR	PARENTAL	0	744	103	930	2.678	226.395	7.319
PC9	PEGFR	PARENTAL	0	745	181	929	1.695	95.106	2.03
PC9	PEGFR	PARENTAL	0	746	628	926	0.545	139.182	3.53
PC9	PEGFR	PARENTAL	0	747	1004	933	1.783	64.713	2.2
PC9	PEGFR	PARENTAL	0	748	1036	929	1.227	87.055	2.536
PC9	PEGFR	PARENTAL	0	749	311	928	1.283	164.416	3.533
PC9	PEGFR	PARENTAL	0	750	1179	932	0.926	108.719	2.712
PC9	PEGFR	PARENTAL	0	751	381	935	2.498	87.561	3.103
PC9	PEGFR	PARENTAL	0	752	431	940	3.441	163.624	5.912
PC9	PEGFR	PARENTAL	0	753	853	931	1.029	70.576	2.227
PC9	PEGFR	PARENTAL	0	754	758	939	1.418	97.128	3.637
PC9	PEGFR	PARENTAL	0	755	221	936	1.901	141.692	4.213
PC9	PEGFR	PARENTAL	0	756	144	946	2.841	172.273	6.059
PC9	PEGFR	PARENTAL	0	757	1348	935	2.357	177.462	3.546
PC9	PEGFR	PARENTAL	0	758	894	939	0.789	97.866	3.638
PC9	PEGFR	PARENTAL	0	759	4	940	1.745	85.709	4.176
PC9	PEGFR	PARENTAL	0	760	1150	943	1.881	80.269	2.526
PC9	PEGFR	PARENTAL	0	761	1381	945	2.126	91.824	3.124
PC9	PEGFR	PARENTAL	0	762	1328	941	2.387	221.23	5.238
PC9	PEGFR	PARENTAL	0	763	1308	949	2.159	107.477	3.118
PC9	PEGFR	PARENTAL	0	764	635	951	0.999	86.763	2.59
PC9	PEGFR	PARENTAL	0	765	583	956	1.768	47.353	1.656
PC9	PEGFR	PARENTAL	0	766	1082	953	1.423	97.043	2.342
PC9	PEGFR	PARENTAL	0	767	930	956	0.544	109.946	2.98
PC9	PEGFR	PARENTAL	0	768	198	961	1.765	143.345	4.715
PC9	PEGFR	PARENTAL	0	769	265	959	1.15	85.264	2.665
PC9	PEGFR	PARENTAL	0	770	529	962	1.094	57.852	1.84
PC9	PEGFR	PARENTAL	0	771	821	966	1.068	72.216	2.479
PC9	PEGFR	PARENTAL	0	772	1265	962	2.658	89.819	3.595
PC9	PEGFR	PARENTAL	0	773	1063	963	1.6	137.963	3.967
PC9	PEGFR	PARENTAL	0	774	1230	966	2.404	89.735	2.74
PC9	PEGFR	PARENTAL	0	775	781	970	1.609	80.094	2.543
PC9	PEGFR	PARENTAL	0	776	887	972	1.882	99.745	3.122
PC9	PEGFR	PARENTAL	0	777	385	969	2.395	189.698	6.443
PC9	PEGFR	PARENTAL	0	778	696	969	1.419	84.613	2.509
PC9	PEGFR	PARENTAL	0	779	1004	987	1.531	119.854	3.527
PC9	PEGFR	PARENTAL	0	780	48	975	1.088	85.66	2.426
PC9	PEGFR	PARENTAL	0	781	449	975	2.408	161.145	5.297
PC9	PEGFR	PARENTAL	0	782	136	976	0.613	164.945	4.502
PC9	PEGFR	PARENTAL	0	783	967	979	1.21	53.289	2.094
PC9	PEGFR	PARENTAL	0	784	358	980	2.323	123.734	3.946
PC9	PEGFR	PARENTAL	0	785	481	998	2.595	128.338	4.384
PC9	PEGFR	PARENTAL	0	786	1378	993	3.858	111.798	4.218
PC9	PEGFR	PARENTAL	0	787	1180	990	1.697	77.335	2.675
PC9	PEGFR	PARENTAL	0	788	298	982	1.418	100.944	3.162
PC9	PEGFR	PARENTAL	0	789	1277	983	0.961	106.884	2.649
PC9	PEGFR	PARENTAL	0	790	669	992	3.09	102.713	4.029
PC9	PEGFR	PARENTAL	0	791	219	998	2.78	159.563	5.239
PC9	PEGFR	PARENTAL	0	792	254	991	1.824	163.626	5.14
PC9	PEGFR	PARENTAL	0	793	871	990	2.256	79.592	2.558
PC9	PEGFR	PARENTAL	0	794	599	991	0.866	56.311	1.799
PC9	PEGFR	PARENTAL	0	795	992	990	2.788	167.693	7.252
PC9	PEGFR	PARENTAL	0	796	714	994	3.292	102.842	4.004
PC9	PEGFR	PARENTAL	0	797	550	1009	0.938	80.224	3.02
PC9	PEGFR	PARENTAL	0	798	305	1015	3.523	127.869	4.896
PC9	PEGFR	PARENTAL	0	799	89	1009	1.846	80.614	2.27
PC9	PEGFR	PARENTAL	0	800	1344	1006	1.178	78.577	3.679
PC9	PEGFR	PARENTAL	0	801	405	1008	1.186	107.676	3.254
PC9	PEGFR	PARENTAL	0	802	1095	1018	3.078	93.181	3.58
PC9	PEGFR	PARENTAL	0	803	1037	1012	1.014	137.743	3.639
PC9	PEGFR	PARENTAL	0	804	174	1020	1.93	137.566	4.061
PC9	PEGFR	PARENTAL	0	805	361	1016	1.902	50.645	1.826
PC9	PEGFR	PARENTAL	0	806	733	1023	3.245	102.988	4.206
PC9	PEGFR	PARENTAL	0	807	1200	1016	0.922	122.888	3.382
PC9	PEGFR	PARENTAL	0	808	1160	1023	3.08	118.479	4.523
PC9	PEGFR	PARENTAL	0	809	260	1015	0.816	248.606	7.203
PC9	PEGFR	PARENTAL	0	810	1333	1025	1.279	126.134	4.865
PC9	PEGFR	PARENTAL	0	811	695	1021	1.121	172.431	3.367
PC9	PEGFR	PARENTAL	0	812	860	1027	1.78	78.224	2.854
PC9	PEGFR	PARENTAL	0	813	1251	1027	2.353	89.623	2.98
PC9	PEGFR	PARENTAL	0	814	453	1028	2.198	81.987	3.466
PC9	PEGFR	PARENTAL	0	815	653	1028	3.43	81.834	3.04
PC9	PEGFR	PARENTAL	0	816	8	1030	2.469	130.672	7.095
PC9	PEGFR	PARENTAL	0	817	1061	1033	2.058	99.278	4.444
PC9	PEGFR	PARENTAL	0	818	825	1033	1.057	82.174	1.835
PC9	PEGFR	PARENTAL	0	819	1027	1034	2.904	164.894	8.816
PC9	PEGFR	PARENTAL	0	820	1385	1034	1.102	59.104	2.355
PC9	PEGFR	PARENTAL	0	821	105	1035	1.138	98.438	2.832
PC9	PEGFR	PARENTAL	0	822	945	1035	2.262	78.59	1.932
PC9	PEGFR	PARENTAL	0	823	990	1035	1.809	163.359	3.59
PC9	PEGFR	PARENTAL	0	824	892	1036	1.879	51.517	2.297
PC9	PEGFR	PARENTAL	0	1	210	6	1.7	79.774	2.097
PC9	PEGFR	PARENTAL	0	2	337	5	1.91	166.881	5.009
PC9	PEGFR	PARENTAL	0	3	373	6	2.675	246.094	8.397
PC9	PEGFR	PARENTAL	0	4	405	3	1.047	118.596	1.858
PC9	PEGFR	PARENTAL	0	5	468	10	1.554	169.998	6.855
PC9	PEGFR	PARENTAL	0	6	656	7	1.712	68.115	2.628
PC9	PEGFR	PARENTAL	0	7	795	9	1.178	63.9	2.24
PC9	PEGFR	PARENTAL	0	8	880	9	1.063	76.998	2.548
PC9	PEGFR	PARENTAL	0	9	985	8	1.522	75.921	2.241
PC9	PEGFR	PARENTAL	0	10	1174	11	2.319	61.796	2.003
PC9	PEGFR	PARENTAL	0	11	1220	4	1.426	194.324	3.907
PC9	PEGFR	PARENTAL	0	12	1292	8	1.792	277.457	12.29
PC9	PEGFR	PARENTAL	0	13	518	11	1.585	108.114	3.461
PC9	PEGFR	PARENTAL	0	14	1339	35	2.363	135.508	4.726
PC9	PEGFR	PARENTAL	0	15	314	21	1.701	74.803	2.166
PC9	PEGFR	PARENTAL	0	16	82	19	0.436	85.44	2.608
PC9	PEGFR	PARENTAL	0	17	146	20	1.223	117.58	2.84
PC9	PEGFR	PARENTAL	0	18	1111	15	1.987	200.402	4.687
PC9	PEGFR	PARENTAL	0	19	1256	15	2.146	195.517	7.788
PC9	PEGFR	PARENTAL	0	20	591	21	1.736	125.332	3.538
PC9	PEGFR	PARENTAL	0	21	630	19	1.105	86.004	2.676
PC9	PEGFR	PARENTAL	0	22	1090	22	2.429	126.362	4.688
PC9	PEGFR	PARENTAL	0	23	364	26	2.16	91.921	2.996
PC9	PEGFR	PARENTAL	0	24	693	27	2.344	96.609	2.775
PC9	PEGFR	PARENTAL	0	25	1279	24	1.299	131.863	4.891
PC9	PEGFR	PARENTAL	0	26	1241	24	1.066	275.99	8.365
PC9	PEGFR	PARENTAL	0	27	495	24	1.978	142.154	3.257
PC9	PEGFR	PARENTAL	0	28	33	32	1.312	106.479	3.047
PC9	PEGFR	PARENTAL	0	29	248	34	0.849	103.083	3.041
PC9	PEGFR	PARENTAL	0	30	742	29	1.323	144.314	2.869
PC9	PEGFR	PARENTAL	0	31	1118	31	2.56	197.182	8.422
PC9	PEGFR	PARENTAL	0	32	835	37	1.367	112.467	3.62
PC9	PEGFR	PARENTAL	0	33	951	33	0.787	82.658	2.812
PC9	PEGFR	PARENTAL	0	34	1373	34	2.155	117.065	3.564
PC9	PEGFR	PARENTAL	0	35	721	37	1.166	90.077	2.912
PC9	PEGFR	PARENTAL	0	36	1050	40	1.987	83.174	2.358
PC9	PEGFR	PARENTAL	0	37	516	39	2.414	96.501	3.66
PC9	PEGFR	PARENTAL	0	38	419	43	1.295	91.879	2.731
PC9	PEGFR	PARENTAL	0	39	1222	46	3	90.355	3.083
PC9	PEGFR	PARENTAL	0	40	896	43	0.619	87.973	3.051
PC9	PEGFR	PARENTAL	0	41	127	47	1.485	137.226	4.189
PC9	PEGFR	PARENTAL	0	42	774	48	1.047	49.689	1.768
PC9	PEGFR	PARENTAL	0	43	573	56	2.413	154.263	4.77
PC9	PEGFR	PARENTAL	0	44	1250	54	3.242	183.009	6.558
PC9	PEGFR	PARENTAL	0	45	58	52	0.812	166.565	5.657
PC9	PEGFR	PARENTAL	0	46	1127	46	2.09	240.592	8.321
PC9	PEGFR	PARENTAL	0	47	1293	60	2.514	110.005	3.33
PC9	PEGFR	PARENTAL	0	48	1013	51	0.913	99.472	2.777
PC9	PEGFR	PARENTAL	0	49	1152	52	1.496	65.464	2.134
PC9	PEGFR	PARENTAL	0	50	273	53	1.535	109.811	2.904
PC9	PEGFR	PARENTAL	0	51	219	55	1.374	187.329	3.282
PC9	PEGFR	PARENTAL	0	52	1099	69	2.282	267.691	9.08
PC9	PEGFR	PARENTAL	0	53	1379	77	2.923	127.157	4.8
PC9	PEGFR	PARENTAL	0	54	197	66	2.562	123.196	4.04
PC9	PEGFR	PARENTAL	0	55	516	62	2.625	237.401	7.35
PC9	PEGFR	PARENTAL	0	56	954	61	0.39	85.971	3.551
PC9	PEGFR	PARENTAL	0	57	680	62	1.681	153.785	3.086
PC9	PEGFR	PARENTAL	0	58	541	67	3.591	120.109	3.102
PC9	PEGFR	PARENTAL	0	59	892	69	1.259	74.593	2.359
PC9	PEGFR	PARENTAL	0	60	498	68	1.063	164.71	4.642
PC9	PEGFR	PARENTAL	0	61	732	76	2.209	90.09	2.898
PC9	PEGFR	PARENTAL	0	62	1241	66	2.169	201.596	4.087
PC9	PEGFR	PARENTAL	0	63	842	75	1.763	78.809	2.378
PC9	PEGFR	PARENTAL	0	64	280	73	1.17	183.286	4.126
PC9	PEGFR	PARENTAL	0	65	700	73	0.947	150.661	3.829
PC9	PEGFR	PARENTAL	0	66	1131	75	2.834	153.269	4.785
PC9	PEGFR	PARENTAL	0	67	604	79	1.038	108.317	2.729
PC9	PEGFR	PARENTAL	0	68	301	95	1.459	110.417	3.331
PC9	PEGFR	PARENTAL	0	69	462	86	0.742	58.203	1.923
PC9	PEGFR	PARENTAL	0	70	225	98	3.315	178.703	6.316
PC9	PEGFR	PARENTAL	0	71	521	95	3.325	229.202	7.43
PC9	PEGFR	PARENTAL	0	72	1294	85	3.926	280.557	9.108
PC9	PEGFR	PARENTAL	0	73	157	91	0.867	71.882	2.433
PC9	PEGFR	PARENTAL	0	74	355	88	1.202	111.472	2.776
PC9	PEGFR	PARENTAL	0	75	678	84	0.709	131.499	4.736
PC9	PEGFR	PARENTAL	0	76	951	93	1.122	146.016	3.587
PC9	PEGFR	PARENTAL	0	77	649	93	1.156	159.844	4.734
PC9	PEGFR	PARENTAL	0	78	1023	94	1.469	73.126	2.624
PC9	PEGFR	PARENTAL	0	79	329	92	1.355	192.003	5.027
PC9	PEGFR	PARENTAL	0	80	917	95	1.581	91.785	2.236
PC9	PEGFR	PARENTAL	0	81	1189	98	0.982	65.602	1.981
PC9	PEGFR	PARENTAL	0	82	1125	106	3.023	152.454	5.346
PC9	PEGFR	PARENTAL	0	83	1265	99	1.314	104.028	2.934
PC9	PEGFR	PARENTAL	0	84	98	103	3.396	142.816	4.568
PC9	PEGFR	PARENTAL	0	85	577	101	1.111	88.481	2.179
PC9	PEGFR	PARENTAL	0	86	1083	105	3.58	143.519	4.623
PC9	PEGFR	PARENTAL	0	87	1315	107	0.794	102.637	3.584
PC9	PEGFR	PARENTAL	0	88	787	112	2.255	98.91	3.187
PC9	PEGFR	PARENTAL	0	89	431	109	0.693	67.914	2.2
PC9	PEGFR	PARENTAL	0	90	190	112	1.824	121.999	3.302
PC9	PEGFR	PARENTAL	0	91	1234	109	1.095	67.006	2.327
PC9	PEGFR	PARENTAL	0	92	860	110	1.242	104.434	2.819
PC9	PEGFR	PARENTAL	0	93	539	112	1.14	168.566	4.007
PC9	PEGFR	PARENTAL	0	94	618	109	0.866	170.552	3.758
PC9	PEGFR	PARENTAL	0	95	43	119	3.539	182.415	7.254
PC9	PEGFR	PARENTAL	0	96	261	120	1.169	141.668	4.027
PC9	PEGFR	PARENTAL	0	97	320	117	1.634	127.401	4.304
PC9	PEGFR	PARENTAL	0	98	69	120	1.926	121.048	3.721
PC9	PEGFR	PARENTAL	0	99	1291	119	1.688	100.706	2.869
PC9	PEGFR	PARENTAL	0	100	648	123	2.382	140.276	4.887
PC9	PEGFR	PARENTAL	0	101	971	127	1.739	73.728	2.184
PC9	PEGFR	PARENTAL	0	102	492	123	0.552	126.102	3.426
PC9	PEGFR	PARENTAL	0	103	14	133	1.484	169.059	4.13
PC9	PEGFR	PARENTAL	0	104	108	128	3.193	122.526	4.531
PC9	PEGFR	PARENTAL	0	105	593	132	2.421	92.273	2.697
PC9	PEGFR	PARENTAL	0	106	1056	131	1.99	91.891	2.872
PC9	PEGFR	PARENTAL	0	107	863	133	2.338	83.214	2.925
PC9	PEGFR	PARENTAL	0	108	1144	129	0.486	167.467	4.475
PC9	PEGFR	PARENTAL	0	109	1345	138	1.606	89.696	3.072
PC9	PEGFR	PARENTAL	0	110	446	136	0.938	124.908	4.523
PC9	PEGFR	PARENTAL	0	111	546	137	2.158	101.407	3.859
PC9	PEGFR	PARENTAL	0	112	237	135	0.622	129.333	3.985
PC9	PEGFR	PARENTAL	0	113	732	149	1.941	141.762	4.633
PC9	PEGFR	PARENTAL	0	114	921	139	0.845	89.543	2.845
PC9	PEGFR	PARENTAL	0	115	375	140	1.423	125.022	2.933
PC9	PEGFR	PARENTAL	0	116	313	140	1.47	94.364	2.876
PC9	PEGFR	PARENTAL	0	117	751	140	0.537	155.312	6.006
PC9	PEGFR	PARENTAL	0	118	813	139	1.701	135.499	4.166
PC9	PEGFR	PARENTAL	0	119	54	140	0.861	245.568	5.088
PC9	PEGFR	PARENTAL	0	120	81	143	0.815	162.834	5.455
PC9	PEGFR	PARENTAL	0	121	1175	151	1.297	108.037	3.29
PC9	PEGFR	PARENTAL	0	122	633	150	1.178	84.865	3.58
PC9	PEGFR	PARENTAL	0	123	209	151	2.062	156.103	4.815
PC9	PEGFR	PARENTAL	0	124	670	153	1.078	69.432	2.289
PC9	PEGFR	PARENTAL	0	125	817	151	2.196	156.67	5.194
PC9	PEGFR	PARENTAL	0	126	1296	155	0.856	160.509	3.313
PC9	PEGFR	PARENTAL	0	127	1213	160	2.003	147.479	4.36
PC9	PEGFR	PARENTAL	0	128	1320	160	1.912	110.555	3.735
PC9	PEGFR	PARENTAL	0	129	438	167	1.511	76.392	2.391
PC9	PEGFR	PARENTAL	0	130	104	164	1.973	115.46	4.321
PC9	PEGFR	PARENTAL	0	131	182	165	1.641	145.428	4.817
PC9	PEGFR	PARENTAL	0	132	292	162	2.643	137.845	3.807
PC9	PEGFR	PARENTAL	0	133	547	165	1.21	64.552	2.32
PC9	PEGFR	PARENTAL	0	134	1050	170	1.761	77.803	2.411
PC9	PEGFR	PARENTAL	0	135	864	169	2.124	100.092	2.931
PC9	PEGFR	PARENTAL	0	136	389	167	0.914	87.261	1.857
PC9	PEGFR	PARENTAL	0	137	823	177	1.88	115.727	3.753
PC9	PEGFR	PARENTAL	0	138	710	175	1.725	132.034	5.18
PC9	PEGFR	PARENTAL	0	139	319	171	1.572	234.879	5.438
PC9	PEGFR	PARENTAL	0	140	970	184	1.283	49.483	1.93
PC9	PEGFR	PARENTAL	0	141	1020	178	1.047	87.828	2.827
PC9	PEGFR	PARENTAL	0	142	1099	185	1.375	117.988	3.515
PC9	PEGFR	PARENTAL	0	143	209	177	2.521	211.02	6.203
PC9	PEGFR	PARENTAL	0	144	1281	182	0.67	81.229	2.352
PC9	PEGFR	PARENTAL	0	145	594	182	1.375	181.693	4.006
PC9	PEGFR	PARENTAL	0	146	920	187	1.095	86.03	2.641
PC9	PEGFR	PARENTAL	0	147	334	182	0.99	211.29	4.82
PC9	PEGFR	PARENTAL	0	148	1376	196	1.881	140.016	4.225
PC9	PEGFR	PARENTAL	0	149	728	189	2.844	127.119	4.818
PC9	PEGFR	PARENTAL	0	150	1159	189	1.45	75.088	2.292
PC9	PEGFR	PARENTAL	0	151	1241	192	1.362	82.089	3.054
PC9	PEGFR	PARENTAL	0	152	303	193	2.401	85.312	3.134
PC9	PEGFR	PARENTAL	0	153	86	192	1.307	109.439	3.738
PC9	PEGFR	PARENTAL	0	154	209	195	1.068	73.229	2.541
PC9	PEGFR	PARENTAL	0	155	492	194	1.354	133.456	3.53
PC9	PEGFR	PARENTAL	0	156	31	204	2.403	132.24	4.261
PC9	PEGFR	PARENTAL	0	157	549	201	1.646	77.041	2.428
PC9	PEGFR	PARENTAL	0	158	999	198	2.142	93.195	2.899
PC9	PEGFR	PARENTAL	0	159	575	200	1.355	140.94	3.714
PC9	PEGFR	PARENTAL	0	160	608	202	0.928	95.669	3.505
PC9	PEGFR	PARENTAL	0	161	1073	203	2.027	178.967	6.19
PC9	PEGFR	PARENTAL	0	162	823	206	1.72	140.8	3.561
PC9	PEGFR	PARENTAL	0	163	1114	206	1.522	139.758	3.661
PC9	PEGFR	PARENTAL	0	164	99	211	0.933	211.96	6.638
PC9	PEGFR	PARENTAL	0	165	285	210	1.914	160.673	3.612
PC9	PEGFR	PARENTAL	0	166	728	214	3.443	135.193	3.721
PC9	PEGFR	PARENTAL	0	167	925	217	0.493	113.124	3.413
PC9	PEGFR	PARENTAL	0	168	178	217	2.076	179.625	6.165
PC9	PEGFR	PARENTAL	0	169	420	220	2.59	109.27	5.191
PC9	PEGFR	PARENTAL	0	170	462	225	1.143	118.186	3.47
PC9	PEGFR	PARENTAL	0	171	890	219	1.353	92.338	2.178
PC9	PEGFR	PARENTAL	0	172	1048	222	1.734	62.311	1.794
PC9	PEGFR	PARENTAL	0	173	645	231	1.992	51.92	1.667
PC9	PEGFR	PARENTAL	0	174	683	230	1.875	58.018	2.065
PC9	PEGFR	PARENTAL	0	175	71	229	1.7	126.89	4.485
PC9	PEGFR	PARENTAL	0	176	1264	229	1.773	91.497	2.666
PC9	PEGFR	PARENTAL	0	177	1107	229	1.103	54.47	2.182
PC9	PEGFR	PARENTAL	0	178	1331	232	2.566	113.957	2.826
PC9	PEGFR	PARENTAL	0	179	1358	228	3.311	161.205	3.653
PC9	PEGFR	PARENTAL	0	180	30	228	1.183	245.201	4.978
PC9	PEGFR	PARENTAL	0	181	1168	233	2.016	86.71	2.333
PC9	PEGFR	PARENTAL	0	182	306	233	0.577	90.051	3.068
PC9	PEGFR	PARENTAL	0	183	168	239	2.383	231.095	7.583
PC9	PEGFR	PARENTAL	0	184	97	234	1.938	170.717	3.54
PC9	PEGFR	PARENTAL	0	185	732	243	1.43	93.718	3.554
PC9	PEGFR	PARENTAL	0	186	237	240	1.603	158.789	3.554
PC9	PEGFR	PARENTAL	0	187	214	249	1.802	88.81	3.249
PC9	PEGFR	PARENTAL	0	188	838	245	1.559	73.028	2.544
PC9	PEGFR	PARENTAL	0	189	356	253	1.922	167.668	5.114
PC9	PEGFR	PARENTAL	0	190	972	245	1.774	91.997	2.601
PC9	PEGFR	PARENTAL	0	191	1035	245	2.043	126.579	3.888
PC9	PEGFR	PARENTAL	0	192	1364	241	2.256	133.495	3.36
PC9	PEGFR	PARENTAL	0	193	268	249	1.456	98.882	2.216
PC9	PEGFR	PARENTAL	0	194	770	245	0.906	78.466	2.224
PC9	PEGFR	PARENTAL	0	195	412	252	2.18	121.717	3.235
PC9	PEGFR	PARENTAL	0	196	576	255	1.349	103.165	2.888
PC9	PEGFR	PARENTAL	0	197	705	254	2.003	204.117	9.281
PC9	PEGFR	PARENTAL	0	198	490	264	1.914	48.194	1.629
PC9	PEGFR	PARENTAL	0	199	891	260	1.473	71.689	1.932
PC9	PEGFR	PARENTAL	0	200	950	266	1.766	151.422	4.414
PC9	PEGFR	PARENTAL	0	201	159	264	1.014	130.329	3.45
PC9	PEGFR	PARENTAL	0	202	1378	282	2.92	134.508	4.943
PC9	PEGFR	PARENTAL	0	203	1229	270	0.559	105.71	2.529
PC9	PEGFR	PARENTAL	0	204	812	271	1.009	106.504	2.63
PC9	PEGFR	PARENTAL	0	205	967	273	2.176	188.479	5.807
PC9	PEGFR	PARENTAL	0	206	1268	281	2.926	128.083	3.785
PC9	PEGFR	PARENTAL	0	207	8	280	1.587	61.407	3.262
PC9	PEGFR	PARENTAL	0	208	421	279	1.645	79.229	2.615
PC9	PEGFR	PARENTAL	0	209	987	284	2.506	116.153	3.726
PC9	PEGFR	PARENTAL	0	210	70	283	0.569	82.167	2.177
PC9	PEGFR	PARENTAL	0	211	709	284	1.098	88.893	2.014
PC9	PEGFR	PARENTAL	0	212	849	287	2.5	113.201	3.104
PC9	PEGFR	PARENTAL	0	213	616	288	1.475	106.634	2.996
PC9	PEGFR	PARENTAL	0	214	214	292	1.1	72.955	1.767
PC9	PEGFR	PARENTAL	0	215	282	294	1.167	87.893	2.771
PC9	PEGFR	PARENTAL	0	216	1072	296	1.765	93.743	2.97
PC9	PEGFR	PARENTAL	0	217	1175	296	0.813	80.853	2.113
PC9	PEGFR	PARENTAL	0	218	833	311	2.304	98.563	3.588
PC9	PEGFR	PARENTAL	0	219	1046	298	1.016	123.587	3.473
PC9	PEGFR	PARENTAL	0	220	1276	295	2.16	180.209	4.894
PC9	PEGFR	PARENTAL	0	221	1121	308	1.379	82.885	2.69
PC9	PEGFR	PARENTAL	0	222	1215	301	0.883	95.368	3.189
PC9	PEGFR	PARENTAL	0	223	1248	301	1.519	146.705	3.797
PC9	PEGFR	PARENTAL	0	224	972	308	1.636	118.185	3.938
PC9	PEGFR	PARENTAL	0	225	526	312	1.562	132.263	5.407
PC9	PEGFR	PARENTAL	0	226	684	306	2.898	177.177	3.898
PC9	PEGFR	PARENTAL	0	227	774	311	1.156	77.506	3.087
PC9	PEGFR	PARENTAL	0	228	462	322	2.971	139.386	4.427
PC9	PEGFR	PARENTAL	0	229	383	317	1.971	86.447	2.639
PC9	PEGFR	PARENTAL	0	230	614	321	1.618	65.432	2.27
PC9	PEGFR	PARENTAL	0	231	1197	319	0.679	169.08	4.611
PC9	PEGFR	PARENTAL	0	232	135	320	0.902	170.069	5.194
PC9	PEGFR	PARENTAL	0	233	733	324	1.191	98.548	3.619
PC9	PEGFR	PARENTAL	0	234	708	318	2.349	250.427	7.068
PC9	PEGFR	PARENTAL	0	235	671	322	1.19	139.715	5.173
PC9	PEGFR	PARENTAL	0	236	1279	329	1.934	124.674	2.82
PC9	PEGFR	PARENTAL	0	237	311	321	0.281	113.369	3.72
PC9	PEGFR	PARENTAL	0	238	936	329	1.474	106.828	3.043
PC9	PEGFR	PARENTAL	0	239	557	325	0.901	106.603	2.865
PC9	PEGFR	PARENTAL	0	240	1385	334	2.266	93.152	3.6
PC9	PEGFR	PARENTAL	0	241	1325	330	1.193	63.197	1.889
PC9	PEGFR	PARENTAL	0	242	648	330	1.378	72.151	2.596
PC9	PEGFR	PARENTAL	0	243	695	331	1.728	184.367	5.352
PC9	PEGFR	PARENTAL	0	244	793	338	4.1	113.224	4.781
PC9	PEGFR	PARENTAL	0	245	32	345	1.611	149.481	4.995
PC9	PEGFR	PARENTAL	0	246	893	354	1.603	106.048	3.993
PC9	PEGFR	PARENTAL	0	247	10	355	1.879	72.771	2.7
PC9	PEGFR	PARENTAL	0	248	1160	354	1.83	131.694	3.657
PC9	PEGFR	PARENTAL	0	249	822	345	1.732	160.593	4.471
PC9	PEGFR	PARENTAL	0	250	1199	355	2.099	61.853	2.605
PC9	PEGFR	PARENTAL	0	251	284	351	1.155	80.435	2.34
PC9	PEGFR	PARENTAL	0	252	224	355	1.789	97.071	2.479
PC9	PEGFR	PARENTAL	0	253	63	368	1.771	163.755	4.893
PC9	PEGFR	PARENTAL	0	254	1310	358	1.61	122.305	3.076
PC9	PEGFR	PARENTAL	0	255	1042	362	1.439	66.501	2.601
PC9	PEGFR	PARENTAL	0	256	348	360	1.438	138.567	4.834
PC9	PEGFR	PARENTAL	0	257	798	360	3.297	199.104	4.916
PC9	PEGFR	PARENTAL	0	258	779	361	1.285	96.074	4.271
PC9	PEGFR	PARENTAL	0	259	689	363	0.978	116.899	2.71
PC9	PEGFR	PARENTAL	0	260	1009	363	0.957	89.353	3.575
PC9	PEGFR	PARENTAL	0	261	836	370	1.065	94.782	2.753
PC9	PEGFR	PARENTAL	0	262	1231	369	1.837	97.016	3.245
PC9	PEGFR	PARENTAL	0	263	656	381	1.712	121.019	4.655
PC9	PEGFR	PARENTAL	0	264	496	376	1.486	80.764	2.427
PC9	PEGFR	PARENTAL	0	265	583	375	1.942	77.381	2.571
PC9	PEGFR	PARENTAL	0	266	164	375	0.434	122.219	2.999
PC9	PEGFR	PARENTAL	0	267	948	377	1.726	131.081	4.599
PC9	PEGFR	PARENTAL	0	268	1179	373	0.799	157.994	4.497
PC9	PEGFR	PARENTAL	0	269	984	371	1.828	165.832	3.866
PC9	PEGFR	PARENTAL	0	270	389	389	3.213	163.6	5.757
PC9	PEGFR	PARENTAL	0	271	1344	381	1.269	82.818	1.952
PC9	PEGFR	PARENTAL	0	272	116	381	0.858	66.281	1.912
PC9	PEGFR	PARENTAL	0	273	445	380	1.47	123.899	3.212
PC9	PEGFR	PARENTAL	0	274	918	385	2.41	92.146	2.669
PC9	PEGFR	PARENTAL	0	275	1267	387	1.922	74.393	2.199
PC9	PEGFR	PARENTAL	0	276	969	383	2.265	246.184	6.032
PC9	PEGFR	PARENTAL	0	277	739	385	0.984	122.833	3.553
PC9	PEGFR	PARENTAL	0	278	762	386	1.01	108.335	3.365
PC9	PEGFR	PARENTAL	0	279	232	389	0.766	167.481	4.642
PC9	PEGFR	PARENTAL	0	280	807	397	1.335	102.63	3.686
PC9	PEGFR	PARENTAL	0	281	344	397	2.743	120.643	3.353
PC9	PEGFR	PARENTAL	0	282	864	394	1.156	154.63	3.517
PC9	PEGFR	PARENTAL	0	283	990	395	1.232	78.375	2.878
PC9	PEGFR	PARENTAL	0	284	1372	396	0.922	112.595	2.83
PC9	PEGFR	PARENTAL	0	285	1084	397	0.819	83.397	2.672
PC9	PEGFR	PARENTAL	0	286	552	398	1.304	135.172	4.207
PC9	PEGFR	PARENTAL	0	287	941	403	4.112	96.032	4.278
PC9	PEGFR	PARENTAL	0	288	692	399	1.119	145.226	3.694
PC9	PEGFR	PARENTAL	0	289	599	405	1.85	224.678	7.263
PC9	PEGFR	PARENTAL	0	290	146	404	0.834	174.376	3.371
PC9	PEGFR	PARENTAL	0	291	965	406	1.497	138.928	4.594
PC9	PEGFR	PARENTAL	0	292	879	411	1.683	69.109	2.979
PC9	PEGFR	PARENTAL	0	293	222	410	0.665	104.512	3.02
PC9	PEGFR	PARENTAL	0	294	363	415	4.431	153.03	5.38
PC9	PEGFR	PARENTAL	0	295	673	410	0.796	105.823	3.351
PC9	PEGFR	PARENTAL	0	296	731	421	2.486	99.541	3.144
PC9	PEGFR	PARENTAL	0	297	292	421	1.433	86.959	2.547
PC9	PEGFR	PARENTAL	0	298	430	425	2.066	91.95	3.435
PC9	PEGFR	PARENTAL	0	299	1225	420	1.139	162.715	5.879
PC9	PEGFR	PARENTAL	0	300	1082	423	1.468	68.122	2.454
PC9	PEGFR	PARENTAL	0	301	56	428	1.021	99.265	2.791
PC9	PEGFR	PARENTAL	0	302	8	429	1.116	90.255	3.729
PC9	PEGFR	PARENTAL	0	303	371	433	2.769	178.692	6.005
PC9	PEGFR	PARENTAL	0	304	407	424	0.881	231.889	6.312
PC9	PEGFR	PARENTAL	0	305	610	433	1.78	61.269	1.921
PC9	PEGFR	PARENTAL	0	306	1029	429	2.302	72.09	2.169
PC9	PEGFR	PARENTAL	0	307	822	434	0.858	89.836	4.264
PC9	PEGFR	PARENTAL	0	308	907	432	2.606	138.573	4.723
PC9	PEGFR	PARENTAL	0	309	1197	433	0.507	94.066	3.677
PC9	PEGFR	PARENTAL	0	310	1248	432	0.887	140.869	2.935
PC9	PEGFR	PARENTAL	0	311	215	434	1.444	203.982	5.087
PC9	PEGFR	PARENTAL	0	312	1170	439	1.698	165.231	5.945
PC9	PEGFR	PARENTAL	0	313	143	440	0.869	123.395	3.623
PC9	PEGFR	PARENTAL	0	314	184	438	0.554	121.471	3.554
PC9	PEGFR	PARENTAL	0	315	1130	448	0.915	113.642	3.787
PC9	PEGFR	PARENTAL	0	316	80	445	0.88	202.708	5.672
PC9	PEGFR	PARENTAL	0	317	873	445	2.492	139.398	5.118
PC9	PEGFR	PARENTAL	0	318	720	451	2.634	117.248	4.697
PC9	PEGFR	PARENTAL	0	319	1094	454	1.124	113.591	3.609
PC9	PEGFR	PARENTAL	0	320	404	452	1.41	82.194	2.338
PC9	PEGFR	PARENTAL	0	321	910	455	1.33	95.527	3.705
PC9	PEGFR	PARENTAL	0	322	835	456	2.54	81.629	3.187
PC9	PEGFR	PARENTAL	0	323	103	461	1.73	119.791	3.776
PC9	PEGFR	PARENTAL	0	324	1316	463	1.112	109.652	2.839
PC9	PEGFR	PARENTAL	0	325	1243	458	0.847	99.448	2.785
PC9	PEGFR	PARENTAL	0	326	509	466	1.102	115.098	3.776
PC9	PEGFR	PARENTAL	0	327	991	462	1.49	95.726	3.227
PC9	PEGFR	PARENTAL	0	328	1030	470	1.899	39.867	1.539
PC9	PEGFR	PARENTAL	0	329	188	462	0.803	215.358	6.901
PC9	PEGFR	PARENTAL	0	330	360	467	1.697	270.775	8.127
PC9	PEGFR	PARENTAL	0	331	746	470	2.332	100.474	2.576
PC9	PEGFR	PARENTAL	0	332	456	475	1.271	72.138	2.271
PC9	PEGFR	PARENTAL	0	333	935	469	0.637	153.744	4.826
PC9	PEGFR	PARENTAL	0	334	821	476	2.681	105.368	3.908
PC9	PEGFR	PARENTAL	0	335	847	471	1.645	185.608	5.334
PC9	PEGFR	PARENTAL	0	336	126	476	0.979	114.023	2.762
PC9	PEGFR	PARENTAL	0	337	310	479	2.376	116.375	3.217
PC9	PEGFR	PARENTAL	0	338	682	480	2.103	79.706	2.299
PC9	PEGFR	PARENTAL	0	339	1098	487	1.005	101.519	3.726
PC9	PEGFR	PARENTAL	0	340	389	484	1.924	78.453	2.188
PC9	PEGFR	PARENTAL	0	341	178	487	0.753	66.91	2.037
PC9	PEGFR	PARENTAL	0	342	952	486	1.143	89.77	2.713
PC9	PEGFR	PARENTAL	0	343	1376	492	2.841	174.678	5.58
PC9	PEGFR	PARENTAL	0	344	1155	491	2.377	88.42	2.089
PC9	PEGFR	PARENTAL	0	345	22	490	0.98	93.122	2.23
PC9	PEGFR	PARENTAL	0	346	604	494	1.588	87.531	2.432
PC9	PEGFR	PARENTAL	0	347	335	491	1.544	216.56	6.38
PC9	PEGFR	PARENTAL	0	348	793	495	3.216	152.252	5.187
PC9	PEGFR	PARENTAL	0	349	527	495	1.764	103.644	3.405
PC9	PEGFR	PARENTAL	0	350	855	499	2.695	174.268	5.123
PC9	PEGFR	PARENTAL	0	351	919	497	2.344	120.087	4.507
PC9	PEGFR	PARENTAL	0	352	718	497	1.124	140.951	2.811
PC9	PEGFR	PARENTAL	0	353	230	502	2.167	108.575	2.561
PC9	PEGFR	PARENTAL	0	354	1186	506	1.008	103.996	2.8
PC9	PEGFR	PARENTAL	0	355	308	505	1.291	167.944	4.928
PC9	PEGFR	PARENTAL	0	356	650	510	1.212	55.29	1.866
PC9	PEGFR	PARENTAL	0	357	1261	508	0.79	74.207	3.085
PC9	PEGFR	PARENTAL	0	358	737	515	1.129	90.392	2.141
PC9	PEGFR	PARENTAL	0	359	1114	513	1.234	74.637	2.457
PC9	PEGFR	PARENTAL	0	360	554	518	1.944	94.366	3.334
PC9	PEGFR	PARENTAL	0	361	331	526	2.199	86.978	3.532
PC9	PEGFR	PARENTAL	0	362	878	515	0.508	129.613	4.668
PC9	PEGFR	PARENTAL	0	363	1033	515	0.928	108.746	2.913
PC9	PEGFR	PARENTAL	0	364	794	520	2.133	109.876	4.359
PC9	PEGFR	PARENTAL	0	365	1373	520	1.762	152.824	2.985
PC9	PEGFR	PARENTAL	0	366	41	528	1.819	115.129	3.373
PC9	PEGFR	PARENTAL	0	367	690	526	0.83	79.325	2.688
PC9	PEGFR	PARENTAL	0	368	965	529	2.377	93.545	2.751
PC9	PEGFR	PARENTAL	0	369	667	524	3.018	124.847	4.207
PC9	PEGFR	PARENTAL	0	370	181	534	1.415	135.464	3.439
PC9	PEGFR	PARENTAL	0	371	207	534	1.519	99.901	3.155
PC9	PEGFR	PARENTAL	0	372	859	535	1.965	75.89	2.904
PC9	PEGFR	PARENTAL	0	373	1277	533	1.667	129.085	3.893
PC9	PEGFR	PARENTAL	0	374	257	535	1.015	173.9	4.597
PC9	PEGFR	PARENTAL	0	375	419	535	0.941	73.064	1.876
PC9	PEGFR	PARENTAL	0	376	1209	540	0.834	60.182	2.15
PC9	PEGFR	PARENTAL	0	377	543	540	1.203	154.136	5.07
PC9	PEGFR	PARENTAL	0	378	1043	547	1.63	60.596	2.078
PC9	PEGFR	PARENTAL	0	379	60	541	1.291	261.019	8.068
PC9	PEGFR	PARENTAL	0	380	650	545	0.664	140.355	3.639
PC9	PEGFR	PARENTAL	0	381	82	550	2.141	160.148	4.351
PC9	PEGFR	PARENTAL	0	382	575	548	0.717	67.977	2.602
PC9	PEGFR	PARENTAL	0	383	1117	550	1.437	69.437	2.527
PC9	PEGFR	PARENTAL	0	384	920	556	1.597	97.526	3.877
PC9	PEGFR	PARENTAL	0	385	1336	554	1.708	102.182	2.687
PC9	PEGFR	PARENTAL	0	386	526	554	0.872	83.677	2.491
PC9	PEGFR	PARENTAL	0	387	760	560	2.014	82.853	2.803
PC9	PEGFR	PARENTAL	0	388	6	556	1.261	129.424	4.012
PC9	PEGFR	PARENTAL	0	389	628	564	1.027	118.618	3.456
PC9	PEGFR	PARENTAL	0	390	957	557	2.658	66.9	2.363
PC9	PEGFR	PARENTAL	0	391	314	559	1.818	94.39	2.782
PC9	PEGFR	PARENTAL	0	392	464	563	0.98	109.135	3.143
PC9	PEGFR	PARENTAL	0	393	128	563	0.904	102.236	2.561
PC9	PEGFR	PARENTAL	0	394	48	563	0.707	263.305	6.334
PC9	PEGFR	PARENTAL	0	395	241	571	1.415	106.59	3.652
PC9	PEGFR	PARENTAL	0	396	943	566	2.967	69.25	2.469
PC9	PEGFR	PARENTAL	0	397	1230	565	0.806	171.236	4.478
PC9	PEGFR	PARENTAL	0	398	795	569	2.437	151.713	5.487
PC9	PEGFR	PARENTAL	0	399	1294	570	1.312	62.052	1.735
PC9	PEGFR	PARENTAL	0	400	819	570	1.127	84.724	3.476
PC9	PEGFR	PARENTAL	0	401	1255	576	2.456	80.363	3.011
PC9	PEGFR	PARENTAL	0	402	30	578	1.501	139.164	3.894
PC9	PEGFR	PARENTAL	0	403	69	577	0.795	163.401	4.936
PC9	PEGFR	PARENTAL	0	404	663	582	2.711	104.935	3.195
PC9	PEGFR	PARENTAL	0	405	1049	580	0.857	93.975	2.767
PC9	PEGFR	PARENTAL	0	406	594	584	0.728	77.109	2.336
PC9	PEGFR	PARENTAL	0	407	187	582	0.744	125.193	2.974
PC9	PEGFR	PARENTAL	0	408	367	583	0.684	74.204	2.578
PC9	PEGFR	PARENTAL	0	409	505	583	0.618	103.892	3.986
PC9	PEGFR	PARENTAL	0	410	1234	583	0.926	206.271	4.65
PC9	PEGFR	PARENTAL	0	411	1165	588	2.233	108.999	3.026
PC9	PEGFR	PARENTAL	0	412	437	593	1.628	99.835	3.251
PC9	PEGFR	PARENTAL	0	413	88	588	0.724	157.067	3.978
PC9	PEGFR	PARENTAL	0	414	1073	601	4.789	235.271	8.598
PC9	PEGFR	PARENTAL	0	415	691	596	1.197	69.134	1.883
PC9	PEGFR	PARENTAL	0	416	1004	595	1.864	100.613	3.197
PC9	PEGFR	PARENTAL	0	417	258	595	0.369	110.137	3.612
PC9	PEGFR	PARENTAL	0	418	861	601	1.07	138.547	4.172
PC9	PEGFR	PARENTAL	0	419	1334	604	1.157	76.549	2.384
PC9	PEGFR	PARENTAL	0	420	1097	615	3.727	190.942	7.241
PC9	PEGFR	PARENTAL	0	421	132	613	1.07	99.469	3.074
PC9	PEGFR	PARENTAL	0	422	39	609	1.105	116.895	2.868
PC9	PEGFR	PARENTAL	0	423	752	608	1.193	76.768	2.379
PC9	PEGFR	PARENTAL	0	424	1187	609	1.135	85.975	3.504
PC9	PEGFR	PARENTAL	0	425	182	611	1.127	80.759	2.278
PC9	PEGFR	PARENTAL	0	426	1169	616	2.233	83.495	3.461
PC9	PEGFR	PARENTAL	0	427	1243	617	0.75	82.23	3.115
PC9	PEGFR	PARENTAL	0	428	626	616	1.186	108.213	2.877
PC9	PEGFR	PARENTAL	0	429	390	620	1.561	95.618	3.402
PC9	PEGFR	PARENTAL	0	430	977	624	1.333	87.98	3.839
PC9	PEGFR	PARENTAL	0	431	529	621	0.782	82.822	2.445
PC9	PEGFR	PARENTAL	0	432	289	625	1.298	108.461	3.991
PC9	PEGFR	PARENTAL	0	433	932	628	1.232	80.652	2.547
PC9	PEGFR	PARENTAL	0	434	706	630	0.77	84.027	2.474
PC9	PEGFR	PARENTAL	0	435	1054	627	2.979	103.206	3.991
PC9	PEGFR	PARENTAL	0	436	238	629	0.416	117.017	4.746
PC9	PEGFR	PARENTAL	0	437	1268	630	1.098	178.95	4.907
PC9	PEGFR	PARENTAL	0	438	645	636	1.527	82.667	2.948
PC9	PEGFR	PARENTAL	0	439	906	638	0.787	89.115	3.891
PC9	PEGFR	PARENTAL	0	440	360	639	0.948	112.082	3.019
PC9	PEGFR	PARENTAL	0	441	751	639	1.231	99.655	3.117
PC9	PEGFR	PARENTAL	0	442	805	641	1.251	85.315	4.125
PC9	PEGFR	PARENTAL	0	443	1283	646	3.273	113.553	4.225
PC9	PEGFR	PARENTAL	0	444	98	640	1.035	112.839	3.148
PC9	PEGFR	PARENTAL	0	445	488	646	0.855	71.009	2.549
PC9	PEGFR	PARENTAL	0	446	564	646	0.771	91.842	2.492
PC9	PEGFR	PARENTAL	0	447	1035	649	0.995	80.05	2.458
PC9	PEGFR	PARENTAL	0	448	1188	651	1.272	98.881	2.612
PC9	PEGFR	PARENTAL	0	449	309	650	2.426	179.846	4.634
PC9	PEGFR	PARENTAL	0	450	591	650	0.788	94.19	3.361
PC9	PEGFR	PARENTAL	0	451	1127	654	3.833	123.671	4.975
PC9	PEGFR	PARENTAL	0	452	990	654	2.221	182.619	4.007
PC9	PEGFR	PARENTAL	0	453	260	660	1.589	112.61	4.794
PC9	PEGFR	PARENTAL	0	454	1332	661	2.278	92.204	2.488
PC9	PEGFR	PARENTAL	0	455	793	656	1.858	125.349	3.82
PC9	PEGFR	PARENTAL	0	456	446	666	1.193	96.35	3.828
PC9	PEGFR	PARENTAL	0	457	188	663	1.353	102.105	2.591
PC9	PEGFR	PARENTAL	0	458	1220	660	1.133	133.989	3.364
PC9	PEGFR	PARENTAL	0	459	857	665	1.903	109.691	3.687
PC9	PEGFR	PARENTAL	0	460	822	665	1.342	86.583	2.106
PC9	PEGFR	PARENTAL	0	461	975	667	1.82	174.746	7.501
PC9	PEGFR	PARENTAL	0	462	769	667	1.194	117.098	4.744
PC9	PEGFR	PARENTAL	0	463	1113	678	1.939	141.843	5.512
PC9	PEGFR	PARENTAL	0	464	280	666	0.587	163.73	4.927
PC9	PEGFR	PARENTAL	0	465	370	668	1.27	87.621	2.565
PC9	PEGFR	PARENTAL	0	466	75	674	1.052	122.271	4.054
PC9	PEGFR	PARENTAL	0	467	1290	674	1.168	159.607	3.563
PC9	PEGFR	PARENTAL	0	468	146	674	0.4	119.326	3.46
PC9	PEGFR	PARENTAL	0	469	417	675	2.521	112.407	3.457
PC9	PEGFR	PARENTAL	0	470	1013	675	0.901	97.934	3.116
PC9	PEGFR	PARENTAL	0	471	235	674	0.657	106.084	4.655
PC9	PEGFR	PARENTAL	0	472	1239	682	1.969	90.181	2.585
PC9	PEGFR	PARENTAL	0	473	977	687	3.228	157.713	5.503
PC9	PEGFR	PARENTAL	0	474	1313	684	2.356	161.009	5.771
PC9	PEGFR	PARENTAL	0	475	504	684	1.542	150.446	4.635
PC9	PEGFR	PARENTAL	0	476	388	688	1.279	160.627	3.715
PC9	PEGFR	PARENTAL	0	477	640	688	0.816	69.241	2.156
PC9	PEGFR	PARENTAL	0	478	195	693	0.753	122.993	2.729
PC9	PEGFR	PARENTAL	0	479	1043	696	1.595	63.585	2.158
PC9	PEGFR	PARENTAL	0	480	332	694	1.604	103.944	3.286
PC9	PEGFR	PARENTAL	0	481	474	695	1.104	98.829	3.576
PC9	PEGFR	PARENTAL	0	482	731	697	1.535	108.075	4.739
PC9	PEGFR	PARENTAL	0	483	760	694	1.291	110.448	3.632
PC9	PEGFR	PARENTAL	0	484	1373	698	1.507	79.09	2.377
PC9	PEGFR	PARENTAL	0	485	682	695	0.994	55.997	1.912
PC9	PEGFR	PARENTAL	0	486	41	699	1.687	121.74	3.452
PC9	PEGFR	PARENTAL	0	487	950	704	1.553	144.348	4.369
PC9	PEGFR	PARENTAL	0	488	367	703	2.201	93.438	3
PC9	PEGFR	PARENTAL	0	489	1088	706	1.168	99.243	3.652
PC9	PEGFR	PARENTAL	0	490	1171	707	2.248	93.143	2.799
PC9	PEGFR	PARENTAL	0	491	449	705	1.339	94.237	2.53
PC9	PEGFR	PARENTAL	0	492	1290	708	1.446	93.037	2.836
PC9	PEGFR	PARENTAL	0	493	291	712	1.05	80.771	2.272
PC9	PEGFR	PARENTAL	0	494	1311	706	1.613	218.685	6.668
PC9	PEGFR	PARENTAL	0	495	1330	709	1.165	197.681	5.492
PC9	PEGFR	PARENTAL	0	496	538	711	1.209	84.372	2.451
PC9	PEGFR	PARENTAL	0	497	873	715	2.176	88.851	3.03
PC9	PEGFR	PARENTAL	0	498	422	718	1.785	109.83	3.61
PC9	PEGFR	PARENTAL	0	499	1108	715	0.92	122.309	2.842
PC9	PEGFR	PARENTAL	0	500	67	720	1.054	129.97	3.354
PC9	PEGFR	PARENTAL	0	501	615	719	0.903	99.835	3.158
PC9	PEGFR	PARENTAL	0	502	1191	717	0.588	172.959	4.832
PC9	PEGFR	PARENTAL	0	503	906	719	0.775	91.313	3.008
PC9	PEGFR	PARENTAL	0	504	108	734	1.705	183.368	5.751
PC9	PEGFR	PARENTAL	0	505	199	722	1.075	85.911	2.564
PC9	PEGFR	PARENTAL	0	506	745	720	1.199	135.711	2.576
PC9	PEGFR	PARENTAL	0	507	825	727	1.07	42.546	1.549
PC9	PEGFR	PARENTAL	0	508	515	725	1.107	76.818	2.338
PC9	PEGFR	PARENTAL	0	509	1342	743	1.866	152.171	5.061
PC9	PEGFR	PARENTAL	0	510	1292	746	1.979	70.065	2.245
PC9	PEGFR	PARENTAL	0	511	243	742	0.724	103.816	2.728
PC9	PEGFR	PARENTAL	0	512	651	747	0.565	54.851	2.131
PC9	PEGFR	PARENTAL	0	513	171	744	0.785	87.83	2.565
PC9	PEGFR	PARENTAL	0	514	1196	752	1.188	69.062	1.969
PC9	PEGFR	PARENTAL	0	515	219	753	1.318	178.494	5.248
PC9	PEGFR	PARENTAL	0	516	890	759	1.948	62.83	2.297
PC9	PEGFR	PARENTAL	0	517	316	759	1.546	74.139	2.817
PC9	PEGFR	PARENTAL	0	518	1049	758	1.08	75.06	2.026
PC9	PEGFR	PARENTAL	0	519	955	758	1.05	85.071	2.996
PC9	PEGFR	PARENTAL	0	520	1383	758	1.165	130.393	3.171
PC9	PEGFR	PARENTAL	0	521	1260	762	1.458	90.518	2.367
PC9	PEGFR	PARENTAL	0	522	720	774	1.308	106.42	4.141
PC9	PEGFR	PARENTAL	0	523	1124	774	1.693	65.588	2.283
PC9	PEGFR	PARENTAL	0	524	758	779	1.883	98.755	3.435
PC9	PEGFR	PARENTAL	0	525	392	769	0.716	126.85	3.545
PC9	PEGFR	PARENTAL	0	526	1321	769	1.502	212.877	5.572
PC9	PEGFR	PARENTAL	0	527	355	774	1.818	83.709	2.768
PC9	PEGFR	PARENTAL	0	528	445	770	1.274	73.79	2.534
PC9	PEGFR	PARENTAL	0	529	129	775	1.031	118.635	3.841
PC9	PEGFR	PARENTAL	0	530	983	778	1.367	80.3	2.618
PC9	PEGFR	PARENTAL	0	531	76	782	1.058	128.515	3.717
PC9	PEGFR	PARENTAL	0	532	511	777	0.38	126.367	3.309
PC9	PEGFR	PARENTAL	0	533	543	772	0.934	126.272	3.383
PC9	PEGFR	PARENTAL	0	534	574	776	0.578	86.496	2.899
PC9	PEGFR	PARENTAL	0	535	830	783	1.716	97.045	3.216
PC9	PEGFR	PARENTAL	0	536	1346	781	1.282	140.013	4.504
PC9	PEGFR	PARENTAL	0	537	164	779	0.557	105.471	4.066
PC9	PEGFR	PARENTAL	0	538	666	784	0.954	90.961	2.347
PC9	PEGFR	PARENTAL	0	539	1236	782	1.531	76.996	2.991
PC9	PEGFR	PARENTAL	0	540	704	793	3.142	86.439	3.938
PC9	PEGFR	PARENTAL	0	541	630	790	1.107	72.293	2.435
PC9	PEGFR	PARENTAL	0	542	1152	790	2.046	91.969	2.799
PC9	PEGFR	PARENTAL	0	543	1322	795	0.588	150.771	3.162
PC9	PEGFR	PARENTAL	0	544	31	800	1.332	118.523	3.665
PC9	PEGFR	PARENTAL	0	545	280	798	1.407	131.273	3.532
PC9	PEGFR	PARENTAL	0	546	536	795	1.617	107.685	2.122
PC9	PEGFR	PARENTAL	0	547	403	797	0.503	111.632	3.903
PC9	PEGFR	PARENTAL	0	548	589	800	1.095	100.981	2.751
PC9	PEGFR	PARENTAL	0	549	1045	798	0.739	78.94	2.795
PC9	PEGFR	PARENTAL	0	550	1232	796	1.396	275.293	9.03
PC9	PEGFR	PARENTAL	0	551	908	798	1.344	114.62	2.077
PC9	PEGFR	PARENTAL	0	552	939	798	1.586	137.994	2.763
PC9	PEGFR	PARENTAL	0	553	499	802	0.765	162.161	4.209
PC9	PEGFR	PARENTAL	0	554	1081	804	1.087	91.665	3.026
PC9	PEGFR	PARENTAL	0	555	344	810	0.966	97.939	2.207
PC9	PEGFR	PARENTAL	0	556	1248	807	1.967	208.426	6.881
PC9	PEGFR	PARENTAL	0	557	729	811	2.312	269.812	10.954
PC9	PEGFR	PARENTAL	0	558	865	814	1.307	86.626	2.988
PC9	PEGFR	PARENTAL	0	559	884	808	0.942	171.616	4.282
PC9	PEGFR	PARENTAL	0	560	184	815	1.429	128.404	3.785
PC9	PEGFR	PARENTAL	0	561	1362	822	2.077	134.045	4.228
PC9	PEGFR	PARENTAL	0	562	745	817	1.199	231.125	6.351
PC9	PEGFR	PARENTAL	0	563	937	819	1.277	109.76	3.574
PC9	PEGFR	PARENTAL	0	564	1386	821	2.435	192.442	7.407
PC9	PEGFR	PARENTAL	0	565	679	825	0.653	59.547	2.265
PC9	PEGFR	PARENTAL	0	566	624	822	0.937	109.438	3.307
PC9	PEGFR	PARENTAL	0	567	1100	820	1.03	106.212	2.624
PC9	PEGFR	PARENTAL	0	568	549	825	1.027	137.707	2.665
PC9	PEGFR	PARENTAL	0	569	1225	823	1.468	144.883	3.371
PC9	PEGFR	PARENTAL	0	570	774	831	1.778	84.542	2.696
PC9	PEGFR	PARENTAL	0	571	828	838	1.978	84.048	2.279
PC9	PEGFR	PARENTAL	0	572	1251	828	2.385	120.275	4.231
PC9	PEGFR	PARENTAL	0	573	728	833	2.422	131.438	3.728
PC9	PEGFR	PARENTAL	0	574	1294	838	1.562	78.359	2.103
PC9	PEGFR	PARENTAL	0	575	459	841	1.704	177.161	5.636
PC9	PEGFR	PARENTAL	0	576	211	833	0.538	118.114	3.57
PC9	PEGFR	PARENTAL	0	577	81	842	1.243	142.903	5.412
PC9	PEGFR	PARENTAL	0	578	957	839	1.276	65.39	2.182
PC9	PEGFR	PARENTAL	0	579	1031	839	0.963	83.318	2.253
PC9	PEGFR	PARENTAL	0	580	1371	844	2.867	160.498	4.324
PC9	PEGFR	PARENTAL	0	581	1191	849	1.33	79.138	2.552
PC9	PEGFR	PARENTAL	0	582	256	849	1.29	111.502	3.298
PC9	PEGFR	PARENTAL	0	583	551	853	0.79	61.214	2.59
PC9	PEGFR	PARENTAL	0	584	1144	856	2.006	89.574	1.977
PC9	PEGFR	PARENTAL	0	585	10	851	1.552	191.049	4.924
PC9	PEGFR	PARENTAL	0	586	639	853	0.867	99.221	2.882
PC9	PEGFR	PARENTAL	0	587	287	855	1.013	97.56	2.961
PC9	PEGFR	PARENTAL	0	588	361	857	1.448	87.793	2.226
PC9	PEGFR	PARENTAL	0	589	927	856	0.693	72.116	2.726
PC9	PEGFR	PARENTAL	0	590	1065	864	1.911	128.911	4.422
PC9	PEGFR	PARENTAL	0	591	592	858	1.229	66.892	1.8
PC9	PEGFR	PARENTAL	0	592	96	860	1.136	109.112	3.716
PC9	PEGFR	PARENTAL	0	593	425	862	1.555	112.865	2.841
PC9	PEGFR	PARENTAL	0	594	879	863	1.423	84.862	3.665
PC9	PEGFR	PARENTAL	0	595	210	864	1.607	155.981	4.783
PC9	PEGFR	PARENTAL	0	596	1386	863	0.821	94.382	2.942
PC9	PEGFR	PARENTAL	0	597	993	868	1.655	67.326	1.98
PC9	PEGFR	PARENTAL	0	598	825	866	1.648	75.055	3.205
PC9	PEGFR	PARENTAL	0	599	790	870	0.948	51.678	2.128
PC9	PEGFR	PARENTAL	0	600	1099	872	1.717	123.798	2.809
PC9	PEGFR	PARENTAL	0	601	503	877	1.309	80.086	3.193
PC9	PEGFR	PARENTAL	0	602	850	876	1.375	175.618	5.982
PC9	PEGFR	PARENTAL	0	603	1289	872	1.162	73.371	1.702
PC9	PEGFR	PARENTAL	0	604	184	876	1.205	139.668	2.998
PC9	PEGFR	PARENTAL	0	605	644	877	0.883	103.531	2.889
PC9	PEGFR	PARENTAL	0	606	930	884	0.757	141.831	3.1
PC9	PEGFR	PARENTAL	0	607	14	884	0.714	190.148	3.421
PC9	PEGFR	PARENTAL	0	608	1236	888	1.319	114.593	3.36
PC9	PEGFR	PARENTAL	0	609	895	895	2.347	153.553	4.339
PC9	PEGFR	PARENTAL	0	610	128	894	1.858	115.865	2.845
PC9	PEGFR	PARENTAL	0	611	733	902	1.817	98.313	3.628
PC9	PEGFR	PARENTAL	0	612	572	895	0.693	102.127	2.862
PC9	PEGFR	PARENTAL	0	613	760	893	1.627	152.946	3.556
PC9	PEGFR	PARENTAL	0	614	1067	902	2.833	101.998	3.503
PC9	PEGFR	PARENTAL	0	615	57	903	1.231	114.008	3.169
PC9	PEGFR	PARENTAL	0	616	374	901	1.746	101.835	3.339
PC9	PEGFR	PARENTAL	0	617	876	899	2.048	92.011	2.82
PC9	PEGFR	PARENTAL	0	618	316	898	0.456	142.536	3.336
PC9	PEGFR	PARENTAL	0	619	787	901	1.683	104.137	3.873
PC9	PEGFR	PARENTAL	0	620	638	907	1.615	59.698	1.777
PC9	PEGFR	PARENTAL	0	621	1329	906	1.157	64.353	2.14
PC9	PEGFR	PARENTAL	0	622	549	910	1.969	128.62	4.127
PC9	PEGFR	PARENTAL	0	623	211	910	0.665	188.16	4.383
PC9	PEGFR	PARENTAL	0	624	1039	916	1.584	73.252	2.485
PC9	PEGFR	PARENTAL	0	625	246	918	0.985	118.616	3.589
PC9	PEGFR	PARENTAL	0	626	701	915	1.122	72.258	2.077
PC9	PEGFR	PARENTAL	0	627	1134	917	0.948	106.445	3.697
PC9	PEGFR	PARENTAL	0	628	755	916	2.017	205.535	6.712
PC9	PEGFR	PARENTAL	0	629	116	921	1.43	107.143	3.156
PC9	PEGFR	PARENTAL	0	630	469	922	0.69	80.007	2.293
PC9	PEGFR	PARENTAL	0	631	782	919	1.158	169.302	5.011
PC9	PEGFR	PARENTAL	0	632	803	947	1.809	120.666	3.967
PC9	PEGFR	PARENTAL	0	633	1282	923	0.467	82.464	2.728
PC9	PEGFR	PARENTAL	0	634	1387	921	0.824	102.453	2.813
PC9	PEGFR	PARENTAL	0	635	939	922	1.106	107.855	3.271
PC9	PEGFR	PARENTAL	0	636	861	929	1.315	83.666	2.957
PC9	PEGFR	PARENTAL	0	637	1220	927	2.133	122.735	3.462
PC9	PEGFR	PARENTAL	0	638	190	925	1.143	174.712	4.375
PC9	PEGFR	PARENTAL	0	639	1091	930	1.308	138.882	2.974
PC9	PEGFR	PARENTAL	0	640	1351	931	1.359	69.112	2.275
PC9	PEGFR	PARENTAL	0	641	415	930	0.749	82.956	2.746
PC9	PEGFR	PARENTAL	0	642	1070	929	2.069	119.591	2.758
PC9	PEGFR	PARENTAL	0	643	752	935	0.733	124.037	4.209
PC9	PEGFR	PARENTAL	0	644	1138	942	2.499	166.089	5.408
PC9	PEGFR	PARENTAL	0	645	1246	946	2.837	132.233	4.111
PC9	PEGFR	PARENTAL	0	646	1321	940	0.52	161.236	4.487
PC9	PEGFR	PARENTAL	0	647	119	942	1.227	148.601	3.679
PC9	PEGFR	PARENTAL	0	648	23	950	0.747	68.652	2.153
PC9	PEGFR	PARENTAL	0	649	1001	962	2.418	96.61	3.002
PC9	PEGFR	PARENTAL	0	650	92	948	1.606	121.491	3.224
PC9	PEGFR	PARENTAL	0	651	310	947	2.513	149.105	4.23
PC9	PEGFR	PARENTAL	0	652	683	952	1.498	72.119	1.424
PC9	PEGFR	PARENTAL	0	653	399	955	1.911	113.756	3.664
PC9	PEGFR	PARENTAL	0	654	892	957	0.765	97.048	2.717
PC9	PEGFR	PARENTAL	0	655	1103	959	2.515	131.474	4.478
PC9	PEGFR	PARENTAL	0	656	375	961	1.033	95.84	2.84
PC9	PEGFR	PARENTAL	0	657	551	964	1.194	71.251	2.341
PC9	PEGFR	PARENTAL	0	658	294	967	1.352	137.093	3.827
PC9	PEGFR	PARENTAL	0	659	489	964	1.828	120.221	3.69
PC9	PEGFR	PARENTAL	0	660	1122	965	0.701	234.643	8.244
PC9	PEGFR	PARENTAL	0	661	723	972	1.207	84.199	2.076
PC9	PEGFR	PARENTAL	0	662	749	971	0.773	80.277	3.361
PC9	PEGFR	PARENTAL	0	663	1170	972	2.029	73.471	2.527
PC9	PEGFR	PARENTAL	0	664	588	976	2.117	87.802	3.191
PC9	PEGFR	PARENTAL	0	665	853	975	1.756	108.27	3.061
PC9	PEGFR	PARENTAL	0	666	1347	972	1.158	104.613	2.867
PC9	PEGFR	PARENTAL	0	667	235	976	0.726	158.129	3.397
PC9	PEGFR	PARENTAL	0	668	693	978	2.33	154.749	4.141
PC9	PEGFR	PARENTAL	0	669	1241	975	0.905	103.997	3.063
PC9	PEGFR	PARENTAL	0	670	1383	979	2.681	125.441	4.624
PC9	PEGFR	PARENTAL	0	671	1275	976	1.361	153.703	4.049
PC9	PEGFR	PARENTAL	0	672	1050	982	1.834	101.782	3.055
PC9	PEGFR	PARENTAL	0	673	1132	982	0.935	156.891	3.16
PC9	PEGFR	PARENTAL	0	674	1298	985	1.399	85.199	2.209
PC9	PEGFR	PARENTAL	0	675	97	989	0.593	73.891	2.519
PC9	PEGFR	PARENTAL	0	676	332	987	2.109	169.085	4.54
PC9	PEGFR	PARENTAL	0	677	479	987	0.919	104.068	2.858
PC9	PEGFR	PARENTAL	0	678	188	988	0.829	82.437	1.975
PC9	PEGFR	PARENTAL	0	679	612	993	1.12	56.576	2.114
PC9	PEGFR	PARENTAL	0	680	922	992	2.189	93.589	2.891
PC9	PEGFR	PARENTAL	0	681	785	998	1.444	83.933	2.739
PC9	PEGFR	PARENTAL	0	682	358	996	0.64	119.7	4.216
PC9	PEGFR	PARENTAL	0	683	1349	992	1.742	216.299	5.439
PC9	PEGFR	PARENTAL	0	684	512	1000	1.364	74.722	2.487
PC9	PEGFR	PARENTAL	0	685	1278	998	2.262	118.225	3.606
PC9	PEGFR	PARENTAL	0	686	668	1001	0.711	115.936	3.307
PC9	PEGFR	PARENTAL	0	687	1116	1011	1.857	161.831	5.355
PC9	PEGFR	PARENTAL	0	688	314	1003	1.953	91.579	2.628
PC9	PEGFR	PARENTAL	0	689	1328	1006	2.033	151.644	4.68
PC9	PEGFR	PARENTAL	0	690	217	1009	1.637	101.434	2.548
PC9	PEGFR	PARENTAL	0	691	946	1009	0.391	106.204	4.394
PC9	PEGFR	PARENTAL	0	692	381	1008	0.612	148.272	4.732
PC9	PEGFR	PARENTAL	0	693	968	1011	1.025	110.493	2.679
PC9	PEGFR	PARENTAL	0	694	21	1014	0.522	83.188	2.959
PC9	PEGFR	PARENTAL	0	695	1189	1011	1.264	160.681	3.433
PC9	PEGFR	PARENTAL	0	696	94	1019	1.898	136.929	3.143
PC9	PEGFR	PARENTAL	0	697	1351	1018	1.433	122.638	2.943
PC9	PEGFR	PARENTAL	0	698	1074	1021	1.058	111.935	3.581
PC9	PEGFR	PARENTAL	0	699	415	1024	1.754	144.447	4.62
PC9	PEGFR	PARENTAL	0	700	524	1024	1.824	129.334	3.503
PC9	PEGFR	PARENTAL	0	701	1098	1028	4.508	150.846	6.857
PC9	PEGFR	PARENTAL	0	702	195	1027	0.506	150.269	5.898
PC9	PEGFR	PARENTAL	0	703	1193	1028	1.32	79.118	2.219
PC9	PEGFR	PARENTAL	0	704	1014	1030	1.654	98.192	3.433
PC9	PEGFR	PARENTAL	0	705	492	1031	0.862	169.981	4.176
PC9	PEGFR	PARENTAL	0	706	267	1033	0.304	120.779	4.349
PC9	PEGFR	PARENTAL	0	707	464	1033	0.596	129.628	4.158
PC9	PEGFR	PARENTAL	0	708	893	1033	0.986	60.31	1.695
PC9	PEGFR	PARENTAL	0	1	696	520	3.249	223.311	6.948
PC9	PEGFR	PARENTAL	0	2	50	7	2.822	189.298	9.044
PC9	PEGFR	PARENTAL	0	3	95	6	2.173	78.112	3.104
PC9	PEGFR	PARENTAL	0	4	123	8	1.321	79.312	2.595
PC9	PEGFR	PARENTAL	0	5	197	35	2.979	172.647	7.238
PC9	PEGFR	PARENTAL	0	6	280	5	2.043	46.159	2.152
PC9	PEGFR	PARENTAL	0	7	389	11	2.59	46.56	1.857
[truncated: 28,356 more rows]
