# Supplementary material for: Inhibition of mutant EGFR in lung cancer cells triggers SOX2-FOXO6-dependent survival pathways
Source: eLife. 2015 Feb 16;4:e06132. doi: 10.7554/eLife.06132 (PMC4384750; doi:10.7554/eLife.06132)
Supplement: Figure 3—source data 1. — DOI: http://dx.doi.org/10.7554/eLife.06132.022 [file elife06132s007.txt]

cells	stain	xenograft	Positivity	Tissue Category Area (Percent)	Number of Cells	Positivity Threshold	number of positive cells
PC9	SOX2	VEHICLE1	0.0016	0.9994	622	0.048	1
PC9	SOX2	VEHICLE1	0	1	694	0.048	0
PC9	SOX2	VEHICLE1	0	1	495	0.048	0
PC9	SOX2	VEHICLE1	0	1	569	0.048	0
PC9	SOX2	VEHICLE1	0	1	688	0.048	0
PC9	SOX2	VEHICLE1	0	1	684	0.048	0
PC9	SOX2	VEHICLE1	0	1	692	0.048	0
PC9	SOX2	VEHICLE1	0	1	669	0.048	0
PC9	SOX2	VEHICLE1	0	1	673	0.048	0
PC9	SOX2	VEHICLE1	0	1	736	0.048	0
PC9	SOX2	VEHICLE1	0	1	704	0.048	0
PC9	SOX2	VEHICLE1	0	1	692	0.048	0
PC9	SOX2	VEHICLE1	0	1	672	0.048	0
PC9	SOX2	VEHICLE1	0	1	688	0.048	0
PC9	SOX2	VEHICLE1	0	1	718	0.048	0
PC9	SOX2	VEHICLE1	0	0.9987	640	0.048	0
PC9	SOX2	VEHICLE1	0.0016	1	638	0.048	1
PC9	SOX2	VEHICLE1	0.0015	0.9992	662	0.048	1
PC9	SOX2	VEHICLE1	0	0.9998	700	0.048	0
PC9	SOX2	VEHICLE1	0	0.9995	684	0.048	0
PC9	SOX2	VEHICLE1	0	1	646	0.048	0
PC9	SOX2	VEHICLE1	0	1	713	0.048	0
PC9	SOX2	VEHICLE1	0	0.9999	680	0.048	0
PC9	SOX2	VEHICLE1	0	1	710	0.048	0
PC9	SOX2	VEHICLE1	0.0015	0.9998	677	0.048	1
PC9	SOX2	VEHICLE1	0	1	582	0.048	0
PC9	SOX2	VEHICLE1	0	1	622	0.048	0
PC9	SOX2	VEHICLE1	0	1	617	0.048	0
PC9	SOX2	VEHICLE1	0	1	674	0.048	0
PC9	SOX2	VEHICLE1	0	1	623	0.048	0
PC9	SOX2	VEHICLE1	0	1	573	0.048	0
PC9	SOX2	VEHICLE1	0	0.9998	668	0.048	0
PC9	SOX2	VEHICLE1	0	1	693	0.048	0
PC9	SOX2	VEHICLE1	0	1	657	0.048	0
PC9	SOX2	VEHICLE1	0	1	410	0.048	0
PC9	SOX2	VEHICLE1	0	1	652	0.048	0
PC9	SOX2	VEHICLE1	0.0024	0.9996	414	0.048	1
PC9	SOX2	VEHICLE1	0	1	731	0.048	0
PC9	SOX2	VEHICLE1	0	1	719	0.048	0
PC9	SOX2	VEHICLE1	0	1	649	0.048	0
PC9	SOX2	VEHICLE1	0	1	626	0.048	0
PC9	SOX2	VEHICLE1	0	1	645	0.048	0
PC9	SOX2	VEHICLE1	0	1	463	0.048	0
PC9	SOX2	VEHICLE1	0	1	467	0.048	0
PC9	SOX2	VEHICLE1	0	1	587	0.048	0
PC9	SOX2	VEHICLE1	0	1	701	0.048	0
PC9	SOX2	VEHICLE1	0	0.9991	578	0.048	0
PC9	SOX2	VEHICLE1	0	1	668	0.048	0
PC9	SOX2	VEHICLE1	0	1	661	0.048	0
PC9	SOX2	VEHICLE1	0	1	670	0.048	0
PC9	SOX2	VEHICLE1	0	1	666	0.048	0
PC9	SOX2	ERLOTINIB1	0.0325	1	493	0.048	16
PC9	SOX2	ERLOTINIB1	0.0314	1	510	0.048	16
PC9	SOX2	ERLOTINIB1	0.0182	1	548	0.048	10
PC9	SOX2	ERLOTINIB1	0.0153	1	457	0.048	7
PC9	SOX2	ERLOTINIB1	0.0404	1	470	0.048	19
PC9	SOX2	ERLOTINIB1	0.0207	1	531	0.048	11
PC9	SOX2	ERLOTINIB1	0.0316	1	475	0.048	15
PC9	SOX2	ERLOTINIB1	0.023	1	479	0.048	11
PC9	SOX2	ERLOTINIB1	0.0373	1	509	0.048	19
PC9	SOX2	ERLOTINIB1	0.0214	1	515	0.048	11
PC9	SOX2	ERLOTINIB1	0.0256	1	507	0.048	13
PC9	SOX2	ERLOTINIB1	0.0061	1	489	0.048	3
PC9	SOX2	ERLOTINIB1	0.0059	1	505	0.048	3
PC9	SOX2	ERLOTINIB1	0.0126	1	478	0.048	6
PC9	SOX2	ERLOTINIB1	0.0139	1	502	0.048	7
PC9	SOX2	ERLOTINIB1	0.0123	1	489	0.048	6
PC9	SOX2	ERLOTINIB1	0.0098	1	511	0.048	5
PC9	SOX2	ERLOTINIB1	0.0056	1	531	0.048	3
PC9	SOX2	ERLOTINIB1	0.0023	1	434	0.048	1
PC9	SOX2	ERLOTINIB1	0.0086	1	463	0.048	4
PC9	SOX2	ERLOTINIB1	0.0123	1	489	0.048	6
PC9	SOX2	ERLOTINIB1	0.0194	0.9973	360	0.048	7
PC9	SOX2	ERLOTINIB1	0.0128	1	545	0.048	7
PC9	SOX2	ERLOTINIB1	0.0041	1	483	0.048	2
PC9	SOX2	ERLOTINIB1	0.0015	1	646	0.048	1
PC9	SOX2	ERLOTINIB1	0.0047	0.9992	639	0.048	3
PC9	SOX2	ERLOTINIB1	0.0102	1	588	0.048	6
PC9	SOX2	ERLOTINIB1	0.0018	1	556	0.048	1
PC9	SOX2	ERLOTINIB1	0.0212	0.9996	520	0.048	11
PC9	SOX2	ERLOTINIB1	0.0195	1	461	0.048	9
PC9	SOX2	ERLOTINIB1	0.0401	0.9996	548	0.048	22
PC9	SOX2	ERLOTINIB1	0.0376	0.9996	505	0.048	19
PC9	SOX2	ERLOTINIB1	0	0.9999	533	0.048	0
PC9	SOX2	ERLOTINIB1	0.013	1	538	0.048	7
PC9	SOX2	ERLOTINIB1	0.0652	0.9998	460	0.048	30
PC9	SOX2	ERLOTINIB1	0.0132	1	605	0.048	8
PC9	SOX2	ERLOTINIB1	0.0194	0.9989	567	0.048	11
PC9	SOX2	ERLOTINIB1	0.0458	1	437	0.048	20
PC9	SOX2	ERLOTINIB1	0.0259	1	386	0.048	10
PC9	SOX2	ERLOTINIB1	0.0069	1	433	0.048	3
PC9	SOX2	ERLOTINIB1	0.0228	1	439	0.048	10
PC9	SOX2	ERLOTINIB1	0.0223	1	448	0.048	10
PC9	SOX2	ERLOTINIB1	0.0121	1	414	0.048	5
PC9	SOX2	ERLOTINIB1	0.0742	1	472	0.048	35
PC9	SOX2	ERLOTINIB1	0.0623	1	385	0.048	24
PC9	SOX2	ERLOTINIB1	0.0164	1	487	0.048	8
PC9	SOX2	ERLOTINIB1	0.0392	1	434	0.048	17
PC9	SOX2	ERLOTINIB1	0.0416	0.9995	481	0.048	20
PC9	SOX2	ERLOTINIB1	0.0265	1	452	0.048	12
PC9	SOX2	ERLOTINIB1	0.0203	1	493	0.048	10
PC9	SOX2	VEHICLE2	0	1	613	0.048	0
PC9	SOX2	VEHICLE2	0	1	559	0.048	0
PC9	SOX2	VEHICLE2	0	1	517	0.048	0
PC9	SOX2	VEHICLE2	0.0034	1	595	0.048	2
PC9	SOX2	VEHICLE2	0.0017	1	577	0.048	1
PC9	SOX2	VEHICLE2	0.0038	1	532	0.048	2
PC9	SOX2	VEHICLE2	0	1	561	0.048	0
PC9	SOX2	VEHICLE2	0	1	564	0.048	0
PC9	SOX2	VEHICLE2	0	1	536	0.048	0
PC9	SOX2	VEHICLE2	0	1	564	0.048	0
PC9	SOX2	VEHICLE2	0.0036	1	561	0.048	2
PC9	SOX2	VEHICLE2	0	1	605	0.048	0
PC9	SOX2	VEHICLE2	0	1	569	0.048	0
PC9	SOX2	VEHICLE2	0	1	467	0.048	0
PC9	SOX2	VEHICLE2	0	1	526	0.048	0
PC9	SOX2	VEHICLE2	0	1	628	0.048	0
PC9	SOX2	VEHICLE2	0	1	632	0.048	0
PC9	SOX2	VEHICLE2	0	1	617	0.048	0
PC9	SOX2	VEHICLE2	0	1	584	0.048	0
PC9	SOX2	VEHICLE2	0	1	508	0.048	0
PC9	SOX2	VEHICLE2	0	1	661	0.048	0
PC9	SOX2	VEHICLE2	0.0017	1	580	0.048	1
PC9	SOX2	VEHICLE2	0	1	588	0.048	0
PC9	SOX2	VEHICLE2	0.0016	1	615	0.048	1
PC9	SOX2	VEHICLE2	0	1	596	0.048	0
PC9	SOX2	VEHICLE2	0	1	616	0.048	0
PC9	SOX2	VEHICLE2	0	1	623	0.048	0
PC9	SOX2	VEHICLE2	0	1	641	0.048	0
PC9	SOX2	VEHICLE2	0.002	1	506	0.048	1
PC9	SOX2	VEHICLE2	0	1	501	0.048	0
PC9	SOX2	VEHICLE2	0	0.9994	452	0.048	0
PC9	SOX2	VEHICLE2	0	1	458	0.048	0
PC9	SOX2	VEHICLE2	0	0.9995	423	0.048	0
PC9	SOX2	VEHICLE2	0.0016	1	644	0.048	1
PC9	SOX2	VEHICLE2	0	1	624	0.048	0
PC9	SOX2	VEHICLE2	0	1	577	0.048	0
PC9	SOX2	VEHICLE2	0	1	636	0.048	0
PC9	SOX2	VEHICLE2	0	1	608	0.048	0
PC9	SOX2	VEHICLE2	0	1	571	0.048	0
PC9	SOX2	VEHICLE2	0	1	504	0.048	0
PC9	SOX2	VEHICLE2	0	1	543	0.048	0
PC9	SOX2	VEHICLE2	0	1	574	0.048	0
PC9	SOX2	VEHICLE2	0.0018	1	544	0.048	1
PC9	SOX2	VEHICLE2	0	1	531	0.048	0
PC9	SOX2	VEHICLE2	0	0.9997	426	0.048	0
PC9	SOX2	VEHICLE2	0	1	636	0.048	0
PC9	SOX2	VEHICLE2	0	1	571	0.048	0
PC9	SOX2	VEHICLE2	0.0018	1	568	0.048	1
PC9	SOX2	VEHICLE2	0	1	538	0.048	0
PC9	SOX2	VEHICLE2	0	1	520	0.048	0
PC9	SOX2	ERLOTINIB2	0.0076	0.9998	523	0.048	4
PC9	SOX2	ERLOTINIB2	0.0087	1	577	0.048	5
PC9	SOX2	ERLOTINIB2	0.0134	1	524	0.048	7
PC9	SOX2	ERLOTINIB2	0.0175	1	628	0.048	11
PC9	SOX2	ERLOTINIB2	0.0538	0.9994	632	0.048	34
PC9	SOX2	ERLOTINIB2	0.0111	1	540	0.048	6
PC9	SOX2	ERLOTINIB2	0.0058	1	517	0.048	3
PC9	SOX2	ERLOTINIB2	0.0147	1	543	0.048	8
PC9	SOX2	ERLOTINIB2	0.0192	1	522	0.048	10
PC9	SOX2	ERLOTINIB2	0.087	1	483	0.048	42
PC9	SOX2	ERLOTINIB2	0.0512	0.9992	605	0.048	31
PC9	SOX2	ERLOTINIB2	0.0021	1	470	0.048	1
PC9	SOX2	ERLOTINIB2	0.0129	1	465	0.048	6
PC9	SOX2	ERLOTINIB2	0.0063	1	473	0.048	3
PC9	SOX2	ERLOTINIB2	0.0247	1	527	0.048	13
PC9	SOX2	ERLOTINIB2	0.0022	1	461	0.048	1
PC9	SOX2	ERLOTINIB2	0.0033	1	602	0.048	2
PC9	SOX2	ERLOTINIB2	0.018	1	501	0.048	9
PC9	SOX2	ERLOTINIB2	0.0157	1	508	0.048	8
PC9	SOX2	ERLOTINIB2	0.002	1	504	0.048	1
PC9	SOX2	ERLOTINIB2	0.0213	1	563	0.048	12
PC9	SOX2	ERLOTINIB2	0.0022	1	454	0.048	1
PC9	SOX2	ERLOTINIB2	0.018	1	445	0.048	8
PC9	SOX2	ERLOTINIB2	0.004	1	502	0.048	2
PC9	SOX2	ERLOTINIB2	0.0185	1	542	0.048	10
PC9	SOX2	ERLOTINIB2	0.0147	1	546	0.048	8
PC9	SOX2	ERLOTINIB2	0.0116	1	516	0.048	6
PC9	SOX2	ERLOTINIB2	0.0017	1	604	0.048	1
PC9	SOX2	ERLOTINIB2	0.0345	1	464	0.048	16
PC9	SOX2	ERLOTINIB2	0.0028	1	727	0.048	2
PC9	SOX2	ERLOTINIB2	0.0143	1	419	0.048	6
PC9	SOX2	ERLOTINIB2	0.0264	1	530	0.048	14
PC9	SOX2	ERLOTINIB2	0.0194	1	566	0.048	11
PC9	SOX2	ERLOTINIB2	0.0493	1	467	0.048	23
PC9	SOX2	ERLOTINIB2	0.0392	1	485	0.048	19
PC9	SOX2	ERLOTINIB2	0.004	0.9998	501	0.048	2
PC9	SOX2	ERLOTINIB2	0.0107	1	559	0.048	6
PC9	SOX2	ERLOTINIB2	0.022	1	592	0.048	13
PC9	SOX2	ERLOTINIB2	0.0264	0.9997	531	0.048	14
PC9	SOX2	ERLOTINIB2	0.0527	1	512	0.048	27
PC9	SOX2	ERLOTINIB2	0.0433	1	462	0.048	20
PC9	SOX2	ERLOTINIB2	0.0087	1	460	0.048	4
PC9	SOX2	ERLOTINIB2	0.0103	1	585	0.048	6
PC9	SOX2	ERLOTINIB2	0.0175	1	514	0.048	9
PC9	SOX2	ERLOTINIB2	0.0214	1	420	0.048	9
PC9	SOX2	ERLOTINIB2	0.0638	1	517	0.048	33
PC9	SOX2	ERLOTINIB2	0.0475	1	568	0.048	27
PC9	SOX2	ERLOTINIB2	0.0034	0.9997	587	0.048	2
