# Supplementary material for: Inhibition of mutant EGFR in lung cancer cells triggers SOX2-FOXO6-dependent survival pathways
Source: eLife. 2015 Feb 16;4:e06132. doi: 10.7554/eLife.06132 (PMC4384750; doi:10.7554/eLife.06132)
Supplement: Figure 3—source data 2. — DOI: http://dx.doi.org/10.7554/eLife.06132.023 [file elife06132s008.txt]

cells	stain	xenograft	Cell ID	Position X	Position Y	Nucleus hematoxylin Mean (Optical Density)	Nucleus dab sox2 Mean (Optical Density)
HCC827	SOX2	ERLOTINIB1	1	60	5	0.022	0.37
HCC827	SOX2	ERLOTINIB1	2	131	10	0.028	0.533
HCC827	SOX2	ERLOTINIB1	3	153	12	0.019	0.44
HCC827	SOX2	ERLOTINIB1	4	190	4	0.032	0.323
HCC827	SOX2	ERLOTINIB1	5	268	4	0.02	0.316
HCC827	SOX2	ERLOTINIB1	6	351	10	0.003	0.543
HCC827	SOX2	ERLOTINIB1	7	335	16	0.017	0.32
HCC827	SOX2	ERLOTINIB1	8	456	4	0	0.318
HCC827	SOX2	ERLOTINIB1	9	488	4	0.004	0.43
HCC827	SOX2	ERLOTINIB1	10	503	6	0.023	0.485
HCC827	SOX2	ERLOTINIB1	11	526	5	0.018	0.5
HCC827	SOX2	ERLOTINIB1	12	537	4	0	0.406
HCC827	SOX2	ERLOTINIB1	13	557	3	0.002	0.353
HCC827	SOX2	ERLOTINIB1	14	591	13	0.009	0.613
HCC827	SOX2	ERLOTINIB1	15	613	12	0.023	0.601
HCC827	SOX2	ERLOTINIB1	16	678	6	0.081	0.522
HCC827	SOX2	ERLOTINIB1	17	699	4	0.01	0.593
HCC827	SOX2	ERLOTINIB1	18	734	6	0	0.448
HCC827	SOX2	ERLOTINIB1	19	768	11	0.006	0.534
HCC827	SOX2	ERLOTINIB1	20	837	6	0.001	0.647
HCC827	SOX2	ERLOTINIB1	21	867	10	0	0.72
HCC827	SOX2	ERLOTINIB1	22	853	10	0.005	0.684
HCC827	SOX2	ERLOTINIB1	23	821	11	0	0.468
HCC827	SOX2	ERLOTINIB1	24	808	22	0.003	0.535
HCC827	SOX2	ERLOTINIB1	25	889	4	0.001	0.598
HCC827	SOX2	ERLOTINIB1	26	894	12	0.005	0.666
HCC827	SOX2	ERLOTINIB1	27	884	15	0	0.656
HCC827	SOX2	ERLOTINIB1	28	899	24	0.036	0.634
HCC827	SOX2	ERLOTINIB1	29	890	38	0.004	0.685
HCC827	SOX2	ERLOTINIB1	30	889	55	0.005	0.342
HCC827	SOX2	ERLOTINIB1	31	908	5	0.001	0.689
HCC827	SOX2	ERLOTINIB1	32	922	13	0.003	0.556
HCC827	SOX2	ERLOTINIB1	33	999	9	0.011	0.58
HCC827	SOX2	ERLOTINIB1	34	994	21	0.009	0.455
HCC827	SOX2	ERLOTINIB1	35	1009	8	0.018	0.522
HCC827	SOX2	ERLOTINIB1	36	1012	20	0.027	0.656
HCC827	SOX2	ERLOTINIB1	37	1115	16	0.002	0.591
HCC827	SOX2	ERLOTINIB1	38	1134	5	0.008	0.425
HCC827	SOX2	ERLOTINIB1	39	1163	6	0.034	0.502
HCC827	SOX2	ERLOTINIB1	40	1150	8	0	0.681
HCC827	SOX2	ERLOTINIB1	41	1135	27	0.007	0.48
HCC827	SOX2	ERLOTINIB1	42	1148	30	0.005	0.492
HCC827	SOX2	ERLOTINIB1	43	1123	38	0.006	0.597
HCC827	SOX2	ERLOTINIB1	44	1199	6	0.014	0.656
HCC827	SOX2	ERLOTINIB1	45	1185	10	0.003	0.662
HCC827	SOX2	ERLOTINIB1	46	1219	6	0	0.63
HCC827	SOX2	ERLOTINIB1	47	1213	14	0.001	0.574
HCC827	SOX2	ERLOTINIB1	48	1241	4	0.003	0.468
HCC827	SOX2	ERLOTINIB1	49	1341	10	0.001	0.554
HCC827	SOX2	ERLOTINIB1	50	1331	22	0.066	0.118
HCC827	SOX2	ERLOTINIB1	51	1335	33	0.05	0.096
HCC827	SOX2	ERLOTINIB1	52	1382	4	0	0.468
HCC827	SOX2	ERLOTINIB1	53	978	10	0.081	0.26
HCC827	SOX2	ERLOTINIB1	54	37	11	0.037	0.5
HCC827	SOX2	ERLOTINIB1	55	19	13	0.006	0.53
HCC827	SOX2	ERLOTINIB1	56	634	9	0.037	0.072
HCC827	SOX2	ERLOTINIB1	57	957	15	0.002	0.449
HCC827	SOX2	ERLOTINIB1	58	1250	10	0.01	0.476
HCC827	SOX2	ERLOTINIB1	59	1240	21	0.021	0.178
HCC827	SOX2	ERLOTINIB1	60	1243	33	0	0.54
HCC827	SOX2	ERLOTINIB1	61	1255	36	0.007	0.415
HCC827	SOX2	ERLOTINIB1	62	795	11	0.001	0.391
HCC827	SOX2	ERLOTINIB1	63	1083	14	0.017	0.541
HCC827	SOX2	ERLOTINIB1	64	1069	23	0.014	0.607
HCC827	SOX2	ERLOTINIB1	65	1087	29	0.002	0.62
HCC827	SOX2	ERLOTINIB1	66	1053	33	0.014	0.64
HCC827	SOX2	ERLOTINIB1	67	176	16	0.008	0.444
HCC827	SOX2	ERLOTINIB1	68	275	14	0.063	0.337
HCC827	SOX2	ERLOTINIB1	69	289	16	0.003	0.354
HCC827	SOX2	ERLOTINIB1	70	544	11	0.004	0.338
HCC827	SOX2	ERLOTINIB1	71	1051	14	0	0.459
HCC827	SOX2	ERLOTINIB1	72	1040	23	0.006	0.551
HCC827	SOX2	ERLOTINIB1	73	1273	15	0.022	0.064
HCC827	SOX2	ERLOTINIB1	74	1269	30	0	0.291
HCC827	SOX2	ERLOTINIB1	75	204	17	0.012	0.396
HCC827	SOX2	ERLOTINIB1	76	202	34	0.019	0.389
HCC827	SOX2	ERLOTINIB1	77	449	13	0.001	0.323
HCC827	SOX2	ERLOTINIB1	78	559	20	0.005	0.5
HCC827	SOX2	ERLOTINIB1	79	711	13	0.005	0.51
HCC827	SOX2	ERLOTINIB1	80	1228	16	0.001	0.442
HCC827	SOX2	ERLOTINIB1	81	1226	29	0.008	0.324
HCC827	SOX2	ERLOTINIB1	82	432	27	0.084	0.108
HCC827	SOX2	ERLOTINIB1	83	697	21	0.012	0.605
HCC827	SOX2	ERLOTINIB1	84	678	23	0.005	0.7
HCC827	SOX2	ERLOTINIB1	85	682	41	0.005	0.614
HCC827	SOX2	ERLOTINIB1	86	1376	20	0	0.445
HCC827	SOX2	ERLOTINIB1	87	1365	25	0	0.523
HCC827	SOX2	ERLOTINIB1	88	369	24	0.039	0.075
HCC827	SOX2	ERLOTINIB1	89	525	19	0.022	0.197
HCC827	SOX2	ERLOTINIB1	90	63	24	0.005	0.405
HCC827	SOX2	ERLOTINIB1	91	465	28	0.001	0.47
HCC827	SOX2	ERLOTINIB1	92	723	27	0.009	0.538
HCC827	SOX2	ERLOTINIB1	93	1173	28	0	0.624
HCC827	SOX2	ERLOTINIB1	94	1192	34	0.004	0.547
HCC827	SOX2	ERLOTINIB1	95	1353	26	0	0.325
HCC827	SOX2	ERLOTINIB1	96	41	30	0.027	0.531
HCC827	SOX2	ERLOTINIB1	97	137	31	0.017	0.464
HCC827	SOX2	ERLOTINIB1	98	598	29	0	0.45
HCC827	SOX2	ERLOTINIB1	99	589	36	0	0.43
HCC827	SOX2	ERLOTINIB1	100	786	31	0	0.491
HCC827	SOX2	ERLOTINIB1	101	487	32	0.017	0.544
HCC827	SOX2	ERLOTINIB1	102	481	42	0.007	0.427
HCC827	SOX2	ERLOTINIB1	103	504	31	0.003	0.4
HCC827	SOX2	ERLOTINIB1	104	268	31	0.017	0.387
HCC827	SOX2	ERLOTINIB1	105	323	31	0.043	0.452
HCC827	SOX2	ERLOTINIB1	106	309	34	0.054	0.551
HCC827	SOX2	ERLOTINIB1	107	971	32	0.004	0.572
HCC827	SOX2	ERLOTINIB1	108	975	42	0.042	0.132
HCC827	SOX2	ERLOTINIB1	109	857	33	0	0.434
HCC827	SOX2	ERLOTINIB1	110	842	34	0	0.413
HCC827	SOX2	ERLOTINIB1	111	829	38	0	0.339
HCC827	SOX2	ERLOTINIB1	112	185	35	0	0.385
HCC827	SOX2	ERLOTINIB1	113	1210	37	0.003	0.616
HCC827	SOX2	ERLOTINIB1	114	532	41	0.025	0.567
HCC827	SOX2	ERLOTINIB1	115	529	59	0.006	0.463
HCC827	SOX2	ERLOTINIB1	116	1031	37	0	0.682
HCC827	SOX2	ERLOTINIB1	117	1017	47	0.007	0.566
HCC827	SOX2	ERLOTINIB1	118	128	40	0.004	0.448
HCC827	SOX2	ERLOTINIB1	119	144	44	0.002	0.416
HCC827	SOX2	ERLOTINIB1	120	166	51	0.008	0.516
HCC827	SOX2	ERLOTINIB1	121	567	39	0.002	0.539
HCC827	SOX2	ERLOTINIB1	122	633	44	0.008	0.437
HCC827	SOX2	ERLOTINIB1	123	1066	39	0.007	0.499
HCC827	SOX2	ERLOTINIB1	124	1078	46	0.006	0.596
HCC827	SOX2	ERLOTINIB1	125	1095	48	0.015	0.592
HCC827	SOX2	ERLOTINIB1	126	292	39	0.081	0.096
HCC827	SOX2	ERLOTINIB1	127	284	50	0.059	0.497
HCC827	SOX2	ERLOTINIB1	128	51	42	0.047	0.42
HCC827	SOX2	ERLOTINIB1	129	43	47	0.002	0.476
HCC827	SOX2	ERLOTINIB1	130	41	57	0.11	0.371
HCC827	SOX2	ERLOTINIB1	131	768	48	0.011	0.597
HCC827	SOX2	ERLOTINIB1	132	792	44	0	0.285
HCC827	SOX2	ERLOTINIB1	133	601	46	0.011	0.496
HCC827	SOX2	ERLOTINIB1	134	592	62	0.004	0.504
HCC827	SOX2	ERLOTINIB1	135	1360	49	0.002	0.495
HCC827	SOX2	ERLOTINIB1	136	1338	52	0.019	0.426
HCC827	SOX2	ERLOTINIB1	137	1320	58	0.029	0.195
HCC827	SOX2	ERLOTINIB1	138	873	47	0	0.475
HCC827	SOX2	ERLOTINIB1	139	914	46	0.001	0.496
HCC827	SOX2	ERLOTINIB1	140	22	50	0.017	0.499
HCC827	SOX2	ERLOTINIB1	141	255	46	0.012	0.345
HCC827	SOX2	ERLOTINIB1	142	257	59	0.026	0.377
HCC827	SOX2	ERLOTINIB1	143	498	47	0.006	0.543
HCC827	SOX2	ERLOTINIB1	144	490	57	0.016	0.492
HCC827	SOX2	ERLOTINIB1	145	519	51	0.03	0.485
HCC827	SOX2	ERLOTINIB1	146	698	46	0	0.49
HCC827	SOX2	ERLOTINIB1	147	956	47	0	0.325
HCC827	SOX2	ERLOTINIB1	148	1000	54	0.013	0.308
HCC827	SOX2	ERLOTINIB1	149	983	59	0.004	0.348
HCC827	SOX2	ERLOTINIB1	150	1237	47	0.028	0.151
HCC827	SOX2	ERLOTINIB1	151	1249	54	0.013	0.56
HCC827	SOX2	ERLOTINIB1	152	1283	47	0.001	0.322
HCC827	SOX2	ERLOTINIB1	153	1388	52	0	0.508
HCC827	SOX2	ERLOTINIB1	154	1382	70	0	0.438
HCC827	SOX2	ERLOTINIB1	155	443	53	0.012	0.517
HCC827	SOX2	ERLOTINIB1	156	436	63	0.009	0.486
HCC827	SOX2	ERLOTINIB1	157	740	50	0.004	0.325
HCC827	SOX2	ERLOTINIB1	158	813	52	0	0.253
HCC827	SOX2	ERLOTINIB1	159	1111	50	0.001	0.462
HCC827	SOX2	ERLOTINIB1	160	1162	49	0.017	0.066
HCC827	SOX2	ERLOTINIB1	161	573	52	0.024	0.615
HCC827	SOX2	ERLOTINIB1	162	706	55	0.01	0.437
HCC827	SOX2	ERLOTINIB1	163	1056	53	0.006	0.535
HCC827	SOX2	ERLOTINIB1	164	325	58	0.017	0.227
HCC827	SOX2	ERLOTINIB1	165	339	58	0.016	0.246
HCC827	SOX2	ERLOTINIB1	166	349	54	0.023	0.205
HCC827	SOX2	ERLOTINIB1	167	681	55	0	0.617
HCC827	SOX2	ERLOTINIB1	168	684	73	0.014	0.533
HCC827	SOX2	ERLOTINIB1	169	671	81	0.02	0.647
HCC827	SOX2	ERLOTINIB1	170	700	85	0.001	0.549
HCC827	SOX2	ERLOTINIB1	171	718	90	0.006	0.513
HCC827	SOX2	ERLOTINIB1	172	1032	58	0.007	0.492
HCC827	SOX2	ERLOTINIB1	173	472	59	0.003	0.335
HCC827	SOX2	ERLOTINIB1	174	550	60	0.001	0.59
HCC827	SOX2	ERLOTINIB1	175	1146	58	0.007	0.557
HCC827	SOX2	ERLOTINIB1	176	1145	73	0.017	0.428
HCC827	SOX2	ERLOTINIB1	177	1215	59	0.041	0.772
HCC827	SOX2	ERLOTINIB1	178	1208	72	0.016	0.562
HCC827	SOX2	ERLOTINIB1	179	1217	78	0.021	0.154
HCC827	SOX2	ERLOTINIB1	180	1226	91	0.031	0.408
HCC827	SOX2	ERLOTINIB1	181	612	59	0.003	0.488
HCC827	SOX2	ERLOTINIB1	182	625	68	0.008	0.426
HCC827	SOX2	ERLOTINIB1	183	242	58	0.014	0.286
HCC827	SOX2	ERLOTINIB1	184	144	65	0.007	0.473
HCC827	SOX2	ERLOTINIB1	185	116	62	0.05	0.1
HCC827	SOX2	ERLOTINIB1	186	956	60	0	0.322
HCC827	SOX2	ERLOTINIB1	187	464	68	0.005	0.53
HCC827	SOX2	ERLOTINIB1	188	459	83	0.003	0.561
HCC827	SOX2	ERLOTINIB1	189	723	67	0.011	0.565
HCC827	SOX2	ERLOTINIB1	190	506	65	0.007	0.304
HCC827	SOX2	ERLOTINIB1	191	1087	65	0	0.636
HCC827	SOX2	ERLOTINIB1	192	1122	66	0.003	0.597
HCC827	SOX2	ERLOTINIB1	193	1103	72	0.008	0.42
HCC827	SOX2	ERLOTINIB1	194	1134	84	0.009	0.642
HCC827	SOX2	ERLOTINIB1	195	1232	63	0.013	0.342
HCC827	SOX2	ERLOTINIB1	196	1367	63	0	0.252
HCC827	SOX2	ERLOTINIB1	197	938	65	0.023	0.124
HCC827	SOX2	ERLOTINIB1	198	1051	68	0.016	0.6
HCC827	SOX2	ERLOTINIB1	199	1041	76	0.018	0.685
HCC827	SOX2	ERLOTINIB1	200	9	66	0.015	0.404
HCC827	SOX2	ERLOTINIB1	201	184	69	0.002	0.266
HCC827	SOX2	ERLOTINIB1	202	173	77	0.043	0.172
HCC827	SOX2	ERLOTINIB1	203	570	67	0.012	0.606
HCC827	SOX2	ERLOTINIB1	204	751	70	0.005	0.612
HCC827	SOX2	ERLOTINIB1	205	906	72	0.032	0.605
HCC827	SOX2	ERLOTINIB1	206	300	69	0.037	0.13
HCC827	SOX2	ERLOTINIB1	207	351	69	0.012	0.347
HCC827	SOX2	ERLOTINIB1	208	206	72	0.039	0.131
HCC827	SOX2	ERLOTINIB1	209	219	70	0.031	0.286
HCC827	SOX2	ERLOTINIB1	210	959	70	0	0.391
HCC827	SOX2	ERLOTINIB1	211	535	74	0.013	0.376
HCC827	SOX2	ERLOTINIB1	212	1274	73	0.01	0.588
HCC827	SOX2	ERLOTINIB1	213	1262	79	0.011	0.698
HCC827	SOX2	ERLOTINIB1	214	1023	73	0.053	0.16
HCC827	SOX2	ERLOTINIB1	215	610	75	0.02	0.485
HCC827	SOX2	ERLOTINIB1	216	618	87	0.032	0.176
HCC827	SOX2	ERLOTINIB1	217	971	75	0.07	0.144
HCC827	SOX2	ERLOTINIB1	218	35	83	0.021	0.388
HCC827	SOX2	ERLOTINIB1	219	1004	74	0.006	0.187
HCC827	SOX2	ERLOTINIB1	220	1317	75	0.006	0.264
HCC827	SOX2	ERLOTINIB1	221	1356	78	0	0.384
HCC827	SOX2	ERLOTINIB1	222	257	77	0.011	0.299
HCC827	SOX2	ERLOTINIB1	223	364	81	0.011	0.422
HCC827	SOX2	ERLOTINIB1	224	521	75	0.011	0.284
HCC827	SOX2	ERLOTINIB1	225	507	82	0.011	0.504
HCC827	SOX2	ERLOTINIB1	226	582	77	0	0.57
HCC827	SOX2	ERLOTINIB1	227	572	84	0	0.432
HCC827	SOX2	ERLOTINIB1	228	485	81	0.002	0.507
HCC827	SOX2	ERLOTINIB1	229	598	85	0.005	0.569
HCC827	SOX2	ERLOTINIB1	230	654	80	0	0.56
HCC827	SOX2	ERLOTINIB1	231	989	80	0.029	0.128
HCC827	SOX2	ERLOTINIB1	232	5	84	0.019	0.332
HCC827	SOX2	ERLOTINIB1	233	316	79	0.001	0.209
HCC827	SOX2	ERLOTINIB1	234	315	88	0.035	0.069
HCC827	SOX2	ERLOTINIB1	235	850	82	0.003	0.599
HCC827	SOX2	ERLOTINIB1	236	433	80	0.037	0.174
HCC827	SOX2	ERLOTINIB1	237	872	84	0.002	0.403
HCC827	SOX2	ERLOTINIB1	238	885	86	0.003	0.366
HCC827	SOX2	ERLOTINIB1	239	1077	83	0.002	0.525
HCC827	SOX2	ERLOTINIB1	240	226	82	0.012	0.335
HCC827	SOX2	ERLOTINIB1	241	548	82	0.057	0.125
HCC827	SOX2	ERLOTINIB1	242	557	85	0.016	0.519
HCC827	SOX2	ERLOTINIB1	243	552	97	0.011	0.39
HCC827	SOX2	ERLOTINIB1	244	1204	88	0	0.735
HCC827	SOX2	ERLOTINIB1	245	1210	108	0.008	0.569
HCC827	SOX2	ERLOTINIB1	246	1190	109	0.002	0.557
HCC827	SOX2	ERLOTINIB1	247	1200	118	0.005	0.736
HCC827	SOX2	ERLOTINIB1	248	53	88	0.055	0.069
HCC827	SOX2	ERLOTINIB1	249	955	83	0	0.508
HCC827	SOX2	ERLOTINIB1	250	944	92	0.005	0.587
HCC827	SOX2	ERLOTINIB1	251	933	103	0.041	0.17
HCC827	SOX2	ERLOTINIB1	252	746	86	0	0.553
HCC827	SOX2	ERLOTINIB1	253	1118	86	0.024	0.063
HCC827	SOX2	ERLOTINIB1	254	127	88	0.004	0.267
HCC827	SOX2	ERLOTINIB1	255	280	86	0.015	0.212
HCC827	SOX2	ERLOTINIB1	256	269	90	0.009	0.406
HCC827	SOX2	ERLOTINIB1	257	635	87	0.044	0.125
HCC827	SOX2	ERLOTINIB1	258	1278	90	0	0.33
HCC827	SOX2	ERLOTINIB1	259	341	87	0.005	0.32
HCC827	SOX2	ERLOTINIB1	260	333	89	0.01	0.306
HCC827	SOX2	ERLOTINIB1	261	351	97	0.004	0.34
HCC827	SOX2	ERLOTINIB1	262	328	98	0.004	0.304
HCC827	SOX2	ERLOTINIB1	263	340	106	0.008	0.322
HCC827	SOX2	ERLOTINIB1	264	1152	92	0.01	0.415
HCC827	SOX2	ERLOTINIB1	265	1149	109	0.005	0.581
HCC827	SOX2	ERLOTINIB1	266	1146	127	0.005	0.527
HCC827	SOX2	ERLOTINIB1	267	1124	144	0.011	0.519
HCC827	SOX2	ERLOTINIB1	268	1102	154	0.006	0.593
HCC827	SOX2	ERLOTINIB1	269	1385	92	0	0.719
HCC827	SOX2	ERLOTINIB1	270	1370	91	0	0.599
HCC827	SOX2	ERLOTINIB1	271	1363	100	0	0.566
HCC827	SOX2	ERLOTINIB1	272	415	96	0.002	0.401
HCC827	SOX2	ERLOTINIB1	273	392	92	0.006	0.425
HCC827	SOX2	ERLOTINIB1	274	402	106	0.001	0.553
HCC827	SOX2	ERLOTINIB1	275	378	104	0.002	0.466
HCC827	SOX2	ERLOTINIB1	276	385	115	0.009	0.538
HCC827	SOX2	ERLOTINIB1	277	165	93	0.018	0.413
HCC827	SOX2	ERLOTINIB1	278	1313	94	0.003	0.392
HCC827	SOX2	ERLOTINIB1	279	903	94	0.002	0.53
HCC827	SOX2	ERLOTINIB1	280	891	109	0.015	0.597
HCC827	SOX2	ERLOTINIB1	281	971	91	0.04	0.127
HCC827	SOX2	ERLOTINIB1	282	1180	93	0.105	0.151
HCC827	SOX2	ERLOTINIB1	283	144	98	0.014	0.415
HCC827	SOX2	ERLOTINIB1	284	128	105	0.021	0.417
HCC827	SOX2	ERLOTINIB1	285	214	94	0	0.334
HCC827	SOX2	ERLOTINIB1	286	531	94	0.003	0.545
HCC827	SOX2	ERLOTINIB1	287	1058	94	0.01	0.314
HCC827	SOX2	ERLOTINIB1	288	1056	106	0.016	0.496
HCC827	SOX2	ERLOTINIB1	289	1056	121	0.016	0.43
HCC827	SOX2	ERLOTINIB1	290	1253	95	0.009	0.62
HCC827	SOX2	ERLOTINIB1	291	440	101	0.002	0.583
HCC827	SOX2	ERLOTINIB1	292	495	96	0.003	0.571
HCC827	SOX2	ERLOTINIB1	293	1040	98	0.039	0.642
HCC827	SOX2	ERLOTINIB1	294	247	98	0.024	0.319
HCC827	SOX2	ERLOTINIB1	295	458	98	0.012	0.472
HCC827	SOX2	ERLOTINIB1	296	459	109	0.029	0.255
HCC827	SOX2	ERLOTINIB1	297	191	99	0.047	0.108
HCC827	SOX2	ERLOTINIB1	298	740	100	0.012	0.451
HCC827	SOX2	ERLOTINIB1	299	835	100	0	0.622
HCC827	SOX2	ERLOTINIB1	300	848	103	0.008	0.664
HCC827	SOX2	ERLOTINIB1	301	995	102	0.078	0.122
HCC827	SOX2	ERLOTINIB1	302	1128	98	0.022	0.051
HCC827	SOX2	ERLOTINIB1	303	11	106	0.024	0.334
HCC827	SOX2	ERLOTINIB1	304	478	106	0.011	0.555
HCC827	SOX2	ERLOTINIB1	305	811	102	0.034	0.196
HCC827	SOX2	ERLOTINIB1	306	513	103	0.009	0.541
HCC827	SOX2	ERLOTINIB1	307	1074	105	0.006	0.475
HCC827	SOX2	ERLOTINIB1	308	594	104	0.004	0.59
HCC827	SOX2	ERLOTINIB1	309	639	101	0.005	0.599
HCC827	SOX2	ERLOTINIB1	310	627	107	0	0.646
HCC827	SOX2	ERLOTINIB1	311	872	102	0.006	0.457
HCC827	SOX2	ERLOTINIB1	312	662	102	0.001	0.335
HCC827	SOX2	ERLOTINIB1	313	282	110	0.008	0.47
HCC827	SOX2	ERLOTINIB1	314	727	109	0.011	0.277
HCC827	SOX2	ERLOTINIB1	315	774	109	0.021	0.525
HCC827	SOX2	ERLOTINIB1	316	1223	108	0	0.609
HCC827	SOX2	ERLOTINIB1	317	1233	113	0.009	0.661
HCC827	SOX2	ERLOTINIB1	318	211	109	0.026	0.275
HCC827	SOX2	ERLOTINIB1	319	201	116	0.017	0.274
HCC827	SOX2	ERLOTINIB1	320	792	112	0.022	0.618
HCC827	SOX2	ERLOTINIB1	321	165	111	0.003	0.326
HCC827	SOX2	ERLOTINIB1	322	491	117	0.009	0.536
HCC827	SOX2	ERLOTINIB1	323	529	116	0.001	0.616
HCC827	SOX2	ERLOTINIB1	324	533	129	0.005	0.54
HCC827	SOX2	ERLOTINIB1	325	525	136	0.002	0.565
HCC827	SOX2	ERLOTINIB1	326	553	116	0.006	0.469
HCC827	SOX2	ERLOTINIB1	327	825	112	0	0.526
HCC827	SOX2	ERLOTINIB1	328	955	112	0.031	0.075
HCC827	SOX2	ERLOTINIB1	329	1023	111	0.002	0.544
HCC827	SOX2	ERLOTINIB1	330	1253	112	0.011	0.418
HCC827	SOX2	ERLOTINIB1	331	151	115	0.002	0.427
HCC827	SOX2	ERLOTINIB1	332	1300	114	0.005	0.673
HCC827	SOX2	ERLOTINIB1	333	1289	120	0.001	0.795
HCC827	SOX2	ERLOTINIB1	334	1371	117	0	0.742
HCC827	SOX2	ERLOTINIB1	335	1386	116	0	0.836
HCC827	SOX2	ERLOTINIB1	336	1355	116	0.004	0.405
HCC827	SOX2	ERLOTINIB1	337	641	116	0.023	0.562
HCC827	SOX2	ERLOTINIB1	338	658	115	0.004	0.395
HCC827	SOX2	ERLOTINIB1	339	650	126	0.006	0.569
HCC827	SOX2	ERLOTINIB1	340	1039	118	0.008	0.581
HCC827	SOX2	ERLOTINIB1	341	1021	132	0.004	0.62
HCC827	SOX2	ERLOTINIB1	342	1333	115	0.04	0.134
HCC827	SOX2	ERLOTINIB1	343	1342	124	0.049	0.159
HCC827	SOX2	ERLOTINIB1	344	430	122	0.03	0.509
HCC827	SOX2	ERLOTINIB1	345	1171	118	0.012	0.657
HCC827	SOX2	ERLOTINIB1	346	305	119	0.011	0.379
HCC827	SOX2	ERLOTINIB1	347	22	117	0.001	0.355
HCC827	SOX2	ERLOTINIB1	348	29	128	0.023	0.483
HCC827	SOX2	ERLOTINIB1	349	13	144	0.013	0.367
HCC827	SOX2	ERLOTINIB1	350	23	144	0.013	0.355
HCC827	SOX2	ERLOTINIB1	351	867	121	0.019	0.661
HCC827	SOX2	ERLOTINIB1	352	579	121	0.044	0.2
HCC827	SOX2	ERLOTINIB1	353	597	119	0	0.487
HCC827	SOX2	ERLOTINIB1	354	614	124	0.003	0.539
HCC827	SOX2	ERLOTINIB1	355	65	121	0.055	0.081
HCC827	SOX2	ERLOTINIB1	356	134	124	0.006	0.474
HCC827	SOX2	ERLOTINIB1	357	142	134	0.013	0.411
HCC827	SOX2	ERLOTINIB1	358	264	128	0.03	0.318
HCC827	SOX2	ERLOTINIB1	359	329	134	0.008	0.496
HCC827	SOX2	ERLOTINIB1	360	180	131	0.023	0.399
HCC827	SOX2	ERLOTINIB1	361	408	126	0.001	0.529
HCC827	SOX2	ERLOTINIB1	362	935	123	0.026	0.078
HCC827	SOX2	ERLOTINIB1	363	1078	128	0.024	0.433
HCC827	SOX2	ERLOTINIB1	364	498	130	0	0.376
HCC827	SOX2	ERLOTINIB1	365	501	143	0.002	0.411
HCC827	SOX2	ERLOTINIB1	366	999	129	0.013	0.541
HCC827	SOX2	ERLOTINIB1	367	1005	142	0.008	0.621
HCC827	SOX2	ERLOTINIB1	368	990	151	0.018	0.505
HCC827	SOX2	ERLOTINIB1	369	1213	130	0.005	0.618
HCC827	SOX2	ERLOTINIB1	370	1227	131	0.029	0.174
HCC827	SOX2	ERLOTINIB1	371	451	131	0.01	0.455
HCC827	SOX2	ERLOTINIB1	372	473	132	0.005	0.508
HCC827	SOX2	ERLOTINIB1	373	385	130	0.021	0.437
HCC827	SOX2	ERLOTINIB1	374	589	130	0.011	0.275
HCC827	SOX2	ERLOTINIB1	375	663	135	0.009	0.457
HCC827	SOX2	ERLOTINIB1	376	669	147	0.005	0.464
HCC827	SOX2	ERLOTINIB1	377	685	154	0.01	0.355
HCC827	SOX2	ERLOTINIB1	378	755	136	0.003	0.57
HCC827	SOX2	ERLOTINIB1	379	1301	138	0.005	0.702
HCC827	SOX2	ERLOTINIB1	380	1309	149	0	0.447
HCC827	SOX2	ERLOTINIB1	381	1327	133	0.004	0.705
HCC827	SOX2	ERLOTINIB1	382	572	135	0.007	0.568
HCC827	SOX2	ERLOTINIB1	383	571	152	0.001	0.67
HCC827	SOX2	ERLOTINIB1	384	584	158	0.006	0.589
HCC827	SOX2	ERLOTINIB1	385	1187	135	0.004	0.695
HCC827	SOX2	ERLOTINIB1	386	1164	141	0.011	0.607
HCC827	SOX2	ERLOTINIB1	387	793	135	0.033	0.591
HCC827	SOX2	ERLOTINIB1	388	772	142	0.008	0.611
HCC827	SOX2	ERLOTINIB1	389	784	149	0	0.548
HCC827	SOX2	ERLOTINIB1	390	113	138	0.009	0.268
HCC827	SOX2	ERLOTINIB1	391	306	136	0.012	0.483
HCC827	SOX2	ERLOTINIB1	392	845	141	0.016	0.618
HCC827	SOX2	ERLOTINIB1	393	1050	137	0.008	0.614
HCC827	SOX2	ERLOTINIB1	394	1075	148	0	0.445
HCC827	SOX2	ERLOTINIB1	395	1061	151	0.01	0.508
HCC827	SOX2	ERLOTINIB1	396	1371	136	0.005	0.644
HCC827	SOX2	ERLOTINIB1	397	636	137	0.004	0.589
HCC827	SOX2	ERLOTINIB1	398	714	140	0.009	0.358
HCC827	SOX2	ERLOTINIB1	399	1388	138	0	0.661
HCC827	SOX2	ERLOTINIB1	400	601	140	0.002	0.472
HCC827	SOX2	ERLOTINIB1	401	895	138	0	0.223
HCC827	SOX2	ERLOTINIB1	402	46	143	0.012	0.401
HCC827	SOX2	ERLOTINIB1	403	552	139	0.005	0.498
HCC827	SOX2	ERLOTINIB1	404	552	151	0.008	0.493
HCC827	SOX2	ERLOTINIB1	405	540	154	0.004	0.443
HCC827	SOX2	ERLOTINIB1	406	1282	142	0.019	0.647
HCC827	SOX2	ERLOTINIB1	407	131	142	0.007	0.471
HCC827	SOX2	ERLOTINIB1	408	280	140	0.001	0.271
HCC827	SOX2	ERLOTINIB1	409	274	155	0.005	0.315
HCC827	SOX2	ERLOTINIB1	410	418	142	0.015	0.299
HCC827	SOX2	ERLOTINIB1	411	433	147	0	0.305
HCC827	SOX2	ERLOTINIB1	412	737	145	0.016	0.503
HCC827	SOX2	ERLOTINIB1	413	979	141	0	0.332
HCC827	SOX2	ERLOTINIB1	414	162	152	0.003	0.486
HCC827	SOX2	ERLOTINIB1	415	296	143	0.008	0.392
HCC827	SOX2	ERLOTINIB1	416	488	151	0.012	0.571
HCC827	SOX2	ERLOTINIB1	417	492	175	0.019	0.55
HCC827	SOX2	ERLOTINIB1	418	867	148	0.008	0.608
HCC827	SOX2	ERLOTINIB1	419	865	163	0.003	0.608
HCC827	SOX2	ERLOTINIB1	420	883	150	0.017	0.567
HCC827	SOX2	ERLOTINIB1	421	893	164	0.004	0.48
HCC827	SOX2	ERLOTINIB1	422	1344	148	0.003	0.606
HCC827	SOX2	ERLOTINIB1	423	1327	148	0.005	0.773
HCC827	SOX2	ERLOTINIB1	424	359	145	0.028	0.073
HCC827	SOX2	ERLOTINIB1	425	455	151	0.007	0.464
HCC827	SOX2	ERLOTINIB1	426	468	156	0.001	0.634
HCC827	SOX2	ERLOTINIB1	427	1143	149	0.005	0.285
HCC827	SOX2	ERLOTINIB1	428	1203	152	0.007	0.584
HCC827	SOX2	ERLOTINIB1	429	1189	157	0	0.748
HCC827	SOX2	ERLOTINIB1	430	1177	165	0.023	0.347
HCC827	SOX2	ERLOTINIB1	431	1192	170	0.003	0.526
HCC827	SOX2	ERLOTINIB1	432	1156	176	0.006	0.557
HCC827	SOX2	ERLOTINIB1	433	1170	174	0.03	0.195
HCC827	SOX2	ERLOTINIB1	434	1171	185	0.006	0.369
HCC827	SOX2	ERLOTINIB1	435	1175	197	0	0.534
HCC827	SOX2	ERLOTINIB1	436	1362	148	0	0.571
HCC827	SOX2	ERLOTINIB1	437	93	158	0.002	0.468
HCC827	SOX2	ERLOTINIB1	438	104	172	0.009	0.295
HCC827	SOX2	ERLOTINIB1	439	80	175	0.009	0.427
HCC827	SOX2	ERLOTINIB1	440	832	159	0.002	0.651
HCC827	SOX2	ERLOTINIB1	441	848	160	0	0.563
HCC827	SOX2	ERLOTINIB1	442	805	156	0.001	0.604
HCC827	SOX2	ERLOTINIB1	443	1030	151	0.001	0.463
HCC827	SOX2	ERLOTINIB1	444	1042	159	0.011	0.528
HCC827	SOX2	ERLOTINIB1	445	1270	157	0.011	0.549
HCC827	SOX2	ERLOTINIB1	446	1266	174	0.029	0.688
HCC827	SOX2	ERLOTINIB1	447	1286	163	0.006	0.589
HCC827	SOX2	ERLOTINIB1	448	1250	179	0.026	0.353
HCC827	SOX2	ERLOTINIB1	449	1286	179	0.001	0.587
HCC827	SOX2	ERLOTINIB1	450	1244	186	0.054	0.185
HCC827	SOX2	ERLOTINIB1	451	1253	199	0.004	0.563
HCC827	SOX2	ERLOTINIB1	452	1270	211	0.01	0.67
HCC827	SOX2	ERLOTINIB1	453	1283	204	0.047	0.093
HCC827	SOX2	ERLOTINIB1	454	1289	222	0.009	0.526
HCC827	SOX2	ERLOTINIB1	455	1288	235	0.005	0.537
HCC827	SOX2	ERLOTINIB1	456	1274	238	0.005	0.634
HCC827	SOX2	ERLOTINIB1	457	1275	253	0.026	0.242
HCC827	SOX2	ERLOTINIB1	458	308	155	0.021	0.362
HCC827	SOX2	ERLOTINIB1	459	302	158	0.012	0.482
HCC827	SOX2	ERLOTINIB1	460	294	168	0	0.429
HCC827	SOX2	ERLOTINIB1	461	304	173	0	0.464
HCC827	SOX2	ERLOTINIB1	462	65	163	0.009	0.483
HCC827	SOX2	ERLOTINIB1	463	1382	163	0.026	0.347
HCC827	SOX2	ERLOTINIB1	464	1360	161	0.006	0.662
HCC827	SOX2	ERLOTINIB1	465	701	163	0.002	0.458
HCC827	SOX2	ERLOTINIB1	466	1232	160	0.057	0.122
HCC827	SOX2	ERLOTINIB1	467	920	161	0.064	0.098
HCC827	SOX2	ERLOTINIB1	468	505	163	0.004	0.481
HCC827	SOX2	ERLOTINIB1	469	769	161	0.024	0.531
HCC827	SOX2	ERLOTINIB1	470	1013	162	0.002	0.342
HCC827	SOX2	ERLOTINIB1	471	139	162	0.057	0.11
HCC827	SOX2	ERLOTINIB1	472	615	173	0.001	0.545
HCC827	SOX2	ERLOTINIB1	473	735	166	0	0.377
HCC827	SOX2	ERLOTINIB1	474	1325	167	0.058	0.655
HCC827	SOX2	ERLOTINIB1	475	647	166	0.001	0.457
HCC827	SOX2	ERLOTINIB1	476	1129	163	0.012	0.393
HCC827	SOX2	ERLOTINIB1	477	1206	165	0.002	0.599
HCC827	SOX2	ERLOTINIB1	478	1062	165	0.005	0.41
HCC827	SOX2	ERLOTINIB1	479	259	166	0.03	0.289
HCC827	SOX2	ERLOTINIB1	480	251	171	0.026	0.371
HCC827	SOX2	ERLOTINIB1	481	1300	167	0	0.511
HCC827	SOX2	ERLOTINIB1	482	5	168	0.009	0.272
HCC827	SOX2	ERLOTINIB1	483	5	180	0.023	0.268
HCC827	SOX2	ERLOTINIB1	484	195	174	0.032	0.416
HCC827	SOX2	ERLOTINIB1	485	458	176	0.01	0.538
HCC827	SOX2	ERLOTINIB1	486	684	170	0.001	0.294
HCC827	SOX2	ERLOTINIB1	487	172	171	0.04	0.192
HCC827	SOX2	ERLOTINIB1	488	1136	175	0.01	0.631
HCC827	SOX2	ERLOTINIB1	489	261	178	0.023	0.402
HCC827	SOX2	ERLOTINIB1	490	476	175	0.005	0.569
HCC827	SOX2	ERLOTINIB1	491	787	180	0.006	0.586
HCC827	SOX2	ERLOTINIB1	492	802	190	0	0.51
HCC827	SOX2	ERLOTINIB1	493	148	175	0.049	0.064
HCC827	SOX2	ERLOTINIB1	494	1104	179	0.027	0.621
HCC827	SOX2	ERLOTINIB1	495	1390	181	0.037	0.061
HCC827	SOX2	ERLOTINIB1	496	952	180	0.009	0.538
HCC827	SOX2	ERLOTINIB1	497	123	179	0.017	0.274
HCC827	SOX2	ERLOTINIB1	498	236	181	0.026	0.332
HCC827	SOX2	ERLOTINIB1	499	225	185	0.008	0.414
HCC827	SOX2	ERLOTINIB1	500	533	183	0.037	0.112
HCC827	SOX2	ERLOTINIB1	501	820	181	0	0.381
HCC827	SOX2	ERLOTINIB1	502	704	182	0	0.54
HCC827	SOX2	ERLOTINIB1	503	686	191	0	0.427
HCC827	SOX2	ERLOTINIB1	504	762	183	0.005	0.475
HCC827	SOX2	ERLOTINIB1	505	772	192	0	0.418
HCC827	SOX2	ERLOTINIB1	506	918	179	0	0.256
HCC827	SOX2	ERLOTINIB1	507	1322	182	0.001	0.525
HCC827	SOX2	ERLOTINIB1	508	1348	182	0.011	0.204
HCC827	SOX2	ERLOTINIB1	509	1199	186	0.01	0.452
HCC827	SOX2	ERLOTINIB1	510	735	187	0.013	0.443
HCC827	SOX2	ERLOTINIB1	511	638	185	0	0.267
HCC827	SOX2	ERLOTINIB1	512	1076	187	0.002	0.599
HCC827	SOX2	ERLOTINIB1	513	1134	192	0.029	0.582
HCC827	SOX2	ERLOTINIB1	514	1134	212	0.01	0.511
HCC827	SOX2	ERLOTINIB1	515	1226	188	0.034	0.114
HCC827	SOX2	ERLOTINIB1	516	176	190	0.024	0.452
HCC827	SOX2	ERLOTINIB1	517	958	194	0.029	0.565
HCC827	SOX2	ERLOTINIB1	518	1044	191	0.048	0.137
HCC827	SOX2	ERLOTINIB1	519	1035	197	0.034	0.091
HCC827	SOX2	ERLOTINIB1	520	908	195	0	0.36
HCC827	SOX2	ERLOTINIB1	521	115	194	0.046	0.162
HCC827	SOX2	ERLOTINIB1	522	115	208	0.028	0.362
HCC827	SOX2	ERLOTINIB1	523	288	196	0.001	0.453
HCC827	SOX2	ERLOTINIB1	524	266	198	0	0.489
HCC827	SOX2	ERLOTINIB1	525	275	211	0	0.487
HCC827	SOX2	ERLOTINIB1	526	261	215	0	0.498
HCC827	SOX2	ERLOTINIB1	527	297	226	0	0.372
HCC827	SOX2	ERLOTINIB1	528	282	233	0	0.449
HCC827	SOX2	ERLOTINIB1	529	269	245	0	0.432
HCC827	SOX2	ERLOTINIB1	530	260	256	0.024	0.155
HCC827	SOX2	ERLOTINIB1	531	466	199	0.008	0.532
HCC827	SOX2	ERLOTINIB1	532	483	196	0	0.426
HCC827	SOX2	ERLOTINIB1	533	570	197	0.006	0.467
HCC827	SOX2	ERLOTINIB1	534	620	196	0.057	0.188
HCC827	SOX2	ERLOTINIB1	535	631	196	0.006	0.388
HCC827	SOX2	ERLOTINIB1	536	989	195	0.04	0.108
HCC827	SOX2	ERLOTINIB1	537	1273	193	0.017	0.143
HCC827	SOX2	ERLOTINIB1	538	1336	198	0.011	0.698
HCC827	SOX2	ERLOTINIB1	539	1319	198	0.02	0.452
HCC827	SOX2	ERLOTINIB1	540	1307	207	0	0.637
HCC827	SOX2	ERLOTINIB1	541	61	195	0.002	0.219
HCC827	SOX2	ERLOTINIB1	542	101	200	0.031	0.378
HCC827	SOX2	ERLOTINIB1	543	90	201	0.019	0.326
HCC827	SOX2	ERLOTINIB1	544	135	196	0.004	0.307
HCC827	SOX2	ERLOTINIB1	545	142	204	0.01	0.317
HCC827	SOX2	ERLOTINIB1	546	314	197	0	0.212
HCC827	SOX2	ERLOTINIB1	547	1097	197	0	0.634
HCC827	SOX2	ERLOTINIB1	548	712	199	0.005	0.514
HCC827	SOX2	ERLOTINIB1	549	745	196	0	0.476
HCC827	SOX2	ERLOTINIB1	550	219	200	0.009	0.385
HCC827	SOX2	ERLOTINIB1	551	758	200	0.038	0.667
HCC827	SOX2	ERLOTINIB1	552	758	218	0.021	0.585
HCC827	SOX2	ERLOTINIB1	553	879	204	0.002	0.662
HCC827	SOX2	ERLOTINIB1	554	893	216	0.003	0.621
HCC827	SOX2	ERLOTINIB1	555	1069	201	0.006	0.547
HCC827	SOX2	ERLOTINIB1	556	7	201	0.058	0.38
HCC827	SOX2	ERLOTINIB1	557	1153	207	0.004	0.701
HCC827	SOX2	ERLOTINIB1	558	1161	224	0.007	0.488
HCC827	SOX2	ERLOTINIB1	559	1193	199	0.003	0.42
HCC827	SOX2	ERLOTINIB1	560	1118	203	0.015	0.303
HCC827	SOX2	ERLOTINIB1	561	1375	207	0.005	0.761
HCC827	SOX2	ERLOTINIB1	562	155	201	0.023	0.158
HCC827	SOX2	ERLOTINIB1	563	833	204	0.034	0.081
HCC827	SOX2	ERLOTINIB1	564	935	207	0.025	0.633
HCC827	SOX2	ERLOTINIB1	565	181	209	0.019	0.372
HCC827	SOX2	ERLOTINIB1	566	196	208	0.012	0.362
HCC827	SOX2	ERLOTINIB1	567	738	208	0.03	0.475
HCC827	SOX2	ERLOTINIB1	568	744	225	0.014	0.547
HCC827	SOX2	ERLOTINIB1	569	859	210	0.019	0.624
HCC827	SOX2	ERLOTINIB1	570	647	211	0	0.526
HCC827	SOX2	ERLOTINIB1	571	236	209	0.009	0.346
HCC827	SOX2	ERLOTINIB1	572	1223	209	0.01	0.523
HCC827	SOX2	ERLOTINIB1	573	1236	211	0.031	0.171
HCC827	SOX2	ERLOTINIB1	574	499	211	0.006	0.504
HCC827	SOX2	ERLOTINIB1	575	484	213	0.003	0.584
HCC827	SOX2	ERLOTINIB1	576	27	212	0.015	0.244
HCC827	SOX2	ERLOTINIB1	577	548	209	0.028	0.189
HCC827	SOX2	ERLOTINIB1	578	594	210	0.002	0.637
HCC827	SOX2	ERLOTINIB1	579	607	213	0.011	0.566
HCC827	SOX2	ERLOTINIB1	580	599	221	0	0.629
HCC827	SOX2	ERLOTINIB1	581	583	223	0	0.574
HCC827	SOX2	ERLOTINIB1	582	914	212	0	0.597
HCC827	SOX2	ERLOTINIB1	583	627	210	0.001	0.419
HCC827	SOX2	ERLOTINIB1	584	1077	213	0	0.651
HCC827	SOX2	ERLOTINIB1	585	1090	219	0.004	0.591
HCC827	SOX2	ERLOTINIB1	586	1083	226	0.028	0.247
HCC827	SOX2	ERLOTINIB1	587	1189	216	0.006	0.687
HCC827	SOX2	ERLOTINIB1	588	1208	224	0.005	0.497
HCC827	SOX2	ERLOTINIB1	589	1223	225	0.012	0.608
HCC827	SOX2	ERLOTINIB1	590	208	221	0.01	0.461
HCC827	SOX2	ERLOTINIB1	591	771	216	0	0.264
HCC827	SOX2	ERLOTINIB1	592	1349	222	0.009	0.61
HCC827	SOX2	ERLOTINIB1	593	1341	240	0.05	0.297
HCC827	SOX2	ERLOTINIB1	594	1321	253	0.007	0.555
HCC827	SOX2	ERLOTINIB1	595	1363	225	0	0.63
HCC827	SOX2	ERLOTINIB1	596	1374	233	0	0.501
HCC827	SOX2	ERLOTINIB1	597	1358	242	0.004	0.397
HCC827	SOX2	ERLOTINIB1	598	1354	257	0.004	0.329
HCC827	SOX2	ERLOTINIB1	599	166	218	0.007	0.342
HCC827	SOX2	ERLOTINIB1	600	221	223	0.014	0.421
HCC827	SOX2	ERLOTINIB1	601	1386	219	0	0.813
HCC827	SOX2	ERLOTINIB1	602	566	218	0.002	0.625
HCC827	SOX2	ERLOTINIB1	603	520	220	0.001	0.336
HCC827	SOX2	ERLOTINIB1	604	1050	223	0.031	0.676
HCC827	SOX2	ERLOTINIB1	605	1048	240	0	0.622
HCC827	SOX2	ERLOTINIB1	606	1126	229	0	0.667
HCC827	SOX2	ERLOTINIB1	607	55	220	0.027	0.372
HCC827	SOX2	ERLOTINIB1	608	71	230	0.016	0.549
HCC827	SOX2	ERLOTINIB1	609	957	220	0.033	0.108
HCC827	SOX2	ERLOTINIB1	610	969	219	0.003	0.22
HCC827	SOX2	ERLOTINIB1	611	341	222	0.055	0.126
HCC827	SOX2	ERLOTINIB1	612	353	227	0.054	0.116
HCC827	SOX2	ERLOTINIB1	613	468	227	0.007	0.586
HCC827	SOX2	ERLOTINIB1	614	546	228	0	0.512
HCC827	SOX2	ERLOTINIB1	615	544	244	0	0.548
HCC827	SOX2	ERLOTINIB1	616	719	226	0	0.536
HCC827	SOX2	ERLOTINIB1	617	1244	222	0	0.312
HCC827	SOX2	ERLOTINIB1	618	1235	231	0.002	0.318
HCC827	SOX2	ERLOTINIB1	619	1260	222	0.002	0.61
HCC827	SOX2	ERLOTINIB1	620	37	224	0.022	0.409
HCC827	SOX2	ERLOTINIB1	621	9	227	0.018	0.311
HCC827	SOX2	ERLOTINIB1	622	20	239	0.016	0.505
HCC827	SOX2	ERLOTINIB1	623	153	228	0.004	0.418
HCC827	SOX2	ERLOTINIB1	624	679	225	0.031	0.183
HCC827	SOX2	ERLOTINIB1	625	846	223	0	0.289
HCC827	SOX2	ERLOTINIB1	626	833	225	0.033	0.103
HCC827	SOX2	ERLOTINIB1	627	873	231	0.002	0.551
HCC827	SOX2	ERLOTINIB1	628	446	229	0.025	0.528
HCC827	SOX2	ERLOTINIB1	629	1068	226	0.002	0.423
HCC827	SOX2	ERLOTINIB1	630	693	232	0	0.367
HCC827	SOX2	ERLOTINIB1	631	1326	232	0.015	0.476
HCC827	SOX2	ERLOTINIB1	632	1312	240	0.013	0.465
HCC827	SOX2	ERLOTINIB1	633	1300	245	0.001	0.592
HCC827	SOX2	ERLOTINIB1	634	103	232	0.018	0.332
HCC827	SOX2	ERLOTINIB1	635	137	234	0.006	0.392
HCC827	SOX2	ERLOTINIB1	636	240	232	0.004	0.363
HCC827	SOX2	ERLOTINIB1	637	234	245	0.027	0.411
HCC827	SOX2	ERLOTINIB1	638	240	254	0.053	0.084
HCC827	SOX2	ERLOTINIB1	639	634	233	0	0.571
HCC827	SOX2	ERLOTINIB1	640	171	238	0.021	0.456
HCC827	SOX2	ERLOTINIB1	641	163	250	0.001	0.384
HCC827	SOX2	ERLOTINIB1	642	171	254	0.018	0.413
HCC827	SOX2	ERLOTINIB1	643	576	235	0.01	0.447
HCC827	SOX2	ERLOTINIB1	644	503	236	0.003	0.597
HCC827	SOX2	ERLOTINIB1	645	914	238	0.042	0.16
HCC827	SOX2	ERLOTINIB1	646	600	234	0.011	0.157
HCC827	SOX2	ERLOTINIB1	647	855	235	0	0.303
HCC827	SOX2	ERLOTINIB1	648	899	237	0	0.478
HCC827	SOX2	ERLOTINIB1	649	887	250	0.032	0.164
HCC827	SOX2	ERLOTINIB1	650	970	236	0.044	0.097
HCC827	SOX2	ERLOTINIB1	651	1256	238	0	0.42
HCC827	SOX2	ERLOTINIB1	652	55	241	0.013	0.429
HCC827	SOX2	ERLOTINIB1	653	1025	241	0.005	0.368
HCC827	SOX2	ERLOTINIB1	654	346	253	0.003	0.62
HCC827	SOX2	ERLOTINIB1	655	932	242	0.079	0.118
HCC827	SOX2	ERLOTINIB1	656	928	259	0.016	0.285
HCC827	SOX2	ERLOTINIB1	657	764	242	0.045	0.125
HCC827	SOX2	ERLOTINIB1	658	1163	241	0.006	0.588
HCC827	SOX2	ERLOTINIB1	659	1175	246	0.016	0.341
HCC827	SOX2	ERLOTINIB1	660	1185	248	0.005	0.261
HCC827	SOX2	ERLOTINIB1	661	364	243	0.038	0.396
HCC827	SOX2	ERLOTINIB1	662	382	244	0.04	0.597
HCC827	SOX2	ERLOTINIB1	663	1072	240	0	0.29
HCC827	SOX2	ERLOTINIB1	664	1388	242	0	0.388
HCC827	SOX2	ERLOTINIB1	665	38	244	0.036	0.466
HCC827	SOX2	ERLOTINIB1	666	646	246	0.003	0.584
HCC827	SOX2	ERLOTINIB1	667	1214	245	0.005	0.412
HCC827	SOX2	ERLOTINIB1	668	203	247	0.002	0.457
HCC827	SOX2	ERLOTINIB1	669	412	247	0.001	0.435
HCC827	SOX2	ERLOTINIB1	670	817	242	0	0.204
HCC827	SOX2	ERLOTINIB1	671	431	247	0.002	0.414
HCC827	SOX2	ERLOTINIB1	672	452	248	0.008	0.539
HCC827	SOX2	ERLOTINIB1	673	465	256	0.022	0.411
HCC827	SOX2	ERLOTINIB1	674	706	249	0.014	0.501
HCC827	SOX2	ERLOTINIB1	675	65	246	0.03	0.254
HCC827	SOX2	ERLOTINIB1	676	93	250	0.012	0.437
HCC827	SOX2	ERLOTINIB1	677	68	262	0.032	0.482
HCC827	SOX2	ERLOTINIB1	678	85	266	0.015	0.457
HCC827	SOX2	ERLOTINIB1	679	734	248	0.001	0.451
HCC827	SOX2	ERLOTINIB1	680	724	256	0	0.458
HCC827	SOX2	ERLOTINIB1	681	1085	253	0.008	0.605
HCC827	SOX2	ERLOTINIB1	682	1105	257	0.006	0.726
HCC827	SOX2	ERLOTINIB1	683	515	249	0.005	0.442
HCC827	SOX2	ERLOTINIB1	684	593	249	0.001	0.314
HCC827	SOX2	ERLOTINIB1	685	669	253	0.003	0.574
HCC827	SOX2	ERLOTINIB1	686	681	264	0	0.476
HCC827	SOX2	ERLOTINIB1	687	848	249	0.005	0.259
HCC827	SOX2	ERLOTINIB1	688	1232	250	0	0.358
HCC827	SOX2	ERLOTINIB1	689	1007	251	0.047	0.136
HCC827	SOX2	ERLOTINIB1	690	1001	257	0.046	0.121
HCC827	SOX2	ERLOTINIB1	691	1134	252	0.001	0.389
HCC827	SOX2	ERLOTINIB1	692	1142	265	0.001	0.405
HCC827	SOX2	ERLOTINIB1	693	141	251	0.001	0.269
HCC827	SOX2	ERLOTINIB1	694	501	255	0.013	0.543
HCC827	SOX2	ERLOTINIB1	695	551	256	0.003	0.404
HCC827	SOX2	ERLOTINIB1	696	362	256	0.02	0.543
HCC827	SOX2	ERLOTINIB1	697	360	269	0	0.533
HCC827	SOX2	ERLOTINIB1	698	779	256	0.03	0.091
HCC827	SOX2	ERLOTINIB1	699	1036	256	0	0.389
HCC827	SOX2	ERLOTINIB1	700	1059	260	0.002	0.601
HCC827	SOX2	ERLOTINIB1	701	31	259	0.017	0.495
HCC827	SOX2	ERLOTINIB1	702	191	259	0.013	0.337
HCC827	SOX2	ERLOTINIB1	703	220	261	0.027	0.477
HCC827	SOX2	ERLOTINIB1	704	906	261	0.006	0.565
HCC827	SOX2	ERLOTINIB1	705	1295	262	0.002	0.502
HCC827	SOX2	ERLOTINIB1	706	419	262	0.001	0.296
HCC827	SOX2	ERLOTINIB1	707	483	263	0.003	0.429
HCC827	SOX2	ERLOTINIB1	708	501	273	0.007	0.371
HCC827	SOX2	ERLOTINIB1	709	487	275	0.003	0.358
HCC827	SOX2	ERLOTINIB1	710	741	264	0.002	0.656
HCC827	SOX2	ERLOTINIB1	711	987	259	0.002	0.277
HCC827	SOX2	ERLOTINIB1	712	1373	263	0.001	0.579
HCC827	SOX2	ERLOTINIB1	713	1359	276	0	0.519
HCC827	SOX2	ERLOTINIB1	714	1197	259	0.001	0.23
HCC827	SOX2	ERLOTINIB1	715	11	260	0.028	0.304
HCC827	SOX2	ERLOTINIB1	716	5	269	0.031	0.341
HCC827	SOX2	ERLOTINIB1	717	952	259	0.011	0.126
HCC827	SOX2	ERLOTINIB1	718	388	268	0	0.421
HCC827	SOX2	ERLOTINIB1	719	151	270	0.007	0.39
HCC827	SOX2	ERLOTINIB1	720	562	264	0.006	0.337
HCC827	SOX2	ERLOTINIB1	721	647	269	0.005	0.58
HCC827	SOX2	ERLOTINIB1	722	1125	266	0.007	0.532
HCC827	SOX2	ERLOTINIB1	723	533	264	0.004	0.34
HCC827	SOX2	ERLOTINIB1	724	524	265	0.005	0.36
HCC827	SOX2	ERLOTINIB1	725	879	266	0	0.289
HCC827	SOX2	ERLOTINIB1	726	122	268	0.037	0.386
HCC827	SOX2	ERLOTINIB1	727	1233	270	0.002	0.637
HCC827	SOX2	ERLOTINIB1	728	1234	288	0.007	0.638
HCC827	SOX2	ERLOTINIB1	729	967	267	0.002	0.249
HCC827	SOX2	ERLOTINIB1	730	1252	271	0	0.538
HCC827	SOX2	ERLOTINIB1	731	1273	284	0.001	0.623
HCC827	SOX2	ERLOTINIB1	732	1295	292	0.04	0.813
HCC827	SOX2	ERLOTINIB1	733	1263	301	0.004	0.636
HCC827	SOX2	ERLOTINIB1	734	1246	303	0.007	0.461
HCC827	SOX2	ERLOTINIB1	735	1280	307	0	0.586
HCC827	SOX2	ERLOTINIB1	736	586	271	0.004	0.478
HCC827	SOX2	ERLOTINIB1	737	328	270	0.012	0.398
HCC827	SOX2	ERLOTINIB1	738	341	273	0.017	0.468
HCC827	SOX2	ERLOTINIB1	739	1183	270	0.04	0.116
HCC827	SOX2	ERLOTINIB1	740	1335	271	0.003	0.343
HCC827	SOX2	ERLOTINIB1	741	799	275	0.015	0.528
HCC827	SOX2	ERLOTINIB1	742	934	274	0.004	0.532
HCC827	SOX2	ERLOTINIB1	743	953	277	0.002	0.428
HCC827	SOX2	ERLOTINIB1	744	1087	276	0.003	0.605
HCC827	SOX2	ERLOTINIB1	745	1067	277	0.002	0.57
HCC827	SOX2	ERLOTINIB1	746	1086	296	0.001	0.565
HCC827	SOX2	ERLOTINIB1	747	1079	306	0	0.42
HCC827	SOX2	ERLOTINIB1	748	292	272	0.002	0.387
HCC827	SOX2	ERLOTINIB1	749	259	274	0.002	0.374
HCC827	SOX2	ERLOTINIB1	750	552	280	0.01	0.466
HCC827	SOX2	ERLOTINIB1	751	832	275	0.018	0.142
HCC827	SOX2	ERLOTINIB1	752	195	280	0.003	0.489
HCC827	SOX2	ERLOTINIB1	753	1112	280	0.002	0.526
HCC827	SOX2	ERLOTINIB1	754	1201	277	0	0.389
HCC827	SOX2	ERLOTINIB1	755	1189	281	0	0.329
HCC827	SOX2	ERLOTINIB1	756	1046	278	0.004	0.363
HCC827	SOX2	ERLOTINIB1	757	400	279	0.044	0.101
HCC827	SOX2	ERLOTINIB1	758	724	278	0.005	0.297
HCC827	SOX2	ERLOTINIB1	759	720	283	0.023	0.237
HCC827	SOX2	ERLOTINIB1	760	818	283	0	0.625
HCC827	SOX2	ERLOTINIB1	761	815	303	0.01	0.454
HCC827	SOX2	ERLOTINIB1	762	831	312	0.009	0.408
HCC827	SOX2	ERLOTINIB1	763	852	286	0.002	0.516
HCC827	SOX2	ERLOTINIB1	764	667	281	0	0.467
HCC827	SOX2	ERLOTINIB1	765	659	289	0	0.447
HCC827	SOX2	ERLOTINIB1	766	911	282	0.001	0.612
HCC827	SOX2	ERLOTINIB1	767	518	283	0.004	0.522
HCC827	SOX2	ERLOTINIB1	768	1384	288	0	0.443
HCC827	SOX2	ERLOTINIB1	769	1388	306	0.031	0.165
HCC827	SOX2	ERLOTINIB1	770	71	281	0.015	0.373
HCC827	SOX2	ERLOTINIB1	771	685	289	0.005	0.61
HCC827	SOX2	ERLOTINIB1	772	695	291	0	0.615
HCC827	SOX2	ERLOTINIB1	773	137	288	0.015	0.429
HCC827	SOX2	ERLOTINIB1	774	219	286	0.013	0.51
HCC827	SOX2	ERLOTINIB1	775	241	291	0.02	0.57
HCC827	SOX2	ERLOTINIB1	776	176	288	0.016	0.493
HCC827	SOX2	ERLOTINIB1	777	1155	287	0	0.675
HCC827	SOX2	ERLOTINIB1	778	1155	300	0	0.633
HCC827	SOX2	ERLOTINIB1	779	1211	287	0.007	0.555
HCC827	SOX2	ERLOTINIB1	780	88	291	0.01	0.436
HCC827	SOX2	ERLOTINIB1	781	66	294	0.03	0.398
HCC827	SOX2	ERLOTINIB1	782	430	284	0	0.343
HCC827	SOX2	ERLOTINIB1	783	438	297	0.002	0.543
HCC827	SOX2	ERLOTINIB1	784	421	300	0.004	0.61
HCC827	SOX2	ERLOTINIB1	785	281	287	0.011	0.484
HCC827	SOX2	ERLOTINIB1	786	1312	288	0.087	0.162
HCC827	SOX2	ERLOTINIB1	787	353	286	0.002	0.374
HCC827	SOX2	ERLOTINIB1	788	715	295	0.016	0.433
HCC827	SOX2	ERLOTINIB1	789	325	289	0	0.315
HCC827	SOX2	ERLOTINIB1	790	791	293	0.019	0.635
HCC827	SOX2	ERLOTINIB1	791	900	300	0.004	0.66
HCC827	SOX2	ERLOTINIB1	792	1364	289	0	0.416
HCC827	SOX2	ERLOTINIB1	793	1362	299	0.001	0.345
HCC827	SOX2	ERLOTINIB1	794	1354	306	0.001	0.539
HCC827	SOX2	ERLOTINIB1	795	376	296	0.004	0.539
HCC827	SOX2	ERLOTINIB1	796	391	294	0.01	0.537
HCC827	SOX2	ERLOTINIB1	797	624	290	0	0.325
HCC827	SOX2	ERLOTINIB1	798	736	291	0	0.265
HCC827	SOX2	ERLOTINIB1	799	875	296	0.003	0.618
HCC827	SOX2	ERLOTINIB1	800	863	304	0.001	0.666
HCC827	SOX2	ERLOTINIB1	801	1052	293	0.014	0.199
HCC827	SOX2	ERLOTINIB1	802	258	295	0.006	0.506
HCC827	SOX2	ERLOTINIB1	803	577	297	0.003	0.544
HCC827	SOX2	ERLOTINIB1	804	579	312	0.007	0.645
HCC827	SOX2	ERLOTINIB1	805	571	321	0.003	0.488
HCC827	SOX2	ERLOTINIB1	806	124	300	0.027	0.45
HCC827	SOX2	ERLOTINIB1	807	559	296	0.006	0.222
HCC827	SOX2	ERLOTINIB1	808	150	295	0.001	0.304
HCC827	SOX2	ERLOTINIB1	809	600	299	0.007	0.396
HCC827	SOX2	ERLOTINIB1	810	595	308	0.005	0.531
HCC827	SOX2	ERLOTINIB1	811	611	299	0.002	0.587
HCC827	SOX2	ERLOTINIB1	812	622	302	0.003	0.662
HCC827	SOX2	ERLOTINIB1	813	925	297	0.004	0.538
HCC827	SOX2	ERLOTINIB1	814	357	301	0.01	0.54
HCC827	SOX2	ERLOTINIB1	815	344	300	0.004	0.464
HCC827	SOX2	ERLOTINIB1	816	353	317	0.019	0.49
HCC827	SOX2	ERLOTINIB1	817	969	298	0.018	0.505
HCC827	SOX2	ERLOTINIB1	818	956	301	0.001	0.557
HCC827	SOX2	ERLOTINIB1	819	970	312	0.006	0.457
HCC827	SOX2	ERLOTINIB1	820	991	297	0.005	0.353
HCC827	SOX2	ERLOTINIB1	821	167	302	0.019	0.493
HCC827	SOX2	ERLOTINIB1	822	160	319	0.036	0.283
HCC827	SOX2	ERLOTINIB1	823	543	303	0.03	0.509
HCC827	SOX2	ERLOTINIB1	824	1131	297	0	0.261
HCC827	SOX2	ERLOTINIB1	825	1345	300	0.034	0.654
HCC827	SOX2	ERLOTINIB1	826	1333	307	0.049	0.761
HCC827	SOX2	ERLOTINIB1	827	47	301	0.067	0.416
HCC827	SOX2	ERLOTINIB1	828	201	302	0.002	0.406
HCC827	SOX2	ERLOTINIB1	829	1181	303	0.006	0.591
HCC827	SOX2	ERLOTINIB1	830	271	302	0.007	0.537
HCC827	SOX2	ERLOTINIB1	831	670	302	0	0.393
HCC827	SOX2	ERLOTINIB1	832	768	304	0.003	0.511
HCC827	SOX2	ERLOTINIB1	833	758	308	0	0.591
HCC827	SOX2	ERLOTINIB1	834	1108	306	0.012	0.532
HCC827	SOX2	ERLOTINIB1	835	1004	307	0.051	0.091
HCC827	SOX2	ERLOTINIB1	836	1004	322	0.052	0.114
HCC827	SOX2	ERLOTINIB1	837	21	313	0.027	0.451
HCC827	SOX2	ERLOTINIB1	838	288	310	0.007	0.504
HCC827	SOX2	ERLOTINIB1	839	1213	308	0.003	0.471
HCC827	SOX2	ERLOTINIB1	840	328	314	0.001	0.523
HCC827	SOX2	ERLOTINIB1	841	660	308	0.008	0.449
HCC827	SOX2	ERLOTINIB1	842	738	308	0.007	0.438
HCC827	SOX2	ERLOTINIB1	843	315	307	0	0.33
HCC827	SOX2	ERLOTINIB1	844	640	311	0.001	0.426
HCC827	SOX2	ERLOTINIB1	845	104	314	0.028	0.476
HCC827	SOX2	ERLOTINIB1	846	368	316	0.012	0.463
HCC827	SOX2	ERLOTINIB1	847	389	314	0.01	0.544
HCC827	SOX2	ERLOTINIB1	848	1054	314	0	0.495
HCC827	SOX2	ERLOTINIB1	849	256	311	0.02	0.437
HCC827	SOX2	ERLOTINIB1	850	266	316	0.012	0.511
HCC827	SOX2	ERLOTINIB1	851	277	326	0.006	0.579
HCC827	SOX2	ERLOTINIB1	852	287	330	0.013	0.397
HCC827	SOX2	ERLOTINIB1	853	410	314	0.009	0.348
HCC827	SOX2	ERLOTINIB1	854	929	310	0.027	0.159
HCC827	SOX2	ERLOTINIB1	855	697	313	0.01	0.531
HCC827	SOX2	ERLOTINIB1	856	798	312	0.002	0.335
HCC827	SOX2	ERLOTINIB1	857	607	315	0.031	0.141
HCC827	SOX2	ERLOTINIB1	858	1135	320	0.018	0.656
HCC827	SOX2	ERLOTINIB1	859	1157	315	0	0.591
HCC827	SOX2	ERLOTINIB1	860	1171	320	0.006	0.597
HCC827	SOX2	ERLOTINIB1	861	1151	326	0.011	0.678
HCC827	SOX2	ERLOTINIB1	862	1164	333	0.005	0.585
HCC827	SOX2	ERLOTINIB1	863	1157	349	0.001	0.54
HCC827	SOX2	ERLOTINIB1	864	1152	361	0	0.43
HCC827	SOX2	ERLOTINIB1	865	203	316	0.036	0.151
HCC827	SOX2	ERLOTINIB1	866	190	319	0.044	0.16
HCC827	SOX2	ERLOTINIB1	867	223	316	0.002	0.277
HCC827	SOX2	ERLOTINIB1	868	713	321	0.003	0.528
HCC827	SOX2	ERLOTINIB1	869	1240	320	0.011	0.608
HCC827	SOX2	ERLOTINIB1	870	1236	335	0.032	0.497
HCC827	SOX2	ERLOTINIB1	871	1030	318	0.001	0.204
HCC827	SOX2	ERLOTINIB1	872	1305	317	0.002	0.321
HCC827	SOX2	ERLOTINIB1	873	1384	320	0.001	0.334
HCC827	SOX2	ERLOTINIB1	874	134	319	0.014	0.322
HCC827	SOX2	ERLOTINIB1	875	625	322	0.007	0.477
HCC827	SOX2	ERLOTINIB1	876	641	332	0.001	0.442
HCC827	SOX2	ERLOTINIB1	877	44	322	0.003	0.389
HCC827	SOX2	ERLOTINIB1	878	310	324	0.005	0.479
HCC827	SOX2	ERLOTINIB1	879	759	324	0.03	0.478
HCC827	SOX2	ERLOTINIB1	880	776	326	0.001	0.518
HCC827	SOX2	ERLOTINIB1	881	1267	321	0	0.596
HCC827	SOX2	ERLOTINIB1	882	1255	328	0.006	0.491
HCC827	SOX2	ERLOTINIB1	883	1360	323	0.031	0.539
HCC827	SOX2	ERLOTINIB1	884	1341	333	0.004	0.702
HCC827	SOX2	ERLOTINIB1	885	1320	343	0.005	0.774
HCC827	SOX2	ERLOTINIB1	886	1335	342	0.047	0.273
HCC827	SOX2	ERLOTINIB1	887	1223	324	0.004	0.56
HCC827	SOX2	ERLOTINIB1	888	1213	326	0	0.625
HCC827	SOX2	ERLOTINIB1	889	1212	338	0.018	0.585
HCC827	SOX2	ERLOTINIB1	890	1202	352	0	0.455
HCC827	SOX2	ERLOTINIB1	891	9	328	0.01	0.341
HCC827	SOX2	ERLOTINIB1	892	208	327	0.02	0.265
HCC827	SOX2	ERLOTINIB1	893	1105	330	0.035	0.634
HCC827	SOX2	ERLOTINIB1	894	1291	326	0.063	0.213
HCC827	SOX2	ERLOTINIB1	895	1301	336	0.003	0.543
HCC827	SOX2	ERLOTINIB1	896	1296	350	0.001	0.6
HCC827	SOX2	ERLOTINIB1	897	1318	326	0	0.528
HCC827	SOX2	ERLOTINIB1	898	657	330	0	0.492
HCC827	SOX2	ERLOTINIB1	899	652	341	0	0.373
HCC827	SOX2	ERLOTINIB1	900	605	331	0	0.34
HCC827	SOX2	ERLOTINIB1	901	609	345	0	0.529
HCC827	SOX2	ERLOTINIB1	902	810	330	0.002	0.419
HCC827	SOX2	ERLOTINIB1	903	801	338	0	0.566
HCC827	SOX2	ERLOTINIB1	904	959	334	0.044	0.696
HCC827	SOX2	ERLOTINIB1	905	118	332	0.039	0.479
HCC827	SOX2	ERLOTINIB1	906	587	333	0	0.454
HCC827	SOX2	ERLOTINIB1	907	589	348	0	0.525
HCC827	SOX2	ERLOTINIB1	908	577	354	0.016	0.501
HCC827	SOX2	ERLOTINIB1	909	904	330	0.011	0.137
HCC827	SOX2	ERLOTINIB1	910	1191	336	0.007	0.677
HCC827	SOX2	ERLOTINIB1	911	1175	350	0.007	0.525
HCC827	SOX2	ERLOTINIB1	912	1189	366	0.013	0.461
HCC827	SOX2	ERLOTINIB1	913	190	334	0.076	0.092
HCC827	SOX2	ERLOTINIB1	914	558	337	0.021	0.448
HCC827	SOX2	ERLOTINIB1	915	626	335	0	0.507
HCC827	SOX2	ERLOTINIB1	916	36	335	0.015	0.342
HCC827	SOX2	ERLOTINIB1	917	29	343	0.021	0.397
HCC827	SOX2	ERLOTINIB1	918	38	350	0.031	0.465
HCC827	SOX2	ERLOTINIB1	919	141	337	0.031	0.42
HCC827	SOX2	ERLOTINIB1	920	264	335	0.008	0.482
HCC827	SOX2	ERLOTINIB1	921	276	338	0.009	0.337
HCC827	SOX2	ERLOTINIB1	922	379	344	0.002	0.56
HCC827	SOX2	ERLOTINIB1	923	397	355	0	0.505
HCC827	SOX2	ERLOTINIB1	924	393	372	0.001	0.422
HCC827	SOX2	ERLOTINIB1	925	991	342	0.046	0.661
HCC827	SOX2	ERLOTINIB1	926	1067	335	0.044	0.124
HCC827	SOX2	ERLOTINIB1	927	324	341	0.02	0.445
HCC827	SOX2	ERLOTINIB1	928	1370	339	0.014	0.583
HCC827	SOX2	ERLOTINIB1	929	1359	346	0.004	0.666
HCC827	SOX2	ERLOTINIB1	930	353	338	0.001	0.389
HCC827	SOX2	ERLOTINIB1	931	344	344	0	0.374
HCC827	SOX2	ERLOTINIB1	932	715	338	0.008	0.438
HCC827	SOX2	ERLOTINIB1	933	676	346	0.009	0.622
HCC827	SOX2	ERLOTINIB1	934	697	348	0.003	0.492
HCC827	SOX2	ERLOTINIB1	935	1047	340	0.052	0.108
HCC827	SOX2	ERLOTINIB1	936	1276	339	0.002	0.4
HCC827	SOX2	ERLOTINIB1	937	1007	340	0.003	0.342
HCC827	SOX2	ERLOTINIB1	938	1088	341	0.052	0.187
HCC827	SOX2	ERLOTINIB1	939	216	340	0.001	0.347
HCC827	SOX2	ERLOTINIB1	940	203	344	0.001	0.359
HCC827	SOX2	ERLOTINIB1	941	1136	341	0.06	0.18
HCC827	SOX2	ERLOTINIB1	942	1125	349	0.002	0.653
HCC827	SOX2	ERLOTINIB1	943	75	344	0.023	0.389
HCC827	SOX2	ERLOTINIB1	944	60	356	0.011	0.455
HCC827	SOX2	ERLOTINIB1	945	401	342	0.06	0.154
HCC827	SOX2	ERLOTINIB1	946	752	344	0	0.585
HCC827	SOX2	ERLOTINIB1	947	752	355	0	0.496
HCC827	SOX2	ERLOTINIB1	948	741	357	0	0.435
HCC827	SOX2	ERLOTINIB1	949	747	368	0	0.495
HCC827	SOX2	ERLOTINIB1	950	757	374	0	0.325
HCC827	SOX2	ERLOTINIB1	951	1385	346	0	0.608
HCC827	SOX2	ERLOTINIB1	952	1387	362	0	0.554
HCC827	SOX2	ERLOTINIB1	953	1379	366	0	0.421
HCC827	SOX2	ERLOTINIB1	954	415	347	0.042	0.122
HCC827	SOX2	ERLOTINIB1	955	775	346	0	0.621
HCC827	SOX2	ERLOTINIB1	956	1261	352	0.005	0.537
HCC827	SOX2	ERLOTINIB1	957	1257	368	0.008	0.467
HCC827	SOX2	ERLOTINIB1	958	11	348	0.018	0.399
HCC827	SOX2	ERLOTINIB1	959	181	348	0.021	0.335
HCC827	SOX2	ERLOTINIB1	960	529	349	0.02	0.455
HCC827	SOX2	ERLOTINIB1	961	938	347	0	0.286
HCC827	SOX2	ERLOTINIB1	962	361	351	0.001	0.283
HCC827	SOX2	ERLOTINIB1	963	104	352	0.012	0.247
HCC827	SOX2	ERLOTINIB1	964	226	355	0.006	0.401
HCC827	SOX2	ERLOTINIB1	965	1223	352	0	0.432
HCC827	SOX2	ERLOTINIB1	966	1089	360	0.004	0.475
HCC827	SOX2	ERLOTINIB1	967	1061	370	0.036	0.727
HCC827	SOX2	ERLOTINIB1	968	1074	372	0.018	0.548
HCC827	SOX2	ERLOTINIB1	969	952	355	0.001	0.397
HCC827	SOX2	ERLOTINIB1	970	662	360	0.004	0.513
HCC827	SOX2	ERLOTINIB1	971	646	365	0.001	0.528
HCC827	SOX2	ERLOTINIB1	972	643	383	0	0.518
HCC827	SOX2	ERLOTINIB1	973	619	387	0.002	0.659
HCC827	SOX2	ERLOTINIB1	974	605	388	0.005	0.603
HCC827	SOX2	ERLOTINIB1	975	634	392	0.002	0.534
HCC827	SOX2	ERLOTINIB1	976	649	399	0.006	0.478
HCC827	SOX2	ERLOTINIB1	977	1322	359	0.01	0.742
HCC827	SOX2	ERLOTINIB1	978	1312	369	0.003	0.581
HCC827	SOX2	ERLOTINIB1	979	1336	370	0.036	0.138
HCC827	SOX2	ERLOTINIB1	980	86	358	0.021	0.241
HCC827	SOX2	ERLOTINIB1	981	558	365	0.021	0.553
HCC827	SOX2	ERLOTINIB1	982	802	359	0	0.583
HCC827	SOX2	ERLOTINIB1	983	781	363	0.002	0.673
HCC827	SOX2	ERLOTINIB1	984	291	358	0.11	0.083
HCC827	SOX2	ERLOTINIB1	985	1279	360	0.004	0.485
HCC827	SOX2	ERLOTINIB1	986	342	358	0.021	0.086
HCC827	SOX2	ERLOTINIB1	987	131	367	0.033	0.216
HCC827	SOX2	ERLOTINIB1	988	309	360	0.009	0.285
HCC827	SOX2	ERLOTINIB1	989	610	366	0.012	0.574
HCC827	SOX2	ERLOTINIB1	990	868	366	0.06	0.081
HCC827	SOX2	ERLOTINIB1	991	853	371	0.071	0.1
HCC827	SOX2	ERLOTINIB1	992	626	368	0.003	0.578
HCC827	SOX2	ERLOTINIB1	993	198	365	0.062	0.091
HCC827	SOX2	ERLOTINIB1	994	185	367	0.064	0.073
HCC827	SOX2	ERLOTINIB1	995	677	363	0.005	0.542
HCC827	SOX2	ERLOTINIB1	996	683	373	0.01	0.352
HCC827	SOX2	ERLOTINIB1	997	719	366	0.074	0.112
HCC827	SOX2	ERLOTINIB1	998	899	365	0.025	0.07
HCC827	SOX2	ERLOTINIB1	999	913	370	0.026	0.071
HCC827	SOX2	ERLOTINIB1	1000	1289	369	0	0.678
HCC827	SOX2	ERLOTINIB1	1001	1117	373	0.009	0.512
HCC827	SOX2	ERLOTINIB1	1002	1135	377	0.005	0.476
HCC827	SOX2	ERLOTINIB1	1003	1169	374	0.032	0.66
HCC827	SOX2	ERLOTINIB1	1004	1181	390	0	0.623
HCC827	SOX2	ERLOTINIB1	1005	1165	391	0.003	0.6
HCC827	SOX2	ERLOTINIB1	1006	44	371	0.041	0.346
HCC827	SOX2	ERLOTINIB1	1007	40	383	0.015	0.315
HCC827	SOX2	ERLOTINIB1	1008	579	373	0.008	0.552
HCC827	SOX2	ERLOTINIB1	1009	562	390	0.016	0.599
HCC827	SOX2	ERLOTINIB1	1010	111	377	0.016	0.373
HCC827	SOX2	ERLOTINIB1	1011	287	370	0.048	0.093
HCC827	SOX2	ERLOTINIB1	1012	334	375	0.007	0.35
HCC827	SOX2	ERLOTINIB1	1013	521	377	0.049	0.55
HCC827	SOX2	ERLOTINIB1	1014	502	380	0.024	0.498
HCC827	SOX2	ERLOTINIB1	1015	594	372	0	0.36
HCC827	SOX2	ERLOTINIB1	1016	703	371	0.03	0.066
HCC827	SOX2	ERLOTINIB1	1017	95	374	0.005	0.299
HCC827	SOX2	ERLOTINIB1	1018	9	377	0.027	0.446
HCC827	SOX2	ERLOTINIB1	1019	311	378	0.012	0.509
HCC827	SOX2	ERLOTINIB1	1020	352	379	0.001	0.516
HCC827	SOX2	ERLOTINIB1	1021	789	378	0	0.566
HCC827	SOX2	ERLOTINIB1	1022	734	378	0	0.276
HCC827	SOX2	ERLOTINIB1	1023	25	384	0.069	0.475
HCC827	SOX2	ERLOTINIB1	1024	83	381	0.005	0.293
HCC827	SOX2	ERLOTINIB1	1025	122	379	0.024	0.289
HCC827	SOX2	ERLOTINIB1	1026	658	382	0.005	0.424
HCC827	SOX2	ERLOTINIB1	1027	1050	382	0	0.58
HCC827	SOX2	ERLOTINIB1	1028	1063	386	0	0.615
HCC827	SOX2	ERLOTINIB1	1029	1289	385	0.005	0.579
HCC827	SOX2	ERLOTINIB1	1030	1376	386	0.009	0.413
HCC827	SOX2	ERLOTINIB1	1031	1358	395	0.004	0.475
HCC827	SOX2	ERLOTINIB1	1032	1349	402	0.004	0.4
HCC827	SOX2	ERLOTINIB1	1033	1383	401	0.004	0.667
HCC827	SOX2	ERLOTINIB1	1034	245	386	0.012	0.399
HCC827	SOX2	ERLOTINIB1	1035	249	398	0.023	0.172
HCC827	SOX2	ERLOTINIB1	1036	536	386	0	0.404
HCC827	SOX2	ERLOTINIB1	1037	1215	384	0.035	0.07
HCC827	SOX2	ERLOTINIB1	1038	1223	392	0.041	0.086
HCC827	SOX2	ERLOTINIB1	1039	913	389	0.007	0.414
HCC827	SOX2	ERLOTINIB1	1040	891	398	0.001	0.572
HCC827	SOX2	ERLOTINIB1	1041	903	401	0.014	0.543
HCC827	SOX2	ERLOTINIB1	1042	1388	386	0	0.603
HCC827	SOX2	ERLOTINIB1	1043	727	390	0.03	0.09
HCC827	SOX2	ERLOTINIB1	1044	1106	392	0.004	0.543
HCC827	SOX2	ERLOTINIB1	1045	1125	402	0.002	0.689
HCC827	SOX2	ERLOTINIB1	1046	1134	411	0.018	0.576
HCC827	SOX2	ERLOTINIB1	1047	1089	417	0.001	0.526
HCC827	SOX2	ERLOTINIB1	1048	1340	389	0.059	0.128
HCC827	SOX2	ERLOTINIB1	1049	288	392	0.021	0.436
HCC827	SOX2	ERLOTINIB1	1050	670	389	0.009	0.536
HCC827	SOX2	ERLOTINIB1	1051	823	391	0.026	0.669
HCC827	SOX2	ERLOTINIB1	1052	810	401	0.008	0.567
HCC827	SOX2	ERLOTINIB1	1053	1262	396	0.006	0.516
HCC827	SOX2	ERLOTINIB1	1054	1282	404	0.015	0.672
HCC827	SOX2	ERLOTINIB1	1055	1301	406	0.033	0.342
HCC827	SOX2	ERLOTINIB1	1056	1291	421	0	0.582
HCC827	SOX2	ERLOTINIB1	1057	1261	415	0.002	0.502
HCC827	SOX2	ERLOTINIB1	1058	1272	423	0.005	0.403
HCC827	SOX2	ERLOTINIB1	1059	1315	413	0.007	0.432
HCC827	SOX2	ERLOTINIB1	1060	1271	436	0.001	0.663
HCC827	SOX2	ERLOTINIB1	1061	128	390	0.026	0.088
HCC827	SOX2	ERLOTINIB1	1062	870	392	0.002	0.503
HCC827	SOX2	ERLOTINIB1	1063	869	405	0.056	0.22
HCC827	SOX2	ERLOTINIB1	1064	856	411	0.005	0.648
HCC827	SOX2	ERLOTINIB1	1065	1036	391	0	0.229
HCC827	SOX2	ERLOTINIB1	1066	1309	390	0	0.242
HCC827	SOX2	ERLOTINIB1	1067	1139	392	0	0.314
HCC827	SOX2	ERLOTINIB1	1068	352	400	0.003	0.593
HCC827	SOX2	ERLOTINIB1	1069	357	413	0.019	0.221
HCC827	SOX2	ERLOTINIB1	1070	423	394	0	0.43
HCC827	SOX2	ERLOTINIB1	1071	779	395	0.011	0.634
HCC827	SOX2	ERLOTINIB1	1072	793	398	0.018	0.494
HCC827	SOX2	ERLOTINIB1	1073	100	396	0.049	0.152
HCC827	SOX2	ERLOTINIB1	1074	521	394	0.037	0.182
HCC827	SOX2	ERLOTINIB1	1075	846	397	0.008	0.51
HCC827	SOX2	ERLOTINIB1	1076	61	396	0.03	0.104
HCC827	SOX2	ERLOTINIB1	1077	577	397	0.018	0.154
HCC827	SOX2	ERLOTINIB1	1078	679	399	0.037	0.13
HCC827	SOX2	ERLOTINIB1	1079	708	400	0.041	0.073
HCC827	SOX2	ERLOTINIB1	1080	1065	398	0.003	0.535
HCC827	SOX2	ERLOTINIB1	1081	1198	400	0.011	0.276
HCC827	SOX2	ERLOTINIB1	1082	313	403	0.001	0.475
HCC827	SOX2	ERLOTINIB1	1083	397	402	0	0.347
HCC827	SOX2	ERLOTINIB1	1084	395	414	0	0.408
HCC827	SOX2	ERLOTINIB1	1085	381	403	0.001	0.445
HCC827	SOX2	ERLOTINIB1	1086	1028	401	0.081	0.074
HCC827	SOX2	ERLOTINIB1	1087	1050	407	0.015	0.565
HCC827	SOX2	ERLOTINIB1	1088	1066	418	0.013	0.515
HCC827	SOX2	ERLOTINIB1	1089	1156	409	0.027	0.606
HCC827	SOX2	ERLOTINIB1	1090	369	405	0.024	0.165
HCC827	SOX2	ERLOTINIB1	1091	438	408	0.072	0.52
HCC827	SOX2	ERLOTINIB1	1092	287	409	0.027	0.546
HCC827	SOX2	ERLOTINIB1	1093	335	406	0	0.262
HCC827	SOX2	ERLOTINIB1	1094	419	408	0.008	0.413
HCC827	SOX2	ERLOTINIB1	1095	1246	409	0.05	0.211
HCC827	SOX2	ERLOTINIB1	1096	266	409	0.009	0.325
HCC827	SOX2	ERLOTINIB1	1097	259	417	0.006	0.395
HCC827	SOX2	ERLOTINIB1	1098	57	411	0.056	0.398
HCC827	SOX2	ERLOTINIB1	1099	65	418	0.08	0.415
HCC827	SOX2	ERLOTINIB1	1100	635	411	0	0.313
HCC827	SOX2	ERLOTINIB1	1101	775	415	0.009	0.454
HCC827	SOX2	ERLOTINIB1	1102	801	422	0.022	0.561
HCC827	SOX2	ERLOTINIB1	1103	791	436	0.026	0.587
HCC827	SOX2	ERLOTINIB1	1104	882	410	0	0.309
HCC827	SOX2	ERLOTINIB1	1105	603	411	0	0.312
HCC827	SOX2	ERLOTINIB1	1106	1362	414	0.001	0.367
HCC827	SOX2	ERLOTINIB1	1107	19	418	0.042	0.068
HCC827	SOX2	ERLOTINIB1	1108	1109	413	0.003	0.414
HCC827	SOX2	ERLOTINIB1	1109	1384	419	0	0.696
HCC827	SOX2	ERLOTINIB1	1110	1384	439	0	0.63
HCC827	SOX2	ERLOTINIB1	1111	371	421	0.006	0.504
HCC827	SOX2	ERLOTINIB1	1112	1207	420	0.003	0.43
HCC827	SOX2	ERLOTINIB1	1113	1193	427	0	0.335
HCC827	SOX2	ERLOTINIB1	1114	575	418	0.081	0.057
HCC827	SOX2	ERLOTINIB1	1115	893	418	0.076	0.133
HCC827	SOX2	ERLOTINIB1	1116	233	419	0.018	0.062
HCC827	SOX2	ERLOTINIB1	1117	300	424	0.013	0.519
HCC827	SOX2	ERLOTINIB1	1118	317	418	0.003	0.312
HCC827	SOX2	ERLOTINIB1	1119	820	421	0.013	0.616
HCC827	SOX2	ERLOTINIB1	1120	1243	426	0.002	0.575
HCC827	SOX2	ERLOTINIB1	1121	1239	446	0.001	0.468
HCC827	SOX2	ERLOTINIB1	1122	1215	447	0.004	0.423
HCC827	SOX2	ERLOTINIB1	1123	1219	456	0.013	0.281
HCC827	SOX2	ERLOTINIB1	1124	1196	461	0	0.447
HCC827	SOX2	ERLOTINIB1	1125	1174	463	0.001	0.345
HCC827	SOX2	ERLOTINIB1	1126	616	422	0.001	0.433
HCC827	SOX2	ERLOTINIB1	1127	417	422	0.006	0.431
HCC827	SOX2	ERLOTINIB1	1128	451	422	0.013	0.512
HCC827	SOX2	ERLOTINIB1	1129	1150	424	0.001	0.599
HCC827	SOX2	ERLOTINIB1	1130	339	428	0.016	0.426
HCC827	SOX2	ERLOTINIB1	1131	654	430	0.017	0.549
HCC827	SOX2	ERLOTINIB1	1132	642	440	0.001	0.533
HCC827	SOX2	ERLOTINIB1	1133	705	429	0.02	0.572
HCC827	SOX2	ERLOTINIB1	1134	1126	428	0.009	0.522
HCC827	SOX2	ERLOTINIB1	1135	284	429	0.019	0.471
HCC827	SOX2	ERLOTINIB1	1136	288	444	0.003	0.543
HCC827	SOX2	ERLOTINIB1	1137	840	431	0.001	0.426
HCC827	SOX2	ERLOTINIB1	1138	727	431	0.006	0.53
HCC827	SOX2	ERLOTINIB1	1139	433	432	0	0.511
HCC827	SOX2	ERLOTINIB1	1140	420	441	0.004	0.439
HCC827	SOX2	ERLOTINIB1	1141	467	432	0.004	0.393
HCC827	SOX2	ERLOTINIB1	1142	882	430	0.046	0.088
HCC827	SOX2	ERLOTINIB1	1143	1110	433	0.006	0.592
HCC827	SOX2	ERLOTINIB1	1144	1108	449	0	0.505
HCC827	SOX2	ERLOTINIB1	1145	1327	435	0.014	0.584
HCC827	SOX2	ERLOTINIB1	1146	269	437	0.005	0.548
HCC827	SOX2	ERLOTINIB1	1147	256	438	0	0.348
HCC827	SOX2	ERLOTINIB1	1148	748	436	0	0.429
HCC827	SOX2	ERLOTINIB1	1149	1074	437	0.001	0.541
HCC827	SOX2	ERLOTINIB1	1150	1174	437	0.006	0.542
HCC827	SOX2	ERLOTINIB1	1151	1159	437	0.014	0.76
HCC827	SOX2	ERLOTINIB1	1152	394	438	0.007	0.352
HCC827	SOX2	ERLOTINIB1	1153	373	446	0	0.437
HCC827	SOX2	ERLOTINIB1	1154	381	465	0	0.308
HCC827	SOX2	ERLOTINIB1	1155	608	437	0.009	0.301
HCC827	SOX2	ERLOTINIB1	1156	769	439	0.02	0.57
HCC827	SOX2	ERLOTINIB1	1157	759	444	0.019	0.697
HCC827	SOX2	ERLOTINIB1	1158	773	452	0.004	0.633
HCC827	SOX2	ERLOTINIB1	1159	344	441	0	0.422
HCC827	SOX2	ERLOTINIB1	1160	335	449	0	0.339
HCC827	SOX2	ERLOTINIB1	1161	667	442	0.005	0.639
HCC827	SOX2	ERLOTINIB1	1162	1309	442	0.016	0.57
HCC827	SOX2	ERLOTINIB1	1163	1295	443	0	0.743
HCC827	SOX2	ERLOTINIB1	1164	480	447	0.011	0.118
HCC827	SOX2	ERLOTINIB1	1165	822	444	0.005	0.388
HCC827	SOX2	ERLOTINIB1	1166	725	446	0	0.499
HCC827	SOX2	ERLOTINIB1	1167	300	448	0.035	0.15
HCC827	SOX2	ERLOTINIB1	1168	447	447	0.009	0.511
HCC827	SOX2	ERLOTINIB1	1169	801	446	0.02	0.652
HCC827	SOX2	ERLOTINIB1	1170	791	454	0.013	0.609
HCC827	SOX2	ERLOTINIB1	1171	1133	448	0.004	0.502
HCC827	SOX2	ERLOTINIB1	1172	1083	451	0	0.521
HCC827	SOX2	ERLOTINIB1	1173	603	455	0.012	0.533
HCC827	SOX2	ERLOTINIB1	1174	706	450	0.002	0.518
HCC827	SOX2	ERLOTINIB1	1175	714	462	0.009	0.521
HCC827	SOX2	ERLOTINIB1	1176	407	453	0.001	0.443
HCC827	SOX2	ERLOTINIB1	1177	1318	452	0	0.518
HCC827	SOX2	ERLOTINIB1	1178	1305	457	0	0.494
HCC827	SOX2	ERLOTINIB1	1179	390	453	0.001	0.417
HCC827	SOX2	ERLOTINIB1	1180	1155	451	0	0.458
HCC827	SOX2	ERLOTINIB1	1181	1162	453	0.003	0.419
HCC827	SOX2	ERLOTINIB1	1182	249	458	0.012	0.512
HCC827	SOX2	ERLOTINIB1	1183	245	473	0.036	0.488
HCC827	SOX2	ERLOTINIB1	1184	232	482	0.023	0.432
HCC827	SOX2	ERLOTINIB1	1185	272	456	0	0.354
HCC827	SOX2	ERLOTINIB1	1186	677	457	0	0.341
HCC827	SOX2	ERLOTINIB1	1187	1054	463	0.07	0.09
HCC827	SOX2	ERLOTINIB1	1188	1278	460	0.002	0.748
HCC827	SOX2	ERLOTINIB1	1189	1260	462	0.001	0.617
HCC827	SOX2	ERLOTINIB1	1190	1285	469	0.007	0.529
HCC827	SOX2	ERLOTINIB1	1191	629	462	0.002	0.43
HCC827	SOX2	ERLOTINIB1	1192	740	460	0.023	0.156
HCC827	SOX2	ERLOTINIB1	1193	426	463	0.001	0.485
HCC827	SOX2	ERLOTINIB1	1194	1356	461	0.002	0.521
HCC827	SOX2	ERLOTINIB1	1195	1374	464	0.004	0.397
HCC827	SOX2	ERLOTINIB1	1196	695	462	0	0.561
HCC827	SOX2	ERLOTINIB1	1197	825	462	0.029	0.07
HCC827	SOX2	ERLOTINIB1	1198	1141	465	0.006	0.223
HCC827	SOX2	ERLOTINIB1	1199	645	463	0.012	0.147
HCC827	SOX2	ERLOTINIB1	1200	287	465	0	0.305
HCC827	SOX2	ERLOTINIB1	1201	268	468	0	0.349
HCC827	SOX2	ERLOTINIB1	1202	280	474	0	0.361
HCC827	SOX2	ERLOTINIB1	1203	1339	468	0.004	0.592
HCC827	SOX2	ERLOTINIB1	1204	1321	471	0	0.51
HCC827	SOX2	ERLOTINIB1	1205	1346	483	0.005	0.631
HCC827	SOX2	ERLOTINIB1	1206	343	467	0	0.234
HCC827	SOX2	ERLOTINIB1	1207	301	467	0.016	0.126
HCC827	SOX2	ERLOTINIB1	1208	1121	478	0.022	0.593
HCC827	SOX2	ERLOTINIB1	1209	588	472	0.016	0.461
HCC827	SOX2	ERLOTINIB1	1210	579	479	0.04	0.479
HCC827	SOX2	ERLOTINIB1	1211	1075	478	0.009	0.46
HCC827	SOX2	ERLOTINIB1	1212	1099	478	0.007	0.578
HCC827	SOX2	ERLOTINIB1	1213	1063	491	0	0.368
HCC827	SOX2	ERLOTINIB1	1214	1058	503	0.009	0.505
HCC827	SOX2	ERLOTINIB1	1215	1087	490	0	0.342
HCC827	SOX2	ERLOTINIB1	1216	1046	512	0.013	0.418
HCC827	SOX2	ERLOTINIB1	1217	403	473	0.035	0.488
HCC827	SOX2	ERLOTINIB1	1218	669	480	0.028	0.617
HCC827	SOX2	ERLOTINIB1	1219	666	498	0.007	0.498
HCC827	SOX2	ERLOTINIB1	1220	661	511	0.001	0.547
HCC827	SOX2	ERLOTINIB1	1221	650	503	0.02	0.117
HCC827	SOX2	ERLOTINIB1	1222	648	516	0.032	0.468
HCC827	SOX2	ERLOTINIB1	1223	690	479	0	0.577
HCC827	SOX2	ERLOTINIB1	1224	328	480	0.004	0.448
HCC827	SOX2	ERLOTINIB1	1225	320	487	0.001	0.516
HCC827	SOX2	ERLOTINIB1	1226	610	478	0	0.29
HCC827	SOX2	ERLOTINIB1	1227	776	479	0.01	0.093
HCC827	SOX2	ERLOTINIB1	1228	1141	481	0.027	0.122
HCC827	SOX2	ERLOTINIB1	1229	1032	484	0.085	0.104
HCC827	SOX2	ERLOTINIB1	1230	291	486	0	0.476
HCC827	SOX2	ERLOTINIB1	1231	288	499	0	0.395
HCC827	SOX2	ERLOTINIB1	1232	306	488	0.003	0.542
HCC827	SOX2	ERLOTINIB1	1233	1288	485	0.001	0.44
HCC827	SOX2	ERLOTINIB1	1234	352	489	0.017	0.42
HCC827	SOX2	ERLOTINIB1	1235	343	503	0.005	0.459
HCC827	SOX2	ERLOTINIB1	1236	339	517	0	0.509
HCC827	SOX2	ERLOTINIB1	1237	638	486	0.058	0.081
HCC827	SOX2	ERLOTINIB1	1238	393	489	0.008	0.378
HCC827	SOX2	ERLOTINIB1	1239	374	499	0.002	0.438
HCC827	SOX2	ERLOTINIB1	1240	361	505	0.003	0.484
HCC827	SOX2	ERLOTINIB1	1241	531	504	0.01	0.038
HCC827	SOX2	ERLOTINIB1	1242	593	490	0.015	0.578
HCC827	SOX2	ERLOTINIB1	1243	579	493	0.016	0.641
HCC827	SOX2	ERLOTINIB1	1244	707	496	0.006	0.581
HCC827	SOX2	ERLOTINIB1	1245	1149	496	0	0.394
HCC827	SOX2	ERLOTINIB1	1246	1152	512	0	0.391
HCC827	SOX2	ERLOTINIB1	1247	1165	501	0.002	0.428
HCC827	SOX2	ERLOTINIB1	1248	1326	497	0.005	0.617
HCC827	SOX2	ERLOTINIB1	1249	1340	502	0.018	0.544
HCC827	SOX2	ERLOTINIB1	1250	1332	511	0.008	0.621
HCC827	SOX2	ERLOTINIB1	1251	1388	500	0	0.478
HCC827	SOX2	ERLOTINIB1	1252	1019	495	0.032	0.12
HCC827	SOX2	ERLOTINIB1	1253	1027	502	0.004	0.208
HCC827	SOX2	ERLOTINIB1	1254	1262	497	0.032	0.061
HCC827	SOX2	ERLOTINIB1	1255	232	502	0.007	0.396
HCC827	SOX2	ERLOTINIB1	1256	244	518	0.005	0.626
HCC827	SOX2	ERLOTINIB1	1257	258	519	0.052	0.554
HCC827	SOX2	ERLOTINIB1	1258	266	501	0	0.353
HCC827	SOX2	ERLOTINIB1	1259	993	500	0.026	0.03
HCC827	SOX2	ERLOTINIB1	1260	1283	497	0	0.62
HCC827	SOX2	ERLOTINIB1	1261	1296	504	0.003	0.616
HCC827	SOX2	ERLOTINIB1	1262	1352	497	0	0.513
HCC827	SOX2	ERLOTINIB1	1263	1367	504	0.006	0.416
HCC827	SOX2	ERLOTINIB1	1264	1358	514	0	0.436
HCC827	SOX2	ERLOTINIB1	1265	1358	528	0	0.438
HCC827	SOX2	ERLOTINIB1	1266	411	502	0.023	0.122
HCC827	SOX2	ERLOTINIB1	1267	425	505	0.01	0.469
HCC827	SOX2	ERLOTINIB1	1268	1107	502	0.035	0.195
HCC827	SOX2	ERLOTINIB1	1269	1191	501	0.001	0.234
HCC827	SOX2	ERLOTINIB1	1270	457	506	0.016	0.059
HCC827	SOX2	ERLOTINIB1	1271	1076	510	0.008	0.583
HCC827	SOX2	ERLOTINIB1	1272	1092	515	0.01	0.634
HCC827	SOX2	ERLOTINIB1	1273	1066	522	0.005	0.504
HCC827	SOX2	ERLOTINIB1	1274	1051	524	0	0.581
HCC827	SOX2	ERLOTINIB1	1275	1104	525	0.015	0.413
HCC827	SOX2	ERLOTINIB1	1276	563	509	0	0.383
HCC827	SOX2	ERLOTINIB1	1277	597	512	0	0.552
HCC827	SOX2	ERLOTINIB1	1278	577	515	0	0.61
HCC827	SOX2	ERLOTINIB1	1279	569	525	0.001	0.543
HCC827	SOX2	ERLOTINIB1	1280	687	507	0	0.386
HCC827	SOX2	ERLOTINIB1	1281	1285	513	0.008	0.584
HCC827	SOX2	ERLOTINIB1	1282	1275	527	0.002	0.669
HCC827	SOX2	ERLOTINIB1	1283	1212	513	0.003	0.45
HCC827	SOX2	ERLOTINIB1	1284	1311	509	0	0.474
HCC827	SOX2	ERLOTINIB1	1285	721	514	0	0.521
HCC827	SOX2	ERLOTINIB1	1286	736	516	0.004	0.562
HCC827	SOX2	ERLOTINIB1	1287	743	529	0	0.494
HCC827	SOX2	ERLOTINIB1	1288	391	519	0	0.453
HCC827	SOX2	ERLOTINIB1	1289	416	519	0.001	0.386
HCC827	SOX2	ERLOTINIB1	1290	168	523	0.053	0.096
HCC827	SOX2	ERLOTINIB1	1291	548	521	0.004	0.415
HCC827	SOX2	ERLOTINIB1	1292	534	529	0.015	0.343
HCC827	SOX2	ERLOTINIB1	1293	515	531	0.002	0.375
HCC827	SOX2	ERLOTINIB1	1294	1177	522	0.001	0.667
HCC827	SOX2	ERLOTINIB1	1295	1193	518	0	0.655
HCC827	SOX2	ERLOTINIB1	1296	1002	520	0.009	0.421
HCC827	SOX2	ERLOTINIB1	1297	985	532	0.003	0.544
HCC827	SOX2	ERLOTINIB1	1298	275	527	0.003	0.417
HCC827	SOX2	ERLOTINIB1	1299	697	523	0.009	0.535
HCC827	SOX2	ERLOTINIB1	1300	688	534	0.012	0.604
HCC827	SOX2	ERLOTINIB1	1301	681	544	0.008	0.543
HCC827	SOX2	ERLOTINIB1	1302	667	538	0.045	0.594
HCC827	SOX2	ERLOTINIB1	1303	703	536	0.001	0.544
HCC827	SOX2	ERLOTINIB1	1304	701	551	0.003	0.577
HCC827	SOX2	ERLOTINIB1	1305	1027	521	0.002	0.296
HCC827	SOX2	ERLOTINIB1	1306	1314	523	0.006	0.523
HCC827	SOX2	ERLOTINIB1	1307	187	525	0.054	0.114
HCC827	SOX2	ERLOTINIB1	1308	471	524	0.059	0.084
HCC827	SOX2	ERLOTINIB1	1309	592	523	0.009	0.411
HCC827	SOX2	ERLOTINIB1	1310	318	526	0.015	0.379
HCC827	SOX2	ERLOTINIB1	1311	316	539	0.015	0.455
HCC827	SOX2	ERLOTINIB1	1312	619	528	0.016	0.572
HCC827	SOX2	ERLOTINIB1	1313	609	541	0.006	0.453
HCC827	SOX2	ERLOTINIB1	1314	606	563	0.005	0.592
HCC827	SOX2	ERLOTINIB1	1315	623	564	0.012	0.569
HCC827	SOX2	ERLOTINIB1	1316	639	571	0.006	0.426
HCC827	SOX2	ERLOTINIB1	1317	1370	526	0.013	0.163
HCC827	SOX2	ERLOTINIB1	1318	1260	530	0	0.554
HCC827	SOX2	ERLOTINIB1	1319	1265	540	0.009	0.594
HCC827	SOX2	ERLOTINIB1	1320	211	536	0.018	0.254
HCC827	SOX2	ERLOTINIB1	1321	205	551	0.01	0.343
HCC827	SOX2	ERLOTINIB1	1322	1335	535	0	0.666
HCC827	SOX2	ERLOTINIB1	1323	723	533	0	0.496
HCC827	SOX2	ERLOTINIB1	1324	447	533	0.053	0.178
HCC827	SOX2	ERLOTINIB1	1325	141	534	0.036	0.16
HCC827	SOX2	ERLOTINIB1	1326	357	535	0.005	0.395
HCC827	SOX2	ERLOTINIB1	1327	374	535	0.009	0.379
HCC827	SOX2	ERLOTINIB1	1328	1062	534	0.001	0.483
HCC827	SOX2	ERLOTINIB1	1329	225	534	0.005	0.233
HCC827	SOX2	ERLOTINIB1	1330	423	537	0.008	0.346
HCC827	SOX2	ERLOTINIB1	1331	1008	535	0.01	0.324
HCC827	SOX2	ERLOTINIB1	1332	999	545	0.007	0.46
HCC827	SOX2	ERLOTINIB1	1333	1185	536	0.006	0.475
HCC827	SOX2	ERLOTINIB1	1334	1166	538	0.003	0.375
HCC827	SOX2	ERLOTINIB1	1335	1151	547	0.024	0.128
HCC827	SOX2	ERLOTINIB1	1336	437	543	0.002	0.48
HCC827	SOX2	ERLOTINIB1	1337	428	559	0.012	0.548
HCC827	SOX2	ERLOTINIB1	1338	1019	535	0.013	0.109
HCC827	SOX2	ERLOTINIB1	1339	1094	536	0	0.291
HCC827	SOX2	ERLOTINIB1	1340	177	540	0.008	0.284
HCC827	SOX2	ERLOTINIB1	1341	188	545	0.007	0.333
HCC827	SOX2	ERLOTINIB1	1342	341	542	0.013	0.51
HCC827	SOX2	ERLOTINIB1	1343	337	552	0.012	0.517
HCC827	SOX2	ERLOTINIB1	1344	1043	542	0.052	0.063
HCC827	SOX2	ERLOTINIB1	1345	1379	545	0.005	0.569
HCC827	SOX2	ERLOTINIB1	1346	406	544	0.003	0.607
HCC827	SOX2	ERLOTINIB1	1347	461	546	0.004	0.554
HCC827	SOX2	ERLOTINIB1	1348	500	539	0.001	0.346
HCC827	SOX2	ERLOTINIB1	1349	570	546	0.008	0.607
HCC827	SOX2	ERLOTINIB1	1350	1284	540	0.001	0.343
HCC827	SOX2	ERLOTINIB1	1351	1301	544	0	0.549
HCC827	SOX2	ERLOTINIB1	1352	381	547	0.007	0.442
HCC827	SOX2	ERLOTINIB1	1353	367	557	0.005	0.468
HCC827	SOX2	ERLOTINIB1	1354	511	543	0.029	0.105
HCC827	SOX2	ERLOTINIB1	1355	290	549	0.005	0.553
HCC827	SOX2	ERLOTINIB1	1356	276	558	0.02	0.534
HCC827	SOX2	ERLOTINIB1	1357	1325	546	0	0.453
HCC827	SOX2	ERLOTINIB1	1358	487	549	0.001	0.642
HCC827	SOX2	ERLOTINIB1	1359	494	561	0.005	0.555
HCC827	SOX2	ERLOTINIB1	1360	528	548	0	0.46
HCC827	SOX2	ERLOTINIB1	1361	545	546	0.082	0.098
HCC827	SOX2	ERLOTINIB1	1362	628	551	0	0.437
HCC827	SOX2	ERLOTINIB1	1363	754	548	0.012	0.088
HCC827	SOX2	ERLOTINIB1	1364	1355	551	0.001	0.615
HCC827	SOX2	ERLOTINIB1	1365	970	552	0.03	0.222
HCC827	SOX2	ERLOTINIB1	1366	1240	551	0.004	0.558
HCC827	SOX2	ERLOTINIB1	1367	159	553	0.009	0.291
HCC827	SOX2	ERLOTINIB1	1368	725	549	0.038	0.16
HCC827	SOX2	ERLOTINIB1	1369	1075	550	0.085	0.079
HCC827	SOX2	ERLOTINIB1	1370	127	554	0.006	0.248
HCC827	SOX2	ERLOTINIB1	1371	1312	556	0.006	0.466
HCC827	SOX2	ERLOTINIB1	1372	1303	564	0	0.626
HCC827	SOX2	ERLOTINIB1	1373	1189	558	0.009	0.591
HCC827	SOX2	ERLOTINIB1	1374	1266	559	0.004	0.535
HCC827	SOX2	ERLOTINIB1	1375	259	558	0.009	0.347
HCC827	SOX2	ERLOTINIB1	1376	516	558	0.064	0.111
HCC827	SOX2	ERLOTINIB1	1377	524	563	0.046	0.14
HCC827	SOX2	ERLOTINIB1	1378	653	558	0.004	0.297
HCC827	SOX2	ERLOTINIB1	1379	143	564	0.017	0.398
HCC827	SOX2	ERLOTINIB1	1380	555	568	0.002	0.477
HCC827	SOX2	ERLOTINIB1	1381	548	583	0.012	0.342
HCC827	SOX2	ERLOTINIB1	1382	667	568	0.005	0.305
HCC827	SOX2	ERLOTINIB1	1383	662	588	0.005	0.37
HCC827	SOX2	ERLOTINIB1	1384	646	588	0.001	0.383
HCC827	SOX2	ERLOTINIB1	1385	401	564	0.006	0.525
HCC827	SOX2	ERLOTINIB1	1386	243	564	0.052	0.074
HCC827	SOX2	ERLOTINIB1	1387	575	562	0	0.374
HCC827	SOX2	ERLOTINIB1	1388	341	565	0.051	0.161
HCC827	SOX2	ERLOTINIB1	1389	691	567	0.032	0.573
HCC827	SOX2	ERLOTINIB1	1390	197	572	0.003	0.326
HCC827	SOX2	ERLOTINIB1	1391	295	570	0.043	0.42
HCC827	SOX2	ERLOTINIB1	1392	994	567	0.04	0.118
HCC827	SOX2	ERLOTINIB1	1393	1245	573	0.001	0.493
HCC827	SOX2	ERLOTINIB1	1394	1336	571	0.005	0.454
HCC827	SOX2	ERLOTINIB1	1395	1365	581	0.005	0.639
HCC827	SOX2	ERLOTINIB1	1396	1351	581	0	0.588
HCC827	SOX2	ERLOTINIB1	1397	1332	593	0	0.492
HCC827	SOX2	ERLOTINIB1	1398	1359	599	0.004	0.666
HCC827	SOX2	ERLOTINIB1	1399	1343	606	0.002	0.703
HCC827	SOX2	ERLOTINIB1	1400	1224	571	0.007	0.601
HCC827	SOX2	ERLOTINIB1	1401	1232	583	0.022	0.154
HCC827	SOX2	ERLOTINIB1	1402	595	575	0	0.479
HCC827	SOX2	ERLOTINIB1	1403	125	571	0.02	0.213
HCC827	SOX2	ERLOTINIB1	1404	321	574	0.003	0.387
HCC827	SOX2	ERLOTINIB1	1405	165	572	0.005	0.302
HCC827	SOX2	ERLOTINIB1	1406	433	575	0	0.547
HCC827	SOX2	ERLOTINIB1	1407	273	580	0.021	0.5
HCC827	SOX2	ERLOTINIB1	1408	258	576	0.052	0.191
HCC827	SOX2	ERLOTINIB1	1409	363	574	0.014	0.446
HCC827	SOX2	ERLOTINIB1	1410	350	577	0.006	0.477
HCC827	SOX2	ERLOTINIB1	1411	1198	580	0.025	0.633
HCC827	SOX2	ERLOTINIB1	1412	475	575	0	0.28
HCC827	SOX2	ERLOTINIB1	1413	215	577	0.047	0.15
HCC827	SOX2	ERLOTINIB1	1414	226	579	0.041	0.457
HCC827	SOX2	ERLOTINIB1	1415	511	579	0.001	0.216
HCC827	SOX2	ERLOTINIB1	1416	885	579	0.031	0.116
HCC827	SOX2	ERLOTINIB1	1417	621	579	0	0.44
HCC827	SOX2	ERLOTINIB1	1418	142	584	0.014	0.357
HCC827	SOX2	ERLOTINIB1	1419	1275	586	0.012	0.316
HCC827	SOX2	ERLOTINIB1	1420	449	587	0.043	0.163
HCC827	SOX2	ERLOTINIB1	1421	685	586	0.036	0.567
HCC827	SOX2	ERLOTINIB1	1422	238	587	0.079	0.127
HCC827	SOX2	ERLOTINIB1	1423	920	589	0.006	0.575
HCC827	SOX2	ERLOTINIB1	1424	938	587	0.001	0.587
HCC827	SOX2	ERLOTINIB1	1425	178	587	0.009	0.32
HCC827	SOX2	ERLOTINIB1	1426	202	592	0.021	0.375
HCC827	SOX2	ERLOTINIB1	1427	186	597	0.008	0.389
HCC827	SOX2	ERLOTINIB1	1428	359	590	0.058	0.167
HCC827	SOX2	ERLOTINIB1	1429	488	586	0.002	0.393
HCC827	SOX2	ERLOTINIB1	1430	582	593	0.004	0.504
HCC827	SOX2	ERLOTINIB1	1431	596	594	0.006	0.549
HCC827	SOX2	ERLOTINIB1	1432	893	592	0.007	0.536
HCC827	SOX2	ERLOTINIB1	1433	699	593	0.082	0.12
HCC827	SOX2	ERLOTINIB1	1434	1386	597	0.006	0.618
HCC827	SOX2	ERLOTINIB1	1435	1376	612	0	0.579
HCC827	SOX2	ERLOTINIB1	1436	613	598	0.007	0.475
HCC827	SOX2	ERLOTINIB1	1437	597	610	0.002	0.505
HCC827	SOX2	ERLOTINIB1	1438	765	594	0.07	0.082
HCC827	SOX2	ERLOTINIB1	1439	1220	598	0.009	0.529
HCC827	SOX2	ERLOTINIB1	1440	165	601	0.008	0.317
HCC827	SOX2	ERLOTINIB1	1441	568	597	0.048	0.104
HCC827	SOX2	ERLOTINIB1	1442	1313	597	0.003	0.562
HCC827	SOX2	ERLOTINIB1	1443	822	597	0.007	0.43
HCC827	SOX2	ERLOTINIB1	1444	815	608	0.001	0.428
HCC827	SOX2	ERLOTINIB1	1445	762	618	0.003	0.537
HCC827	SOX2	ERLOTINIB1	1446	792	618	0.033	0.609
HCC827	SOX2	ERLOTINIB1	1447	758	631	0.001	0.504
HCC827	SOX2	ERLOTINIB1	1448	765	640	0.011	0.491
HCC827	SOX2	ERLOTINIB1	1449	778	647	0.015	0.649
HCC827	SOX2	ERLOTINIB1	1450	789	653	0.046	0.456
HCC827	SOX2	ERLOTINIB1	1451	428	597	0.006	0.391
HCC827	SOX2	ERLOTINIB1	1452	864	600	0.001	0.484
HCC827	SOX2	ERLOTINIB1	1453	297	599	0.006	0.412
HCC827	SOX2	ERLOTINIB1	1454	469	600	0.004	0.542
HCC827	SOX2	ERLOTINIB1	1455	131	600	0.076	0.124
HCC827	SOX2	ERLOTINIB1	1456	264	600	0.035	0.158
HCC827	SOX2	ERLOTINIB1	1457	273	606	0.004	0.322
HCC827	SOX2	ERLOTINIB1	1458	274	620	0.002	0.312
HCC827	SOX2	ERLOTINIB1	1459	260	608	0.049	0.158
HCC827	SOX2	ERLOTINIB1	1460	245	614	0.02	0.32
HCC827	SOX2	ERLOTINIB1	1461	491	600	0.012	0.636
HCC827	SOX2	ERLOTINIB1	1462	505	602	0.018	0.509
HCC827	SOX2	ERLOTINIB1	1463	489	615	0.023	0.491
HCC827	SOX2	ERLOTINIB1	1464	475	617	0.001	0.538
HCC827	SOX2	ERLOTINIB1	1465	681	600	0.007	0.465
HCC827	SOX2	ERLOTINIB1	1466	949	605	0.038	0.612
HCC827	SOX2	ERLOTINIB1	1467	939	620	0.045	0.588
HCC827	SOX2	ERLOTINIB1	1468	232	602	0.004	0.242
HCC827	SOX2	ERLOTINIB1	1469	407	601	0	0.216
HCC827	SOX2	ERLOTINIB1	1470	1297	604	0.017	0.573
HCC827	SOX2	ERLOTINIB1	1471	1280	603	0.003	0.533
HCC827	SOX2	ERLOTINIB1	1472	344	605	0.005	0.351
HCC827	SOX2	ERLOTINIB1	1473	329	608	0.009	0.325
HCC827	SOX2	ERLOTINIB1	1474	629	605	0.016	0.523
HCC827	SOX2	ERLOTINIB1	1475	926	605	0.018	0.496
HCC827	SOX2	ERLOTINIB1	1476	537	605	0.043	0.16
HCC827	SOX2	ERLOTINIB1	1477	1244	610	0.022	0.228
HCC827	SOX2	ERLOTINIB1	1478	143	607	0.031	0.191
HCC827	SOX2	ERLOTINIB1	1479	734	606	0.024	0.067
HCC827	SOX2	ERLOTINIB1	1480	659	609	0.045	0.091
HCC827	SOX2	ERLOTINIB1	1481	889	613	0	0.622
HCC827	SOX2	ERLOTINIB1	1482	901	613	0.003	0.574
HCC827	SOX2	ERLOTINIB1	1483	884	624	0	0.546
HCC827	SOX2	ERLOTINIB1	1484	435	609	0.024	0.107
HCC827	SOX2	ERLOTINIB1	1485	423	613	0.011	0.411
HCC827	SOX2	ERLOTINIB1	1486	444	618	0.003	0.583
HCC827	SOX2	ERLOTINIB1	1487	456	624	0.002	0.561
HCC827	SOX2	ERLOTINIB1	1488	412	624	0.001	0.457
HCC827	SOX2	ERLOTINIB1	1489	564	613	0.024	0.553
HCC827	SOX2	ERLOTINIB1	1490	549	617	0.018	0.515
HCC827	SOX2	ERLOTINIB1	1491	1205	610	0.061	0.086
HCC827	SOX2	ERLOTINIB1	1492	297	614	0.004	0.38
HCC827	SOX2	ERLOTINIB1	1493	1322	616	0	0.591
HCC827	SOX2	ERLOTINIB1	1494	508	617	0	0.54
HCC827	SOX2	ERLOTINIB1	1495	524	619	0.011	0.542
HCC827	SOX2	ERLOTINIB1	1496	379	620	0.003	0.478
HCC827	SOX2	ERLOTINIB1	1497	395	623	0.005	0.471
HCC827	SOX2	ERLOTINIB1	1498	392	635	0.014	0.429
HCC827	SOX2	ERLOTINIB1	1499	587	618	0.05	0.159
HCC827	SOX2	ERLOTINIB1	1500	1285	618	0	0.607
HCC827	SOX2	ERLOTINIB1	1501	1270	624	0.005	0.576
HCC827	SOX2	ERLOTINIB1	1502	1263	644	0.002	0.609
HCC827	SOX2	ERLOTINIB1	1503	1297	627	0.003	0.692
HCC827	SOX2	ERLOTINIB1	1504	1305	648	0.002	0.667
HCC827	SOX2	ERLOTINIB1	1505	1275	646	0	0.677
HCC827	SOX2	ERLOTINIB1	1506	1271	667	0.005	0.616
HCC827	SOX2	ERLOTINIB1	1507	635	622	0.015	0.361
HCC827	SOX2	ERLOTINIB1	1508	918	620	0.003	0.555
HCC827	SOX2	ERLOTINIB1	1509	165	622	0.03	0.391
HCC827	SOX2	ERLOTINIB1	1510	847	622	0.007	0.275
HCC827	SOX2	ERLOTINIB1	1511	867	625	0.006	0.518
HCC827	SOX2	ERLOTINIB1	1512	122	624	0.025	0.245
HCC827	SOX2	ERLOTINIB1	1513	188	622	0.022	0.205
HCC827	SOX2	ERLOTINIB1	1514	739	627	0.006	0.447
HCC827	SOX2	ERLOTINIB1	1515	347	625	0.012	0.391
HCC827	SOX2	ERLOTINIB1	1516	1221	623	0.03	0.057
HCC827	SOX2	ERLOTINIB1	1517	227	627	0.039	0.141
HCC827	SOX2	ERLOTINIB1	1518	216	632	0.022	0.362
HCC827	SOX2	ERLOTINIB1	1519	209	641	0.027	0.349
HCC827	SOX2	ERLOTINIB1	1520	834	630	0.004	0.53
HCC827	SOX2	ERLOTINIB1	1521	844	640	0.009	0.57
HCC827	SOX2	ERLOTINIB1	1522	1246	629	0.004	0.426
HCC827	SOX2	ERLOTINIB1	1523	1366	631	0.002	0.539
HCC827	SOX2	ERLOTINIB1	1524	1357	643	0.003	0.625
HCC827	SOX2	ERLOTINIB1	1525	481	635	0.002	0.374
HCC827	SOX2	ERLOTINIB1	1526	496	637	0	0.336
HCC827	SOX2	ERLOTINIB1	1527	511	638	0	0.31
HCC827	SOX2	ERLOTINIB1	1528	816	636	0.094	0.142
HCC827	SOX2	ERLOTINIB1	1529	900	634	0	0.638
HCC827	SOX2	ERLOTINIB1	1530	914	634	0	0.469
HCC827	SOX2	ERLOTINIB1	1531	364	638	0.012	0.458
HCC827	SOX2	ERLOTINIB1	1532	347	647	0.029	0.104
HCC827	SOX2	ERLOTINIB1	1533	605	638	0.042	0.107
HCC827	SOX2	ERLOTINIB1	1534	302	640	0.003	0.508
HCC827	SOX2	ERLOTINIB1	1535	290	645	0.002	0.536
HCC827	SOX2	ERLOTINIB1	1536	1335	638	0	0.468
HCC827	SOX2	ERLOTINIB1	1537	123	642	0.043	0.37
HCC827	SOX2	ERLOTINIB1	1538	129	653	0.034	0.319
HCC827	SOX2	ERLOTINIB1	1539	718	641	0.004	0.364
HCC827	SOX2	ERLOTINIB1	1540	805	645	0.04	0.226
HCC827	SOX2	ERLOTINIB1	1541	415	641	0	0.368
HCC827	SOX2	ERLOTINIB1	1542	1242	642	0.041	0.094
HCC827	SOX2	ERLOTINIB1	1543	432	647	0.002	0.486
HCC827	SOX2	ERLOTINIB1	1544	446	648	0.017	0.412
HCC827	SOX2	ERLOTINIB1	1545	894	646	0.006	0.52
HCC827	SOX2	ERLOTINIB1	1546	910	654	0.023	0.167
HCC827	SOX2	ERLOTINIB1	1547	1387	652	0.001	0.552
HCC827	SOX2	ERLOTINIB1	1548	1379	660	0	0.509
HCC827	SOX2	ERLOTINIB1	1549	489	655	0.011	0.512
HCC827	SOX2	ERLOTINIB1	1550	825	654	0.051	0.56
HCC827	SOX2	ERLOTINIB1	1551	375	653	0.005	0.432
HCC827	SOX2	ERLOTINIB1	1552	747	652	0.001	0.241
HCC827	SOX2	ERLOTINIB1	1553	744	660	0.014	0.185
HCC827	SOX2	ERLOTINIB1	1554	456	657	0	0.45
HCC827	SOX2	ERLOTINIB1	1555	1326	657	0.002	0.582
HCC827	SOX2	ERLOTINIB1	1556	1309	657	0.001	0.684
HCC827	SOX2	ERLOTINIB1	1557	236	656	0.07	0.401
HCC827	SOX2	ERLOTINIB1	1558	869	657	0	0.542
HCC827	SOX2	ERLOTINIB1	1559	881	665	0.005	0.511
HCC827	SOX2	ERLOTINIB1	1560	641	659	0.018	0.479
HCC827	SOX2	ERLOTINIB1	1561	397	662	0	0.442
HCC827	SOX2	ERLOTINIB1	1562	405	662	0.062	0.164
HCC827	SOX2	ERLOTINIB1	1563	396	678	0.003	0.367
HCC827	SOX2	ERLOTINIB1	1564	264	659	0.001	0.285
HCC827	SOX2	ERLOTINIB1	1565	253	664	0.055	0.129
HCC827	SOX2	ERLOTINIB1	1566	347	661	0.01	0.489
HCC827	SOX2	ERLOTINIB1	1567	332	674	0.012	0.449
HCC827	SOX2	ERLOTINIB1	1568	848	659	0	0.42
HCC827	SOX2	ERLOTINIB1	1569	839	667	0.01	0.467
HCC827	SOX2	ERLOTINIB1	1570	1351	662	0	0.666
HCC827	SOX2	ERLOTINIB1	1571	663	662	0	0.325
HCC827	SOX2	ERLOTINIB1	1572	419	668	0.001	0.509
HCC827	SOX2	ERLOTINIB1	1573	760	667	0.032	0.153
HCC827	SOX2	ERLOTINIB1	1574	1232	667	0.026	0.044
HCC827	SOX2	ERLOTINIB1	1575	364	671	0.02	0.514
HCC827	SOX2	ERLOTINIB1	1576	372	676	0.001	0.405
HCC827	SOX2	ERLOTINIB1	1577	1092	667	0.068	0.1
HCC827	SOX2	ERLOTINIB1	1578	1108	670	0.06	0.09
HCC827	SOX2	ERLOTINIB1	1579	209	674	0.006	0.461
HCC827	SOX2	ERLOTINIB1	1580	188	680	0	0.407
HCC827	SOX2	ERLOTINIB1	1581	215	695	0.016	0.351
HCC827	SOX2	ERLOTINIB1	1582	786	670	0	0.451
HCC827	SOX2	ERLOTINIB1	1583	772	680	0.058	0.567
HCC827	SOX2	ERLOTINIB1	1584	792	681	0	0.309
HCC827	SOX2	ERLOTINIB1	1585	1051	672	0.01	0.206
HCC827	SOX2	ERLOTINIB1	1586	477	669	0.012	0.213
HCC827	SOX2	ERLOTINIB1	1587	818	676	0.006	0.509
HCC827	SOX2	ERLOTINIB1	1588	1299	672	0.003	0.656
HCC827	SOX2	ERLOTINIB1	1589	865	675	0.007	0.593
HCC827	SOX2	ERLOTINIB1	1590	731	674	0.034	0.11
HCC827	SOX2	ERLOTINIB1	1591	651	677	0.014	0.475
HCC827	SOX2	ERLOTINIB1	1592	1070	676	0.006	0.457
HCC827	SOX2	ERLOTINIB1	1593	1352	678	0	0.578
HCC827	SOX2	ERLOTINIB1	1594	1360	688	0.007	0.443
HCC827	SOX2	ERLOTINIB1	1595	1380	685	0	0.595
HCC827	SOX2	ERLOTINIB1	1596	1158	686	0.028	0.051
HCC827	SOX2	ERLOTINIB1	1597	1321	678	0	0.384
HCC827	SOX2	ERLOTINIB1	1598	232	681	0.032	0.131
HCC827	SOX2	ERLOTINIB1	1599	274	682	0.009	0.431
HCC827	SOX2	ERLOTINIB1	1600	304	685	0.002	0.45
HCC827	SOX2	ERLOTINIB1	1601	347	681	0.022	0.536
HCC827	SOX2	ERLOTINIB1	1602	669	679	0	0.409
HCC827	SOX2	ERLOTINIB1	1603	1001	682	0.004	0.469
HCC827	SOX2	ERLOTINIB1	1604	1088	680	0.005	0.638
HCC827	SOX2	ERLOTINIB1	1605	625	680	0.001	0.349
HCC827	SOX2	ERLOTINIB1	1606	1024	688	0.035	0.526
HCC827	SOX2	ERLOTINIB1	1607	1004	699	0.012	0.567
HCC827	SOX2	ERLOTINIB1	1608	991	703	0.004	0.479
HCC827	SOX2	ERLOTINIB1	1609	1032	698	0.014	0.492
HCC827	SOX2	ERLOTINIB1	1610	686	685	0.04	0.128
HCC827	SOX2	ERLOTINIB1	1611	1339	685	0.001	0.403
HCC827	SOX2	ERLOTINIB1	1612	985	689	0.04	0.61
HCC827	SOX2	ERLOTINIB1	1613	172	692	0.005	0.435
HCC827	SOX2	ERLOTINIB1	1614	185	698	0.025	0.48
HCC827	SOX2	ERLOTINIB1	1615	153	689	0.028	0.175
HCC827	SOX2	ERLOTINIB1	1616	157	699	0.029	0.176
HCC827	SOX2	ERLOTINIB1	1617	1277	688	0.011	0.625
HCC827	SOX2	ERLOTINIB1	1618	1262	691	0.008	0.669
HCC827	SOX2	ERLOTINIB1	1619	1243	698	0.01	0.635
HCC827	SOX2	ERLOTINIB1	1620	1285	707	0	0.615
HCC827	SOX2	ERLOTINIB1	1621	1229	705	0.064	0.207
HCC827	SOX2	ERLOTINIB1	1622	1239	715	0.004	0.486
HCC827	SOX2	ERLOTINIB1	1623	1299	718	0.003	0.488
HCC827	SOX2	ERLOTINIB1	1624	1115	688	0.016	0.528
HCC827	SOX2	ERLOTINIB1	1625	471	693	0.043	0.101
HCC827	SOX2	ERLOTINIB1	1626	807	689	0.014	0.404
HCC827	SOX2	ERLOTINIB1	1627	882	687	0.04	0.123
HCC827	SOX2	ERLOTINIB1	1628	1304	694	0	0.555
HCC827	SOX2	ERLOTINIB1	1629	1311	708	0.013	0.558
HCC827	SOX2	ERLOTINIB1	1630	433	690	0.003	0.444
HCC827	SOX2	ERLOTINIB1	1631	441	700	0.029	0.136
HCC827	SOX2	ERLOTINIB1	1632	621	696	0.012	0.452
HCC827	SOX2	ERLOTINIB1	1633	968	696	0.036	0.69
HCC827	SOX2	ERLOTINIB1	1634	969	716	0.009	0.577
HCC827	SOX2	ERLOTINIB1	1635	1184	694	0.114	0.05
HCC827	SOX2	ERLOTINIB1	1636	409	696	0.007	0.454
HCC827	SOX2	ERLOTINIB1	1637	1081	694	0.007	0.572
HCC827	SOX2	ERLOTINIB1	1638	1062	699	0.009	0.644
HCC827	SOX2	ERLOTINIB1	1639	1097	699	0.001	0.632
HCC827	SOX2	ERLOTINIB1	1640	861	694	0.002	0.552
HCC827	SOX2	ERLOTINIB1	1641	331	700	0.017	0.47
HCC827	SOX2	ERLOTINIB1	1642	643	701	0.001	0.552
HCC827	SOX2	ERLOTINIB1	1643	671	697	0.001	0.556
HCC827	SOX2	ERLOTINIB1	1644	839	700	0.008	0.405
HCC827	SOX2	ERLOTINIB1	1645	1326	699	0	0.457
HCC827	SOX2	ERLOTINIB1	1646	1339	706	0.005	0.479
HCC827	SOX2	ERLOTINIB1	1647	1335	716	0	0.578
HCC827	SOX2	ERLOTINIB1	1648	389	700	0.013	0.428
HCC827	SOX2	ERLOTINIB1	1649	821	697	0.001	0.303
HCC827	SOX2	ERLOTINIB1	1650	1214	700	0.08	0.123
HCC827	SOX2	ERLOTINIB1	1651	588	700	0.066	0.078
HCC827	SOX2	ERLOTINIB1	1652	945	705	0.024	0.596
HCC827	SOX2	ERLOTINIB1	1653	935	710	0.006	0.489
HCC827	SOX2	ERLOTINIB1	1654	1365	708	0.008	0.64
HCC827	SOX2	ERLOTINIB1	1655	1375	722	0.003	0.659
HCC827	SOX2	ERLOTINIB1	1656	1354	720	0	0.596
HCC827	SOX2	ERLOTINIB1	1657	130	705	0.027	0.331
HCC827	SOX2	ERLOTINIB1	1658	125	719	0.048	0.384
HCC827	SOX2	ERLOTINIB1	1659	1047	710	0.008	0.641
HCC827	SOX2	ERLOTINIB1	1660	602	709	0.015	0.583
HCC827	SOX2	ERLOTINIB1	1661	605	718	0.002	0.521
HCC827	SOX2	ERLOTINIB1	1662	589	717	0.026	0.158
HCC827	SOX2	ERLOTINIB1	1663	581	730	0.007	0.344
HCC827	SOX2	ERLOTINIB1	1664	575	740	0.007	0.494
HCC827	SOX2	ERLOTINIB1	1665	877	706	0.015	0.198
HCC827	SOX2	ERLOTINIB1	1666	886	713	0	0.329
HCC827	SOX2	ERLOTINIB1	1667	1141	709	0.019	0.223
HCC827	SOX2	ERLOTINIB1	1668	1134	720	0.014	0.409
HCC827	SOX2	ERLOTINIB1	1669	1165	706	0.105	0.089
HCC827	SOX2	ERLOTINIB1	1670	1174	714	0.032	0.104
HCC827	SOX2	ERLOTINIB1	1671	282	710	0.004	0.554
HCC827	SOX2	ERLOTINIB1	1672	275	721	0.009	0.46
HCC827	SOX2	ERLOTINIB1	1673	418	707	0.006	0.388
HCC827	SOX2	ERLOTINIB1	1674	657	712	0.009	0.575
HCC827	SOX2	ERLOTINIB1	1675	667	721	0.011	0.515
HCC827	SOX2	ERLOTINIB1	1676	911	709	0.008	0.551
HCC827	SOX2	ERLOTINIB1	1677	1118	707	0.005	0.286
HCC827	SOX2	ERLOTINIB1	1678	865	713	0.001	0.68
HCC827	SOX2	ERLOTINIB1	1679	1016	715	0.003	0.568
HCC827	SOX2	ERLOTINIB1	1680	1013	731	0.005	0.533
HCC827	SOX2	ERLOTINIB1	1681	148	716	0.026	0.455
HCC827	SOX2	ERLOTINIB1	1682	161	711	0.024	0.321
HCC827	SOX2	ERLOTINIB1	1683	299	712	0.005	0.496
HCC827	SOX2	ERLOTINIB1	1684	378	710	0.002	0.41
HCC827	SOX2	ERLOTINIB1	1685	367	719	0.033	0.48
HCC827	SOX2	ERLOTINIB1	1686	404	722	0.046	0.377
HCC827	SOX2	ERLOTINIB1	1687	381	725	0.023	0.524
HCC827	SOX2	ERLOTINIB1	1688	393	731	0.048	0.319
HCC827	SOX2	ERLOTINIB1	1689	366	734	0.017	0.453
HCC827	SOX2	ERLOTINIB1	1690	1264	711	0.052	0.157
HCC827	SOX2	ERLOTINIB1	1691	688	713	0.001	0.427
HCC827	SOX2	ERLOTINIB1	1692	675	713	0.001	0.564
HCC827	SOX2	ERLOTINIB1	1693	820	712	0.005	0.459
HCC827	SOX2	ERLOTINIB1	1694	821	726	0.021	0.517
HCC827	SOX2	ERLOTINIB1	1695	834	735	0.002	0.456
HCC827	SOX2	ERLOTINIB1	1696	1074	712	0.005	0.505
HCC827	SOX2	ERLOTINIB1	1697	1064	716	0.014	0.544
HCC827	SOX2	ERLOTINIB1	1698	1095	720	0.01	0.532
HCC827	SOX2	ERLOTINIB1	1699	1074	724	0	0.587
HCC827	SOX2	ERLOTINIB1	1700	1083	735	0.011	0.601
HCC827	SOX2	ERLOTINIB1	1701	1100	736	0.008	0.439
HCC827	SOX2	ERLOTINIB1	1702	197	720	0.006	0.413
HCC827	SOX2	ERLOTINIB1	1703	182	734	0.016	0.392
HCC827	SOX2	ERLOTINIB1	1704	192	747	0.008	0.481
HCC827	SOX2	ERLOTINIB1	1705	201	764	0.039	0.135
HCC827	SOX2	ERLOTINIB1	1706	221	714	0.003	0.299
HCC827	SOX2	ERLOTINIB1	1707	954	719	0	0.58
HCC827	SOX2	ERLOTINIB1	1708	635	726	0.015	0.591
HCC827	SOX2	ERLOTINIB1	1709	602	733	0.001	0.566
HCC827	SOX2	ERLOTINIB1	1710	620	742	0.006	0.609
HCC827	SOX2	ERLOTINIB1	1711	609	746	0.009	0.381
HCC827	SOX2	ERLOTINIB1	1712	591	747	0	0.502
HCC827	SOX2	ERLOTINIB1	1713	995	724	0.02	0.611
HCC827	SOX2	ERLOTINIB1	1714	437	724	0.038	0.086
HCC827	SOX2	ERLOTINIB1	1715	1120	730	0.011	0.55
HCC827	SOX2	ERLOTINIB1	1716	237	723	0.01	0.436
HCC827	SOX2	ERLOTINIB1	1717	223	731	0.004	0.349
HCC827	SOX2	ERLOTINIB1	1718	1191	727	0.031	0.057
HCC827	SOX2	ERLOTINIB1	1719	1276	727	0	0.651
HCC827	SOX2	ERLOTINIB1	1720	1288	738	0.005	0.582
HCC827	SOX2	ERLOTINIB1	1721	305	726	0.004	0.491
HCC827	SOX2	ERLOTINIB1	1722	291	726	0.006	0.531
HCC827	SOX2	ERLOTINIB1	1723	313	736	0.001	0.4
HCC827	SOX2	ERLOTINIB1	1724	679	731	0.005	0.485
HCC827	SOX2	ERLOTINIB1	1725	689	741	0	0.372
HCC827	SOX2	ERLOTINIB1	1726	256	729	0.021	0.487
HCC827	SOX2	ERLOTINIB1	1727	245	733	0.001	0.561
HCC827	SOX2	ERLOTINIB1	1728	243	746	0	0.481
HCC827	SOX2	ERLOTINIB1	1729	239	756	0.016	0.466
HCC827	SOX2	ERLOTINIB1	1730	231	772	0.006	0.458
HCC827	SOX2	ERLOTINIB1	1731	914	730	0.003	0.512
HCC827	SOX2	ERLOTINIB1	1732	942	734	0.005	0.599
HCC827	SOX2	ERLOTINIB1	1733	956	751	0.014	0.424
HCC827	SOX2	ERLOTINIB1	1734	970	764	0.02	0.602
HCC827	SOX2	ERLOTINIB1	1735	982	777	0.041	0.59
HCC827	SOX2	ERLOTINIB1	1736	994	784	0.005	0.599
HCC827	SOX2	ERLOTINIB1	1737	1221	731	0.004	0.32
HCC827	SOX2	ERLOTINIB1	1738	861	734	0.004	0.615
HCC827	SOX2	ERLOTINIB1	1739	874	741	0.007	0.462
HCC827	SOX2	ERLOTINIB1	1740	1034	732	0.004	0.487
HCC827	SOX2	ERLOTINIB1	1741	1057	734	0.013	0.613
HCC827	SOX2	ERLOTINIB1	1742	1319	734	0.006	0.644
HCC827	SOX2	ERLOTINIB1	1743	1320	749	0.023	0.639
HCC827	SOX2	ERLOTINIB1	1744	1327	767	0.004	0.66
HCC827	SOX2	ERLOTINIB1	1745	1314	774	0	0.547
HCC827	SOX2	ERLOTINIB1	1746	342	734	0.014	0.523
HCC827	SOX2	ERLOTINIB1	1747	733	732	0.022	0.047
HCC827	SOX2	ERLOTINIB1	1748	970	738	0.009	0.487
HCC827	SOX2	ERLOTINIB1	1749	1253	739	0.023	0.063
HCC827	SOX2	ERLOTINIB1	1750	651	737	0.003	0.531
HCC827	SOX2	ERLOTINIB1	1751	1338	742	0.006	0.678
HCC827	SOX2	ERLOTINIB1	1752	119	739	0.021	0.165
HCC827	SOX2	ERLOTINIB1	1753	135	739	0.03	0.338
HCC827	SOX2	ERLOTINIB1	1754	212	742	0.011	0.409
HCC827	SOX2	ERLOTINIB1	1755	213	755	0.006	0.29
HCC827	SOX2	ERLOTINIB1	1756	705	740	0.023	0.18
HCC827	SOX2	ERLOTINIB1	1757	162	746	0.01	0.437
HCC827	SOX2	ERLOTINIB1	1758	77	742	0.015	0.353
HCC827	SOX2	ERLOTINIB1	1759	91	751	0.036	0.36
HCC827	SOX2	ERLOTINIB1	1760	63	752	0.025	0.375
HCC827	SOX2	ERLOTINIB1	1761	270	744	0.008	0.481
HCC827	SOX2	ERLOTINIB1	1762	275	750	0.008	0.497
HCC827	SOX2	ERLOTINIB1	1763	258	757	0.029	0.404
HCC827	SOX2	ERLOTINIB1	1764	559	749	0.027	0.265
HCC827	SOX2	ERLOTINIB1	1765	812	749	0.072	0.641
HCC827	SOX2	ERLOTINIB1	1766	828	755	0.013	0.585
HCC827	SOX2	ERLOTINIB1	1767	845	752	0.002	0.607
HCC827	SOX2	ERLOTINIB1	1768	1379	746	0.008	0.515
HCC827	SOX2	ERLOTINIB1	1769	1371	757	0.017	0.657
HCC827	SOX2	ERLOTINIB1	1770	396	750	0.048	0.071
HCC827	SOX2	ERLOTINIB1	1771	1030	762	0.013	0.566
HCC827	SOX2	ERLOTINIB1	1772	1080	774	0	0.509
HCC827	SOX2	ERLOTINIB1	1773	655	753	0	0.528
HCC827	SOX2	ERLOTINIB1	1774	635	756	0.011	0.547
HCC827	SOX2	ERLOTINIB1	1775	622	765	0.003	0.606
HCC827	SOX2	ERLOTINIB1	1776	657	766	0	0.482
HCC827	SOX2	ERLOTINIB1	1777	608	776	0.008	0.497
HCC827	SOX2	ERLOTINIB1	1778	643	778	0.015	0.573
HCC827	SOX2	ERLOTINIB1	1779	625	777	0.042	0.561
HCC827	SOX2	ERLOTINIB1	1780	863	757	0.007	0.523
HCC827	SOX2	ERLOTINIB1	1781	1104	753	0.004	0.473
HCC827	SOX2	ERLOTINIB1	1782	699	756	0.013	0.652
HCC827	SOX2	ERLOTINIB1	1783	682	762	0.037	0.549
HCC827	SOX2	ERLOTINIB1	1784	889	755	0	0.417
HCC827	SOX2	ERLOTINIB1	1785	1198	753	0.006	0.24
HCC827	SOX2	ERLOTINIB1	1786	1229	754	0.027	0.052
HCC827	SOX2	ERLOTINIB1	1787	926	755	0.002	0.466
HCC827	SOX2	ERLOTINIB1	1788	1285	755	0.002	0.351
HCC827	SOX2	ERLOTINIB1	1789	132	758	0.032	0.303
HCC827	SOX2	ERLOTINIB1	1790	119	762	0.029	0.35
HCC827	SOX2	ERLOTINIB1	1791	1179	761	0.072	0.156
HCC827	SOX2	ERLOTINIB1	1792	1179	778	0.008	0.466
HCC827	SOX2	ERLOTINIB1	1793	1158	795	0.018	0.596
HCC827	SOX2	ERLOTINIB1	1794	1181	797	0.008	0.359
HCC827	SOX2	ERLOTINIB1	1795	1165	807	0	0.391
HCC827	SOX2	ERLOTINIB1	1796	300	759	0.001	0.212
HCC827	SOX2	ERLOTINIB1	1797	1151	763	0.048	0.099
HCC827	SOX2	ERLOTINIB1	1798	572	761	0	0.418
HCC827	SOX2	ERLOTINIB1	1799	590	764	0	0.451
HCC827	SOX2	ERLOTINIB1	1800	754	767	0.021	0.542
HCC827	SOX2	ERLOTINIB1	1801	383	764	0.016	0.316
HCC827	SOX2	ERLOTINIB1	1802	907	762	0	0.433
HCC827	SOX2	ERLOTINIB1	1803	998	764	0.022	0.534
HCC827	SOX2	ERLOTINIB1	1804	1244	763	0.027	0.063
HCC827	SOX2	ERLOTINIB1	1805	790	763	0.004	0.301
HCC827	SOX2	ERLOTINIB1	1806	166	766	0.028	0.285
HCC827	SOX2	ERLOTINIB1	1807	154	769	0.01	0.383
HCC827	SOX2	ERLOTINIB1	1808	1387	771	0	0.473
HCC827	SOX2	ERLOTINIB1	1809	93	767	0.024	0.467
HCC827	SOX2	ERLOTINIB1	1810	95	777	0.012	0.342
HCC827	SOX2	ERLOTINIB1	1811	110	778	0.031	0.327
HCC827	SOX2	ERLOTINIB1	1812	284	768	0.017	0.489
HCC827	SOX2	ERLOTINIB1	1813	281	781	0.043	0.573
HCC827	SOX2	ERLOTINIB1	1814	270	791	0.052	0.514
HCC827	SOX2	ERLOTINIB1	1815	1283	772	0	0.509
HCC827	SOX2	ERLOTINIB1	1816	1271	787	0	0.554
HCC827	SOX2	ERLOTINIB1	1817	10	772	0.045	0.064
HCC827	SOX2	ERLOTINIB1	1818	937	773	0	0.408
HCC827	SOX2	ERLOTINIB1	1819	952	773	0	0.502
HCC827	SOX2	ERLOTINIB1	1820	961	791	0.003	0.587
HCC827	SOX2	ERLOTINIB1	1821	983	803	0.003	0.592
HCC827	SOX2	ERLOTINIB1	1822	1266	772	0.003	0.311
HCC827	SOX2	ERLOTINIB1	1823	549	772	0.006	0.425
HCC827	SOX2	ERLOTINIB1	1824	707	775	0.018	0.573
HCC827	SOX2	ERLOTINIB1	1825	840	773	0.001	0.307
HCC827	SOX2	ERLOTINIB1	1826	1112	773	0	0.54
HCC827	SOX2	ERLOTINIB1	1827	782	774	0.007	0.358
HCC827	SOX2	ERLOTINIB1	1828	886	775	0.001	0.575
HCC827	SOX2	ERLOTINIB1	1829	900	775	0.011	0.354
HCC827	SOX2	ERLOTINIB1	1830	264	776	0.036	0.446
HCC827	SOX2	ERLOTINIB1	1831	569	778	0.015	0.486
HCC827	SOX2	ERLOTINIB1	1832	78	776	0.001	0.31
HCC827	SOX2	ERLOTINIB1	1833	1358	781	0.001	0.484
HCC827	SOX2	ERLOTINIB1	1834	1337	786	0.004	0.446
HCC827	SOX2	ERLOTINIB1	1835	1326	804	0	0.523
HCC827	SOX2	ERLOTINIB1	1836	1338	802	0	0.59
HCC827	SOX2	ERLOTINIB1	1837	1354	802	0	0.562
HCC827	SOX2	ERLOTINIB1	1838	1360	812	0	0.411
HCC827	SOX2	ERLOTINIB1	1839	1334	814	0.002	0.607
HCC827	SOX2	ERLOTINIB1	1840	203	782	0.003	0.329
HCC827	SOX2	ERLOTINIB1	1841	373	778	0.009	0.354
HCC827	SOX2	ERLOTINIB1	1842	387	778	0.02	0.311
HCC827	SOX2	ERLOTINIB1	1843	675	778	0.022	0.557
HCC827	SOX2	ERLOTINIB1	1844	1207	778	0	0.315
HCC827	SOX2	ERLOTINIB1	1845	305	784	0.025	0.45
HCC827	SOX2	ERLOTINIB1	1846	1017	781	0.044	0.212
HCC827	SOX2	ERLOTINIB1	1847	690	784	0.037	0.532
HCC827	SOX2	ERLOTINIB1	1848	917	779	0.004	0.308
HCC827	SOX2	ERLOTINIB1	1849	140	781	0.002	0.241
HCC827	SOX2	ERLOTINIB1	1850	1035	782	0.002	0.335
HCC827	SOX2	ERLOTINIB1	1851	1054	786	0.048	0.186
HCC827	SOX2	ERLOTINIB1	1852	1086	789	0.003	0.602
HCC827	SOX2	ERLOTINIB1	1853	1102	790	0.005	0.524
HCC827	SOX2	ERLOTINIB1	1854	1035	799	0.03	0.157
HCC827	SOX2	ERLOTINIB1	1855	1092	805	0.034	0.435
HCC827	SOX2	ERLOTINIB1	1856	1077	807	0.004	0.677
HCC827	SOX2	ERLOTINIB1	1857	1019	807	0.009	0.594
HCC827	SOX2	ERLOTINIB1	1858	1060	811	0.009	0.542
HCC827	SOX2	ERLOTINIB1	1859	1049	816	0.004	0.63
HCC827	SOX2	ERLOTINIB1	1860	1048	832	0.024	0.269
HCC827	SOX2	ERLOTINIB1	1861	1035	833	0	0.45
HCC827	SOX2	ERLOTINIB1	1862	1031	818	0.027	0.53
HCC827	SOX2	ERLOTINIB1	1863	1083	822	0.02	0.631
HCC827	SOX2	ERLOTINIB1	1864	1079	836	0.014	0.531
HCC827	SOX2	ERLOTINIB1	1865	1062	833	0.009	0.526
HCC827	SOX2	ERLOTINIB1	1866	250	788	0.008	0.481
HCC827	SOX2	ERLOTINIB1	1867	530	786	0.003	0.323
HCC827	SOX2	ERLOTINIB1	1868	660	784	0.049	0.456
HCC827	SOX2	ERLOTINIB1	1869	665	795	0.013	0.572
HCC827	SOX2	ERLOTINIB1	1870	178	789	0.003	0.361
HCC827	SOX2	ERLOTINIB1	1871	182	800	0.009	0.309
HCC827	SOX2	ERLOTINIB1	1872	757	785	0.029	0.049
HCC827	SOX2	ERLOTINIB1	1873	1256	792	0.006	0.59
HCC827	SOX2	ERLOTINIB1	1874	1316	785	0.02	0.127
HCC827	SOX2	ERLOTINIB1	1875	57	789	0.018	0.372
HCC827	SOX2	ERLOTINIB1	1876	69	788	0.035	0.327
HCC827	SOX2	ERLOTINIB1	1877	589	788	0	0.536
HCC827	SOX2	ERLOTINIB1	1878	600	800	0.032	0.49
HCC827	SOX2	ERLOTINIB1	1879	570	804	0.003	0.534
HCC827	SOX2	ERLOTINIB1	1880	582	812	0.004	0.48
HCC827	SOX2	ERLOTINIB1	1881	561	808	0.013	0.551
HCC827	SOX2	ERLOTINIB1	1882	565	820	0.007	0.426
HCC827	SOX2	ERLOTINIB1	1883	124	790	0.022	0.246
HCC827	SOX2	ERLOTINIB1	1884	939	790	0.004	0.533
HCC827	SOX2	ERLOTINIB1	1885	1121	795	0.014	0.609
HCC827	SOX2	ERLOTINIB1	1886	41	789	0.001	0.407
HCC827	SOX2	ERLOTINIB1	1887	509	790	0.007	0.224
HCC827	SOX2	ERLOTINIB1	1888	495	798	0.011	0.209
HCC827	SOX2	ERLOTINIB1	1889	504	806	0.003	0.203
HCC827	SOX2	ERLOTINIB1	1890	918	790	0	0.342
HCC827	SOX2	ERLOTINIB1	1891	1228	796	0.002	0.539
HCC827	SOX2	ERLOTINIB1	1892	1388	793	0.02	0.288
HCC827	SOX2	ERLOTINIB1	1893	27	793	0.052	0.36
HCC827	SOX2	ERLOTINIB1	1894	83	790	0.038	0.098
HCC827	SOX2	ERLOTINIB1	1895	549	794	0.011	0.285
HCC827	SOX2	ERLOTINIB1	1896	896	794	0.009	0.427
HCC827	SOX2	ERLOTINIB1	1897	1139	791	0.036	0.137
HCC827	SOX2	ERLOTINIB1	1898	159	792	0.003	0.348
HCC827	SOX2	ERLOTINIB1	1899	145	800	0.033	0.474
HCC827	SOX2	ERLOTINIB1	1900	619	800	0.004	0.446
HCC827	SOX2	ERLOTINIB1	1901	233	799	0.037	0.407
HCC827	SOX2	ERLOTINIB1	1902	1191	800	0	0.303
HCC827	SOX2	ERLOTINIB1	1903	708	799	0.047	0.076
HCC827	SOX2	ERLOTINIB1	1904	1369	801	0	0.367
HCC827	SOX2	ERLOTINIB1	1905	49	804	0.008	0.457
HCC827	SOX2	ERLOTINIB1	1906	49	821	0.026	0.4
HCC827	SOX2	ERLOTINIB1	1907	285	804	0.011	0.512
HCC827	SOX2	ERLOTINIB1	1908	649	802	0.001	0.302
HCC827	SOX2	ERLOTINIB1	1909	1309	805	0.014	0.655
HCC827	SOX2	ERLOTINIB1	1910	1300	812	0.001	0.613
HCC827	SOX2	ERLOTINIB1	1911	458	804	0.092	0.09
HCC827	SOX2	ERLOTINIB1	1912	203	804	0.012	0.257
HCC827	SOX2	ERLOTINIB1	1913	266	805	0.003	0.386
HCC827	SOX2	ERLOTINIB1	1914	921	806	0.037	0.207
HCC827	SOX2	ERLOTINIB1	1915	933	808	0.006	0.646
HCC827	SOX2	ERLOTINIB1	1916	955	807	0.01	0.505
HCC827	SOX2	ERLOTINIB1	1917	351	806	0.06	0.062
HCC827	SOX2	ERLOTINIB1	1918	1387	813	0.007	0.467
HCC827	SOX2	ERLOTINIB1	1919	23	811	0.035	0.404
HCC827	SOX2	ERLOTINIB1	1920	301	813	0.009	0.397
HCC827	SOX2	ERLOTINIB1	1921	290	822	0.024	0.434
HCC827	SOX2	ERLOTINIB1	1922	1137	809	0	0.394
HCC827	SOX2	ERLOTINIB1	1923	534	811	0.044	0.117
HCC827	SOX2	ERLOTINIB1	1924	691	807	0.011	0.099
HCC827	SOX2	ERLOTINIB1	1925	678	809	0.021	0.1
HCC827	SOX2	ERLOTINIB1	1926	900	818	0.018	0.473
HCC827	SOX2	ERLOTINIB1	1927	927	827	0.008	0.507
HCC827	SOX2	ERLOTINIB1	1928	914	830	0.005	0.525
HCC827	SOX2	ERLOTINIB1	1929	317	817	0.053	0.51
HCC827	SOX2	ERLOTINIB1	1930	1287	823	0.005	0.534
HCC827	SOX2	ERLOTINIB1	1931	237	818	0.017	0.28
HCC827	SOX2	ERLOTINIB1	1932	418	820	0.08	0.521
HCC827	SOX2	ERLOTINIB1	1933	161	818	0.047	0.369
HCC827	SOX2	ERLOTINIB1	1934	1242	816	0.015	0.157
HCC827	SOX2	ERLOTINIB1	1935	483	822	0.01	0.271
HCC827	SOX2	ERLOTINIB1	1936	988	819	0	0.378
HCC827	SOX2	ERLOTINIB1	1937	276	822	0.028	0.349
HCC827	SOX2	ERLOTINIB1	1938	73	830	0.016	0.371
HCC827	SOX2	ERLOTINIB1	1939	57	847	0.012	0.328
HCC827	SOX2	ERLOTINIB1	1940	86	842	0.006	0.27
HCC827	SOX2	ERLOTINIB1	1941	195	821	0.067	0.084
HCC827	SOX2	ERLOTINIB1	1942	392	823	0.043	0.195
HCC827	SOX2	ERLOTINIB1	1943	403	833	0.019	0.542
HCC827	SOX2	ERLOTINIB1	1944	387	830	0.034	0.182
HCC827	SOX2	ERLOTINIB1	1945	1319	820	0	0.575
HCC827	SOX2	ERLOTINIB1	1946	1305	831	0.001	0.732
HCC827	SOX2	ERLOTINIB1	1947	221	822	0.016	0.099
HCC827	SOX2	ERLOTINIB1	1948	438	822	0.007	0.209
HCC827	SOX2	ERLOTINIB1	1949	960	823	0	0.478
HCC827	SOX2	ERLOTINIB1	1950	967	833	0.013	0.609
HCC827	SOX2	ERLOTINIB1	1951	987	839	0.001	0.393
HCC827	SOX2	ERLOTINIB1	1952	949	840	0.008	0.572
HCC827	SOX2	ERLOTINIB1	1953	935	844	0.005	0.546
HCC827	SOX2	ERLOTINIB1	1954	976	846	0.012	0.406
HCC827	SOX2	ERLOTINIB1	1955	950	853	0.006	0.463
HCC827	SOX2	ERLOTINIB1	1956	932	865	0.007	0.52
HCC827	SOX2	ERLOTINIB1	1957	959	861	0.006	0.568
HCC827	SOX2	ERLOTINIB1	1958	950	877	0.003	0.488
HCC827	SOX2	ERLOTINIB1	1959	932	886	0.04	0.308
HCC827	SOX2	ERLOTINIB1	1960	921	900	0.006	0.512
HCC827	SOX2	ERLOTINIB1	1961	1170	824	0.002	0.575
HCC827	SOX2	ERLOTINIB1	1962	840	825	0.008	0.274
HCC827	SOX2	ERLOTINIB1	1963	139	825	0.014	0.205
HCC827	SOX2	ERLOTINIB1	1964	860	826	0.03	0.141
HCC827	SOX2	ERLOTINIB1	1965	1343	830	0.014	0.713
HCC827	SOX2	ERLOTINIB1	1966	1329	832	0.004	0.807
HCC827	SOX2	ERLOTINIB1	1967	1371	829	0.018	0.657
HCC827	SOX2	ERLOTINIB1	1968	1358	837	0.019	0.761
HCC827	SOX2	ERLOTINIB1	1969	1375	837	0	0.576
HCC827	SOX2	ERLOTINIB1	1970	336	831	0.007	0.519
HCC827	SOX2	ERLOTINIB1	1971	338	848	0.034	0.518
HCC827	SOX2	ERLOTINIB1	1972	326	836	0.001	0.54
HCC827	SOX2	ERLOTINIB1	1973	1103	834	0.017	0.514
HCC827	SOX2	ERLOTINIB1	1974	14	834	0.034	0.448
HCC827	SOX2	ERLOTINIB1	1975	7	851	0.043	0.352
HCC827	SOX2	ERLOTINIB1	1976	365	836	0.032	0.512
HCC827	SOX2	ERLOTINIB1	1977	878	836	0.017	0.6
HCC827	SOX2	ERLOTINIB1	1978	865	844	0.026	0.486
HCC827	SOX2	ERLOTINIB1	1979	853	848	0	0.462
HCC827	SOX2	ERLOTINIB1	1980	876	851	0.06	0.173
HCC827	SOX2	ERLOTINIB1	1981	864	865	0.016	0.313
HCC827	SOX2	ERLOTINIB1	1982	1191	837	0	0.569
HCC827	SOX2	ERLOTINIB1	1983	1203	851	0	0.395
HCC827	SOX2	ERLOTINIB1	1984	306	835	0.012	0.43
HCC827	SOX2	ERLOTINIB1	1985	313	846	0.011	0.414
HCC827	SOX2	ERLOTINIB1	1986	466	835	0.016	0.253
HCC827	SOX2	ERLOTINIB1	1987	1121	837	0.005	0.206
HCC827	SOX2	ERLOTINIB1	1988	576	835	0.01	0.064
HCC827	SOX2	ERLOTINIB1	1989	123	845	0.013	0.403
HCC827	SOX2	ERLOTINIB1	1990	107	847	0.021	0.445
HCC827	SOX2	ERLOTINIB1	1991	238	838	0.065	0.114
HCC827	SOX2	ERLOTINIB1	1992	29	842	0.017	0.4
HCC827	SOX2	ERLOTINIB1	1993	1018	843	0.005	0.585
HCC827	SOX2	ERLOTINIB1	1994	1093	838	0.038	0.228
HCC827	SOX2	ERLOTINIB1	1995	1166	843	0.008	0.535
HCC827	SOX2	ERLOTINIB1	1996	1219	846	0	0.519
HCC827	SOX2	ERLOTINIB1	1997	1237	845	0	0.443
HCC827	SOX2	ERLOTINIB1	1998	1253	839	0.02	0.172
HCC827	SOX2	ERLOTINIB1	1999	282	844	0.005	0.349
[truncated: 87,655 more rows]
