# Supplementary material for: Inhibition of mutant EGFR in lung cancer cells triggers SOX2-FOXO6-dependent survival pathways
Source: eLife. 2015 Feb 16;4:e06132. doi: 10.7554/eLife.06132 (PMC4384750; doi:10.7554/eLife.06132)
Supplement: Figure 4—source data 1. — DOI: http://dx.doi.org/10.7554/eLife.06132.026 [file elife06132s009.txt]

cells	treatment	Cell ID	Cell X Position	Cell Y Position	Nucleus DAPI MCS Mean (Normalized Counts)	Nucleus AF488 SOX2 MCS Mean (Normalized Counts)	Nucleus AUTOFL Mean (Normalized Counts)
MGH134	DMSO	1	468	16	0.607	0.002	0.055
MGH134	DMSO	2	584	41	0.573	0.001	0.056
MGH134	DMSO	3	346	120	0.656	0	0.051
MGH134	DMSO	4	399	175	0.375	0	0.043
MGH134	DMSO	5	386	202	0.668	0.002	0.049
MGH134	DMSO	6	462	205	0.339	0	0.047
MGH134	DMSO	7	423	206	0.416	0	0.044
MGH134	DMSO	8	507	222	0.616	0	0.044
MGH134	DMSO	9	454	233	0.59	0	0.045
MGH134	DMSO	10	528	238	0.4	0	0.043
MGH134	DMSO	11	389	244	0.385	0	0.047
MGH134	DMSO	12	657	249	0.921	0.001	0.055
MGH134	DMSO	13	604	248	0.913	0	0.05
MGH134	DMSO	14	566	257	0.524	0	0.042
MGH134	DMSO	15	629	263	0.813	0.002	0.053
MGH134	DMSO	16	668	271	0.562	0.002	0.053
MGH134	DMSO	17	277	275	0.539	0.002	0.077
MGH134	DMSO	18	451	284	0.519	0	0.046
MGH134	DMSO	19	338	284	0.437	0	0.054
MGH134	DMSO	20	543	282	0.438	0	0.043
MGH134	DMSO	21	588	281	0.457	0	0.045
MGH134	DMSO	22	631	286	1.167	0	0.054
MGH134	DMSO	23	615	287	0.726	0	0.047
MGH134	DMSO	24	274	296	0.517	0.002	0.079
MGH134	DMSO	25	532	301	0.448	0.002	0.048
MGH134	DMSO	26	591	300	0.798	0.004	0.05
MGH134	DMSO	27	192	308	0.59	0.003	0.104
MGH134	DMSO	28	295	303	0.414	0	0.07
MGH134	DMSO	29	577	307	0.738	0.013	0.048
MGH134	DMSO	30	620	315	0.688	0.001	0.05
MGH134	DMSO	31	326	317	0.592	0	0.058
MGH134	DMSO	32	496	322	0.437	0	0.045
MGH134	DMSO	33	544	323	0.363	0	0.048
MGH134	DMSO	34	374	334	0.923	0	0.049
MGH134	DMSO	35	221	335	0.441	0.001	0.088
MGH134	DMSO	36	265	336	0.378	0	0.078
MGH134	DMSO	37	104	359	0.659	0.001	0.097
MGH134	DMSO	38	336	368	0.548	0	0.058
MGH134	DMSO	39	221	376	0.379	0.001	0.086
MGH134	DMSO	40	259	391	0.553	0	0.077
MGH134	DMSO	41	299	410	0.397	0.002	0.078
MGH134	DMSO	42	417	412	0.557	0.001	0.055
MGH134	DMSO	43	233	425	0.552	0.001	0.079
MGH134	DMSO	44	304	437	0.502	0	0.062
MGH134	DMSO	45	671	443	0.88	0.004	0.06
MGH134	DMSO	46	549	445	0.534	0.001	0.052
MGH134	DMSO	47	481	450	0.443	0	0.054
MGH134	DMSO	48	319	455	0.508	0	0.056
MGH134	DMSO	49	462	459	1.806	0	0.05
MGH134	DMSO	50	640	468	0.57	0	0.061
MGH134	DMSO	51	524	472	0.468	0	0.049
MGH134	DMSO	52	691	475	0.393	0.003	0.057
MGH134	DMSO	53	262	488	0.391	0	0.065
MGH134	DMSO	54	311	492	0.428	0	0.057
MGH134	DMSO	55	608	491	0.697	0.001	0.056
MGH134	DMSO	56	537	500	0.375	0	0.047
MGH134	DMSO	57	692	504	1.389	0.002	0.095
MGH134	DMSO	58	275	506	0.501	0	0.06
MGH134	DMSO	59	356	514	0.467	0	0.049
MGH134	DMSO	60	311	514	0.469	0.002	0.058
MGH134	WZ4002	1	639	7	0.87	0.016	0.068
MGH134	WZ4002	2	674	8	3.451	0.002	0.075
MGH134	WZ4002	3	479	22	1.315	0.012	0.066
MGH134	WZ4002	4	640	34	1.542	0.015	0.066
MGH134	WZ4002	5	595	28	0.598	0.084	0.042
MGH134	WZ4002	6	669	37	0.863	0.007	0.057
MGH134	WZ4002	7	434	33	0.764	0.025	0.063
MGH134	WZ4002	8	616	38	1.575	0.005	0.062
MGH134	WZ4002	9	589	52	0.548	0.012	0.051
MGH134	WZ4002	10	619	57	0.721	0.048	0.047
MGH134	WZ4002	11	639	63	0.745	0.002	0.053
MGH134	WZ4002	12	603	70	0.696	0.012	0.05
MGH134	WZ4002	13	119	73	0.631	0.008	0.074
MGH134	WZ4002	14	642	85	0.488	0.002	0.051
MGH134	WZ4002	15	153	87	1.719	0.006	0.071
MGH134	WZ4002	16	617	108	0.525	0.006	0.05
MGH134	WZ4002	17	40	109	0.474	0.008	0.076
MGH134	WZ4002	18	674	109	0.756	0.001	0.054
MGH134	WZ4002	19	678	124	0.804	0.002	0.055
MGH134	WZ4002	20	643	126	0.589	0.002	0.052
MGH134	WZ4002	21	682	142	0.675	0.002	0.054
MGH134	WZ4002	22	629	139	0.614	0.011	0.05
MGH134	WZ4002	23	667	164	0.595	0.003	0.052
MGH134	WZ4002	24	691	191	0.452	0	0.052
MGH134	WZ4002	25	650	202	0.742	0.001	0.054
MGH134	WZ4002	26	678	209	0.495	0.002	0.052
MGH134	WZ4002	27	634	219	0.749	0.001	0.053
MGH134	WZ4002	28	435	229	0.607	0.013	0.056
MGH134	WZ4002	29	98	230	0.49	0.004	0.057
MGH134	WZ4002	30	638	237	0.481	0	0.049
MGH134	WZ4002	31	280	244	0.943	0.005	0.064
MGH134	WZ4002	32	432	242	0.802	0.012	0.059
MGH134	WZ4002	33	686	249	0.637	0	0.051
MGH134	WZ4002	34	456	252	1.046	0.015	0.064
MGH134	WZ4002	35	442	264	0.954	0.009	0.081
MGH134	WZ4002	36	634	264	0.47	0.006	0.051
MGH134	WZ4002	37	638	280	0.527	0	0.051
MGH134	WZ4002	38	662	293	0.497	0.015	0.052
MGH134	WZ4002	39	240	410	0.639	0.01	0.065
MGH134	WZ4002	40	257	424	0.585	0.008	0.063
MGH134	WZ4002	41	236	433	0.826	0.009	0.066
MGH134	DMSO	1	564	156	0.855	0	0.05
MGH134	DMSO	2	572	169	0.74	0	0.053
MGH134	DMSO	3	658	180	1.034	0.001	0.06
MGH134	DMSO	4	583	184	0.635	0.001	0.052
MGH134	DMSO	5	625	191	0.77	0.005	0.069
MGH134	DMSO	6	645	207	1.394	0	0.067
MGH134	DMSO	7	367	210	0.783	0	0.048
MGH134	DMSO	8	493	209	0.502	0.001	0.057
MGH134	DMSO	9	636	230	0.56	0.002	0.058
MGH134	DMSO	10	405	238	0.459	0.001	0.05
MGH134	DMSO	11	615	242	0.551	0	0.057
MGH134	DMSO	12	433	246	0.528	0	0.048
MGH134	DMSO	13	418	263	0.492	0.001	0.051
MGH134	DMSO	14	348	281	0.767	0.002	0.059
MGH134	DMSO	15	417	286	0.851	0.001	0.053
MGH134	DMSO	16	662	290	0.49	0.002	0.06
MGH134	DMSO	17	382	298	0.343	0.005	0.055
MGH134	DMSO	18	416	307	0.623	0.002	0.051
MGH134	DMSO	19	444	308	0.807	0.003	0.055
MGH134	DMSO	20	624	311	0.48	0.001	0.065
MGH134	DMSO	21	467	324	0.851	0.001	0.058
MGH134	DMSO	22	523	320	0.656	0	0.052
MGH134	DMSO	23	489	479	0.529	0	0.063
MGH134	WZ4002	1	86	6	0.669	0.016	0.064
MGH134	WZ4002	2	23	17	0.505	0.022	0.073
MGH134	WZ4002	3	43	20	0.609	0.013	0.067
MGH134	WZ4002	4	101	22	0.533	0.004	0.057
MGH134	WZ4002	5	10	23	0.417	0.02	0.067
MGH134	WZ4002	6	546	28	0.868	0.023	0.058
MGH134	WZ4002	7	117	30	0.744	0.018	0.06
MGH134	WZ4002	8	34	33	0.601	0.026	0.06
MGH134	WZ4002	9	58	47	0.883	0.028	0.067
MGH134	WZ4002	10	418	39	0.547	0.005	0.062
MGH134	WZ4002	11	116	44	0.705	0.016	0.061
MGH134	WZ4002	12	86	52	1.156	0.019	0.065
MGH134	WZ4002	13	31	59	0.616	0.008	0.065
MGH134	WZ4002	14	120	63	0.719	0.012	0.055
MGH134	WZ4002	15	143	64	1.286	0.008	0.059
MGH134	WZ4002	16	24	76	0.623	0.007	0.061
MGH134	WZ4002	17	52	83	1.024	0.022	0.065
MGH134	WZ4002	18	123	80	0.608	0.016	0.055
MGH134	WZ4002	19	691	86	0.735	0.005	0.059
MGH134	WZ4002	20	105	96	0.964	0.049	0.059
MGH134	WZ4002	21	81	102	0.617	0.011	0.06
MGH134	WZ4002	22	56	104	0.687	0.015	0.06
MGH134	WZ4002	23	116	108	0.607	0.009	0.059
MGH134	WZ4002	24	138	116	0.549	0.005	0.054
MGH134	WZ4002	25	491	137	0.641	0.006	0.054
MGH134	WZ4002	26	496	159	0.985	0.014	0.057
MGH134	WZ4002	27	297	214	0.784	0.005	0.06
MGH134	WZ4002	28	639	259	0.784	0.006	0.062
MGH134	WZ4002	29	673	269	1.609	0.025	0.074
MGH134	WZ4002	30	653	286	1.351	0.05	0.066
MGH134	WZ4002	31	303	318	1.096	0.021	0.071
MGH134	WZ4002	32	171	341	0.701	0.004	0.055
MGH134	WZ4002	33	113	352	0.948	0.025	0.066
MGH134	WZ4002	34	175	360	0.592	0.004	0.055
MGH134	WZ4002	35	622	393	0.426	0.009	0.058
MGH134	WZ4002	36	202	397	0.436	0.001	0.051
MGH134	WZ4002	37	158	412	0.503	0.006	0.055
MGH134	WZ4002	38	236	413	0.418	0.003	0.054
MGH134	WZ4002	39	529	420	1.025	0.01	0.068
MGH134	WZ4002	40	197	427	0.585	0.016	0.055
MGH134	WZ4002	41	220	429	0.64	0.004	0.058
MGH134	WZ4002	42	142	430	0.558	0.015	0.058
MGH134	WZ4002	43	170	442	0.416	0.001	0.055
MGH134	WZ4002	44	252	442	0.434	0.003	0.056
MGH134	WZ4002	45	207	442	0.603	0.008	0.062
MGH134	WZ4002	46	150	444	0.505	0.008	0.056
MGH134	WZ4002	47	264	456	0.696	0.002	0.056
MGH134	WZ4002	48	145	461	0.428	0.006	0.055
MGH134	WZ4002	49	646	460	0.703	0.003	0.061
MGH134	WZ4002	50	385	462	0.461	0.003	0.055
MGH134	WZ4002	51	169	463	0.458	0.002	0.058
MGH134	WZ4002	52	243	464	0.83	0.008	0.06
MGH134	WZ4002	53	197	470	0.45	0.008	0.055
MGH134	WZ4002	54	230	474	0.778	0.018	0.058
MGH134	WZ4002	55	666	477	0.842	0.003	0.063
MGH134	WZ4002	56	138	479	0.703	0.027	0.059
MGH134	WZ4002	57	162	482	0.672	0.004	0.059
MGH134	WZ4002	58	265	482	0.56	0.007	0.058
MGH134	WZ4002	59	630	482	0.448	0.003	0.059
MGH134	WZ4002	60	124	484	0.506	0.014	0.059
MGH134	WZ4002	61	290	482	0.369	0.009	0.052
MGH134	WZ4002	62	649	485	0.74	0.002	0.064
MGH134	WZ4002	63	205	484	0.776	0.033	0.059
MGH134	WZ4002	64	209	504	1.451	0.065	0.084
MGH134	WZ4002	65	122	500	0.463	0.002	0.063
MGH134	WZ4002	66	246	506	1.054	0.013	0.066
MGH134	WZ4002	67	291	505	0.585	0.02	0.054
MGH134	WZ4002	68	627	505	0.597	0.024	0.061
MGH134	WZ4002	69	177	512	0.656	0.008	0.062
MGH134	WZ4002	70	594	513	0.681	0.011	0.06
MGH134	WZ4002	71	134	514	0.441	0.008	0.064
MGH134	WZ4002	1	655	8	0.323	0.009	0.062
MGH134	WZ4002	2	137	24	0.315	0.009	0.056
MGH134	WZ4002	3	356	37	0.358	0.005	0.058
MGH134	WZ4002	4	151	95	0.358	0.005	0.06
MGH134	WZ4002	5	376	142	0.513	0.004	0.052
MGH134	WZ4002	6	671	143	0.282	0.005	0.056
MGH134	WZ4002	7	365	168	0.445	0.009	0.056
MGH134	WZ4002	8	198	172	0.33	0.015	0.057
MGH134	WZ4002	9	354	188	0.435	0.005	0.053
MGH134	WZ4002	10	198	189	0.369	0.012	0.059
MGH134	WZ4002	11	373	217	0.571	0.035	0.061
MGH134	WZ4002	12	373	238	0.525	0.006	0.056
MGH134	WZ4002	13	690	249	0.347	0.013	0.054
MGH134	WZ4002	14	232	262	0.449	0.013	0.071
MGH134	WZ4002	15	367	397	0.737	0.005	0.062
MGH134	WZ4002	16	303	418	0.64	0.008	0.057
MGH134	WZ4002	17	691	441	0.842	0.018	0.072
MGH134	WZ4002	18	197	452	0.397	0.007	0.061
MGH134	WZ4002	19	131	504	0.26	0.003	0.059
MGH134	DMSO	1	11	53	0.513	0.006	0.075
MGH134	DMSO	2	77	158	0.23	0.003	0.059
MGH134	DMSO	3	81	175	0.363	0.006	0.055
MGH134	DMSO	4	111	185	0.239	0.005	0.054
MGH134	DMSO	5	656	236	0.257	0.006	0.053
MGH134	DMSO	6	639	238	0.243	0.003	0.056
MGH134	DMSO	7	545	262	0.27	0.002	0.05
MGH134	DMSO	8	586	353	0.256	0.001	0.056
MGH134	DMSO	9	439	425	0.543	0	0.051
MGH134	DMSO	10	458	441	0.202	0.018	0.05
MGH134	DMSO	11	423	447	0.295	0	0.052
MGH134	DMSO	12	476	454	0.24	0.001	0.055
MGH134	DMSO	13	426	472	0.228	0.001	0.051
MGH134	DMSO	14	459	475	0.296	0.022	0.05
MGH134	DMSO	15	393	485	0.221	0	0.048
MGH134	DMSO	16	456	499	0.36	0.002	0.055
MGH134	WZ4002	1	587	16	0.309	0.008	0.054
MGH134	WZ4002	2	103	20	0.348	0.022	0.058
MGH134	WZ4002	3	119	20	0.4	0.013	0.059
MGH134	WZ4002	4	517	40	0.31	0.009	0.05
MGH134	WZ4002	5	618	138	0.35	0.007	0.056
MGH134	WZ4002	6	449	149	0.294	0.012	0.052
MGH134	WZ4002	7	626	162	0.263	0.006	0.054
MGH134	WZ4002	8	433	163	0.304	0.013	0.052
MGH134	WZ4002	9	438	180	0.33	0.008	0.053
MGH134	WZ4002	10	576	230	0.233	0.003	0.051
MGH134	WZ4002	11	610	254	0.347	0.004	0.051
MGH134	WZ4002	12	556	259	0.333	0.004	0.053
MGH134	WZ4002	13	587	269	0.469	0.009	0.052
MGH134	WZ4002	14	608	286	0.374	0.021	0.05
MGH134	WZ4002	15	587	307	0.392	0.009	0.052
MGH134	WZ4002	16	548	316	0.32	0.004	0.052
MGH134	WZ4002	17	645	325	0.232	0.002	0.054
MGH134	WZ4002	18	625	325	0.325	0.006	0.052
MGH134	WZ4002	19	599	328	0.301	0.004	0.052
MGH134	WZ4002	20	568	334	0.258	0.007	0.053
MGH134	WZ4002	21	614	341	0.344	0.006	0.053
MGH134	WZ4002	22	594	344	0.359	0.009	0.054
MGH134	WZ4002	23	560	350	0.289	0.006	0.057
MGH134	WZ4002	24	654	354	0.176	0.004	0.054
MGH134	WZ4002	25	624	364	0.256	0.005	0.054
MGH134	WZ4002	26	163	379	0.225	0.009	0.055
MGH134	WZ4002	27	647	444	0.516	0.008	0.063
MGH134	WZ4002	28	690	444	0.395	0.018	0.065
MGH134	WZ4002	1	411	23	1.09	0.005	0.063
MGH134	WZ4002	2	424	33	0.904	0.004	0.057
MGH134	WZ4002	3	382	51	0.996	0.001	0.057
MGH134	WZ4002	4	417	62	0.962	0.001	0.058
MGH134	WZ4002	5	273	131	0.599	0.004	0.058
MGH134	WZ4002	6	541	234	1.09	0.009	0.066
MGH134	WZ4002	7	538	251	0.981	0.006	0.067
MGH134	WZ4002	8	608	396	0.813	0.01	0.067
MGH134	WZ4002	9	234	408	0.619	0.003	0.061
MGH134	WZ4002	10	284	419	0.574	0.004	0.057
MGH134	WZ4002	11	225	420	0.953	0.01	0.067
MGH134	WZ4002	12	286	441	0.543	0.001	0.061
MGH134	WZ4002	13	300	452	0.531	0.002	0.061
MGH134	WZ4002	14	689	458	0.524	0.004	0.078
MGH134	WZ4002	15	69	502	0.638	0	0.067
MGH134	WZ4002	16	9	514	0.553	0	0.063
MGH134	WZ4002	17	47	514	0.399	0.002	0.065
MGH134	DMSO	1	165	17	0.717	0.001	0.058
MGH134	DMSO	2	63	24	0.492	0	0.062
MGH134	DMSO	3	9	47	0.545	0	0.049
MGH134	DMSO	4	212	82	0.793	0	0.052
MGH134	DMSO	5	286	99	0.791	0	0.055
MGH134	DMSO	6	108	107	0.626	0	0.064
MGH134	DMSO	7	351	128	1.004	0	0.067
MGH134	DMSO	8	444	150	1.256	0.002	0.103
MGH134	DMSO	9	352	161	0.577	0.001	0.079
MGH134	DMSO	10	328	165	0.633	0	0.064
MGH134	DMSO	11	156	171	0.852	0	0.053
MGH134	DMSO	12	137	177	0.72	0	0.058
MGH134	DMSO	13	658	182	0.757	0.001	0.071
MGH134	DMSO	14	242	225	0.879	0	0.06
MGH134	DMSO	15	384	227	0.609	0.001	0.089
MGH134	DMSO	16	354	229	0.666	0	0.082
MGH134	DMSO	17	214	249	0.411	0	0.052
MGH134	DMSO	18	198	279	0.666	0	0.059
MGH134	DMSO	19	163	269	0.669	0.005	0.061
MGH134	DMSO	20	310	277	0.748	0	0.052
MGH134	DMSO	21	140	282	0.959	0	0.059
MGH134	DMSO	22	183	280	0.86	0	0.071
MGH134	DMSO	23	486	294	0.737	0	0.073
MGH134	DMSO	24	221	304	0.657	0	0.055
MGH134	DMSO	25	236	317	0.774	0.002	0.061
MGH134	DMSO	26	401	334	1.183	0.001	0.062
MGH134	DMSO	27	120	343	1.198	0.003	0.066
MGH134	DMSO	28	330	355	0.644	0	0.058
MGH134	DMSO	29	453	365	0.729	0.001	0.062
MGH134	DMSO	30	658	383	0.724	0.001	0.07
MGH134	DMSO	31	465	386	0.789	0.001	0.068
MGH134	DMSO	32	388	390	0.62	0	0.05
MGH134	DMSO	33	489	397	0.762	0	0.061
MGH134	DMSO	34	450	400	0.7	0.003	0.068
MGH134	DMSO	35	96	407	0.669	0	0.054
MGH134	DMSO	36	16	410	0.534	0	0.066
MGH134	DMSO	37	398	418	0.551	0	0.048
MGH134	DMSO	38	516	419	0.49	0.001	0.066
MGH134	DMSO	39	105	421	1.05	0	0.059
MGH134	DMSO	40	146	431	0.394	0	0.054
MGH134	DMSO	41	361	430	0.526	0	0.048
MGH134	DMSO	42	501	435	1.013	0	0.063
MGH134	DMSO	43	535	443	0.652	0	0.066
MGH134	DMSO	44	375	447	0.545	0	0.047
MGH134	DMSO	45	563	450	0.603	0	0.06
MGH134	DMSO	46	549	460	0.459	0	0.06
MGH134	DMSO	47	139	467	1.2	0	0.071
MGH134	DMSO	48	161	463	0.672	0	0.066
MGH134	DMSO	49	389	474	0.562	0	0.055
MGH134	DMSO	50	361	467	0.653	0	0.055
MGH134	DMSO	51	370	492	0.669	0	0.065
MGH134	WZ4002	1	173	5	0.979	0.002	0.066
MGH134	WZ4002	2	209	7	0.458	0.002	0.057
MGH134	WZ4002	3	236	8	0.742	0.001	0.056
MGH134	WZ4002	4	50	9	0.659	0.005	0.077
MGH134	WZ4002	5	89	13	0.58	0.004	0.059
MGH134	WZ4002	6	389	107	0.855	0.004	0.074
MGH134	WZ4002	7	673	156	1.418	0.012	0.073
MGH134	WZ4002	8	68	227	1.199	0.01	0.081
MGH134	WZ4002	9	268	350	1.227	0.001	0.064
MGH134	WZ4002	10	150	362	0.68	0.002	0.058
MGH134	WZ4002	11	169	372	0.625	0	0.055
MGH134	WZ4002	12	216	420	0.737	0.002	0.062
MGH134	WZ4002	13	226	448	0.582	0.004	0.056
MGH134	WZ4002	14	305	492	0.877	0.014	0.065
MGH134	WZ4002	15	36	506	0.779	0.012	0.082
MGH134	erlotinib	1	123	8	0.718	0	0.044
MGH134	erlotinib	2	271	6	0.635	0	0.043
MGH134	erlotinib	3	400	8	0.504	0	0.041
MGH134	erlotinib	4	446	6	1.05	0	0.05
MGH134	erlotinib	5	623	5	0.74	0	0.048
MGH134	erlotinib	6	531	12	0.75	0	0.045
MGH134	erlotinib	7	582	12	0.636	0	0.043
MGH134	erlotinib	8	72	13	0.484	0	0.044
MGH134	erlotinib	9	190	22	0.526	0	0.04
MGH134	erlotinib	10	618	21	0.775	0	0.043
MGH134	erlotinib	11	475	23	0.668	0	0.041
MGH134	erlotinib	12	300	29	0.543	0	0.039
MGH134	erlotinib	13	21	33	0.635	0	0.045
MGH134	erlotinib	14	690	32	0.604	0	0.05
MGH134	erlotinib	15	607	35	0.677	0	0.045
MGH134	erlotinib	16	440	38	0.61	0	0.039
MGH134	erlotinib	17	201	40	0.487	0	0.041
MGH134	erlotinib	18	282	47	0.575	0	0.043
MGH134	erlotinib	19	674	54	0.841	0	0.043
MGH134	erlotinib	20	552	52	0.629	0	0.041
MGH134	erlotinib	21	139	63	0.472	0	0.042
MGH134	erlotinib	22	415	62	0.694	0	0.042
MGH134	erlotinib	23	597	62	0.576	0	0.044
MGH134	erlotinib	24	497	64	0.612	0	0.039
MGH134	erlotinib	25	163	68	1.099	0.067	0.052
MGH134	erlotinib	26	263	68	0.541	0	0.041
MGH134	erlotinib	27	80	70	0.513	0	0.044
MGH134	erlotinib	28	624	71	0.647	0	0.043
MGH134	erlotinib	29	233	81	0.577	0	0.04
MGH134	erlotinib	30	456	74	0.502	0	0.039
MGH134	erlotinib	31	340	75	0.917	0	0.039
MGH134	erlotinib	32	33	80	0.56	0	0.047
MGH134	erlotinib	33	397	83	0.525	0	0.039
MGH134	erlotinib	34	182	89	1.385	0.003	0.06
MGH134	erlotinib	35	205	92	0.687	0	0.041
MGH134	erlotinib	36	484	101	0.88	0	0.039
MGH134	erlotinib	37	534	104	0.563	0	0.04
MGH134	erlotinib	38	421	104	0.576	0	0.042
MGH134	erlotinib	39	153	111	0.814	0	0.048
MGH134	erlotinib	40	588	110	0.692	0	0.04
MGH134	erlotinib	41	176	112	1.302	0.001	0.052
MGH134	erlotinib	42	135	114	0.533	0	0.041
MGH134	erlotinib	43	401	118	0.552	0	0.041
MGH134	erlotinib	44	200	122	0.886	0	0.044
MGH134	erlotinib	45	374	125	0.667	0	0.043
MGH134	erlotinib	46	562	122	0.677	0.003	0.045
MGH134	erlotinib	47	117	131	0.57	0.001	0.047
MGH134	erlotinib	48	652	141	0.482	0	0.044
MGH134	erlotinib	49	457	136	0.557	0	0.041
MGH134	erlotinib	50	356	140	0.689	0	0.039
MGH134	erlotinib	51	9	142	0.483	0	0.047
MGH134	erlotinib	52	61	146	1.643	0.003	0.066
MGH134	erlotinib	53	251	150	0.663	0	0.039
MGH134	erlotinib	54	328	149	0.801	0	0.041
MGH134	erlotinib	55	410	154	0.824	0	0.039
MGH134	erlotinib	56	460	152	0.697	0	0.04
MGH134	erlotinib	57	610	154	0.513	0	0.041
MGH134	erlotinib	58	155	158	0.607	0	0.041
MGH134	erlotinib	59	379	158	0.555	0	0.04
MGH134	erlotinib	60	137	159	0.585	0	0.041
MGH134	erlotinib	61	236	164	0.583	0	0.041
MGH134	erlotinib	62	205	170	0.368	0	0.044
MGH134	erlotinib	63	551	174	0.543	0	0.039
MGH134	erlotinib	64	456	176	0.685	0	0.042
MGH134	erlotinib	65	349	176	0.838	0	0.042
MGH134	erlotinib	66	377	177	0.698	0	0.04
MGH134	erlotinib	67	486	176	0.572	0	0.038
MGH134	erlotinib	68	435	183	0.901	0	0.045
MGH134	erlotinib	69	103	186	0.553	0	0.042
MGH134	erlotinib	70	255	190	0.499	0	0.042
MGH134	erlotinib	71	126	192	0.736	0	0.044
MGH134	erlotinib	72	335	194	0.646	0	0.04
MGH134	erlotinib	73	404	194	0.706	0	0.041
MGH134	erlotinib	74	509	191	1.094	0	0.047
MGH134	erlotinib	75	578	195	0.59	0	0.043
MGH134	erlotinib	76	490	194	0.805	0	0.045
MGH134	erlotinib	77	457	196	0.887	0	0.044
MGH134	erlotinib	78	77	200	0.687	0	0.047
MGH134	erlotinib	79	54	204	0.445	0	0.045
MGH134	erlotinib	80	519	203	1.142	0	0.049
MGH134	erlotinib	81	546	206	0.588	0	0.045
MGH134	erlotinib	82	108	213	0.625	0	0.042
MGH134	erlotinib	83	240	214	0.503	0	0.042
MGH134	erlotinib	84	378	213	0.813	0	0.042
MGH134	erlotinib	85	496	214	0.783	0	0.045
MGH134	erlotinib	86	267	214	1.003	0	0.044
MGH134	erlotinib	87	457	218	0.686	0	0.042
MGH134	erlotinib	88	291	221	0.824	0	0.042
MGH134	erlotinib	89	47	227	0.791	0	0.051
MGH134	erlotinib	90	145	230	0.589	0	0.045
MGH134	erlotinib	91	389	229	0.847	0	0.043
MGH134	erlotinib	92	22	236	0.563	0	0.047
MGH134	erlotinib	93	519	234	0.536	0	0.04
MGH134	erlotinib	94	122	235	0.645	0	0.046
MGH134	erlotinib	95	477	237	0.64	0	0.041
MGH134	erlotinib	96	378	246	0.732	0	0.043
MGH134	erlotinib	97	222	248	0.773	0	0.045
MGH134	erlotinib	98	277	245	0.586	0	0.042
MGH134	erlotinib	99	403	244	0.46	0	0.04
MGH134	erlotinib	100	83	248	0.523	0	0.042
MGH134	erlotinib	101	466	255	0.726	0	0.042
MGH134	erlotinib	102	254	257	0.611	0	0.043
MGH134	erlotinib	103	562	261	0.516	0	0.041
MGH134	erlotinib	104	105	260	0.667	0	0.043
MGH134	erlotinib	105	293	263	0.484	0	0.038
MGH134	erlotinib	106	513	269	0.752	0	0.039
MGH134	erlotinib	107	322	265	1.997	0	0.055
MGH134	erlotinib	108	487	267	0.743	0	0.043
MGH134	erlotinib	109	170	272	0.56	0	0.042
MGH134	erlotinib	110	72	270	0.569	0	0.044
MGH134	erlotinib	111	540	275	0.462	0	0.04
MGH134	erlotinib	112	208	282	0.612	0	0.047
MGH134	erlotinib	113	623	283	0.621	0	0.045
MGH134	erlotinib	114	454	292	0.784	0	0.04
MGH134	erlotinib	115	7	299	0.755	0	0.049
MGH134	erlotinib	116	602	297	0.565	0	0.04
MGH134	erlotinib	117	683	298	0.679	0	0.049
MGH134	erlotinib	118	221	303	0.731	0	0.044
MGH134	erlotinib	119	574	306	0.689	0	0.043
MGH134	erlotinib	120	644	305	0.606	0	0.045
MGH134	erlotinib	121	177	322	0.484	0	0.045
MGH134	erlotinib	122	13	319	0.622	0	0.048
MGH134	erlotinib	123	325	317	0.842	0	0.039
MGH134	erlotinib	124	507	321	0.47	0	0.04
MGH134	erlotinib	125	286	326	0.888	0	0.041
MGH134	erlotinib	126	412	334	0.754	0	0.039
MGH134	erlotinib	127	676	334	0.459	0	0.046
MGH134	erlotinib	128	439	335	0.526	0	0.042
MGH134	erlotinib	129	369	340	0.466	0	0.039
MGH134	erlotinib	130	581	337	0.746	0	0.042
MGH134	erlotinib	131	245	340	0.51	0	0.041
MGH134	erlotinib	132	225	341	0.737	0	0.048
MGH134	erlotinib	133	546	350	0.447	0	0.045
MGH134	erlotinib	134	202	350	0.678	0	0.042
MGH134	erlotinib	135	491	366	0.402	0	0.043
MGH134	erlotinib	136	612	367	0.543	0	0.043
MGH134	erlotinib	137	219	375	0.559	0	0.043
MGH134	erlotinib	138	388	379	0.733	0	0.04
MGH134	erlotinib	139	449	379	0.731	0	0.04
MGH134	erlotinib	140	276	397	0.946	0	0.046
MGH134	erlotinib	141	105	391	0.71	0	0.044
MGH134	erlotinib	142	531	390	0.943	0	0.042
MGH134	erlotinib	143	199	394	0.665	0	0.046
MGH134	erlotinib	144	28	395	0.887	0	0.049
MGH134	erlotinib	145	561	395	0.549	0	0.042
MGH134	erlotinib	146	630	402	0.635	0	0.045
MGH134	erlotinib	147	663	403	0.706	0	0.045
MGH134	erlotinib	148	142	405	0.601	0	0.043
MGH134	erlotinib	149	319	413	0.557	0	0.041
MGH134	erlotinib	150	520	409	0.7	0	0.046
MGH134	erlotinib	151	5	411	0.525	0	0.052
MGH134	erlotinib	152	254	428	0.779	0	0.044
MGH134	erlotinib	153	401	424	0.611	0	0.043
MGH134	erlotinib	154	299	428	0.35	0	0.041
MGH134	erlotinib	155	431	428	0.513	0	0.043
MGH134	erlotinib	156	502	430	0.478	0	0.045
MGH134	erlotinib	157	576	433	0.611	0	0.042
MGH134	erlotinib	158	666	434	0.646	0	0.044
MGH134	erlotinib	159	461	435	0.863	0	0.046
MGH134	erlotinib	160	273	440	0.448	0	0.044
MGH134	erlotinib	161	36	452	0.573	0	0.052
MGH134	erlotinib	162	185	447	0.82	0	0.045
MGH134	erlotinib	163	608	446	0.531	0	0.044
MGH134	erlotinib	164	226	456	0.621	0	0.043
MGH134	erlotinib	165	68	447	0.634	0	0.052
MGH134	erlotinib	166	660	459	0.561	0	0.046
MGH134	erlotinib	167	135	472	0.48	0	0.045
MGH134	erlotinib	168	486	474	0.592	0	0.043
MGH134	erlotinib	169	511	475	0.698	0	0.043
MGH134	erlotinib	170	407	477	0.502	0	0.041
MGH134	erlotinib	171	170	490	0.456	0	0.044
MGH134	erlotinib	172	662	481	0.753	0	0.047
MGH134	erlotinib	173	637	484	0.596	0	0.048
MGH134	erlotinib	174	84	487	0.528	0	0.049
MGH134	erlotinib	175	52	488	0.637	0	0.052
MGH134	erlotinib	176	362	496	0.819	0	0.044
MGH134	erlotinib	177	382	499	0.665	0	0.043
MGH134	erlotinib	178	580	500	0.498	0	0.048
MGH134	erlotinib	179	548	507	0.693	0	0.047
MGH134	erlotinib	180	427	508	0.701	0	0.047
MGH134	erlotinib	181	201	508	0.479	0	0.047
MGH134	erlotinib	182	26	508	0.535	0	0.055
MGH134	erlotinib	183	254	514	0.464	0	0.043
MGH134	WZ4002	1	264	19	0.714	0	0.05
MGH134	WZ4002	2	244	27	0.773	0	0.055
MGH134	WZ4002	3	340	26	0.838	0	0.044
MGH134	WZ4002	4	272	35	1.146	0.004	0.055
MGH134	WZ4002	5	315	40	0.955	0	0.042
MGH134	WZ4002	6	339	42	0.718	0	0.046
MGH134	WZ4002	7	255	42	1.085	0	0.055
MGH134	WZ4002	8	583	57	0.608	0	0.053
MGH134	WZ4002	9	9	61	0.702	0.002	0.059
MGH134	WZ4002	10	519	66	0.775	0.004	0.053
MGH134	WZ4002	11	389	73	0.927	0	0.044
MGH134	WZ4002	12	409	83	0.624	0	0.043
MGH134	WZ4002	13	13	88	0.809	0.013	0.061
MGH134	WZ4002	14	29	93	0.743	0.033	0.055
MGH134	WZ4002	15	413	98	0.914	0	0.047
MGH134	WZ4002	16	367	100	0.498	0.005	0.046
MGH134	WZ4002	17	393	102	1.212	0	0.052
MGH134	WZ4002	18	348	103	0.666	0	0.045
MGH134	WZ4002	19	23	116	0.677	0.001	0.059
MGH134	WZ4002	20	370	120	0.693	0.006	0.049
MGH134	WZ4002	21	412	132	0.682	0	0.051
MGH134	WZ4002	22	345	132	0.598	0	0.041
MGH134	WZ4002	23	435	131	0.668	0	0.044
MGH134	WZ4002	24	357	156	0.652	0.001	0.048
MGH134	WZ4002	25	437	172	0.669	0	0.048
MGH134	WZ4002	26	377	172	0.955	0	0.047
MGH134	WZ4002	27	419	195	1.198	0.008	0.052
MGH134	WZ4002	28	341	186	0.822	0	0.045
MGH134	WZ4002	29	363	187	1.199	0.007	0.056
MGH134	WZ4002	30	384	199	0.733	0.001	0.049
MGH134	WZ4002	31	679	203	1.702	0	0.062
MGH134	WZ4002	32	361	212	0.737	0.002	0.046
MGH134	WZ4002	33	476	206	0.578	0	0.044
MGH134	WZ4002	34	339	212	0.53	0	0.042
MGH134	WZ4002	35	454	212	0.697	0.003	0.049
MGH134	WZ4002	36	486	229	0.643	0	0.046
MGH134	WZ4002	37	397	237	0.571	0.001	0.049
MGH134	WZ4002	38	462	237	1.236	0	0.053
MGH134	WZ4002	39	367	242	0.615	0	0.049
MGH134	WZ4002	40	416	246	0.662	0.002	0.049
MGH134	WZ4002	41	485	259	0.994	0.001	0.053
MGH134	WZ4002	42	399	260	0.991	0	0.056
MGH134	WZ4002	43	438	264	0.956	0.006	0.05
MGH134	WZ4002	44	381	272	0.573	0	0.051
MGH134	WZ4002	45	308	272	1.163	0.003	0.059
MGH134	WZ4002	46	469	267	1.18	0.005	0.052
MGH134	WZ4002	47	494	274	0.801	0	0.05
MGH134	WZ4002	48	460	292	0.852	0	0.05
MGH134	WZ4002	49	422	293	0.789	0.002	0.05
MGH134	WZ4002	50	501	291	2.378	0	0.053
MGH134	WZ4002	51	311	295	0.958	0	0.056
MGH134	WZ4002	52	299	295	1.078	0.003	0.064
MGH134	WZ4002	53	655	327	1.074	0.005	0.064
MGH134	WZ4002	54	243	347	1.078	0.001	0.061
MGH134	WZ4002	55	150	358	1.458	0.003	0.072
MGH134	WZ4002	56	263	366	1.092	0.001	0.06
MGH134	WZ4002	57	268	383	1.001	0	0.058
MGH134	WZ4002	58	174	478	1.805	0	0.07
MGH134	WZ4002	59	146	481	0.569	0.007	0.064
MGH134	WZ4002	60	608	488	0.796	0	0.069
MGH134	WZ4002	61	208	494	1.07	0.002	0.062
MGH134	WZ4002	62	630	500	0.729	0	0.063
MGH134	WZ4002	63	154	504	1.069	0.005	0.07
MGH134	WZ4002	64	193	513	0.853	0.007	0.061
MGH134	WZ4002	65	163	516	1.049	0.002	0.065
MGH134	WZ4002	1	82	5	0.658	0.002	0.062
MGH134	WZ4002	2	106	13	0.573	0.001	0.06
MGH134	WZ4002	3	149	7	0.792	0.001	0.06
MGH134	WZ4002	4	549	12	1.235	0.009	0.08
MGH134	WZ4002	5	575	16	0.945	0.009	0.07
MGH134	WZ4002	6	127	12	0.62	0.004	0.062
MGH134	WZ4002	7	161	29	1.102	0.012	0.071
MGH134	WZ4002	8	55	24	0.593	0.001	0.06
MGH134	WZ4002	9	77	26	0.46	0	0.057
MGH134	WZ4002	10	10	27	0.56	0.006	0.063
MGH134	WZ4002	11	120	34	1.253	0.007	0.068
MGH134	WZ4002	12	182	37	0.651	0.002	0.061
MGH134	WZ4002	13	24	47	0.676	0	0.06
MGH134	WZ4002	14	131	47	0.776	0.002	0.062
MGH134	WZ4002	15	107	52	0.918	0.003	0.063
MGH134	WZ4002	16	62	67	0.533	0	0.055
MGH134	WZ4002	17	101	71	1.178	0.004	0.065
MGH134	WZ4002	18	39	76	0.504	0	0.057
MGH134	WZ4002	19	81	86	0.54	0.002	0.056
MGH134	WZ4002	20	57	113	0.468	0	0.059
MGH134	WZ4002	21	50	131	0.669	0.015	0.061
MGH134	WZ4002	22	27	139	0.455	0.002	0.063
MGH134	WZ4002	23	488	226	0.953	0.004	0.063
MGH134	WZ4002	24	470	231	1.537	0.012	0.07
MGH134	WZ4002	25	13	245	0.853	0.004	0.071
MGH134	WZ4002	26	547	248	1.01	0.001	0.061
MGH134	WZ4002	27	565	243	1.015	0.001	0.062
MGH134	WZ4002	28	469	246	1.199	0.005	0.064
MGH134	WZ4002	29	389	253	0.64	0	0.055
MGH134	WZ4002	30	407	268	0.482	0.003	0.055
MGH134	WZ4002	31	394	281	1.01	0.006	0.063
MGH134	WZ4002	32	252	292	1.184	0.002	0.072
MGH134	WZ4002	33	290	295	0.488	0	0.058
MGH134	WZ4002	34	413	309	0.764	0.004	0.058
MGH134	WZ4002	35	363	308	1.013	0.019	0.068
MGH134	WZ4002	36	392	311	0.875	0.027	0.06
MGH134	WZ4002	37	355	326	0.647	0	0.057
MGH134	WZ4002	38	380	329	0.479	0.001	0.059
MGH134	WZ4002	39	275	403	1.336	0.008	0.077
MGH134	WZ4002	40	301	412	1.108	0.015	0.071
MGH134	WZ4002	41	270	429	1.016	0.017	0.069
MGH134	WZ4002	42	258	441	0.755	0.002	0.063
MGH134	erlotinib	1	637	6	1.025	0.003	0.062
MGH134	erlotinib	2	168	15	0.397	0	0.047
MGH134	erlotinib	3	211	29	0.645	0.002	0.049
MGH134	erlotinib	4	205	61	0.502	0.002	0.046
MGH134	erlotinib	5	92	83	0.537	0.004	0.053
MGH134	erlotinib	6	275	91	0.471	0.002	0.052
MGH134	erlotinib	7	99	105	0.574	0.002	0.052
MGH134	erlotinib	8	163	103	0.383	0.001	0.047
MGH134	erlotinib	9	186	125	0.394	0.001	0.045
MGH134	erlotinib	10	149	129	0.305	0	0.046
MGH134	erlotinib	11	216	140	0.412	0.002	0.046
MGH134	erlotinib	12	183	146	0.293	0.001	0.049
MGH134	erlotinib	13	140	146	0.453	0.002	0.048
MGH134	erlotinib	14	634	167	0.452	0.006	0.052
MGH134	erlotinib	15	57	300	0.5	0.003	0.07
MGH134	erlotinib	16	35	365	0.569	0.003	0.057
MGH134	erlotinib	17	492	380	1.283	0.004	0.064
MGH134	erlotinib	18	37	385	1.36	0.003	0.082
MGH134	erlotinib	19	397	402	0.618	0.001	0.051
MGH134	erlotinib	20	205	414	0.718	0.004	0.075
MGH134	erlotinib	21	15	416	0.475	0.002	0.059
MGH134	erlotinib	22	393	418	0.67	0.02	0.049
MGH134	erlotinib	23	386	439	0.698	0.054	0.047
MGH134	erlotinib	24	374	453	0.629	0.043	0.049
MGH134	erlotinib	25	336	495	0.531	0.008	0.053
MGH134	erlotinib	26	367	494	0.465	0.003	0.053
MGH134	erlotinib	27	97	495	0.717	0.006	0.072
MGH134	erlotinib	28	281	507	0.5	0.002	0.053
MGH134	WZ4002	1	606	31	0.383	0.004	0.052
MGH134	WZ4002	2	463	35	0.462	0.001	0.05
MGH134	WZ4002	3	410	56	0.378	0.001	0.049
MGH134	WZ4002	4	305	81	0.373	0	0.047
MGH134	WZ4002	5	589	137	0.741	0.015	0.061
MGH134	WZ4002	6	441	136	0.39	0	0.054
MGH134	WZ4002	7	99	160	0.323	0.012	0.055
MGH134	WZ4002	8	677	168	0.491	0.004	0.054
MGH134	WZ4002	9	195	201	0.473	0.005	0.051
MGH134	WZ4002	10	212	201	0.544	0.005	0.057
MGH134	WZ4002	11	93	269	0.448	0.01	0.052
MGH134	WZ4002	12	128	273	0.46	0.011	0.05
MGH134	WZ4002	13	68	277	0.468	0.002	0.052
MGH134	WZ4002	14	537	288	0.941	0.002	0.055
MGH134	WZ4002	15	566	302	0.661	0.003	0.057
MGH134	WZ4002	16	64	299	0.34	0.008	0.053
MGH134	WZ4002	17	106	312	0.472	0.004	0.052
MGH134	WZ4002	18	79	313	0.324	0	0.051
MGH134	WZ4002	19	597	419	0.414	0.001	0.055
MGH134	WZ4002	20	262	431	0.593	0.048	0.057
MGH134	WZ4002	21	611	438	0.353	0.006	0.057
MGH134	WZ4002	22	282	442	0.664	0.044	0.067
MGH134	WZ4002	23	123	498	0.559	0.001	0.071
MGH134	WZ4002	24	631	499	0.388	0	0.058
MGH134	WZ4002	25	126	509	0.456	0.002	0.062
MGH134	WZ4002	1	31	55	0.389	0.016	0.063
MGH134	WZ4002	2	29	70	0.443	0.008	0.065
MGH134	WZ4002	3	499	86	0.481	0.022	0.06
MGH134	WZ4002	4	325	136	0.363	0.012	0.056
MGH134	WZ4002	5	351	142	0.473	0.004	0.054
MGH134	WZ4002	6	627	182	0.552	0.017	0.055
MGH134	WZ4002	7	518	222	0.602	0.014	0.065
MGH134	WZ4002	8	503	235	1.11	0.019	0.063
MGH134	WZ4002	9	170	244	0.428	0.002	0.053
MGH134	WZ4002	10	507	260	0.674	0.022	0.054
MGH134	WZ4002	11	199	260	0.52	0.003	0.053
MGH134	WZ4002	12	152	262	0.392	0.004	0.053
MGH134	WZ4002	13	228	262	0.475	0.016	0.056
MGH134	WZ4002	14	134	269	0.588	0.005	0.056
MGH134	WZ4002	15	186	274	0.502	0.01	0.055
MGH134	WZ4002	16	209	287	0.508	0.014	0.055
MGH134	WZ4002	17	145	284	0.288	0.005	0.053
MGH134	WZ4002	18	172	288	0.355	0.004	0.054
MGH134	WZ4002	19	127	298	0.573	0.005	0.056
MGH134	WZ4002	20	109	301	0.273	0.005	0.054
MGH134	WZ4002	21	195	299	0.468	0.011	0.056
MGH134	WZ4002	22	159	306	0.296	0.031	0.051
MGH134	WZ4002	23	186	318	0.466	0.013	0.054
MGH134	WZ4002	24	134	330	0.259	0.003	0.053
MGH134	WZ4002	25	169	343	0.282	0.003	0.054
MGH134	WZ4002	26	149	347	0.205	0.006	0.053
MGH134	WZ4002	27	154	375	0.278	0.002	0.054
MGH134	WZ4002	28	146	401	0.412	0.007	0.06
MGH134	WZ4002	29	506	495	0.542	0.016	0.069
MGH134	erlotinib	1	17	8	0.966	0.002	0.071
MGH134	erlotinib	2	33	43	0.821	0.001	0.059
MGH134	erlotinib	3	543	103	0.689	0.001	0.052
MGH134	erlotinib	4	319	258	0.609	0	0.052
MGH134	erlotinib	5	274	271	0.867	0.002	0.056
MGH134	erlotinib	6	291	274	0.804	0.001	0.061
MGH134	erlotinib	7	251	274	1.09	0.001	0.055
MGH134	erlotinib	8	309	277	0.685	0.001	0.06
MGH134	erlotinib	9	261	284	1.128	0.003	0.06
MGH134	erlotinib	10	242	292	1.236	0	0.052
MGH134	erlotinib	11	301	292	0.694	0.005	0.055
MGH134	erlotinib	12	278	294	0.745	0.001	0.054
MGH134	erlotinib	13	396	317	0.937	0	0.049
MGH134	erlotinib	14	111	350	0.623	0	0.048
MGH134	erlotinib	15	94	374	0.545	0	0.05
MGH134	erlotinib	16	77	381	0.777	0	0.052
MGH134	erlotinib	17	673	386	0.776	0	0.053
MGH134	erlotinib	18	593	390	1.548	0.001	0.054
MGH134	erlotinib	19	277	398	0.761	0	0.047
MGH134	erlotinib	20	260	414	1.076	0	0.047
MGH134	erlotinib	21	530	410	0.492	0	0.049
MGH134	erlotinib	22	332	418	0.422	0	0.046
MGH134	erlotinib	23	207	423	0.892	0	0.052
MGH134	erlotinib	24	363	427	0.665	0	0.047
MGH134	erlotinib	25	652	427	0.422	0	0.051
MGH134	erlotinib	26	607	436	1.205	0	0.055
MGH134	erlotinib	27	525	441	0.392	0	0.047
MGH134	erlotinib	28	457	440	0.549	0.002	0.053
MGH134	erlotinib	29	664	441	0.555	0	0.053
MGH134	erlotinib	30	297	444	0.537	0	0.05
MGH134	erlotinib	31	638	441	0.622	0.001	0.054
MGH134	erlotinib	32	432	444	0.731	0.001	0.056
MGH134	erlotinib	33	688	448	0.584	0.001	0.056
MGH134	erlotinib	34	322	454	0.644	0	0.049
MGH134	erlotinib	35	338	461	0.699	0	0.05
MGH134	erlotinib	36	603	457	0.505	0	0.05
MGH134	erlotinib	37	236	461	0.867	0.002	0.064
MGH134	erlotinib	38	488	470	1.146	0.001	0.056
MGH134	erlotinib	39	669	477	0.47	0	0.053
MGH134	erlotinib	40	257	481	0.653	0	0.051
MGH134	erlotinib	41	524	478	0.364	0	0.045
MGH134	erlotinib	42	13	502	1.333	0	0.071
MGH134	erlotinib	43	280	510	0.691	0.001	0.055
MGH134	erlotinib	44	474	515	0.466	0	0.052
MGH134	WZ4002	1	176	6	1.487	0	0.07
MGH134	WZ4002	2	401	32	0.958	0.002	0.068
MGH134	WZ4002	3	369	242	0.964	0.003	0.064
MGH134	WZ4002	4	277	266	1.607	0.003	0.07
MGH134	WZ4002	5	368	263	0.6	0.001	0.067
MGH134	WZ4002	6	266	278	0.739	0.001	0.071
MGH134	WZ4002	7	624	284	0.726	0	0.057
MGH134	WZ4002	8	481	340	1.091	0.006	0.078
MGH134	WZ4002	9	681	348	1.257	0.015	0.073
MGH134	WZ4002	10	474	358	1.27	0.006	0.071
MGH134	WZ4002	11	58	380	0.791	0.001	0.077
MGH134	WZ4002	12	88	388	0.84	0	0.073
MGH134	WZ4002	13	577	392	0.746	0	0.058
MGH134	WZ4002	14	230	409	0.887	0	0.061
MGH134	WZ4002	15	243	418	0.777	0	0.06
MGH134	WZ4002	16	191	466	0.577	0.001	0.08
MGH134	WZ4002	17	689	486	1.391	0.002	0.088
MGH134	WZ4002	1	106	33	0.686	0.007	0.072
MGH134	WZ4002	2	469	39	0.75	0.004	0.056
MGH134	WZ4002	3	448	41	0.693	0.001	0.054
MGH134	WZ4002	4	434	56	0.889	0.006	0.057
MGH134	WZ4002	5	414	60	0.66	0.002	0.054
MGH134	WZ4002	6	669	74	1.46	0.019	0.089
MGH134	WZ4002	7	418	79	0.748	0.001	0.058
MGH134	WZ4002	8	438	81	0.724	0	0.054
MGH134	WZ4002	9	460	89	0.567	0	0.052
MGH134	WZ4002	10	502	88	0.741	0.002	0.066
MGH134	WZ4002	11	418	98	0.638	0	0.052
MGH134	WZ4002	12	449	111	0.743	0	0.052
MGH134	WZ4002	13	280	174	1.172	0.008	0.064
MGH134	WZ4002	14	63	224	1.022	0.015	0.072
MGH134	WZ4002	15	408	228	1.07	0.018	0.061
MGH134	WZ4002	16	15	233	1.039	0.007	0.076
MGH134	WZ4002	17	458	280	1.14	0.011	0.065
MGH134	WZ4002	18	609	286	1.065	0.011	0.078
MGH134	WZ4002	19	375	306	0.675	0.001	0.056
MGH134	WZ4002	20	362	321	0.666	0.007	0.055
MGH134	WZ4002	21	389	325	0.737	0	0.054
MGH134	WZ4002	22	430	344	0.873	0	0.054
MGH134	WZ4002	23	359	354	1.187	0.002	0.062
MGH134	WZ4002	24	401	351	0.733	0	0.053
MGH134	WZ4002	25	466	352	0.562	0.006	0.057
MGH134	WZ4002	26	487	355	1.03	0.001	0.06
MGH134	WZ4002	27	418	372	0.6	0	0.053
MGH134	WZ4002	28	470	376	0.776	0	0.054
MGH134	WZ4002	29	345	379	1.18	0.001	0.063
MGH134	WZ4002	30	441	376	0.638	0.002	0.056
MGH134	WZ4002	31	378	382	0.761	0.003	0.059
MGH134	WZ4002	32	397	386	0.584	0.003	0.057
MGH134	WZ4002	33	440	399	0.888	0	0.058
MGH134	WZ4002	34	343	403	0.621	0.003	0.058
MGH134	WZ4002	35	419	408	0.719	0.023	0.057
MGH134	WZ4002	36	363	413	0.516	0	0.055
MGH134	WZ4002	37	381	424	0.798	0.01	0.06
MGH134	WZ4002	38	348	428	0.73	0.001	0.06
MGH134	WZ4002	39	653	486	1.179	0.006	0.083
MGH134	erlotinib	1	114	16	0.676	0	0.047
MGH134	erlotinib	2	326	6	0.611	0	0.045
MGH134	erlotinib	3	507	7	0.996	0	0.048
MGH134	erlotinib	4	75	10	0.596	0	0.051
MGH134	erlotinib	5	389	10	0.833	0.003	0.056
MGH134	erlotinib	6	546	10	0.393	0	0.046
MGH134	erlotinib	7	29	12	0.46	0	0.05
MGH134	erlotinib	8	141	26	0.629	0.001	0.052
MGH134	erlotinib	9	270	28	0.467	0.001	0.046
MGH134	erlotinib	10	61	30	0.854	0.001	0.055
MGH134	erlotinib	11	246	38	0.817	0.003	0.053
MGH134	erlotinib	12	235	50	0.606	0	0.052
MGH134	erlotinib	13	257	53	0.89	0	0.049
MGH134	erlotinib	14	116	73	0.681	0	0.05
MGH134	erlotinib	15	237	73	0.758	0.005	0.05
MGH134	erlotinib	16	251	93	0.873	0.003	0.049
MGH134	erlotinib	17	183	114	0.537	0.002	0.05
MGH134	erlotinib	18	462	111	0.597	0	0.043
MGH134	erlotinib	19	434	112	0.522	0	0.045
MGH134	erlotinib	20	298	125	0.692	0	0.047
MGH134	erlotinib	21	501	131	1.286	0.002	0.059
MGH134	erlotinib	22	213	142	0.557	0.001	0.05
MGH134	erlotinib	23	356	148	0.671	0.001	0.047
MGH134	erlotinib	24	486	153	0.797	0.001	0.046
MGH134	erlotinib	25	636	152	0.854	0	0.047
MGH134	erlotinib	26	384	156	0.596	0	0.046
MGH134	erlotinib	27	338	154	0.619	0	0.047
MGH134	erlotinib	28	99	156	0.531	0.001	0.051
MGH134	erlotinib	29	237	165	0.687	0	0.047
MGH134	erlotinib	30	447	175	0.625	0	0.049
MGH134	erlotinib	31	388	176	0.614	0.004	0.048
MGH134	erlotinib	32	326	178	0.79	0.001	0.047
MGH134	erlotinib	33	632	179	0.561	0	0.048
MGH134	erlotinib	34	478	180	0.537	0	0.041
MGH134	erlotinib	35	544	180	0.752	0	0.045
MGH134	erlotinib	36	9	190	0.912	0	0.056
MGH134	erlotinib	37	572	194	0.565	0	0.045
MGH134	erlotinib	38	636	195	0.614	0.001	0.049
MGH134	erlotinib	39	517	198	0.711	0	0.043
MGH134	erlotinib	40	441	203	0.468	0	0.042
MGH134	erlotinib	41	39	227	0.26	0.008	0.05
MGH134	erlotinib	42	618	208	0.633	0.001	0.048
MGH134	erlotinib	43	10	218	0.592	0.002	0.056
MGH134	erlotinib	44	504	221	0.715	0	0.046
MGH134	erlotinib	45	427	221	0.919	0	0.047
MGH134	erlotinib	46	52	225	0.267	0.01	0.048
MGH134	erlotinib	47	596	227	0.807	0	0.045
MGH134	erlotinib	48	486	234	0.481	0	0.044
MGH134	erlotinib	49	462	247	0.534	0	0.043
MGH134	erlotinib	50	269	247	1.008	0.003	0.053
MGH134	erlotinib	51	559	266	0.621	0	0.046
MGH134	erlotinib	52	649	269	0.708	0.001	0.058
MGH134	erlotinib	53	81	268	0.797	0.009	0.057
MGH134	erlotinib	54	263	269	0.647	0.001	0.053
MGH134	erlotinib	55	247	278	0.764	0.003	0.054
MGH134	erlotinib	56	209	280	1.293	0.003	0.059
MGH134	erlotinib	57	74	287	0.974	0.005	0.059
MGH134	erlotinib	58	230	289	0.741	0.01	0.052
MGH134	erlotinib	59	214	295	0.786	0.001	0.053
MGH134	erlotinib	60	57	304	1.199	0.005	0.06
MGH134	erlotinib	61	33	313	0.582	0	0.052
MGH134	erlotinib	62	574	316	0.647	0	0.051
MGH134	erlotinib	63	343	316	0.641	0	0.048
MGH134	erlotinib	64	392	322	0.573	0	0.05
MGH134	erlotinib	65	17	334	0.36	0.001	0.052
MGH134	erlotinib	66	367	354	0.881	0	0.052
MGH134	erlotinib	67	666	361	1.232	0.002	0.059
MGH134	erlotinib	68	351	368	0.904	0.001	0.052
MGH134	erlotinib	69	513	375	0.633	0.001	0.05
MGH134	erlotinib	70	669	384	0.737	0	0.054
MGH134	erlotinib	71	548	386	0.874	0	0.049
MGH134	erlotinib	72	330	387	0.628	0	0.049
MGH134	erlotinib	73	342	401	1.029	0	0.051
MGH134	erlotinib	74	645	402	0.717	0.001	0.053
MGH134	erlotinib	75	474	404	0.652	0.001	0.052
MGH134	erlotinib	76	75	419	0.592	0.001	0.056
MGH134	erlotinib	77	645	424	0.677	0.003	0.056
MGH134	erlotinib	78	575	443	0.499	0.003	0.058
MGH134	erlotinib	79	672	443	0.84	0.001	0.059
MGH134	erlotinib	80	11	460	0.356	0.001	0.062
MGH134	erlotinib	81	403	464	0.669	0.002	0.064
MGH134	erlotinib	82	418	472	0.705	0.003	0.061
MGH134	erlotinib	83	677	488	0.67	0.002	0.057
MGH134	erlotinib	84	683	512	0.664	0.001	0.064
MGH134	WZ4002	1	517	22	0.602	0.003	0.057
MGH134	WZ4002	2	478	28	1.214	0.012	0.069
MGH134	WZ4002	3	616	38	0.586	0.001	0.059
MGH134	WZ4002	4	619	56	0.458	0.004	0.057
MGH134	WZ4002	5	444	78	1.043	0.007	0.066
MGH134	WZ4002	6	463	82	0.846	0.006	0.062
MGH134	WZ4002	7	454	97	0.78	0.004	0.062
MGH134	WZ4002	8	255	144	0.663	0.003	0.064
MGH134	WZ4002	9	238	150	1.178	0.004	0.065
MGH134	WZ4002	10	254	173	0.947	0.016	0.067
MGH134	WZ4002	11	225	169	0.753	0.01	0.068
MGH134	WZ4002	12	616	182	0.78	0.004	0.057
MGH134	WZ4002	13	665	189	0.458	0.001	0.058
MGH134	WZ4002	14	643	191	0.459	0.001	0.057
MGH134	WZ4002	15	254	196	0.952	0.002	0.058
MGH134	WZ4002	16	231	196	0.599	0.016	0.06
MGH134	WZ4002	17	589	202	0.781	0.007	0.057
MGH134	WZ4002	18	640	206	0.775	0.005	0.059
MGH134	WZ4002	19	679	212	0.519	0.004	0.058
MGH134	WZ4002	20	603	211	0.697	0.011	0.055
MGH134	WZ4002	21	622	215	0.892	0.002	0.057
MGH134	WZ4002	22	652	219	0.37	0.001	0.055
MGH134	WZ4002	23	580	223	0.716	0.007	0.057
MGH134	WZ4002	24	605	236	0.58	0.01	0.054
MGH134	WZ4002	25	692	249	0.795	0.008	0.058
MGH134	WZ4002	26	584	247	0.523	0.002	0.054
MGH134	WZ4002	27	616	252	0.407	0.004	0.054
MGH134	WZ4002	28	655	259	0.535	0.005	0.056
MGH134	WZ4002	29	675	274	0.598	0.003	0.059
MGH134	WZ4002	30	126	273	0.624	0.033	0.063
MGH134	WZ4002	31	626	280	0.678	0.003	0.057
MGH134	WZ4002	32	195	324	0.872	0.009	0.064
MGH134	WZ4002	33	242	322	0.803	0.006	0.059
MGH134	WZ4002	34	171	322	0.561	0.009	0.062
MGH134	WZ4002	35	520	340	0.908	0.003	0.061
MGH134	WZ4002	36	158	443	0.852	0.009	0.073
MGH134	WZ4002	37	492	448	1.117	0.001	0.062
MGH134	WZ4002	38	465	455	0.724	0.003	0.07
MGH134	erlotinib	1	22	6	0.762	0	0.053
MGH134	erlotinib	2	185	4	0.443	0	0.041
MGH134	erlotinib	3	253	8	0.76	0	0.047
MGH134	erlotinib	4	379	6	0.522	0	0.043
MGH134	erlotinib	5	451	15	0.66	0	0.043
MGH134	erlotinib	6	307	17	0.42	0	0.042
MGH134	erlotinib	7	562	18	0.773	0.005	0.049
MGH134	erlotinib	8	505	28	0.52	0	0.042
MGH134	erlotinib	9	11	34	0.637	0.001	0.054
MGH134	erlotinib	10	243	33	0.591	0	0.045
MGH134	erlotinib	11	364	41	0.667	0.001	0.045
MGH134	erlotinib	12	599	46	0.703	0.001	0.049
MGH134	erlotinib	13	476	49	0.49	0.002	0.046
MGH134	erlotinib	14	231	55	0.612	0	0.04
MGH134	erlotinib	15	515	54	0.511	0.001	0.045
MGH134	erlotinib	16	456	74	0.448	0	0.042
MGH134	erlotinib	17	22	74	0.807	0	0.048
MGH134	erlotinib	18	174	74	0.496	0	0.041
MGH134	erlotinib	19	493	72	0.674	0	0.045
MGH134	erlotinib	20	513	75	0.783	0.001	0.049
MGH134	erlotinib	21	198	80	0.674	0	0.046
MGH134	erlotinib	22	380	78	0.657	0	0.043
MGH134	erlotinib	23	421	83	0.578	0.003	0.045
MGH134	erlotinib	24	273	87	0.816	0	0.048
MGH134	erlotinib	25	217	85	0.669	0	0.042
MGH134	erlotinib	26	128	87	0.561	0	0.044
MGH134	erlotinib	27	506	92	0.655	0	0.045
MGH134	erlotinib	28	242	92	0.672	0	0.043
MGH134	erlotinib	29	550	107	0.605	0	0.043
MGH134	erlotinib	30	527	109	0.686	0	0.044
MGH134	erlotinib	31	45	114	0.379	0	0.048
MGH134	erlotinib	32	9	116	0.689	0.001	0.054
MGH134	erlotinib	33	312	120	0.732	0	0.045
MGH134	erlotinib	34	225	122	0.614	0	0.041
MGH134	erlotinib	35	451	126	0.613	0	0.043
MGH134	erlotinib	36	477	123	0.488	0	0.042
MGH134	erlotinib	37	161	131	0.664	0	0.042
MGH134	erlotinib	38	239	131	0.62	0	0.046
MGH134	erlotinib	39	515	138	0.782	0	0.049
MGH134	erlotinib	40	628	139	1.352	0.001	0.055
MGH134	erlotinib	41	25	155	1.094	0.023	0.06
MGH134	erlotinib	42	191	149	0.598	0	0.041
MGH134	erlotinib	43	678	150	0.673	0.003	0.053
MGH134	erlotinib	44	385	148	0.717	0.001	0.053
MGH134	erlotinib	45	404	156	0.571	0	0.043
MGH134	erlotinib	46	48	155	0.878	0	0.049
MGH134	erlotinib	47	110	156	0.703	0.002	0.05
MGH134	erlotinib	48	503	157	0.871	0	0.045
MGH134	erlotinib	49	452	160	0.83	0	0.043
MGH134	erlotinib	50	109	170	0.468	0	0.042
MGH134	erlotinib	51	7	187	0.75	0.001	0.053
MGH134	erlotinib	52	163	192	0.587	0	0.043
MGH134	erlotinib	53	643	185	0.876	0.001	0.054
MGH134	erlotinib	54	33	194	0.597	0	0.047
MGH134	erlotinib	55	660	195	1.35	0.003	0.062
MGH134	erlotinib	56	198	195	1.784	0.001	0.068
MGH134	erlotinib	57	417	200	0.546	0	0.043
MGH134	erlotinib	58	193	206	1.964	0.001	0.063
MGH134	erlotinib	59	178	218	1.042	0	0.046
MGH134	erlotinib	60	127	222	1.036	0	0.045
MGH134	erlotinib	61	18	243	0.735	0	0.046
MGH134	erlotinib	62	379	247	1.072	0	0.049
MGH134	erlotinib	63	285	260	0.751	0.011	0.058
MGH134	erlotinib	64	403	261	1.003	0	0.052
MGH134	erlotinib	65	132	257	0.882	0	0.048
MGH134	erlotinib	66	181	269	0.73	0	0.047
MGH134	erlotinib	67	377	274	0.79	0	0.048
MGH134	erlotinib	68	152	281	0.441	0	0.043
MGH134	erlotinib	69	105	284	0.522	0	0.044
MGH134	erlotinib	70	267	300	1.19	0.001	0.055
MGH134	erlotinib	71	140	304	0.539	0	0.042
MGH134	erlotinib	72	79	311	0.627	0	0.043
MGH134	erlotinib	73	30	314	0.709	0	0.046
MGH134	erlotinib	74	202	315	1.151	0	0.052
MGH134	erlotinib	75	102	322	0.686	0	0.046
MGH134	erlotinib	76	131	326	0.473	0	0.051
MGH134	erlotinib	77	25	337	0.678	0	0.049
MGH134	erlotinib	78	99	350	1.101	0.008	0.061
MGH134	erlotinib	79	57	347	0.777	0	0.05
MGH134	erlotinib	80	87	357	0.861	0.002	0.058
MGH134	erlotinib	81	306	379	1.231	0.011	0.061
MGH134	erlotinib	82	79	372	0.741	0.001	0.057
MGH134	erlotinib	83	553	392	1.011	0.001	0.055
MGH134	erlotinib	84	681	400	0.706	0.002	0.056
MGH134	erlotinib	85	492	407	0.595	0	0.05
MGH134	erlotinib	86	241	418	1.052	0	0.056
MGH134	erlotinib	87	613	419	0.556	0	0.052
MGH134	erlotinib	88	663	427	0.692	0	0.049
MGH134	erlotinib	89	509	429	0.528	0	0.048
MGH134	erlotinib	90	610	452	0.644	0	0.052
MGH134	erlotinib	91	550	454	0.458	0	0.047
MGH134	erlotinib	92	479	457	0.472	0.001	0.049
MGH134	erlotinib	93	598	463	0.916	0.001	0.057
MGH134	erlotinib	94	570	476	0.45	0	0.047
MGH134	erlotinib	95	476	493	0.835	0	0.045
MGH134	erlotinib	96	665	499	0.33	0.002	0.053
MGH134	erlotinib	97	606	499	0.395	0	0.048
MGH134	erlotinib	98	510	502	0.487	0	0.047
MGH134	erlotinib	99	556	502	0.425	0	0.046
MGH134	WZ4002	1	67	15	0.564	0.005	0.057
MGH134	WZ4002	2	21	16	0.341	0	0.052
MGH134	WZ4002	3	20	33	0.728	0.008	0.061
MGH134	WZ4002	4	7	38	1.019	0.039	0.06
MGH134	WZ4002	5	91	42	0.484	0.002	0.053
MGH134	WZ4002	6	67	62	0.539	0.002	0.056
MGH134	WZ4002	7	11	64	0.62	0.029	0.057
MGH134	WZ4002	8	308	66	0.784	0.018	0.055
MGH134	WZ4002	9	30	70	0.563	0.003	0.057
MGH134	WZ4002	10	296	71	0.786	0.002	0.053
MGH134	WZ4002	11	668	74	0.567	0.005	0.051
MGH134	WZ4002	12	13	91	0.494	0.007	0.058
MGH134	WZ4002	13	659	100	0.925	0.001	0.055
MGH134	WZ4002	14	688	93	0.781	0.007	0.062
MGH134	WZ4002	15	632	94	0.461	0.001	0.049
MGH134	WZ4002	16	67	98	0.621	0.003	0.055
MGH134	WZ4002	17	53	99	0.701	0	0.052
MGH134	WZ4002	18	83	102	0.613	0.007	0.053
MGH134	WZ4002	19	680	108	0.494	0.001	0.055
MGH134	WZ4002	20	47	122	0.673	0	0.054
MGH134	WZ4002	21	11	127	0.543	0.005	0.056
MGH134	WZ4002	22	679	126	0.882	0.017	0.053
MGH134	WZ4002	23	655	134	0.64	0.003	0.051
MGH134	WZ4002	24	664	147	0.884	0.007	0.053
MGH134	WZ4002	25	686	155	0.738	0.006	0.054
MGH134	WZ4002	26	655	159	0.839	0.011	0.05
MGH134	WZ4002	27	671	168	0.597	0.004	0.052
MGH134	WZ4002	28	469	175	0.722	0	0.051
MGH134	WZ4002	29	340	179	0.752	0.005	0.052
MGH134	WZ4002	30	429	181	0.858	0.014	0.061
MGH134	WZ4002	31	650	182	0.45	0.005	0.05
MGH134	WZ4002	32	684	188	0.869	0.008	0.057
MGH134	WZ4002	33	420	189	1.218	0.004	0.062
MGH134	WZ4002	34	663	202	0.459	0.001	0.05
MGH134	WZ4002	35	681	205	0.928	0.007	0.056
MGH134	WZ4002	36	214	219	0.964	0.002	0.073
MGH134	WZ4002	37	133	272	0.677	0.004	0.059
MGH134	WZ4002	38	447	289	1.397	0	0.057
MGH134	WZ4002	39	253	359	0.744	0.001	0.054
MGH134	WZ4002	40	219	363	0.777	0.005	0.054
MGH134	WZ4002	41	287	368	0.655	0.004	0.052
MGH134	WZ4002	42	204	378	0.76	0.002	0.053
MGH134	WZ4002	43	240	379	0.454	0	0.046
MGH134	WZ4002	44	271	382	1.036	0.004	0.058
MGH134	WZ4002	45	672	389	1.037	0	0.058
MGH134	WZ4002	46	58	388	1.222	0.004	0.073
MGH134	WZ4002	47	221	392	0.677	0.009	0.057
MGH134	WZ4002	48	72	402	0.887	0.011	0.086
MGH134	WZ4002	49	199	404	0.907	0	0.055
MGH134	WZ4002	50	238	414	0.714	0	0.056
MGH134	WZ4002	51	273	405	0.331	0.014	0.06
MGH134	WZ4002	52	55	406	0.814	0.004	0.073
MGH134	WZ4002	53	210	420	0.617	0.012	0.055
MGH134	WZ4002	54	249	428	0.557	0.002	0.054
MGH134	WZ4002	55	267	426	0.772	0	0.054
MGH134	WZ4002	56	411	440	1.299	0.008	0.071
MGH134	WZ4002	57	9	463	1.064	0.007	0.08
MGH134	WZ4002	58	239	508	0.993	0.003	0.062
MGH134	WZ4002	59	379	514	0.645	0	0.057
MGH134	WZ4002	1	403	5	0.686	0	0.05
MGH134	WZ4002	2	538	8	0.428	0.001	0.049
MGH134	WZ4002	3	574	8	0.579	0.001	0.05
MGH134	WZ4002	4	207	14	0.678	0.001	0.053
MGH134	WZ4002	5	450	13	0.844	0.004	0.055
MGH134	WZ4002	6	151	17	0.643	0.008	0.065
MGH134	WZ4002	7	390	16	0.601	0.001	0.05
MGH134	WZ4002	8	344	17	0.449	0.006	0.049
MGH134	WZ4002	9	186	18	0.782	0.009	0.054
MGH134	WZ4002	10	522	24	0.48	0	0.048
MGH134	WZ4002	11	280	27	0.375	0	0.044
MGH134	WZ4002	12	672	26	0.793	0.028	0.058
MGH134	WZ4002	13	253	31	0.417	0.001	0.048
MGH134	WZ4002	14	551	34	0.43	0	0.048
MGH134	WZ4002	15	167	36	0.663	0.016	0.056
MGH134	WZ4002	16	691	37	1.837	0.003	0.07
MGH134	WZ4002	17	373	48	0.651	0	0.044
MGH134	WZ4002	18	568	44	0.507	0	0.049
MGH134	WZ4002	19	467	46	0.503	0	0.046
MGH134	WZ4002	20	225	48	0.437	0.001	0.049
MGH134	WZ4002	21	662	46	0.778	0.002	0.057
MGH134	WZ4002	22	489	53	0.517	0.001	0.053
MGH134	WZ4002	23	179	53	0.751	0.002	0.058
MGH134	WZ4002	24	269	52	0.711	0	0.049
MGH134	WZ4002	25	630	56	0.581	0.002	0.051
MGH134	WZ4002	26	209	59	0.6	0.01	0.053
MGH134	WZ4002	27	600	59	0.513	0.004	0.05
MGH134	WZ4002	28	665	62	0.582	0.004	0.054
MGH134	WZ4002	29	306	63	0.55	0.006	0.049
MGH134	WZ4002	30	268	67	0.931	0	0.053
MGH134	WZ4002	31	542	68	0.612	0	0.046
MGH134	WZ4002	32	409	76	0.609	0.003	0.049
MGH134	WZ4002	33	678	75	0.524	0.015	0.054
MGH134	WZ4002	34	473	74	0.739	0	0.049
MGH134	WZ4002	35	598	75	0.642	0.003	0.051
MGH134	WZ4002	36	264	82	0.708	0.003	0.052
MGH134	WZ4002	37	521	80	0.591	0	0.047
MGH134	WZ4002	38	299	83	0.333	0.006	0.049
MGH134	WZ4002	39	631	91	0.419	0.002	0.049
MGH134	WZ4002	40	446	91	0.606	0.001	0.055
MGH134	WZ4002	41	426	91	0.554	0.009	0.053
MGH134	WZ4002	42	588	94	0.862	0.002	0.052
MGH134	WZ4002	43	649	95	0.86	0.001	0.055
MGH134	WZ4002	44	496	95	0.414	0	0.046
MGH134	WZ4002	45	563	96	0.618	0	0.049
MGH134	WZ4002	46	521	98	0.405	0.004	0.048
MGH134	WZ4002	47	318	101	0.553	0	0.047
MGH134	WZ4002	48	413	105	0.69	0.004	0.049
MGH134	WZ4002	49	266	104	0.703	0.001	0.054
MGH134	WZ4002	50	392	105	0.503	0.037	0.044
MGH134	WZ4002	51	469	106	0.405	0	0.045
MGH134	WZ4002	52	376	112	0.587	0	0.048
MGH134	WZ4002	53	362	117	0.521	0	0.047
MGH134	WZ4002	54	292	121	0.699	0	0.049
MGH134	WZ4002	55	262	121	0.555	0.001	0.051
MGH134	WZ4002	56	441	142	0.411	0	0.044
MGH134	WZ4002	57	392	143	0.454	0	0.046
MGH134	WZ4002	58	324	160	0.432	0	0.047
MGH134	WZ4002	59	397	164	0.543	0	0.047
MGH134	WZ4002	60	619	220	0.54	0	0.049
MGH134	WZ4002	61	598	227	0.484	0.002	0.051
MGH134	WZ4002	62	642	228	0.544	0.003	0.052
MGH134	WZ4002	63	639	246	0.53	0.014	0.053
MGH134	WZ4002	64	593	246	0.477	0.007	0.049
MGH134	WZ4002	65	613	257	0.617	0.02	0.05
MGH134	WZ4002	66	567	259	0.708	0.008	0.062
MGH134	WZ4002	67	550	261	0.795	0.002	0.056
MGH134	WZ4002	68	51	263	0.716	0.003	0.063
MGH134	WZ4002	69	370	267	0.846	0.004	0.064
MGH134	WZ4002	70	689	268	0.488	0	0.052
MGH134	WZ4002	71	608	274	0.929	0	0.051
MGH134	WZ4002	72	647	271	0.552	0.001	0.053
MGH134	WZ4002	73	51	278	0.691	0.005	0.06
MGH134	WZ4002	74	563	278	0.887	0.001	0.057
MGH134	WZ4002	75	576	287	0.857	0.002	0.054
MGH134	WZ4002	76	261	324	0.438	0	0.05
MGH134	WZ4002	77	233	337	0.472	0.001	0.051
MGH134	WZ4002	78	180	358	0.312	0	0.05
MGH134	WZ4002	79	292	364	0.637	0.005	0.053
MGH134	WZ4002	80	262	371	0.61	0.007	0.055
MGH134	WZ4002	81	277	368	0.745	0.002	0.055
MGH134	WZ4002	82	212	391	0.435	0.002	0.051
MGH134	WZ4002	83	250	394	0.471	0.002	0.051
MGH134	WZ4002	84	157	395	0.356	0	0.049
MGH134	WZ4002	85	292	406	0.635	0.001	0.052
MGH134	WZ4002	86	334	400	0.571	0	0.054
MGH134	WZ4002	87	317	401	0.634	0.005	0.054
MGH134	WZ4002	88	127	414	0.381	0.002	0.053
MGH134	WZ4002	89	233	414	0.415	0.001	0.051
MGH134	WZ4002	90	255	415	0.462	0.005	0.052
MGH134	WZ4002	91	349	422	0.448	0.004	0.052
MGH134	WZ4002	92	171	424	0.364	0	0.052
MGH134	WZ4002	93	209	430	0.513	0.002	0.058
MGH134	WZ4002	94	383	436	0.614	0	0.052
MGH134	WZ4002	95	145	437	0.625	0	0.055
MGH134	WZ4002	96	101	440	0.728	0.001	0.06
MGH134	WZ4002	97	122	442	0.721	0.001	0.059
MGH134	WZ4002	98	286	441	0.569	0.001	0.053
MGH134	WZ4002	99	335	448	0.559	0	0.051
MGH134	WZ4002	100	240	454	0.583	0.006	0.054
MGH134	WZ4002	101	310	450	0.528	0	0.05
MGH134	WZ4002	102	197	454	0.392	0.002	0.053
MGH134	WZ4002	103	450	457	0.589	0.004	0.057
MGH134	WZ4002	104	373	456	0.395	0	0.05
MGH134	WZ4002	105	130	459	0.429	0	0.051
MGH134	WZ4002	106	98	469	0.492	0	0.06
MGH134	WZ4002	107	211	470	0.473	0.005	0.053
MGH134	WZ4002	108	275	469	0.55	0	0.053
MGH134	WZ4002	109	248	472	0.559	0.003	0.055
MGH134	WZ4002	110	68	474	0.656	0.001	0.063
MGH134	WZ4002	111	154	476	0.584	0.003	0.061
MGH134	WZ4002	112	127	484	0.499	0.001	0.058
MGH134	WZ4002	113	51	484	0.583	0.001	0.064
MGH134	WZ4002	114	262	486	0.52	0.003	0.054
MGH134	WZ4002	115	189	486	0.26	0.001	0.055
MGH134	WZ4002	116	170	486	0.558	0.005	0.06
MGH134	WZ4002	117	663	488	0.494	0.004	0.063
MGH134	WZ4002	118	233	489	0.547	0	0.052
MGH134	WZ4002	119	279	488	0.476	0.006	0.053
MGH134	WZ4002	120	430	508	0.395	0	0.054
MGH134	WZ4002	121	72	510	0.536	0.003	0.063
MGH134	WZ4002	122	32	512	0.452	0	0.062
MGH134	WZ4002	123	392	516	0.413	0.013	0.052
MGH134	erlotinib	1	307	8	0.715	0	0.043
MGH134	erlotinib	2	490	4	0.628	0	0.043
MGH134	erlotinib	3	628	4	0.611	0	0.046
MGH134	erlotinib	4	559	10	0.482	0	0.043
MGH134	erlotinib	5	460	13	0.888	0	0.05
MGH134	erlotinib	6	414	16	0.683	0.001	0.048
MGH134	erlotinib	7	668	16	0.602	0	0.047
MGH134	erlotinib	8	503	27	0.908	0	0.042
MGH134	erlotinib	9	369	27	0.556	0	0.046
MGH134	erlotinib	10	177	30	0.625	0	0.046
MGH134	erlotinib	11	640	27	0.456	0	0.047
MGH134	erlotinib	12	404	31	0.563	0	0.043
MGH134	erlotinib	13	435	34	0.544	0	0.042
MGH134	erlotinib	14	246	35	0.486	0	0.044
MGH134	erlotinib	15	60	42	0.798	0	0.052
MGH134	erlotinib	16	204	40	0.48	0	0.046
MGH134	erlotinib	17	685	49	0.683	0	0.048
MGH134	erlotinib	18	401	56	0.883	0	0.047
MGH134	erlotinib	19	434	53	0.759	0	0.048
MGH134	erlotinib	20	450	56	0.616	0	0.044
MGH134	erlotinib	21	102	58	0.626	0	0.047
MGH134	erlotinib	22	607	60	0.436	0	0.042
MGH134	erlotinib	23	253	62	0.391	0	0.042
MGH134	erlotinib	24	285	64	1.592	0	0.053
MGH134	erlotinib	25	371	62	2.142	0.001	0.054
MGH134	erlotinib	26	177	69	0.416	0	0.045
MGH134	erlotinib	27	225	75	0.655	0	0.042
MGH134	erlotinib	28	96	85	1.159	0.026	0.062
MGH134	erlotinib	29	158	83	0.671	0	0.045
MGH134	erlotinib	30	131	88	0.442	0	0.045
MGH134	erlotinib	31	509	89	0.82	0	0.046
MGH134	erlotinib	32	578	99	0.897	0	0.046
MGH134	erlotinib	33	83	98	1.156	0	0.065
MGH134	erlotinib	34	411	99	0.495	0	0.047
MGH134	erlotinib	35	293	102	0.65	0	0.042
MGH134	erlotinib	36	154	103	0.819	0	0.044
MGH134	erlotinib	37	434	105	0.58	0	0.041
MGH134	erlotinib	38	451	114	2.632	0.001	0.063
MGH134	erlotinib	39	41	117	0.808	0.009	0.054
MGH134	erlotinib	40	173	119	0.685	0	0.045
MGH134	erlotinib	41	333	119	0.752	0	0.042
MGH134	erlotinib	42	92	123	0.754	0	0.05
MGH134	erlotinib	43	241	123	0.453	0	0.044
MGH134	erlotinib	44	282	130	0.489	0	0.043
MGH134	erlotinib	45	373	131	0.625	0.001	0.048
MGH134	erlotinib	46	69	135	0.548	0	0.055
MGH134	erlotinib	47	213	138	0.715	0	0.044
MGH134	erlotinib	48	458	137	0.573	0	0.043
MGH134	erlotinib	49	520	138	0.766	0	0.047
MGH134	erlotinib	50	573	138	0.669	0	0.043
MGH134	erlotinib	51	408	143	0.578	0	0.041
MGH134	erlotinib	52	686	141	0.825	0	0.047
MGH134	erlotinib	53	333	140	0.647	0.001	0.048
MGH134	erlotinib	54	434	146	0.551	0	0.044
MGH134	erlotinib	55	37	150	0.521	0.001	0.056
MGH134	erlotinib	56	361	154	0.555	0	0.045
MGH134	erlotinib	57	640	163	0.546	0.001	0.047
MGH134	erlotinib	58	670	164	2.037	0	0.057
MGH134	erlotinib	59	111	168	1.147	0.004	0.061
MGH134	erlotinib	60	196	169	0.572	0	0.044
MGH134	erlotinib	61	412	175	0.626	0	0.042
MGH134	erlotinib	62	525	177	0.637	0	0.044
MGH134	erlotinib	63	585	181	1.962	0.001	0.055
MGH134	erlotinib	64	304	191	0.41	0	0.043
MGH134	erlotinib	65	375	196	0.666	0	0.041
MGH134	erlotinib	66	540	194	0.621	0	0.045
MGH134	erlotinib	67	131	197	0.567	0	0.043
MGH134	erlotinib	68	672	203	0.412	0	0.044
MGH134	erlotinib	69	79	207	0.537	0	0.045
MGH134	erlotinib	70	446	212	0.583	0	0.045
MGH134	erlotinib	71	513	219	0.559	0	0.043
MGH134	erlotinib	72	45	217	0.625	0	0.048
MGH134	erlotinib	73	253	218	0.45	0	0.047
MGH134	erlotinib	74	291	217	0.731	0	0.047
MGH134	erlotinib	75	155	222	0.517	0	0.044
MGH134	erlotinib	76	197	222	0.695	0	0.045
MGH134	erlotinib	77	403	222	0.538	0	0.043
MGH134	erlotinib	78	81	231	0.601	0	0.047
MGH134	erlotinib	79	381	242	0.609	0	0.045
MGH134	erlotinib	80	22	240	0.54	0	0.05
MGH134	erlotinib	81	610	251	1.263	0	0.051
MGH134	erlotinib	82	472	249	0.547	0	0.041
MGH134	erlotinib	83	260	258	0.838	0	0.045
MGH134	erlotinib	84	67	259	0.587	0	0.044
MGH134	erlotinib	85	181	268	0.612	0	0.047
MGH134	erlotinib	86	100	271	0.768	0	0.047
MGH134	erlotinib	87	38	281	0.642	0	0.048
MGH134	erlotinib	88	388	282	0.513	0	0.042
MGH134	erlotinib	89	328	280	0.459	0	0.039
MGH134	erlotinib	90	499	292	0.571	0	0.046
MGH134	erlotinib	91	98	295	0.459	0	0.047
MGH134	erlotinib	92	631	322	0.952	0	0.048
MGH134	erlotinib	93	162	325	0.63	0.003	0.049
MGH134	erlotinib	94	86	334	0.532	0	0.047
MGH134	erlotinib	95	434	346	0.647	0	0.041
MGH134	erlotinib	96	300	345	0.673	0	0.042
MGH134	erlotinib	97	143	345	0.545	0	0.045
MGH134	erlotinib	98	223	345	0.632	0.001	0.049
MGH134	erlotinib	99	193	350	0.417	0	0.043
MGH134	erlotinib	100	341	355	0.552	0	0.05
MGH134	erlotinib	101	126	357	0.43	0	0.042
MGH134	erlotinib	102	38	366	0.43	0	0.05
MGH134	erlotinib	103	271	367	0.383	0	0.045
MGH134	erlotinib	104	299	368	0.573	0	0.043
MGH134	erlotinib	105	483	371	0.701	0	0.041
MGH134	erlotinib	106	226	375	0.581	0	0.044
MGH134	erlotinib	107	635	378	0.52	0	0.045
MGH134	erlotinib	108	95	385	0.725	0	0.046
MGH134	erlotinib	109	591	387	0.528	0	0.046
MGH134	erlotinib	110	389	388	0.466	0	0.045
MGH134	erlotinib	111	327	391	0.575	0.001	0.049
MGH134	erlotinib	112	188	396	0.464	0	0.049
MGH134	erlotinib	113	550	401	0.507	0	0.047
MGH134	erlotinib	114	22	403	0.796	0.007	0.059
MGH134	erlotinib	115	245	404	0.575	0	0.044
MGH134	erlotinib	116	513	405	0.635	0.025	0.048
MGH134	erlotinib	117	404	407	0.426	0	0.048
MGH134	erlotinib	118	441	411	0.586	0	0.048
MGH134	erlotinib	119	97	412	0.53	0.001	0.052
MGH134	erlotinib	120	340	416	0.644	0	0.043
MGH134	erlotinib	121	645	416	0.541	0	0.046
MGH134	erlotinib	122	7	417	0.476	0	0.055
MGH134	erlotinib	123	409	426	0.626	0	0.071
MGH134	erlotinib	124	228	424	0.447	0	0.044
MGH134	erlotinib	125	102	440	0.703	0	0.053
MGH134	erlotinib	126	285	442	0.811	0	0.05
MGH134	erlotinib	127	199	441	0.618	0	0.048
MGH134	erlotinib	128	435	440	0.895	0	0.053
MGH134	erlotinib	129	155	443	0.433	0	0.046
MGH134	erlotinib	130	578	443	0.427	0	0.048
MGH134	erlotinib	131	380	451	0.588	0	0.044
MGH134	erlotinib	132	420	446	0.954	0	0.05
MGH134	erlotinib	133	234	459	0.516	0	0.046
MGH134	erlotinib	134	598	460	0.616	0	0.05
MGH134	erlotinib	135	491	467	0.38	0	0.049
MGH134	erlotinib	136	210	471	0.567	0	0.049
MGH134	erlotinib	137	261	476	0.45	0	0.049
MGH134	erlotinib	138	298	483	0.531	0	0.047
MGH134	erlotinib	139	119	480	0.577	0	0.054
MGH134	erlotinib	140	204	491	0.596	0	0.051
MGH134	erlotinib	141	378	495	0.747	0	0.049
MGH134	erlotinib	142	457	491	0.483	0	0.047
MGH134	erlotinib	143	611	496	1.036	0	0.059
MGH134	erlotinib	144	176	496	0.495	0.001	0.052
MGH134	erlotinib	145	142	497	0.523	0	0.049
MGH134	erlotinib	146	76	507	0.742	0	0.058
MGH134	erlotinib	147	323	510	0.577	0	0.044
MGH134	erlotinib	148	105	512	0.569	0	0.055
MGH134	erlotinib	149	121	512	0.418	0	0.052
MGH134	erlotinib	150	170	514	0.476	0	0.048
MGH134	erlotinib	151	532	514	0.563	0	0.048
MGH134	erlotinib	152	389	516	0.592	0	0.045
MGH134	WZ4002	1	104	6	0.923	0	0.053
MGH134	WZ4002	2	296	8	1.686	0	0.053
MGH134	WZ4002	3	355	8	0.919	0.01	0.051
MGH134	WZ4002	4	485	14	0.711	0.002	0.049
MGH134	WZ4002	5	501	6	1.042	0.008	0.052
MGH134	WZ4002	6	130	12	0.517	0	0.049
MGH134	WZ4002	7	85	12	0.655	0.002	0.053
MGH134	WZ4002	8	384	13	0.891	0.03	0.047
MGH134	WZ4002	9	458	13	1.745	0.002	0.058
MGH134	WZ4002	10	264	27	0.929	0.008	0.052
MGH134	WZ4002	11	413	16	1.041	0.001	0.05
MGH134	WZ4002	12	616	18	1.176	0	0.055
MGH134	WZ4002	13	25	23	0.523	0.001	0.055
MGH134	WZ4002	14	375	23	0.96	0	0.048
MGH134	WZ4002	15	398	27	0.693	0	0.047
MGH134	WZ4002	16	104	27	0.734	0	0.048
MGH134	WZ4002	17	329	28	0.723	0	0.047
MGH134	WZ4002	18	454	28	1.5	0.004	0.056
MGH134	WZ4002	19	353	29	1.041	0.005	0.052
MGH134	WZ4002	20	290	32	1.607	0	0.046
MGH134	WZ4002	21	510	34	1.127	0.025	0.052
MGH134	WZ4002	22	433	36	0.872	0.009	0.048
MGH134	WZ4002	23	469	36	1.615	0	0.05
MGH134	WZ4002	24	367	45	0.838	0	0.047
MGH134	WZ4002	25	483	45	0.942	0.001	0.051
MGH134	WZ4002	26	317	46	0.84	0.006	0.048
MGH134	WZ4002	27	503	49	0.871	0.011	0.052
MGH134	WZ4002	28	68	61	1.15	0	0.053
MGH134	WZ4002	29	428	55	1.069	0.001	0.051
MGH134	WZ4002	30	7	61	0.674	0	0.051
MGH134	WZ4002	31	306	63	1.059	0.002	0.051
MGH134	WZ4002	32	339	67	1.309	0.003	0.049
MGH134	WZ4002	33	124	60	0.644	0.003	0.051
MGH134	WZ4002	34	376	61	1.047	0	0.046
MGH134	WZ4002	35	410	64	1.084	0	0.048
MGH134	WZ4002	36	495	64	0.556	0.002	0.048
MGH134	WZ4002	37	452	65	1.223	0.007	0.052
MGH134	WZ4002	38	466	80	0.954	0.001	0.052
MGH134	WZ4002	39	123	86	0.612	0.006	0.048
MGH134	WZ4002	40	331	94	1.097	0.01	0.053
MGH134	WZ4002	41	75	92	1.08	0	0.048
MGH134	WZ4002	42	354	95	1.413	0.004	0.057
MGH134	WZ4002	43	24	94	0.626	0.003	0.053
MGH134	WZ4002	44	450	99	1.175	0.001	0.054
MGH134	WZ4002	45	370	94	1.184	0.003	0.053
MGH134	WZ4002	46	97	99	0.631	0.005	0.051
MGH134	WZ4002	47	424	101	0.664	0.005	0.049
MGH134	WZ4002	48	410	103	0.946	0.016	0.049
MGH134	WZ4002	49	348	116	1.219	0.005	0.058
MGH134	WZ4002	50	426	124	1.019	0.001	0.051
MGH134	WZ4002	51	405	123	0.907	0	0.047
MGH134	WZ4002	52	68	133	0.973	0.001	0.051
MGH134	WZ4002	53	374	129	1.042	0.004	0.052
MGH134	WZ4002	54	98	137	0.83	0.001	0.05
MGH134	WZ4002	55	354	133	1.089	0.005	0.054
MGH134	WZ4002	56	22	142	1.491	0.001	0.055
MGH134	WZ4002	57	346	153	1.913	0.001	0.054
MGH134	WZ4002	58	40	145	0.94	0	0.052
MGH134	WZ4002	59	398	147	0.879	0.006	0.051
MGH134	WZ4002	60	375	153	1.095	0.002	0.054
MGH134	WZ4002	61	9	158	0.894	0	0.057
MGH134	WZ4002	62	79	163	0.97	0.001	0.052
MGH134	WZ4002	63	323	163	0.738	0.013	0.05
MGH134	WZ4002	64	41	163	0.977	0	0.051
MGH134	WZ4002	65	47	181	1.066	0.002	0.056
MGH134	WZ4002	66	78	182	1.163	0	0.054
MGH134	WZ4002	67	92	187	0.669	0	0.05
MGH134	WZ4002	68	145	197	0.635	0	0.044
MGH134	WZ4002	69	64	197	0.67	0	0.049
MGH134	WZ4002	70	30	206	0.712	0.002	0.053
MGH134	WZ4002	71	10	205	0.773	0	0.055
MGH134	WZ4002	72	93	206	0.997	0	0.048
MGH134	WZ4002	73	114	207	0.963	0	0.049
MGH134	WZ4002	74	155	217	1.037	0.003	0.052
MGH134	WZ4002	75	72	216	0.732	0.005	0.051
MGH134	WZ4002	76	686	225	2.041	0.006	0.065
MGH134	WZ4002	77	211	225	0.617	0	0.048
MGH134	WZ4002	78	230	243	0.421	0	0.043
MGH134	WZ4002	79	25	242	0.658	0.001	0.052
MGH134	WZ4002	80	382	246	0.605	0.005	0.048
MGH134	WZ4002	81	184	250	1.238	0	0.05
MGH134	WZ4002	82	69	253	0.78	0	0.047
MGH134	WZ4002	83	421	255	0.744	0	0.046
MGH134	WZ4002	84	105	262	0.689	0	0.046
MGH134	WZ4002	85	406	265	0.92	0.004	0.05
MGH134	WZ4002	86	269	266	0.678	0.001	0.049
MGH134	WZ4002	87	293	272	0.674	0.004	0.049
MGH134	WZ4002	88	187	274	0.696	0.001	0.049
MGH134	WZ4002	89	212	275	0.522	0	0.048
MGH134	WZ4002	90	339	280	0.717	0.004	0.051
MGH134	WZ4002	91	149	276	0.91	0.003	0.052
MGH134	WZ4002	92	133	279	0.598	0.011	0.049
MGH134	WZ4002	93	256	281	0.696	0.002	0.049
MGH134	WZ4002	94	228	284	0.84	0.001	0.05
MGH134	WZ4002	95	360	287	0.826	0	0.049
MGH134	WZ4002	96	242	291	0.872	0	0.05
MGH134	WZ4002	97	66	293	1.017	0	0.054
MGH134	WZ4002	98	85	293	0.522	0	0.049
MGH134	WZ4002	99	186	293	0.545	0	0.044
MGH134	WZ4002	100	397	304	0.876	0.009	0.049
MGH134	WZ4002	101	280	296	0.622	0.016	0.047
MGH134	WZ4002	102	299	297	0.632	0.001	0.048
MGH134	WZ4002	103	127	300	0.697	0.007	0.05
MGH134	WZ4002	104	222	300	0.525	0	0.047
MGH134	WZ4002	105	322	301	0.493	0.001	0.048
MGH134	WZ4002	106	148	304	0.806	0.006	0.053
MGH134	WZ4002	107	107	311	0.839	0.003	0.052
MGH134	WZ4002	108	271	313	0.697	0	0.047
MGH134	WZ4002	109	189	316	0.664	0	0.047
MGH134	WZ4002	110	369	316	1.109	0.034	0.052
MGH134	WZ4002	111	414	318	0.847	0.003	0.052
MGH134	WZ4002	112	150	324	0.763	0.009	0.051
MGH134	WZ4002	113	331	326	1.108	0.012	0.053
MGH134	WZ4002	114	17	332	0.998	0	0.053
MGH134	WZ4002	115	73	327	0.802	0.014	0.053
MGH134	WZ4002	116	121	329	0.681	0.007	0.051
MGH134	WZ4002	117	379	340	1.142	0.009	0.061
MGH134	WZ4002	118	96	329	0.807	0.007	0.052
MGH134	WZ4002	119	224	331	0.5	0	0.044
MGH134	WZ4002	120	401	333	1.286	0.003	0.059
MGH134	WZ4002	121	286	341	0.504	0.002	0.049
MGH134	WZ4002	122	351	336	0.975	0.006	0.053
MGH134	WZ4002	123	261	337	1.041	0	0.048
MGH134	WZ4002	124	168	340	0.842	0	0.05
MGH134	WZ4002	125	189	341	0.789	0	0.05
MGH134	WZ4002	126	325	343	1.017	0	0.053
MGH134	WZ4002	127	49	345	1.201	0.022	0.058
MGH134	WZ4002	128	70	348	0.65	0.002	0.053
MGH134	WZ4002	129	241	350	0.521	0	0.044
MGH134	WZ4002	130	102	347	0.755	0.002	0.053
MGH134	WZ4002	131	405	348	1.279	0.004	0.059
MGH134	WZ4002	132	127	350	0.854	0.007	0.053
MGH134	WZ4002	133	365	358	1.149	0.02	0.055
MGH134	WZ4002	134	36	359	0.874	0.017	0.056
MGH134	WZ4002	135	179	361	0.437	0	0.044
MGH134	WZ4002	136	323	362	0.877	0.005	0.055
MGH134	WZ4002	137	89	363	0.773	0.002	0.055
MGH134	WZ4002	138	139	362	0.776	0.005	0.052
MGH134	WZ4002	139	350	364	0.909	0	0.051
MGH134	WZ4002	140	392	366	0.744	0.001	0.057
MGH134	WZ4002	141	103	370	0.754	0	0.051
MGH134	WZ4002	142	50	370	0.459	0.009	0.052
MGH134	WZ4002	143	235	378	0.694	0.005	0.051
MGH134	WZ4002	144	7	378	0.53	0	0.054
MGH134	WZ4002	145	692	381	0.755	0	0.051
MGH134	WZ4002	146	70	378	0.692	0.002	0.055
MGH134	WZ4002	147	136	385	0.775	0.007	0.051
MGH134	WZ4002	148	186	382	0.72	0.001	0.051
MGH134	WZ4002	149	268	382	0.83	0.001	0.052
MGH134	WZ4002	150	309	385	0.547	0	0.048
MGH134	WZ4002	151	166	387	0.476	0	0.046
MGH134	WZ4002	152	353	387	0.859	0.006	0.052
MGH134	WZ4002	153	214	391	0.703	0	0.048
MGH134	WZ4002	154	379	394	0.868	0.013	0.053
MGH134	WZ4002	155	330	393	0.84	0.004	0.054
MGH134	WZ4002	156	393	394	0.758	0	0.049
MGH134	WZ4002	157	244	397	0.654	0.003	0.051
MGH134	WZ4002	158	662	401	0.667	0	0.054
MGH134	WZ4002	159	274	404	0.631	0	0.051
MGH134	WZ4002	160	350	404	0.924	0.007	0.053
MGH134	WZ4002	161	174	406	0.678	0.081	0.044
MGH134	WZ4002	162	246	416	0.66	0.002	0.052
MGH134	WZ4002	163	685	423	0.603	0.001	0.054
MGH134	WZ4002	164	382	420	0.697	0.004	0.053
MGH134	WZ4002	165	666	419	0.852	0	0.055
MGH134	WZ4002	166	365	422	1.003	0.007	0.055
MGH134	WZ4002	167	643	426	0.681	0	0.058
MGH134	WZ4002	168	265	429	0.592	0.001	0.051
MGH134	WZ4002	169	325	439	1.057	0	0.055
MGH134	WZ4002	170	379	438	0.76	0	0.052
MGH134	WZ4002	171	347	445	0.614	0	0.047
MGH134	WZ4002	172	672	447	0.636	0	0.054
MGH134	WZ4002	173	295	450	0.684	0	0.05
MGH134	WZ4002	174	98	490	0.896	0.005	0.066
MGH134	WZ4002	175	84	496	1.097	0.01	0.068
MGH134	WZ4002	176	111	510	1.585	0.01	0.073
MGH134	WZ4002	1	345	5	0.779	0.001	0.059
MGH134	WZ4002	2	366	7	0.793	0.005	0.058
MGH134	WZ4002	3	635	7	0.433	0.001	0.06
MGH134	WZ4002	4	617	15	0.624	0.001	0.059
MGH134	WZ4002	5	682	18	0.565	0.009	0.061
MGH134	WZ4002	6	373	22	0.737	0.002	0.057
MGH134	WZ4002	7	313	23	0.761	0.002	0.058
MGH134	WZ4002	8	345	25	0.66	0.003	0.06
MGH134	WZ4002	9	585	29	0.682	0.001	0.057
MGH134	WZ4002	10	437	39	0.491	0	0.054
MGH134	WZ4002	11	381	46	0.869	0.011	0.063
MGH134	WZ4002	12	411	42	0.624	0.003	0.059
MGH134	WZ4002	13	317	42	0.837	0.006	0.059
MGH134	WZ4002	14	646	46	0.598	0	0.059
MGH134	WZ4002	15	613	47	0.783	0	0.059
MGH134	WZ4002	16	331	49	0.853	0.02	0.06
MGH134	WZ4002	17	624	54	0.699	0.002	0.06
MGH134	WZ4002	18	533	60	0.611	0	0.055
MGH134	WZ4002	19	145	62	0.968	0.036	0.068
MGH134	WZ4002	20	506	60	0.494	0.009	0.055
MGH134	WZ4002	21	593	70	0.655	0.001	0.057
MGH134	WZ4002	22	389	63	0.517	0	0.054
MGH134	WZ4002	23	682	61	0.755	0.029	0.059
MGH134	WZ4002	24	129	65	0.696	0.017	0.072
MGH134	WZ4002	25	569	67	0.605	0	0.055
MGH134	WZ4002	26	350	68	0.736	0.004	0.057
MGH134	WZ4002	27	334	79	0.897	0.001	0.061
MGH134	WZ4002	28	630	72	0.737	0.007	0.063
MGH134	WZ4002	29	678	76	1.007	0.004	0.063
MGH134	WZ4002	30	155	87	1.44	0.012	0.085
MGH134	WZ4002	31	127	80	0.894	0.013	0.078
MGH134	WZ4002	32	500	92	1.013	0.002	0.058
MGH134	WZ4002	33	642	98	0.914	0.004	0.06
MGH134	WZ4002	34	606	98	0.535	0.001	0.056
MGH134	WZ4002	35	621	110	0.486	0	0.055
MGH134	WZ4002	36	689	109	0.528	0.005	0.059
MGH134	WZ4002	37	663	116	0.455	0.001	0.058
MGH134	WZ4002	38	187	121	0.834	0.019	0.063
MGH134	WZ4002	39	218	136	0.489	0.004	0.06
MGH134	WZ4002	40	689	135	0.514	0	0.058
MGH134	WZ4002	41	541	141	0.4	0	0.053
MGH134	WZ4002	42	585	140	0.534	0	0.052
MGH134	WZ4002	43	648	140	0.573	0.003	0.058
MGH134	WZ4002	44	494	167	0.646	0	0.054
MGH134	WZ4002	45	561	168	0.517	0	0.054
MGH134	WZ4002	46	580	169	0.562	0.002	0.055
MGH134	WZ4002	47	391	170	1.005	0.074	0.053
MGH134	WZ4002	48	405	176	0.778	0.003	0.057
MGH134	WZ4002	49	349	177	0.662	0.004	0.064
MGH134	WZ4002	50	368	181	0.773	0.014	0.063
MGH134	WZ4002	51	619	180	0.613	0.001	0.056
MGH134	WZ4002	52	593	190	0.63	0.006	0.058
MGH134	WZ4002	53	477	190	0.543	0	0.054
MGH134	WZ4002	54	503	188	0.892	0.001	0.058
MGH134	WZ4002	55	641	199	0.556	0.001	0.057
MGH134	WZ4002	56	394	189	0.664	0.001	0.059
MGH134	WZ4002	57	539	189	0.732	0.001	0.058
MGH134	WZ4002	58	557	190	0.726	0.007	0.064
MGH134	WZ4002	59	395	206	0.873	0.009	0.06
MGH134	WZ4002	60	560	206	0.79	0.009	0.057
MGH134	WZ4002	61	302	208	0.762	0.001	0.064
MGH134	WZ4002	62	349	229	0.749	0.002	0.057
MGH134	WZ4002	63	680	232	0.436	0	0.056
MGH134	WZ4002	64	373	236	2.675	0.006	0.085
MGH134	WZ4002	65	676	249	0.765	0.001	0.06
MGH134	WZ4002	66	382	253	0.865	0.006	0.06
MGH134	WZ4002	67	649	258	0.66	0.002	0.059
MGH134	WZ4002	68	690	281	0.709	0.002	0.061
MGH134	WZ4002	69	661	283	0.521	0	0.058
MGH134	WZ4002	70	684	314	0.913	0.004	0.066
MGH134	WZ4002	71	563	341	1.388	0.004	0.071
MGH134	WZ4002	72	607	373	1.123	0.005	0.067
MGH134	WZ4002	73	620	384	1.018	0.002	0.066
MGH134	WZ4002	74	196	404	0.526	0.003	0.06
MGH134	WZ4002	75	218	404	0.629	0.001	0.061
MGH134	WZ4002	76	169	410	1.133	0.013	0.07
MGH134	WZ4002	77	125	417	0.524	0.003	0.063
MGH134	WZ4002	78	157	430	1.362	0.007	0.075
MGH134	WZ4002	79	135	435	0.963	0.006	0.066
MGH134	WZ4002	80	102	447	0.585	0.009	0.067
MGH134	WZ4002	81	59	460	0.486	0.004	0.07
MGH134	WZ4002	82	85	464	0.601	0.011	0.07
MGH134	WZ4002	83	284	466	0.894	0.002	0.073
MGH134	WZ4002	84	112	467	0.688	0.011	0.069
MGH134	WZ4002	85	129	467	0.753	0.003	0.069
MGH134	WZ4002	86	117	493	0.464	0.005	0.07
MGH134	WZ4002	87	677	505	1.2	0.005	0.081
MGH134	DMSO	1	174	11	1.106	0.005	0.056
MGH134	DMSO	2	241	4	0.73	0	0.044
MGH134	DMSO	3	383	12	0.523	0	0.046
MGH134	DMSO	4	442	9	0.7	0	0.046
MGH134	DMSO	5	617	8	0.623	0	0.048
MGH134	DMSO	6	687	16	0.41	0	0.051
MGH134	DMSO	7	583	12	0.817	0	0.046
MGH134	DMSO	8	563	15	0.534	0	0.046
MGH134	DMSO	9	121	12	0.439	0.002	0.05
MGH134	DMSO	10	157	22	0.578	0.001	0.049
MGH134	DMSO	11	192	24	0.473	0	0.044
MGH134	DMSO	12	309	24	0.745	0	0.044
MGH134	DMSO	13	77	30	0.524	0.002	0.054
MGH134	DMSO	14	22	38	0.457	0	0.052
MGH134	DMSO	15	336	37	0.79	0.001	0.047
MGH134	DMSO	16	446	35	0.424	0	0.045
MGH134	DMSO	17	485	38	0.648	0	0.043
MGH134	DMSO	18	367	43	0.853	0	0.042
MGH134	DMSO	19	59	49	0.544	0	0.051
MGH134	DMSO	20	537	52	0.469	0	0.045
MGH134	DMSO	21	241	53	0.636	0	0.043
MGH134	DMSO	22	104	66	0.49	0	0.047
MGH134	DMSO	23	669	73	0.387	0.001	0.049
MGH134	DMSO	24	297	74	0.704	0	0.044
MGH134	DMSO	25	647	73	0.454	0.001	0.048
MGH134	DMSO	26	458	75	0.807	0	0.042
MGH134	DMSO	27	599	75	0.413	0.001	0.046
MGH134	DMSO	28	255	72	0.947	0.002	0.054
MGH134	DMSO	29	516	79	0.584	0	0.045
MGH134	DMSO	30	163	87	0.432	0	0.043
MGH134	DMSO	31	245	95	0.772	0	0.046
MGH134	DMSO	32	612	101	0.584	0.002	0.047
MGH134	DMSO	33	367	108	0.732	0	0.045
MGH134	DMSO	34	31	114	0.463	0	0.05
MGH134	DMSO	35	65	114	0.455	0	0.048
MGH134	DMSO	36	404	121	1.036	0	0.045
MGH134	DMSO	37	464	118	0.456	0	0.045
MGH134	DMSO	38	12	118	0.655	0	0.048
MGH134	DMSO	39	287	124	0.491	0	0.042
MGH134	DMSO	40	638	131	0.44	0.002	0.047
MGH134	DMSO	41	149	135	0.477	0	0.042
MGH134	DMSO	42	180	140	0.655	0	0.046
MGH134	DMSO	43	335	148	0.475	0	0.042
MGH134	DMSO	44	578	153	0.422	0	0.043
MGH134	DMSO	45	55	154	0.572	0	0.046
MGH134	DMSO	46	370	155	0.56	0	0.044
MGH134	DMSO	47	494	159	0.488	0	0.042
MGH134	DMSO	48	281	166	0.789	0	0.043
MGH134	DMSO	49	219	163	0.362	0	0.043
MGH134	DMSO	50	682	166	0.596	0.003	0.052
MGH134	DMSO	51	96	170	0.455	0	0.044
MGH134	DMSO	52	158	176	0.653	0	0.045
MGH134	DMSO	53	18	177	0.583	0	0.049
MGH134	DMSO	54	428	183	0.898	0	0.044
MGH134	DMSO	55	656	181	0.554	0	0.048
MGH134	DMSO	56	34	186	0.354	0	0.048
MGH134	DMSO	57	329	193	0.477	0	0.042
MGH134	DMSO	58	492	196	0.808	0	0.045
MGH134	DMSO	59	533	204	0.44	0.001	0.046
MGH134	DMSO	60	96	200	0.524	0	0.047
MGH134	DMSO	61	641	202	0.542	0	0.047
MGH134	DMSO	62	569	204	0.547	0	0.045
MGH134	DMSO	63	223	206	0.58	0	0.045
MGH134	DMSO	64	595	208	0.445	0	0.043
MGH134	DMSO	65	52	208	0.469	0	0.046
MGH134	DMSO	66	353	211	0.468	0	0.043
MGH134	DMSO	67	264	212	0.703	0	0.043
MGH134	DMSO	68	242	212	0.716	0	0.044
MGH134	DMSO	69	175	234	1.065	0	0.046
MGH134	DMSO	70	330	233	0.618	0	0.045
MGH134	DMSO	71	629	232	0.481	0	0.045
MGH134	DMSO	72	68	234	0.37	0	0.048
MGH134	DMSO	73	281	235	0.359	0	0.043
MGH134	DMSO	74	230	235	0.588	0	0.042
MGH134	DMSO	75	368	237	0.482	0	0.044
MGH134	DMSO	76	519	246	0.583	0	0.046
MGH134	DMSO	77	411	245	0.607	0	0.046
MGH134	DMSO	78	258	248	0.592	0	0.046
MGH134	DMSO	79	389	251	0.623	0	0.046
MGH134	DMSO	80	87	256	0.47	0	0.049
MGH134	DMSO	81	287	259	0.901	0	0.046
MGH134	DMSO	82	37	262	0.784	0	0.051
MGH134	DMSO	83	134	264	0.632	0	0.048
MGH134	DMSO	84	586	265	0.425	0.001	0.046
MGH134	DMSO	85	419	269	0.488	0	0.046
MGH134	DMSO	86	450	272	0.6	0	0.047
MGH134	DMSO	87	381	273	0.605	0	0.046
MGH134	DMSO	88	483	276	0.592	0	0.044
MGH134	DMSO	89	653	280	0.474	0	0.046
MGH134	DMSO	90	103	280	0.495	0	0.047
MGH134	DMSO	91	693	282	0.684	0	0.053
MGH134	DMSO	92	621	287	0.4	0	0.046
MGH134	DMSO	93	259	285	0.573	0	0.046
MGH134	DMSO	94	367	286	0.446	0	0.044
MGH134	DMSO	95	212	289	0.397	0	0.044
MGH134	DMSO	96	401	293	0.512	0	0.045
MGH134	DMSO	97	167	295	0.448	0	0.047
MGH134	DMSO	98	432	300	0.589	0	0.047
MGH134	DMSO	99	46	299	0.659	0	0.05
MGH134	DMSO	100	196	303	0.733	0	0.046
MGH134	DMSO	101	147	310	0.452	0	0.045
MGH134	DMSO	102	587	313	0.395	0	0.044
MGH134	DMSO	103	180	312	0.585	0	0.05
MGH134	DMSO	104	245	315	0.522	0	0.045
MGH134	DMSO	105	508	319	0.385	0	0.043
MGH134	DMSO	106	315	324	0.514	0	0.044
MGH134	DMSO	107	664	331	0.453	0	0.048
MGH134	DMSO	108	199	335	0.556	0	0.044
MGH134	DMSO	109	378	339	0.491	0.001	0.047
MGH134	DMSO	110	521	339	0.494	0	0.043
MGH134	DMSO	111	234	345	0.456	0	0.044
MGH134	DMSO	112	100	347	0.416	0.001	0.049
MGH134	DMSO	113	569	352	0.417	0	0.044
MGH134	DMSO	114	50	362	0.848	0	0.051
MGH134	DMSO	115	484	361	0.424	0	0.047
MGH134	DMSO	116	204	371	0.587	0	0.049
MGH134	DMSO	117	541	370	0.466	0	0.045
MGH134	DMSO	118	117	371	0.461	0.001	0.049
MGH134	DMSO	119	467	373	0.498	0	0.045
MGH134	DMSO	120	512	377	0.757	0.001	0.049
MGH134	DMSO	121	442	380	0.66	0	0.046
MGH134	DMSO	122	304	382	0.302	0	0.045
MGH134	DMSO	123	672	386	0.613	0	0.05
MGH134	DMSO	124	558	396	0.79	0	0.047
MGH134	DMSO	125	250	402	0.768	0	0.049
MGH134	DMSO	126	147	402	0.459	0.001	0.049
MGH134	DMSO	127	15	407	0.426	0	0.054
MGH134	DMSO	128	365	419	0.31	0	0.045
MGH134	DMSO	129	43	414	0.662	0	0.055
MGH134	DMSO	130	78	414	0.371	0	0.048
MGH134	DMSO	131	433	414	0.422	0	0.046
MGH134	DMSO	132	611	420	0.694	0.001	0.051
MGH134	DMSO	133	183	419	1.43	0	0.054
MGH134	DMSO	134	661	425	0.462	0	0.049
MGH134	DMSO	135	159	424	0.383	0	0.049
MGH134	DMSO	136	217	433	0.395	0	0.048
MGH134	DMSO	137	11	437	0.5	0	0.056
MGH134	DMSO	138	545	443	0.79	0	0.05
MGH134	DMSO	139	32	440	0.58	0	0.056
MGH134	DMSO	140	61	445	0.415	0	0.051
MGH134	DMSO	141	167	453	0.591	0.001	0.051
MGH134	DMSO	142	687	451	0.743	0	0.054
MGH134	DMSO	143	250	450	0.367	0	0.048
MGH134	DMSO	144	39	452	0.974	0.003	0.068
MGH134	DMSO	145	91	455	0.45	0.002	0.054
MGH134	DMSO	146	305	455	0.404	0	0.044
MGH134	DMSO	147	490	457	0.513	0.001	0.05
MGH134	DMSO	148	603	463	0.531	0.001	0.052
MGH134	DMSO	149	19	466	0.379	0	0.054
MGH134	DMSO	150	362	467	0.538	0	0.048
MGH134	DMSO	151	627	476	0.378	0	0.051
MGH134	DMSO	152	417	478	0.509	0	0.046
MGH134	DMSO	153	185	475	0.398	0	0.047
MGH134	DMSO	154	454	475	1.295	0	0.053
MGH134	DMSO	155	151	478	0.465	0.001	0.052
MGH134	DMSO	156	339	482	0.472	0	0.047
MGH134	DMSO	157	102	481	0.43	0	0.051
MGH134	DMSO	158	491	483	0.322	0	0.047
MGH134	DMSO	159	276	489	1.028	0	0.051
MGH134	DMSO	160	82	488	0.552	0	0.055
MGH134	DMSO	161	134	490	0.479	0	0.05
MGH134	DMSO	162	543	497	0.711	0	0.05
MGH134	DMSO	163	385	502	0.4	0	0.049
MGH134	DMSO	164	593	504	0.445	0	0.052
MGH134	DMSO	165	113	504	0.41	0	0.054
MGH134	DMSO	166	611	507	0.476	0	0.053
MGH134	DMSO	167	677	509	0.624	0	0.053
MGH134	DMSO	168	287	510	0.504	0	0.046
MGH134	DMSO	169	507	511	0.7	0	0.052
MGH134	DMSO	170	76	514	0.423	0	0.054
MGH134	DMSO	171	341	514	0.592	0	0.047
MGH134	DMSO	172	431	515	0.553	0	0.047
MGH134	DMSO	173	147	515	0.314	0	0.049
MGH134	erlotinib	1	23	8	0.375	0	0.053
MGH134	erlotinib	2	79	8	0.834	0.005	0.055
MGH134	erlotinib	3	383	8	0.552	0.002	0.048
MGH134	erlotinib	4	471	6	0.758	0.001	0.049
MGH134	erlotinib	5	658	5	0.701	0	0.048
MGH134	erlotinib	6	531	16	1	0	0.046
MGH134	erlotinib	7	246	9	0.747	0.004	0.056
MGH134	erlotinib	8	202	15	0.884	0.009	0.052
MGH134	erlotinib	9	323	26	0.842	0.001	0.049
MGH134	erlotinib	10	450	15	0.477	0	0.045
MGH134	erlotinib	11	599	14	0.53	0	0.046
MGH134	erlotinib	12	131	19	0.711	0.004	0.051
MGH134	erlotinib	13	147	17	0.763	0.005	0.051
MGH134	erlotinib	14	170	22	0.654	0.001	0.05
MGH134	erlotinib	15	226	24	0.42	0	0.046
MGH134	erlotinib	16	58	29	0.708	0.004	0.053
MGH134	erlotinib	17	503	29	0.38	0.003	0.047
MGH134	erlotinib	18	285	33	0.85	0.001	0.048
MGH134	erlotinib	19	363	35	0.561	0.001	0.045
MGH134	erlotinib	20	654	34	0.442	0	0.047
MGH134	erlotinib	21	479	36	0.889	0	0.045
MGH134	erlotinib	22	622	38	0.585	0.001	0.048
MGH134	erlotinib	23	159	35	0.616	0.008	0.05
MGH134	erlotinib	24	587	38	0.491	0.001	0.048
MGH134	erlotinib	25	250	38	0.877	0.003	0.052
MGH134	erlotinib	26	181	40	0.878	0.015	0.052
MGH134	erlotinib	27	677	43	0.538	0	0.047
MGH134	erlotinib	28	457	42	0.692	0	0.045
MGH134	erlotinib	29	228	44	0.439	0.003	0.047
MGH134	erlotinib	30	417	48	0.655	0	0.045
MGH134	erlotinib	31	7	48	0.514	0.002	0.053
MGH134	erlotinib	32	54	46	0.618	0.002	0.053
MGH134	erlotinib	33	262	52	0.841	0.008	0.051
MGH134	erlotinib	34	345	51	0.512	0.009	0.046
MGH134	erlotinib	35	565	53	0.615	0	0.046
MGH134	erlotinib	36	378	52	0.647	0.006	0.046
MGH134	erlotinib	37	71	57	0.762	0.03	0.049
MGH134	erlotinib	38	170	58	0.67	0.001	0.05
MGH134	erlotinib	39	217	60	0.672	0.015	0.048
MGH134	erlotinib	40	479	62	0.829	0	0.046
MGH134	erlotinib	41	37	65	0.633	0.021	0.052
MGH134	erlotinib	42	84	70	0.419	0	0.044
MGH134	erlotinib	43	151	68	0.646	0.001	0.049
MGH134	erlotinib	44	456	71	0.483	0.004	0.046
MGH134	erlotinib	45	132	68	0.888	0.001	0.051
MGH134	erlotinib	46	383	72	0.516	0	0.045
MGH134	erlotinib	47	589	75	0.567	0	0.046
MGH134	erlotinib	48	62	75	0.52	0.002	0.05
MGH134	erlotinib	49	110	80	0.893	0.017	0.052
MGH134	erlotinib	50	198	79	0.793	0.009	0.048
MGH134	erlotinib	51	366	81	0.684	0.005	0.047
MGH134	erlotinib	52	27	85	0.498	0.003	0.052
MGH134	erlotinib	53	10	86	0.433	0.006	0.052
MGH134	erlotinib	54	493	92	0.6	0	0.046
MGH134	erlotinib	55	558	93	0.62	0	0.044
MGH134	erlotinib	56	150	95	0.701	0.001	0.05
MGH134	erlotinib	57	612	99	0.591	0	0.045
MGH134	erlotinib	58	594	98	0.525	0	0.043
MGH134	erlotinib	59	658	100	0.373	0.001	0.048
MGH134	erlotinib	60	49	97	0.519	0.002	0.051
MGH134	erlotinib	61	115	99	0.89	0.003	0.052
MGH134	erlotinib	62	187	99	0.542	0	0.047
MGH134	erlotinib	63	285	103	0.506	0	0.043
MGH134	erlotinib	64	352	102	0.661	0.001	0.047
MGH134	erlotinib	65	166	103	0.635	0.013	0.049
MGH134	erlotinib	66	250	107	0.569	0.008	0.046
MGH134	erlotinib	67	7	112	0.548	0.001	0.053
MGH134	erlotinib	68	323	107	0.438	0.001	0.046
MGH134	erlotinib	69	410	112	0.832	0	0.046
MGH134	erlotinib	70	543	108	0.77	0.002	0.048
MGH134	erlotinib	71	85	129	1.336	0.003	0.057
MGH134	erlotinib	72	29	116	0.66	0.001	0.054
MGH134	erlotinib	73	125	115	0.798	0.01	0.05
MGH134	erlotinib	74	182	134	1.098	0.014	0.054
MGH134	erlotinib	75	225	120	0.567	0	0.044
MGH134	erlotinib	76	63	119	0.778	0.003	0.053
MGH134	erlotinib	77	200	123	0.619	0.005	0.047
MGH134	erlotinib	78	307	120	0.732	0.004	0.049
MGH134	erlotinib	79	672	129	0.494	0.002	0.051
MGH134	erlotinib	80	527	127	0.884	0.002	0.049
MGH134	erlotinib	81	513	128	0.899	0.002	0.049
MGH134	erlotinib	82	595	130	0.559	0	0.043
MGH134	erlotinib	83	121	132	0.638	0.001	0.05
MGH134	erlotinib	84	454	137	0.627	0	0.041
MGH134	erlotinib	85	155	141	0.552	0.004	0.047
MGH134	erlotinib	86	243	139	0.483	0.007	0.046
MGH134	erlotinib	87	123	158	1.058	0.002	0.053
MGH134	erlotinib	88	54	142	0.843	0.002	0.057
MGH134	erlotinib	89	271	139	0.592	0.004	0.047
MGH134	erlotinib	90	31	142	0.586	0.003	0.052
MGH134	erlotinib	91	532	142	0.754	0.001	0.049
MGH134	erlotinib	92	511	146	0.593	0	0.044
MGH134	erlotinib	93	642	145	0.402	0	0.043
MGH134	erlotinib	94	690	148	0.832	0	0.051
MGH134	erlotinib	95	325	152	0.414	0	0.043
MGH134	erlotinib	96	619	149	0.587	0	0.043
MGH134	erlotinib	97	364	152	0.541	0.001	0.046
MGH134	erlotinib	98	479	164	1.14	0	0.051
MGH134	erlotinib	99	532	160	0.613	0.002	0.047
MGH134	erlotinib	100	215	168	0.817	0.017	0.048
MGH134	erlotinib	101	580	165	0.922	0	0.047
MGH134	erlotinib	102	430	171	0.683	0	0.046
MGH134	erlotinib	103	188	171	0.723	0.002	0.05
MGH134	erlotinib	104	443	168	0.843	0	0.044
MGH134	erlotinib	105	240	170	0.643	0	0.046
MGH134	erlotinib	106	394	171	0.855	0.001	0.049
MGH134	erlotinib	107	45	175	0.691	0	0.05
MGH134	erlotinib	108	511	172	0.484	0	0.044
MGH134	erlotinib	109	412	173	0.876	0.001	0.049
MGH134	erlotinib	110	371	178	0.624	0	0.045
MGH134	erlotinib	111	542	178	0.483	0	0.042
MGH134	erlotinib	112	22	187	1.422	0.002	0.059
MGH134	erlotinib	113	160	181	0.592	0.001	0.049
MGH134	erlotinib	114	66	181	0.717	0.001	0.054
MGH134	erlotinib	115	493	183	0.611	0.001	0.046
MGH134	erlotinib	116	601	185	0.949	0.001	0.05
MGH134	erlotinib	117	450	190	0.506	0	0.046
MGH134	erlotinib	118	478	190	0.642	0	0.042
MGH134	erlotinib	119	123	201	0.676	0.001	0.048
MGH134	erlotinib	120	654	195	0.704	0	0.045
MGH134	erlotinib	121	326	196	0.678	0	0.044
MGH134	erlotinib	122	624	200	0.732	0	0.044
MGH134	erlotinib	123	411	200	0.834	0.001	0.05
MGH134	erlotinib	124	379	200	0.517	0	0.043
MGH134	erlotinib	125	430	203	0.799	0	0.048
MGH134	erlotinib	126	47	208	0.657	0	0.048
MGH134	erlotinib	127	549	212	0.452	0	0.043
MGH134	erlotinib	128	360	212	0.832	0	0.048
MGH134	erlotinib	129	395	216	0.791	0.005	0.048
MGH134	erlotinib	130	86	216	0.594	0.001	0.05
MGH134	erlotinib	131	464	216	0.699	0	0.043
MGH134	erlotinib	132	186	221	0.576	0	0.046
MGH134	erlotinib	133	328	220	0.665	0	0.048
MGH134	erlotinib	134	635	218	0.516	0	0.043
MGH134	erlotinib	135	65	221	0.741	0.001	0.051
MGH134	erlotinib	136	254	219	0.639	0	0.046
MGH134	erlotinib	137	667	222	0.784	0.002	0.05
MGH134	erlotinib	138	225	227	1.002	0.001	0.049
MGH134	erlotinib	139	418	230	0.975	0.001	0.051
MGH134	erlotinib	140	132	231	1.052	0	0.052
MGH134	erlotinib	141	36	237	0.6	0.001	0.052
MGH134	erlotinib	142	148	239	0.62	0.002	0.049
MGH134	erlotinib	143	480	239	0.664	0	0.045
MGH134	erlotinib	144	618	245	0.886	0	0.045
MGH134	erlotinib	145	514	243	0.839	0	0.044
MGH134	erlotinib	146	657	245	0.463	0	0.044
MGH134	erlotinib	147	452	246	0.901	0.001	0.05
MGH134	erlotinib	148	692	251	0.546	0	0.046
MGH134	erlotinib	149	92	254	0.615	0.001	0.051
MGH134	erlotinib	150	48	253	0.796	0.006	0.054
MGH134	erlotinib	151	303	269	0.813	0	0.048
MGH134	erlotinib	152	589	257	0.596	0.006	0.047
MGH134	erlotinib	153	385	259	0.514	0	0.043
MGH134	erlotinib	154	114	263	0.351	0	0.044
MGH134	erlotinib	155	18	261	0.647	0.01	0.052
MGH134	erlotinib	156	278	263	0.554	0	0.042
MGH134	erlotinib	157	466	263	0.594	0	0.046
MGH134	erlotinib	158	516	264	1.022	0	0.048
MGH134	erlotinib	159	421	272	0.852	0	0.044
MGH134	erlotinib	160	348	274	0.376	0	0.043
MGH134	erlotinib	161	242	282	0.475	0	0.046
MGH134	erlotinib	162	690	283	0.628	0	0.048
MGH134	erlotinib	163	375	284	0.765	0.001	0.049
MGH134	erlotinib	164	452	286	1.074	0.001	0.054
MGH134	erlotinib	165	153	288	0.813	0	0.047
MGH134	erlotinib	166	432	286	0.776	0	0.047
MGH134	erlotinib	167	668	288	0.484	0	0.045
MGH134	erlotinib	168	75	293	0.581	0	0.05
MGH134	erlotinib	169	515	294	0.612	0	0.044
MGH134	erlotinib	170	186	296	0.619	0	0.042
MGH134	erlotinib	171	45	298	0.589	0.003	0.051
MGH134	erlotinib	172	214	298	0.583	0	0.043
MGH134	erlotinib	173	309	300	0.947	0	0.046
MGH134	erlotinib	174	347	299	0.35	0	0.043
MGH134	erlotinib	175	94	301	0.512	0.001	0.049
MGH134	erlotinib	176	258	303	0.694	0	0.043
MGH134	erlotinib	177	29	305	0.602	0.001	0.052
MGH134	erlotinib	178	593	326	0.769	0	0.05
MGH134	erlotinib	179	122	312	0.625	0.001	0.048
MGH134	erlotinib	180	383	314	0.524	0.001	0.048
MGH134	erlotinib	181	481	316	0.813	0	0.043
MGH134	erlotinib	182	83	323	0.686	0.003	0.053
MGH134	erlotinib	183	689	323	0.479	0	0.046
MGH134	erlotinib	184	173	327	0.585	0.003	0.049
MGH134	erlotinib	185	270	329	0.502	0	0.045
MGH134	erlotinib	186	211	334	0.794	0	0.046
MGH134	erlotinib	187	440	336	0.495	0	0.047
MGH134	erlotinib	188	669	332	0.406	0.001	0.049
MGH134	erlotinib	189	522	334	0.543	0	0.044
MGH134	erlotinib	190	46	336	0.482	0.002	0.051
MGH134	erlotinib	191	18	339	0.43	0.001	0.052
MGH134	erlotinib	192	296	345	0.715	0.001	0.048
MGH134	erlotinib	193	367	337	0.703	0	0.047
MGH134	erlotinib	194	141	346	0.779	0	0.047
MGH134	erlotinib	195	164	343	0.623	0.001	0.049
[truncated: 3,388 more rows]
