# Supplementary material for: Inhibition of mutant EGFR in lung cancer cells triggers SOX2-FOXO6-dependent survival pathways
Source: eLife. 2015 Feb 16;4:e06132. doi: 10.7554/eLife.06132 (PMC4384750; doi:10.7554/eLife.06132)
Supplement: Figure 5—source data 1. — DOI: http://dx.doi.org/10.7554/eLife.06132.028 [file elife06132s010.txt]

cells	construct	slide-chamber	dox ug/ml	dox pretreat hr	erlotinib uM	erlotinib hr	Cell ID	Cell X Position	Cell Y Position	Nucleus dapi mcs Mean (Normalized Counts)	Nucleus sox2 af488 mcs Mean (Normalized Counts)	Nucleus autofl Mean (Normalized Counts)
HCC827	ty1-x2-sx2	1-1	0	0	0	24	1	150	17	0.412	0	0.102
HCC827	ty1-x2-sx2	1-1	0	0	0	24	2	154	28	0.369	0	0.079
HCC827	ty1-x2-sx2	1-1	0	0	0	24	3	33	113	0.509	0	0.063
HCC827	ty1-x2-sx2	1-1	0	0	0	24	4	485	128	1.547	0	0.191
HCC827	ty1-x2-sx2	1-1	0	0	0	24	5	489	152	1.56	0	0.186
HCC827	ty1-x2-sx2	1-1	0	0	0	24	6	495	165	1.452	0	0.137
HCC827	ty1-x2-sx2	1-1	0	0	0	24	7	69	126	0.373	0	0.067
HCC827	ty1-x2-sx2	1-1	0	0	0	24	8	90	129	0.282	0	0.02
HCC827	ty1-x2-sx2	1-1	0	0	0	24	9	37	143	0.359	0	0.071
HCC827	ty1-x2-sx2	1-1	0	0	0	24	10	116	142	0.346	0	0.016
HCC827	ty1-x2-sx2	1-1	0	0	0	24	11	109	154	0.441	0	0.02
HCC827	ty1-x2-sx2	1-1	0	0	0	24	12	124	163	0.403	0	0.055
HCC827	ty1-x2-sx2	1-1	0	0	0	24	13	81	154	0.421	0	0.06
HCC827	ty1-x2-sx2	1-1	0	0	0	24	14	60	156	0.24	0	0.03
HCC827	ty1-x2-sx2	1-1	0	0	0	24	15	39	169	0.608	0	0.049
HCC827	ty1-x2-sx2	1-1	0	0	0	24	16	67	176	0.533	0	0.049
HCC827	ty1-x2-sx2	1-1	0	0	0	24	17	494	201	1.286	0	0.037
HCC827	ty1-x2-sx2	1-1	0	0	0	24	18	508	212	1.361	0	0.167
HCC827	ty1-x2-sx2	1-1	0	0	0	24	19	495	215	0.931	0	0.023
HCC827	ty1-x2-sx2	1-1	0	0	0	24	20	473	209	1.019	0	0.073
HCC827	ty1-x2-sx2	1-1	0	0	0	24	21	459	211	0.392	0	0.008
HCC827	ty1-x2-sx2	1-1	0	0	0	24	22	473	223	1.086	0	0.033
HCC827	ty1-x2-sx2	1-1	0	0	0	24	23	501	230	1.099	0.046	0.227
HCC827	ty1-x2-sx2	1-1	0	0	0	24	24	506	242	0.882	0	0.041
HCC827	ty1-x2-sx2	1-1	0	0	0	24	25	522	231	1.149	0	0.087
HCC827	ty1-x2-sx2	1-1	0	0	0	24	26	534	245	0.995	0	0.022
HCC827	ty1-x2-sx2	1-1	0	0	0	24	27	470	243	1.029	0	0.001
HCC827	ty1-x2-sx2	1-1	0	0	0	24	28	487	243	1.021	0	0.047
HCC827	ty1-x2-sx2	1-1	0	0	0	24	29	557	249	0.904	0	0.086
HCC827	ty1-x2-sx2	1-1	0	0	0	24	30	578	257	0.696	0	0.056
HCC827	ty1-x2-sx2	1-1	0	0	0	24	31	515	257	1.007	0	0.108
HCC827	ty1-x2-sx2	1-1	0	0	0	24	32	592	259	0.626	0	0.098
HCC827	ty1-x2-sx2	1-1	0	0	0	24	33	495	262	0.678	0	0.033
HCC827	ty1-x2-sx2	1-1	0	0	0	24	34	546	264	0.658	0	0.049
HCC827	ty1-x2-sx2	1-1	0	0	0	24	35	468	265	0.392	0	0.006
HCC827	ty1-x2-sx2	1-1	0	0	0	24	36	532	268	0.89	0	0.011
HCC827	ty1-x2-sx2	1-1	0	0	0	24	37	507	277	0.61	0	0.041
HCC827	ty1-x2-sx2	1-1	0	0	0	24	38	604	276	1.181	0	0.092
HCC827	ty1-x2-sx2	1-1	0	0	0	24	39	520	276	0.74	0	0.042
HCC827	ty1-x2-sx2	1-1	0	0	0	24	40	568	279	0.649	0	0.016
HCC827	ty1-x2-sx2	1-1	0	0	0	24	41	553	286	0.814	0	0.012
HCC827	ty1-x2-sx2	1-1	0	0	0	24	42	550	303	0.78	0	0.019
HCC827	ty1-x2-sx2	1-1	0	0	0	24	43	535	290	0.776	0	0.008
HCC827	ty1-x2-sx2	1-1	0	0	0	24	44	595	292	1.077	0	0.053
HCC827	ty1-x2-sx2	1-1	0	0	0	24	45	607	296	1.035	0	0.062
HCC827	ty1-x2-sx2	1-1	0	0	0	24	46	579	299	1.093	0	0.127
HCC827	ty1-x2-sx2	1-1	0	0	0	24	47	589	307	0.99	0.009	0.144
HCC827	ty1-x2-sx2	1-1	0	0	0	24	48	566	308	0.788	0	0.031
HCC827	ty1-x2-sx2	1-1	0	0	0	24	49	515	301	0.71	0	0.097
HCC827	ty1-x2-sx2	1-1	0	0	0	24	50	533	312	0.64	0	0.032
HCC827	ty1-x2-sx2	1-1	0	0	0	24	51	573	324	0.785	0	0.161
HCC827	ty1-x2-sx2	1-1	0	0	0	24	52	580	337	0.939	0	0.049
HCC827	ty1-x2-sx2	1-1	0	0	0	24	53	557	325	0.785	0	0.083
HCC827	ty1-x2-sx2	1-1	0	0	0	24	54	541	327	0.985	0	0.08
HCC827	ty1-x2-sx2	1-1	0	0	0	24	55	528	334	0.581	0	0.059
HCC827	ty1-x2-sx2	1-1	0	0	0	24	56	554	343	0.837	0	0.044
HCC827	ty1-x2-sx2	1-1	0	0	0	24	57	544	352	0.459	0	0.012
HCC827	ty1-x2-sx2	1-1	0	0	0	24	58	559	364	0.603	0	0.022
HCC827	ty1-x2-sx2	1-1	0	0	0	24	59	188	467	0.407	0	0.028
HCC827	ty1-x2-sx2	1-1	0	0	0	24	60	146	470	0.821	0	0.082
HCC827	ty1-x2-sx2	1-1	0	0	0	24	61	127	475	0.791	0	0.048
HCC827	ty1-x2-sx2	1-1	0	0	0	24	62	164	469	0.584	0	0.137
HCC827	ty1-x2-sx2	1-1	0	0	0	24	63	226	476	0.461	0	0.039
HCC827	ty1-x2-sx2	1-1	0	0	0	24	64	209	490	0.53	0	0.023
HCC827	ty1-x2-sx2	1-1	0	0	0	24	65	210	508	0.691	0	0.184
HCC827	ty1-x2-sx2	1-1	0	0	0	24	66	160	491	0.874	0	0.001
HCC827	ty1-x2-sx2	1-1	0	0	0	24	67	241	505	0.847	0	0.179
HCC827	ty1-x2-sx2	1-1	0	0	0	24	68	119	499	0.859	0	0.03
HCC827	ty1-x2-sx2	1-1	0	0	0	24	69	177	501	0.815	0	0.048
HCC827	ty1-x2-sx2	1-1	0	0	0	24	70	259	500	0.91	0	0.003
HCC827	ty1-x2-sx2	1-1	0	0	0	24	71	286	500	0.237	0	0.016
HCC827	ty1-x2-sx2	1-1	0	0	0	24	72	152	512	0.623	0.002	0.182
HCC827	ty1-x2-sx2	1-1	0	0	0	24	73	271	512	0.934	0	0.006
HCC827	ty1-x2-sx2	1-1	0	0	0	24	74	119	514	0.94	0	0.018
HCC827	ty1-x2-sx2	1-1	0	0	0	24	75	107	515	0.943	0	0.14
HCC827	ty1-x2-sx2	1-1	0	0	0	24	76	176	515	0.523	0	0.084
HCC827	ty1-x2-sx2	1-1	0	0	0	24	1	234	233	0.41	0	0.055
HCC827	ty1-x2-sx2	1-1	0	0	0	24	2	223	245	0.406	0	0.061
HCC827	ty1-x2-sx2	1-1	0	0	0	24	3	258	245	0.738	0	0.013
HCC827	ty1-x2-sx2	1-1	0	0	0	24	4	244	258	0.803	0	0.061
HCC827	ty1-x2-sx2	1-1	0	0	0	24	5	263	268	0.764	0	0.029
HCC827	ty1-x2-sx2	1-1	0	0	0	24	6	204	276	0.739	0	0.102
HCC827	ty1-x2-sx2	1-1	0	0	0	24	7	182	277	0.706	0	0.011
HCC827	ty1-x2-sx2	1-1	0	0	0	24	8	229	278	0.735	0	0.019
HCC827	ty1-x2-sx2	1-1	0	0	0	24	9	246	283	0.698	0	0.039
HCC827	ty1-x2-sx2	1-1	0	0	0	24	10	259	291	0.851	0	0.013
HCC827	ty1-x2-sx2	1-1	0	0	0	24	11	170	298	0.418	0	0.072
HCC827	ty1-x2-sx2	1-1	0	0	0	24	12	226	299	0.647	0	0.034
HCC827	ty1-x2-sx2	1-1	0	0	0	24	13	213	312	0.539	0	0.021
HCC827	ty1-x2-sx2	1-1	0	0	0	24	14	246	305	0.817	0	0.013
HCC827	ty1-x2-sx2	1-1	0	0	0	24	15	183	311	0.683	0	0.046
HCC827	ty1-x2-sx2	1-1	0	0	0	24	16	244	327	0.578	0	0.022
HCC827	ty1-x2-sx2	1-1	0	0	0	24	1	247	39	0.565	0	0.064
HCC827	ty1-x2-sx2	1-1	0	0	0	24	2	275	53	0.963	0	0.024
HCC827	ty1-x2-sx2	1-1	0	0	0	24	3	233	52	1.291	0	0.053
HCC827	ty1-x2-sx2	1-1	0	0	0	24	4	257	61	1.346	0	0.045
HCC827	ty1-x2-sx2	1-1	0	0	0	24	5	252	74	1.507	0	0.045
HCC827	ty1-x2-sx2	1-1	0	0	0	24	6	262	94	1.07	0	0.012
HCC827	ty1-x2-sx2	1-1	0	0	0	24	7	233	85	1.245	0	0.019
HCC827	ty1-x2-sx2	1-1	0	0	0	24	8	233	97	1.022	0	0.003
HCC827	ty1-x2-sx2	1-1	0	0	0	24	9	206	69	0.733	0	0.077
HCC827	ty1-x2-sx2	1-1	0	0	0	24	10	226	69	1.374	0	0.039
HCC827	ty1-x2-sx2	1-1	0	0	0	24	11	273	77	1.418	0	0.007
HCC827	ty1-x2-sx2	1-1	0	0	0	24	12	214	92	0.575	0	0.049
HCC827	ty1-x2-sx2	1-1	0	0	0	24	13	243	113	0.863	0	0.013
HCC827	ty1-x2-sx2	1-1	0	0	0	24	14	114	288	0.59	0	0.129
HCC827	ty1-x2-sx2	1-1	0	0	0	24	15	134	297	0.647	0	0.044
HCC827	ty1-x2-sx2	1-1	0	0	0	24	16	155	300	0.527	0	0.061
HCC827	ty1-x2-sx2	1-1	0	0	0	24	17	158	316	0.576	0	0.057
HCC827	ty1-x2-sx2	1-1	0	0	0	24	18	112	312	0.875	0	0.032
HCC827	ty1-x2-sx2	1-1	0	0	0	24	19	143	322	0.688	0	0.104
HCC827	ty1-x2-sx2	1-1	0	0	0	24	20	133	325	0.687	0	0.111
HCC827	ty1-x2-sx2	1-1	0	0	0	24	21	169	331	0.753	0	0.016
HCC827	ty1-x2-sx2	1-1	0	0	0	24	22	120	338	0.867	0	0.042
HCC827	ty1-x2-sx2	1-1	0	0	0	24	23	150	339	0.776	0	0.052
HCC827	ty1-x2-sx2	1-1	0	0	0	24	24	148	351	0.914	0	0.009
HCC827	ty1-x2-sx2	1-1	0	0	0	24	25	131	345	0.709	0	0.059
HCC827	ty1-x2-sx2	1-1	0	0	0	24	26	131	360	0.88	0	0.032
HCC827	ty1-x2-sx2	1-1	0	0	0	24	27	155	366	0.929	0	0.003
HCC827	ty1-x2-sx2	1-1	0	0	0	24	28	173	352	0.582	0	0.012
HCC827	ty1-x2-sx2	1-1	0	0	0	24	29	634	368	1.176	0	0.005
HCC827	ty1-x2-sx2	1-1	0	0	0	24	30	625	390	0.925	0	0.006
HCC827	ty1-x2-sx2	1-1	0	0	0	24	31	641	383	0.891	0	0.033
HCC827	ty1-x2-sx2	1-1	0	0	0	24	32	635	404	0.876	0	0.021
HCC827	ty1-x2-sx2	1-1	0	0	0	24	33	671	364	0.69	0	0.05
HCC827	ty1-x2-sx2	1-1	0	0	0	24	34	658	372	0.74	0	0.064
HCC827	ty1-x2-sx2	1-1	0	0	0	24	35	172	373	0.52	0	0.028
HCC827	ty1-x2-sx2	1-1	0	0	0	24	36	168	386	0.484	0	0.023
HCC827	ty1-x2-sx2	1-1	0	0	0	24	37	141	383	0.658	0	0.012
HCC827	ty1-x2-sx2	1-1	0	0	0	24	38	682	384	1.19	0	0.013
HCC827	ty1-x2-sx2	1-1	0	0	0	24	39	660	396	1.141	0	0.077
HCC827	ty1-x2-sx2	1-1	0	0	0	24	40	673	413	0.738	0	0.036
HCC827	ty1-x2-sx2	1-1	0	0	0	24	41	651	417	0.992	0	0.063
HCC827	ty1-x2-sx2	1-1	0	0	0	24	42	642	428	0.669	0	0.052
HCC827	ty1-x2-sx2	1-1	0	0	0	24	43	667	433	0.278	0	0.02
HCC827	ty1-x2-sx2	1-1	0	0	0	24	44	309	516	0.215	0	0.015
HCC827	ty1-x2-sx2	1-1	0	0	0	24	1	427	9	0.508	0	0.042
HCC827	ty1-x2-sx2	1-1	0	0	0	24	2	435	19	0.536	0	0.052
HCC827	ty1-x2-sx2	1-1	0	0	0	24	3	435	30	0.533	0	0.038
HCC827	ty1-x2-sx2	1-1	0	0	0	24	4	454	10	0.433	0	0.038
HCC827	ty1-x2-sx2	1-1	0	0	0	24	5	479	8	0.389	0	0.043
HCC827	ty1-x2-sx2	1-1	0	0	0	24	6	520	6	0.464	0	0.031
HCC827	ty1-x2-sx2	1-1	0	0	0	24	7	580	4	0.342	0	0.049
HCC827	ty1-x2-sx2	1-1	0	0	0	24	8	564	11	0.403	0	0.055
HCC827	ty1-x2-sx2	1-1	0	0	0	24	9	600	17	0.249	0	0.031
HCC827	ty1-x2-sx2	1-1	0	0	0	24	10	491	29	0.633	0	0.017
HCC827	ty1-x2-sx2	1-1	0	0	0	24	11	537	30	0.467	0	0.029
HCC827	ty1-x2-sx2	1-1	0	0	0	24	12	541	45	0.503	0	0.029
HCC827	ty1-x2-sx2	1-1	0	0	0	24	13	602	32	0.277	0	0.031
HCC827	ty1-x2-sx2	1-1	0	0	0	24	14	447	34	0.65	0	0.013
HCC827	ty1-x2-sx2	1-1	0	0	0	24	15	570	37	0.88	0	0.084
HCC827	ty1-x2-sx2	1-1	0	0	0	24	16	627	41	0.608	0	0.074
HCC827	ty1-x2-sx2	1-1	0	0	0	24	17	627	57	0.628	0	0.073
HCC827	ty1-x2-sx2	1-1	0	0	0	24	18	645	66	0.475	0	0.101
HCC827	ty1-x2-sx2	1-1	0	0	0	24	19	459	51	0.492	0	0.077
HCC827	ty1-x2-sx2	1-1	0	0	0	24	20	597	60	0.79	0	0.032
HCC827	ty1-x2-sx2	1-1	0	0	0	24	21	563	68	0.297	0	0.017
HCC827	ty1-x2-sx2	1-1	0	0	0	24	22	607	86	0.217	0	0.026
HCC827	ty1-x2-sx2	1-1	0	0	0	24	23	581	98	0.326	0	0.021
HCC827	ty1-x2-sx2	1-1	0	0	0	24	24	623	116	0.716	0	0.099
HCC827	ty1-x2-sx2	1-1	0	0	0	24	25	637	115	0.905	0	0.176
HCC827	ty1-x2-sx2	1-1	0	0	0	24	26	598	116	0.714	0	0.024
HCC827	ty1-x2-sx2	1-1	0	0	0	24	27	610	134	0.787	0	0.022
HCC827	ty1-x2-sx2	1-1	0	0	0	24	28	690	258	0.438	0	0.025
HCC827	ty1-x2-sx2	1-1	0	0	0	24	29	107	320	1.194	0	0.023
HCC827	ty1-x2-sx2	1-1	0	0	0	24	30	127	334	0.84	0	0.061
HCC827	ty1-x2-sx2	1-1	0	0	0	24	31	485	341	0.721	0	0.021
HCC827	ty1-x2-sx2	1-1	0	0	0	24	32	513	338	0.448	0	0.012
HCC827	ty1-x2-sx2	1-1	0	0	0	24	33	534	345	0.47	0	0.016
HCC827	ty1-x2-sx2	1-1	0	0	0	24	34	534	360	0.628	0	0.023
HCC827	ty1-x2-sx2	1-1	0	0	0	24	35	456	345	0.205	0	0.015
HCC827	ty1-x2-sx2	1-1	0	0	0	24	36	474	360	0.505	0	0.088
HCC827	ty1-x2-sx2	1-1	0	0	0	24	37	499	361	0.552	0	0.013
HCC827	ty1-x2-sx2	1-1	0	0	0	24	38	489	366	0.585	0	0.132
HCC827	ty1-x2-sx2	1-1	0	0	0	24	39	511	368	0.914	0	0.001
HCC827	ty1-x2-sx2	1-1	0	0	0	24	40	443	362	0.893	0	0.008
HCC827	ty1-x2-sx2	1-1	0	0	0	24	41	422	365	0.708	0	0.001
HCC827	ty1-x2-sx2	1-1	0	0	0	24	42	407	375	0.715	0	0.003
HCC827	ty1-x2-sx2	1-1	0	0	0	24	43	472	375	0.706	0	0.102
HCC827	ty1-x2-sx2	1-1	0	0	0	24	44	457	376	0.935	0	0.01
HCC827	ty1-x2-sx2	1-1	0	0	0	24	45	371	380	0.851	0	0.002
HCC827	ty1-x2-sx2	1-1	0	0	0	24	46	525	381	0.6	0	0.012
HCC827	ty1-x2-sx2	1-1	0	0	0	24	47	525	395	0.579	0	0.01
HCC827	ty1-x2-sx2	1-1	0	0	0	24	48	547	383	0.494	0	0.021
HCC827	ty1-x2-sx2	1-1	0	0	0	24	49	440	385	1.099	0	0
HCC827	ty1-x2-sx2	1-1	0	0	0	24	50	494	387	0.729	0	0.004
HCC827	ty1-x2-sx2	1-1	0	0	0	24	51	568	386	0.348	0	0.03
HCC827	ty1-x2-sx2	1-1	0	0	0	24	52	578	395	0.316	0	0.039
HCC827	ty1-x2-sx2	1-1	0	0	0	24	53	418	391	0.562	0.014	0.312
HCC827	ty1-x2-sx2	1-1	0	0	0	24	54	356	395	0.588	0	0.001
HCC827	ty1-x2-sx2	1-1	0	0	0	24	55	475	392	0.991	0	0
HCC827	ty1-x2-sx2	1-1	0	0	0	24	56	339	398	0.466	0	0.045
HCC827	ty1-x2-sx2	1-1	0	0	0	24	57	323	406	0.51	0	0.03
HCC827	ty1-x2-sx2	1-1	0	0	0	24	58	456	400	0.958	0	0
HCC827	ty1-x2-sx2	1-1	0	0	0	24	59	385	398	0.476	0	0.006
HCC827	ty1-x2-sx2	1-1	0	0	0	24	60	377	402	0.475	0	0.006
HCC827	ty1-x2-sx2	1-1	0	0	0	24	61	434	407	0.813	0.001	0.254
HCC827	ty1-x2-sx2	1-1	0	0	0	24	62	422	420	0.515	0.021	0.283
HCC827	ty1-x2-sx2	1-1	0	0	0	24	63	542	404	0.602	0	0.024
HCC827	ty1-x2-sx2	1-1	0	0	0	24	64	559	412	0.603	0	0.012
HCC827	ty1-x2-sx2	1-1	0	0	0	24	65	491	408	0.947	0	0.107
HCC827	ty1-x2-sx2	1-1	0	0	0	24	66	476	411	0.873	0	0.04
HCC827	ty1-x2-sx2	1-1	0	0	0	24	67	513	413	0.703	0	0.006
HCC827	ty1-x2-sx2	1-1	0	0	0	24	68	391	413	0.765	0	0
HCC827	ty1-x2-sx2	1-1	0	0	0	24	69	360	415	0.348	0	0.009
HCC827	ty1-x2-sx2	1-1	0	0	0	24	70	531	420	0.527	0	0.005
HCC827	ty1-x2-sx2	1-1	0	0	0	24	71	579	423	0.819	0	0.002
HCC827	ty1-x2-sx2	1-1	0	0	0	24	72	292	425	1.108	0	0.025
HCC827	ty1-x2-sx2	1-1	0	0	0	24	73	547	426	0.684	0	0.004
HCC827	ty1-x2-sx2	1-1	0	0	0	24	74	452	432	0.723	0.001	0.246
HCC827	ty1-x2-sx2	1-1	0	0	0	24	75	506	433	0.607	0	0.005
HCC827	ty1-x2-sx2	1-1	0	0	0	24	76	503	441	0.544	0	0.004
HCC827	ty1-x2-sx2	1-1	0	0	0	24	77	307	435	0.457	0	0.015
HCC827	ty1-x2-sx2	1-1	0	0	0	24	78	332	437	0.418	0	0.053
HCC827	ty1-x2-sx2	1-1	0	0	0	24	79	392	437	0.379	0	0.013
HCC827	ty1-x2-sx2	1-1	0	0	0	24	80	355	443	0.396	0	0.016
HCC827	ty1-x2-sx2	1-1	0	0	0	24	81	553	441	0.821	0	0.003
HCC827	ty1-x2-sx2	1-1	0	0	0	24	82	587	442	0.76	0	0.008
HCC827	ty1-x2-sx2	1-1	0	0	0	24	83	591	455	0.509	0	0.045
HCC827	ty1-x2-sx2	1-1	0	0	0	24	84	518	443	0.599	0	0.002
HCC827	ty1-x2-sx2	1-1	0	0	0	24	85	507	459	0.521	0	0.004
HCC827	ty1-x2-sx2	1-1	0	0	0	24	86	507	479	0.655	0	0.009
HCC827	ty1-x2-sx2	1-1	0	0	0	24	87	436	449	0.692	0	0.02
HCC827	ty1-x2-sx2	1-1	0	0	0	24	88	291	451	0.665	0	0.004
HCC827	ty1-x2-sx2	1-1	0	0	0	24	89	414	449	0.477	0	0.003
HCC827	ty1-x2-sx2	1-1	0	0	0	24	90	484	448	0.579	0	0.02
HCC827	ty1-x2-sx2	1-1	0	0	0	24	91	461	454	0.512	0.008	0.224
HCC827	ty1-x2-sx2	1-1	0	0	0	24	92	479	461	0.562	0	0.044
HCC827	ty1-x2-sx2	1-1	0	0	0	24	93	466	466	0.599	0.016	0.276
HCC827	ty1-x2-sx2	1-1	0	0	0	24	94	468	479	0.601	0	0.009
HCC827	ty1-x2-sx2	1-1	0	0	0	24	95	269	454	0.868	0	0.002
HCC827	ty1-x2-sx2	1-1	0	0	0	24	96	327	456	0.6	0	0.004
HCC827	ty1-x2-sx2	1-1	0	0	0	24	97	238	458	0.9	0	0.016
HCC827	ty1-x2-sx2	1-1	0	0	0	24	98	564	460	0.647	0	0.005
HCC827	ty1-x2-sx2	1-1	0	0	0	24	99	393	462	0.625	0	0.005
HCC827	ty1-x2-sx2	1-1	0	0	0	24	100	523	463	0.506	0	0.03
HCC827	ty1-x2-sx2	1-1	0	0	0	24	101	439	471	0.556	0	0.014
HCC827	ty1-x2-sx2	1-1	0	0	0	24	102	369	479	0.517	0	0.014
HCC827	ty1-x2-sx2	1-1	0	0	0	24	103	418	479	0.266	0	0.01
HCC827	ty1-x2-sx2	1-1	0	0	0	24	104	227	480	0.592	0	0.017
HCC827	ty1-x2-sx2	1-1	0	0	0	24	105	300	478	0.687	0	0.005
HCC827	ty1-x2-sx2	1-1	0	0	0	24	106	339	479	0.421	0	0.018
HCC827	ty1-x2-sx2	1-1	0	0	0	24	107	441	489	0.492	0	0.01
HCC827	ty1-x2-sx2	1-1	0	0	0	24	108	287	491	0.677	0	0.081
HCC827	ty1-x2-sx2	1-1	0	0	0	24	109	333	500	0.646	0	0.017
HCC827	ty1-x2-sx2	1-1	0	0	0	24	110	406	503	0.484	0	0.011
HCC827	ty1-x2-sx2	1-1	0	0	0	24	111	257	508	0.687	0	0.032
HCC827	ty1-x2-sx2	1-1	0	0	0	24	112	372	512	0.423	0	0.015
HCC827	ty1-x2-sx2	1-1	0	0	0	24	113	287	514	0.733	0	0.044
HCC827	ty1-x2-sx2	1-1	0	0	0	24	114	315	515	0.557	0	0.039
HCC827	ty1-x2-sx2	1-1	0	0	0	24	1	312	23	0.908	0	0.099
HCC827	ty1-x2-sx2	1-1	0	0	0	24	2	314	38	0.756	0	0.104
HCC827	ty1-x2-sx2	1-1	0	0	0	24	3	689	56	0.429	0	0.051
HCC827	ty1-x2-sx2	1-1	0	0	0	24	4	510	129	0.408	0	0.033
HCC827	ty1-x2-sx2	1-1	0	0	0	24	5	531	134	0.428	0	0.03
HCC827	ty1-x2-sx2	1-1	0	0	0	24	6	522	142	0.45	0	0.034
HCC827	ty1-x2-sx2	1-1	0	0	0	24	7	480	130	0.217	0	0.025
HCC827	ty1-x2-sx2	1-1	0	0	0	24	8	498	150	0.582	0	0.056
HCC827	ty1-x2-sx2	1-1	0	0	0	24	9	466	151	0.746	0	0.133
HCC827	ty1-x2-sx2	1-1	0	0	0	24	10	483	161	0.846	0	0.047
HCC827	ty1-x2-sx2	1-1	0	0	0	24	11	539	153	0.512	0	0.045
HCC827	ty1-x2-sx2	1-1	0	0	0	24	12	444	159	0.68	0	0.131
HCC827	ty1-x2-sx2	1-1	0	0	0	24	13	520	174	0.499	0	0.017
HCC827	ty1-x2-sx2	1-1	0	0	0	24	14	519	189	0.476	0	0.063
HCC827	ty1-x2-sx2	1-1	0	0	0	24	15	541	172	0.502	0	0.045
HCC827	ty1-x2-sx2	1-1	0	0	0	24	16	533	183	0.415	0	0.019
HCC827	ty1-x2-sx2	1-1	0	0	0	24	17	415	174	0.246	0	0.013
HCC827	ty1-x2-sx2	1-1	0	0	0	24	18	413	187	0.261	0	0.014
HCC827	ty1-x2-sx2	1-1	0	0	0	24	19	435	180	0.624	0	0.029
HCC827	ty1-x2-sx2	1-1	0	0	0	24	20	460	179	0.669	0	0.07
HCC827	ty1-x2-sx2	1-1	0	0	0	24	21	497	177	0.41	0	0.036
HCC827	ty1-x2-sx2	1-1	0	0	0	24	22	130	186	0.195	0	0.024
HCC827	ty1-x2-sx2	1-1	0	0	0	24	23	488	195	0.462	0	0.118
HCC827	ty1-x2-sx2	1-1	0	0	0	24	24	141	204	0.507	0	0.06
HCC827	ty1-x2-sx2	1-1	0	0	0	24	25	143	216	0.476	0	0.07
HCC827	ty1-x2-sx2	1-1	0	0	0	24	26	397	207	0.687	0	0.073
HCC827	ty1-x2-sx2	1-1	0	0	0	24	27	389	224	0.609	0	0.008
HCC827	ty1-x2-sx2	1-1	0	0	0	24	28	416	207	0.499	0	0.012
HCC827	ty1-x2-sx2	1-1	0	0	0	24	29	446	210	0.39	0	0.027
HCC827	ty1-x2-sx2	1-1	0	0	0	24	30	461	219	0.516	0	0.102
HCC827	ty1-x2-sx2	1-1	0	0	0	24	31	423	224	0.404	0	0.068
HCC827	ty1-x2-sx2	1-1	0	0	0	24	32	523	229	0.821	0	0.001
HCC827	ty1-x2-sx2	1-1	0	0	0	24	33	490	234	0.716	0	0.001
HCC827	ty1-x2-sx2	1-1	0	0	0	24	34	149	232	0.296	0	0.028
HCC827	ty1-x2-sx2	1-1	0	0	0	24	35	155	243	0.257	0	0.021
HCC827	ty1-x2-sx2	1-1	0	0	0	24	36	365	235	0.466	0	0.009
HCC827	ty1-x2-sx2	1-1	0	0	0	24	37	369	249	0.545	0	0.05
HCC827	ty1-x2-sx2	1-1	0	0	0	24	38	388	240	0.425	0	0.063
HCC827	ty1-x2-sx2	1-1	0	0	0	24	39	457	249	0.437	0	0.028
HCC827	ty1-x2-sx2	1-1	0	0	0	24	40	425	248	0.386	0	0.021
HCC827	ty1-x2-sx2	1-1	0	0	0	24	41	345	256	0.635	0	0.025
HCC827	ty1-x2-sx2	1-1	0	0	0	24	42	351	271	0.563	0	0.058
HCC827	ty1-x2-sx2	1-1	0	0	0	24	43	481	258	0.415	0	0.033
HCC827	ty1-x2-sx2	1-1	0	0	0	24	44	519	263	0.616	0	0.022
HCC827	ty1-x2-sx2	1-1	0	0	0	24	45	379	262	0.933	0	0.011
HCC827	ty1-x2-sx2	1-1	0	0	0	24	46	318	266	0.183	0	0.019
HCC827	ty1-x2-sx2	1-1	0	0	0	24	47	402	269	0.451	0	0.016
HCC827	ty1-x2-sx2	1-1	0	0	0	24	48	421	268	0.519	0	0.01
HCC827	ty1-x2-sx2	1-1	0	0	0	24	49	369	272	0.928	0	0.011
HCC827	ty1-x2-sx2	1-1	0	0	0	24	50	498	272	0.464	0	0.045
HCC827	ty1-x2-sx2	1-1	0	0	0	24	51	474	279	0.44	0	0.014
HCC827	ty1-x2-sx2	1-1	0	0	0	24	52	430	284	0.387	0	0.021
HCC827	ty1-x2-sx2	1-1	0	0	0	24	53	385	288	0.575	0	0.008
HCC827	ty1-x2-sx2	1-1	0	0	0	24	54	493	286	0.742	0	0.002
HCC827	ty1-x2-sx2	1-1	0	0	0	24	55	328	293	0.542	0	0.014
HCC827	ty1-x2-sx2	1-1	0	0	0	24	56	513	291	0.664	0	0.049
HCC827	ty1-x2-sx2	1-1	0	0	0	24	57	404	301	0.54	0	0.007
HCC827	ty1-x2-sx2	1-1	0	0	0	24	58	466	302	0.688	0	0.016
HCC827	ty1-x2-sx2	1-1	0	0	0	24	59	449	303	0.661	0	0.013
HCC827	ty1-x2-sx2	1-1	0	0	0	24	60	497	303	0.487	0	0.021
HCC827	ty1-x2-sx2	1-1	0	0	0	24	61	423	309	0.333	0	0.011
HCC827	ty1-x2-sx2	1-1	0	0	0	24	62	484	305	0.314	0	0.021
HCC827	ty1-x2-sx2	1-1	0	0	0	24	63	205	309	0.421	0	0.078
HCC827	ty1-x2-sx2	1-1	0	0	0	24	64	221	314	0.226	0	0.014
HCC827	ty1-x2-sx2	1-1	0	0	0	24	65	349	312	0.641	0	0.008
HCC827	ty1-x2-sx2	1-1	0	0	0	24	66	372	318	0.373	0	0.035
HCC827	ty1-x2-sx2	1-1	0	0	0	24	67	327	322	0.445	0	0.045
HCC827	ty1-x2-sx2	1-1	0	0	0	24	68	314	328	0.405	0	0.05
HCC827	ty1-x2-sx2	1-1	0	0	0	24	69	303	321	0.321	0	0.04
HCC827	ty1-x2-sx2	1-1	0	0	0	24	70	409	330	0.437	0	0.034
HCC827	ty1-x2-sx2	1-1	0	0	0	24	71	391	330	0.544	0	0.014
HCC827	ty1-x2-sx2	1-1	0	0	0	24	72	380	339	0.47	0	0.037
HCC827	ty1-x2-sx2	1-1	0	0	0	24	73	353	338	0.473	0	0.031
HCC827	ty1-x2-sx2	1-1	0	0	0	24	74	329	342	0.241	0	0.011
HCC827	ty1-x2-sx2	1-1	0	0	0	24	75	243	350	0.245	0	0.011
HCC827	ty1-x2-sx2	1-1	0	0	0	24	76	215	359	0.496	0	0.055
HCC827	ty1-x2-sx2	1-1	0	0	0	24	77	91	433	0.42	0	0.067
HCC827	ty1-x2-sx2	1-1	0	0	0	24	78	336	453	0.263	0	0.019
HCC827	ty1-x2-sx2	1-1	0	0	0	24	79	90	459	0.181	0	0.025
HCC827	ty1-x2-sx2	1-1	0	0	0	24	80	94	473	0.197	0	0.02
HCC827	ty1-x2-sx2	1-1	0	0	0	24	81	322	465	0.635	0	0.062
HCC827	ty1-x2-sx2	1-1	0	0	0	24	82	301	480	0.574	0	0.058
HCC827	ty1-x2-sx2	1-1	0	0	0	24	83	96	502	0.478	0	0.059
HCC827	ty1-x2-sx2	1-1	0	0	0	24	1	441	7	0.328	0	0.033
HCC827	ty1-x2-sx2	1-1	0	0	0	24	2	537	5	0.45	0	0.056
HCC827	ty1-x2-sx2	1-1	0	0	0	24	3	526	20	0.643	0	0.043
HCC827	ty1-x2-sx2	1-1	0	0	0	24	4	532	35	0.678	0	0.04
HCC827	ty1-x2-sx2	1-1	0	0	0	24	5	517	59	0.857	0	0.026
HCC827	ty1-x2-sx2	1-1	0	0	0	24	6	535	73	0.551	0	0.052
HCC827	ty1-x2-sx2	1-1	0	0	0	24	7	524	79	0.735	0	0.038
HCC827	ty1-x2-sx2	1-1	0	0	0	24	8	597	6	0.524	0	0.024
HCC827	ty1-x2-sx2	1-1	0	0	0	24	9	658	9	0.356	0	0.044
HCC827	ty1-x2-sx2	1-1	0	0	0	24	10	654	23	0.316	0	0.027
HCC827	ty1-x2-sx2	1-1	0	0	0	24	11	457	11	0.706	0	0.01
HCC827	ty1-x2-sx2	1-1	0	0	0	24	12	598	22	0.658	0	0.015
HCC827	ty1-x2-sx2	1-1	0	0	0	24	13	630	28	0.471	0	0.016
HCC827	ty1-x2-sx2	1-1	0	0	0	24	14	596	41	0.627	0	0.02
HCC827	ty1-x2-sx2	1-1	0	0	0	24	15	620	46	0.433	0	0.024
HCC827	ty1-x2-sx2	1-1	0	0	0	24	16	639	50	0.329	0	0.047
HCC827	ty1-x2-sx2	1-1	0	0	0	24	17	441	49	0.42	0	0.038
HCC827	ty1-x2-sx2	1-1	0	0	0	24	18	493	55	0.426	0	0.057
HCC827	ty1-x2-sx2	1-1	0	0	0	24	19	500	63	0.603	0	0.044
HCC827	ty1-x2-sx2	1-1	0	0	0	24	20	571	56	0.342	0	0.081
HCC827	ty1-x2-sx2	1-1	0	0	0	24	21	564	74	0.349	0	0.08
HCC827	ty1-x2-sx2	1-1	0	0	0	24	22	659	65	0.649	0	0.052
HCC827	ty1-x2-sx2	1-1	0	0	0	24	23	592	69	0.815	0	0.058
HCC827	ty1-x2-sx2	1-1	0	0	0	24	24	447	74	0.365	0	0.01
HCC827	ty1-x2-sx2	1-1	0	0	0	24	25	437	82	0.335	0	0.009
HCC827	ty1-x2-sx2	1-1	0	0	0	24	26	458	80	0.561	0	0.009
HCC827	ty1-x2-sx2	1-1	0	0	0	24	27	442	93	0.386	0	0.013
HCC827	ty1-x2-sx2	1-1	0	0	0	24	28	605	80	0.561	0	0.038
HCC827	ty1-x2-sx2	1-1	0	0	0	24	29	494	80	0.946	0	0.003
HCC827	ty1-x2-sx2	1-1	0	0	0	24	30	580	89	0.638	0	0.022
HCC827	ty1-x2-sx2	1-1	0	0	0	24	31	480	94	0.598	0	0.027
HCC827	ty1-x2-sx2	1-1	0	0	0	24	32	460	98	0.634	0	0.036
HCC827	ty1-x2-sx2	1-1	0	0	0	24	33	473	107	0.81	0	0.011
HCC827	ty1-x2-sx2	1-1	0	0	0	24	34	511	100	0.475	0	0.023
HCC827	ty1-x2-sx2	1-1	0	0	0	24	35	587	110	0.498	0	0.039
HCC827	ty1-x2-sx2	1-1	0	0	0	24	36	413	112	0.679	0	0.008
HCC827	ty1-x2-sx2	1-1	0	0	0	24	37	433	114	0.616	0	0.009
HCC827	ty1-x2-sx2	1-1	0	0	0	24	38	503	115	0.579	0	0.013
HCC827	ty1-x2-sx2	1-1	0	0	0	24	39	619	123	0.503	0	0.025
HCC827	ty1-x2-sx2	1-1	0	0	0	24	40	455	121	0.822	0	0.248
HCC827	ty1-x2-sx2	1-1	0	0	0	24	41	543	124	0.691	0	0.2
HCC827	ty1-x2-sx2	1-1	0	0	0	24	42	639	126	0.481	0	0.06
HCC827	ty1-x2-sx2	1-1	0	0	0	24	43	664	122	0.8	0	0.004
HCC827	ty1-x2-sx2	1-1	0	0	0	24	44	480	127	0.729	0	0.01
HCC827	ty1-x2-sx2	1-1	0	0	0	24	45	604	129	0.457	0	0.03
HCC827	ty1-x2-sx2	1-1	0	0	0	24	46	524	130	0.563	0	0.031
HCC827	ty1-x2-sx2	1-1	0	0	0	24	47	509	131	0.583	0	0.046
HCC827	ty1-x2-sx2	1-1	0	0	0	24	48	560	130	0.776	0	0.061
HCC827	ty1-x2-sx2	1-1	0	0	0	24	49	432	138	0.314	0	0.013
HCC827	ty1-x2-sx2	1-1	0	0	0	24	50	402	139	0.356	0	0.008
HCC827	ty1-x2-sx2	1-1	0	0	0	24	51	417	150	0.57	0	0.015
HCC827	ty1-x2-sx2	1-1	0	0	0	24	52	449	148	0.722	0	0.232
HCC827	ty1-x2-sx2	1-1	0	0	0	24	53	457	159	0.617	0.003	0.281
HCC827	ty1-x2-sx2	1-1	0	0	0	24	54	514	151	0.688	0.013	0.288
HCC827	ty1-x2-sx2	1-1	0	0	0	24	55	570	155	0.8	0	0
HCC827	ty1-x2-sx2	1-1	0	0	0	24	56	498	154	0.532	0	0.018
HCC827	ty1-x2-sx2	1-1	0	0	0	24	57	484	154	0.365	0	0.016
HCC827	ty1-x2-sx2	1-1	0	0	0	24	58	546	166	0.635	0	0.043
HCC827	ty1-x2-sx2	1-1	0	0	0	24	59	626	166	0.428	0	0.121
HCC827	ty1-x2-sx2	1-1	0	0	0	24	60	654	167	1.002	0	0.004
HCC827	ty1-x2-sx2	1-1	0	0	0	24	61	583	168	0.585	0	0.02
HCC827	ty1-x2-sx2	1-1	0	0	0	24	62	575	175	0.641	0	0.013
HCC827	ty1-x2-sx2	1-1	0	0	0	24	63	396	169	0.643	0	0.038
HCC827	ty1-x2-sx2	1-1	0	0	0	24	64	387	176	0.576	0	0.038
HCC827	ty1-x2-sx2	1-1	0	0	0	24	65	481	167	0.24	0	0.022
HCC827	ty1-x2-sx2	1-1	0	0	0	24	66	503	181	0.512	0	0.022
HCC827	ty1-x2-sx2	1-1	0	0	0	24	67	432	174	0.195	0	0.019
HCC827	ty1-x2-sx2	1-1	0	0	0	24	68	412	178	0.332	0	0.013
HCC827	ty1-x2-sx2	1-1	0	0	0	24	69	612	188	0.351	0	0.019
HCC827	ty1-x2-sx2	1-1	0	0	0	24	70	601	206	0.67	0	0.011
HCC827	ty1-x2-sx2	1-1	0	0	0	24	71	545	194	0.512	0	0.039
HCC827	ty1-x2-sx2	1-1	0	0	0	24	72	656	189	0.859	0	0.087
HCC827	ty1-x2-sx2	1-1	0	0	0	24	73	627	212	0.621	0	0.02
HCC827	ty1-x2-sx2	1-1	0	0	0	24	74	517	212	0.61	0	0.01
HCC827	ty1-x2-sx2	1-1	0	0	0	24	75	575	214	0.68	0	0.006
HCC827	ty1-x2-sx2	1-1	0	0	0	24	76	551	221	0.515	0	0.038
HCC827	ty1-x2-sx2	1-1	0	0	0	24	77	499	225	0.687	0	0.019
HCC827	ty1-x2-sx2	1-1	0	0	0	24	78	643	229	0.736	0	0.031
HCC827	ty1-x2-sx2	1-1	0	0	0	24	79	609	231	0.748	0	0.034
HCC827	ty1-x2-sx2	1-1	0	0	0	24	80	534	234	0.605	0	0.031
HCC827	ty1-x2-sx2	1-1	0	0	0	24	81	444	235	0.166	0	0.019
HCC827	ty1-x2-sx2	1-1	0	0	0	24	82	574	236	0.583	0	0.017
HCC827	ty1-x2-sx2	1-1	0	0	0	24	83	22	239	0.643	0	0.028
HCC827	ty1-x2-sx2	1-1	0	0	0	24	84	37	253	0.794	0	0.01
HCC827	ty1-x2-sx2	1-1	0	0	0	24	85	596	243	0.856	0	0
HCC827	ty1-x2-sx2	1-1	0	0	0	24	86	481	248	0.43	0	0.036
HCC827	ty1-x2-sx2	1-1	0	0	0	24	87	493	254	0.47	0	0.045
HCC827	ty1-x2-sx2	1-1	0	0	0	24	88	7	252	0.635	0	0.017
HCC827	ty1-x2-sx2	1-1	0	0	0	24	89	554	246	0.673	0	0.003
HCC827	ty1-x2-sx2	1-1	0	0	0	24	90	565	255	0.67	0	0.023
HCC827	ty1-x2-sx2	1-1	0	0	0	24	91	524	250	0.746	0	0.003
HCC827	ty1-x2-sx2	1-1	0	0	0	24	92	620	255	0.661	0	0.035
HCC827	ty1-x2-sx2	1-1	0	0	0	24	93	542	264	0.494	0	0.071
HCC827	ty1-x2-sx2	1-1	0	0	0	24	94	544	277	0.349	0	0.054
HCC827	ty1-x2-sx2	1-1	0	0	0	24	95	60	267	0.793	0	0.027
HCC827	ty1-x2-sx2	1-1	0	0	0	24	96	605	274	0.681	0	0.049
HCC827	ty1-x2-sx2	1-1	0	0	0	24	97	573	279	0.74	0	0.019
HCC827	ty1-x2-sx2	1-1	0	0	0	24	98	591	280	0.729	0	0.02
HCC827	ty1-x2-sx2	1-1	0	0	0	24	99	42	277	0.871	0	0.05
HCC827	ty1-x2-sx2	1-1	0	0	0	24	100	9	280	0.437	0	0.046
HCC827	ty1-x2-sx2	1-1	0	0	0	24	101	112	285	0.729	0	0.153
HCC827	ty1-x2-sx2	1-1	0	0	0	24	102	39	293	0.518	0	0.034
HCC827	ty1-x2-sx2	1-1	0	0	0	24	103	5	297	0.431	0	0.066
HCC827	ty1-x2-sx2	1-1	0	0	0	24	104	7	310	0.311	0	0.036
HCC827	ty1-x2-sx2	1-1	0	0	0	24	105	94	302	0.589	0.001	0.162
HCC827	ty1-x2-sx2	1-1	0	0	0	24	106	107	311	0.934	0.001	0.195
HCC827	ty1-x2-sx2	1-1	0	0	0	24	107	32	320	0.546	0	0.054
HCC827	ty1-x2-sx2	1-1	0	0	0	24	108	75	327	0.622	0	0.033
HCC827	ty1-x2-sx2	1-1	0	0	0	24	109	7	332	0.574	0	0.031
HCC827	ty1-x2-sx2	1-1	0	0	0	24	110	20	342	1.034	0	0.008
HCC827	ty1-x2-sx2	1-1	0	0	0	24	111	93	350	1.261	0.22	0.225
HCC827	ty1-x2-sx2	1-1	0	0	0	24	112	73	352	0.912	0	0.092
HCC827	ty1-x2-sx2	1-1	0	0	0	24	113	69	368	1.183	0	0.089
HCC827	ty1-x2-sx2	1-1	0	0	0	24	114	65	384	0.789	0	0.13
HCC827	ty1-x2-sx2	1-1	0	0	0	24	115	7	352	0.989	0	0.006
HCC827	ty1-x2-sx2	1-1	0	0	0	24	116	51	361	0.735	0	0.029
HCC827	ty1-x2-sx2	1-1	0	0	0	24	117	82	381	0.891	0.011	0.261
HCC827	ty1-x2-sx2	1-1	0	0	0	24	118	82	396	0.738	0.024	0.235
HCC827	ty1-x2-sx2	1-1	0	0	0	24	119	57	405	0.4	0	0.058
HCC827	ty1-x2-sx2	1-1	0	0	0	24	120	79	426	0.897	0.039	0.227
HCC827	ty1-x2-sx2	1-1	0	0	0	24	121	63	431	0.752	0	0.196
HCC827	ty1-x2-sx2	1-1	0	0	0	24	122	574	438	0.577	0	0.019
HCC827	ty1-x2-sx2	1-1	0	0	0	24	123	79	448	0.555	0	0.054
HCC827	ty1-x2-sx2	1-1	0	0	0	24	124	103	460	0.456	0	0.076
HCC827	ty1-x2-sx2	1-1	0	0	0	24	125	121	470	0.439	0	0.088
HCC827	ty1-x2-sx2	1-1	0	0	0	24	1	315	12	0.749	0	0.043
HCC827	ty1-x2-sx2	1-1	0	0	0	24	2	323	32	0.666	0	0.052
HCC827	ty1-x2-sx2	1-1	0	0	0	24	3	557	8	0.63	0	0.054
HCC827	ty1-x2-sx2	1-1	0	0	0	24	4	573	14	0.623	0	0.078
HCC827	ty1-x2-sx2	1-1	0	0	0	24	5	351	14	0.668	0	0.027
HCC827	ty1-x2-sx2	1-1	0	0	0	24	6	249	15	0.461	0	0.086
HCC827	ty1-x2-sx2	1-1	0	0	0	24	7	230	27	0.547	0	0.083
HCC827	ty1-x2-sx2	1-1	0	0	0	24	8	302	20	0.549	0	0.104
HCC827	ty1-x2-sx2	1-1	0	0	0	24	9	282	32	0.476	0	0.18
HCC827	ty1-x2-sx2	1-1	0	0	0	24	10	553	35	0.567	0	0.057
HCC827	ty1-x2-sx2	1-1	0	0	0	24	11	543	39	0.657	0	0.028
HCC827	ty1-x2-sx2	1-1	0	0	0	24	12	557	52	0.526	0	0.068
HCC827	ty1-x2-sx2	1-1	0	0	0	24	13	253	36	0.695	0	0.087
HCC827	ty1-x2-sx2	1-1	0	0	0	24	14	350	36	0.567	0	0.041
HCC827	ty1-x2-sx2	1-1	0	0	0	24	15	571	36	0.64	0	0.055
HCC827	ty1-x2-sx2	1-1	0	0	0	24	16	215	48	0.521	0	0.087
HCC827	ty1-x2-sx2	1-1	0	0	0	24	17	279	52	0.68	0	0.06
HCC827	ty1-x2-sx2	1-1	0	0	0	24	18	249	60	0.927	0	0.064
HCC827	ty1-x2-sx2	1-1	0	0	0	24	19	264	66	0.63	0.025	0.118
HCC827	ty1-x2-sx2	1-1	0	0	0	24	20	312	56	0.549	0.065	0.108
HCC827	ty1-x2-sx2	1-1	0	0	0	24	21	299	63	0.569	0.003	0.098
HCC827	ty1-x2-sx2	1-1	0	0	0	24	22	343	57	0.592	0	0.03
HCC827	ty1-x2-sx2	1-1	0	0	0	24	23	178	60	0.305	0	0.039
HCC827	ty1-x2-sx2	1-1	0	0	0	24	24	174	74	0.368	0	0.056
HCC827	ty1-x2-sx2	1-1	0	0	0	24	25	188	75	0.447	0	0.112
HCC827	ty1-x2-sx2	1-1	0	0	0	24	26	224	62	0.448	0	0.096
HCC827	ty1-x2-sx2	1-1	0	0	0	24	27	616	69	0.181	0	0.023
HCC827	ty1-x2-sx2	1-1	0	0	0	24	28	334	83	0.807	0	0.017
HCC827	ty1-x2-sx2	1-1	0	0	0	24	29	330	103	1.012	0	0.007
HCC827	ty1-x2-sx2	1-1	0	0	0	24	30	312	81	0.606	0	0.043
HCC827	ty1-x2-sx2	1-1	0	0	0	24	31	225	81	0.658	0	0.06
HCC827	ty1-x2-sx2	1-1	0	0	0	24	32	283	86	0.628	0	0.036
HCC827	ty1-x2-sx2	1-1	0	0	0	24	33	294	101	0.751	0	0.118
HCC827	ty1-x2-sx2	1-1	0	0	0	24	34	305	105	0.823	0	0.152
HCC827	ty1-x2-sx2	1-1	0	0	0	24	35	612	83	0.189	0	0.027
HCC827	ty1-x2-sx2	1-1	0	0	0	24	36	168	98	0.509	0	0.087
HCC827	ty1-x2-sx2	1-1	0	0	0	24	37	243	98	0.501	0	0.066
HCC827	ty1-x2-sx2	1-1	0	0	0	24	38	220	96	0.808	0	0.039
HCC827	ty1-x2-sx2	1-1	0	0	0	24	39	193	99	0.547	0	0.055
HCC827	ty1-x2-sx2	1-1	0	0	0	24	40	259	108	1.153	0	0.001
HCC827	ty1-x2-sx2	1-1	0	0	0	24	41	289	116	0.964	0	0.051
HCC827	ty1-x2-sx2	1-1	0	0	0	24	42	281	131	1.083	0	0.083
HCC827	ty1-x2-sx2	1-1	0	0	0	24	43	267	121	0.741	0	0.057
HCC827	ty1-x2-sx2	1-1	0	0	0	24	44	261	127	0.606	0	0.082
HCC827	ty1-x2-sx2	1-1	0	0	0	24	45	290	150	0.712	0	0.192
HCC827	ty1-x2-sx2	1-1	0	0	0	24	46	218	115	0.497	0	0.096
HCC827	ty1-x2-sx2	1-1	0	0	0	24	47	229	121	0.475	0	0.023
HCC827	ty1-x2-sx2	1-1	0	0	0	24	48	219	140	0.549	0	0.039
HCC827	ty1-x2-sx2	1-1	0	0	0	24	49	187	121	0.587	0	0.073
HCC827	ty1-x2-sx2	1-1	0	0	0	24	50	244	122	0.996	0	0.013
HCC827	ty1-x2-sx2	1-1	0	0	0	24	51	305	137	0.525	0	0.092
HCC827	ty1-x2-sx2	1-1	0	0	0	24	52	259	146	1.103	0	0.005
HCC827	ty1-x2-sx2	1-1	0	0	0	24	53	267	166	0.294	0	0.019
HCC827	ty1-x2-sx2	1-1	0	0	0	24	54	638	176	0.971	0	0.066
HCC827	ty1-x2-sx2	1-1	0	0	0	24	55	653	183	0.883	0	0.077
HCC827	ty1-x2-sx2	1-1	0	0	0	24	56	627	202	1.424	0	0.041
HCC827	ty1-x2-sx2	1-1	0	0	0	24	57	634	225	1.143	0	0.018
HCC827	ty1-x2-sx2	1-1	0	0	0	24	58	614	177	0.933	0	0.122
HCC827	ty1-x2-sx2	1-1	0	0	0	24	59	598	200	0.693	0	0.082
HCC827	ty1-x2-sx2	1-1	0	0	0	24	60	639	196	1.159	0	0.122
HCC827	ty1-x2-sx2	1-1	0	0	0	24	61	647	207	1.021	0	0.033
HCC827	ty1-x2-sx2	1-1	0	0	0	24	62	612	213	0.87	0	0.087
HCC827	ty1-x2-sx2	1-1	0	0	0	24	63	613	223	0.84	0	0.014
HCC827	ty1-x2-sx2	1-1	0	0	0	24	64	161	407	0.469	0	0.059
HCC827	ty1-x2-sx2	1-1	0	0	0	24	1	236	41	0.873	0	0.104
HCC827	ty1-x2-sx2	1-1	0	0	0	24	2	207	46	0.848	0	0.101
HCC827	ty1-x2-sx2	1-1	0	0	0	24	3	266	201	0.665	0	0.041
HCC827	ty1-x2-sx2	1-1	0	0	0	24	4	244	201	0.558	0	0.038
HCC827	ty1-x2-sx2	1-1	0	0	0	24	5	220	202	0.894	0	0.011
HCC827	ty1-x2-sx2	1-1	0	0	0	24	6	235	215	0.944	0	0.009
HCC827	ty1-x2-sx2	1-1	0	0	0	24	7	196	220	0.495	0	0.032
HCC827	ty1-x2-sx2	1-1	0	0	0	24	8	247	228	0.787	0	0.009
HCC827	ty1-x2-sx2	1-1	0	0	0	24	9	263	255	0.784	0	0.002
HCC827	ty1-x2-sx2	1-1	0	0	0	24	10	247	268	0.789	0	0.003
HCC827	ty1-x2-sx2	1-1	0	0	0	24	11	234	273	0.72	0	0.003
HCC827	ty1-x2-sx2	1-1	0	0	0	24	12	284	264	1.115	0	0.009
HCC827	ty1-x2-sx2	1-1	0	0	0	24	13	259	270	0.828	0	0.002
HCC827	ty1-x2-sx2	1-1	0	0	0	24	14	271	219	0.521	0	0.031
HCC827	ty1-x2-sx2	1-1	0	0	0	24	15	273	232	0.605	0	0.026
HCC827	ty1-x2-sx2	1-1	0	0	0	24	16	676	223	0.375	0	0.06
HCC827	ty1-x2-sx2	1-1	0	0	0	24	17	223	232	0.4	0	0.011
HCC827	ty1-x2-sx2	1-1	0	0	0	24	18	292	232	0.56	0	0.036
HCC827	ty1-x2-sx2	1-1	0	0	0	24	19	691	233	0.624	0	0.054
HCC827	ty1-x2-sx2	1-1	0	0	0	24	20	199	240	0.508	0	0.03
HCC827	ty1-x2-sx2	1-1	0	0	0	24	21	632	239	0.595	0	0.058
HCC827	ty1-x2-sx2	1-1	0	0	0	24	22	657	239	0.69	0	0.048
HCC827	ty1-x2-sx2	1-1	0	0	0	24	23	680	256	1.326	0	0.037
HCC827	ty1-x2-sx2	1-1	0	0	0	24	24	686	283	1.18	0	0.107
HCC827	ty1-x2-sx2	1-1	0	0	0	24	25	687	249	0.892	0	0.043
HCC827	ty1-x2-sx2	1-1	0	0	0	24	26	224	254	0.663	0	0.007
HCC827	ty1-x2-sx2	1-1	0	0	0	24	27	647	259	1.205	0	0.181
HCC827	ty1-x2-sx2	1-1	0	0	0	24	28	211	278	0.313	0	0.062
HCC827	ty1-x2-sx2	1-1	0	0	0	24	29	243	289	0.728	0	0.017
HCC827	ty1-x2-sx2	1-1	0	0	0	24	30	258	292	0.755	0	0.024
HCC827	ty1-x2-sx2	1-1	0	0	0	24	31	299	450	0.689	0	0.111
HCC827	ty1-x2-sx2	1-1	0	0	0	24	32	277	464	0.63	0	0.033
HCC827	ty1-x2-sx2	1-1	0	0	0	24	33	359	466	0.262	0	0.016
HCC827	ty1-x2-sx2	1-1	0	0	0	24	34	321	477	0.484	0.026	0.329
HCC827	ty1-x2-sx2	1-1	0	0	0	24	35	345	482	0.503	0.036	0.355
HCC827	ty1-x2-sx2	1-1	0	0	0	24	36	417	481	0.397	0	0.023
HCC827	ty1-x2-sx2	1-1	0	0	0	24	37	384	487	0.617	0	0.007
HCC827	ty1-x2-sx2	1-1	0	0	0	24	38	294	492	0.644	0	0.003
HCC827	ty1-x2-sx2	1-1	0	0	0	24	39	279	499	1.166	0	0.02
HCC827	ty1-x2-sx2	1-1	0	0	0	24	40	365	502	0.422	0	0.003
HCC827	ty1-x2-sx2	1-1	0	0	0	24	41	390	505	0.716	0	0.005
HCC827	ty1-x2-sx2	1-1	0	0	0	24	42	376	515	0.748	0	0.061
HCC827	ty1-x2-sx2	1-1	0	0	0	24	43	412	508	0.775	0	0.023
HCC827	ty1-x2-sx2	1-1	0	0	0	24	44	313	507	0.756	0	0.006
HCC827	ty1-x2-sx2	1-1	0	0	0	24	45	347	505	0.687	0	0.003
HCC827	ty1-x2-sx2	1-1	0	0	0	24	46	289	514	0.763	0	0
HCC827	ty1-x2-sx2	1-1	0	0	0	24	1	136	8	0.869	0	0.158
HCC827	ty1-x2-sx2	1-1	0	0	0	24	2	147	16	1.004	0.022	0.288
HCC827	ty1-x2-sx2	1-1	0	0	0	24	3	174	9	0.624	0	0.127
HCC827	ty1-x2-sx2	1-1	0	0	0	24	4	203	12	0.752	0	0.127
HCC827	ty1-x2-sx2	1-1	0	0	0	24	5	257	6	0.906	0	0.205
HCC827	ty1-x2-sx2	1-1	0	0	0	24	6	227	12	0.97	0	0.232
HCC827	ty1-x2-sx2	1-1	0	0	0	24	7	239	19	1.06	0	0.151
HCC827	ty1-x2-sx2	1-1	0	0	0	24	8	122	14	0.65	0	0.091
HCC827	ty1-x2-sx2	1-1	0	0	0	24	9	119	28	0.795	0	0.055
HCC827	ty1-x2-sx2	1-1	0	0	0	24	10	101	16	0.917	0	0.063
HCC827	ty1-x2-sx2	1-1	0	0	0	24	11	296	19	0.792	0	0.05
HCC827	ty1-x2-sx2	1-1	0	0	0	24	12	259	26	0.878	0	0.214
HCC827	ty1-x2-sx2	1-1	0	0	0	24	13	135	30	0.795	0	0.042
HCC827	ty1-x2-sx2	1-1	0	0	0	24	14	154	32	0.78	0	0.042
HCC827	ty1-x2-sx2	1-1	0	0	0	24	15	175	34	0.868	0	0.226
HCC827	ty1-x2-sx2	1-1	0	0	0	24	16	222	35	0.915	0	0.167
HCC827	ty1-x2-sx2	1-1	0	0	0	24	17	282	39	0.583	0	0.02
HCC827	ty1-x2-sx2	1-1	0	0	0	24	18	98	46	0.504	0	0.052
HCC827	ty1-x2-sx2	1-1	0	0	0	24	19	124	44	1.39	0	0.011
HCC827	ty1-x2-sx2	1-1	0	0	0	24	20	329	42	0.387	0	0.019
HCC827	ty1-x2-sx2	1-1	0	0	0	24	21	247	46	0.732	0	0.093
HCC827	ty1-x2-sx2	1-1	0	0	0	24	22	192	54	0.94	0	0.27
HCC827	ty1-x2-sx2	1-1	0	0	0	24	23	149	54	0.924	0	0.049
HCC827	ty1-x2-sx2	1-1	0	0	0	24	24	322	58	0.704	0	0.081
HCC827	ty1-x2-sx2	1-1	0	0	0	24	25	291	59	0.561	0	0.035
HCC827	ty1-x2-sx2	1-1	0	0	0	24	26	214	61	1.069	0	0.002
HCC827	ty1-x2-sx2	1-1	0	0	0	24	27	267	59	0.552	0	0.029
HCC827	ty1-x2-sx2	1-1	0	0	0	24	28	113	62	0.561	0	0.096
HCC827	ty1-x2-sx2	1-1	0	0	0	24	29	130	62	0.678	0	0.064
HCC827	ty1-x2-sx2	1-1	0	0	0	24	30	169	65	0.256	0	0.038
HCC827	ty1-x2-sx2	1-1	0	0	0	24	31	271	76	0.672	0	0.02
HCC827	ty1-x2-sx2	1-1	0	0	0	24	32	96	76	0.236	0	0.026
HCC827	ty1-x2-sx2	1-1	0	0	0	24	33	219	83	0.401	0	0.034
HCC827	ty1-x2-sx2	1-1	0	0	0	24	34	206	93	0.409	0	0.029
HCC827	ty1-x2-sx2	1-1	0	0	0	24	35	148	81	0.791	0	0.038
HCC827	ty1-x2-sx2	1-1	0	0	0	24	36	150	96	0.807	0	0.032
HCC827	ty1-x2-sx2	1-1	0	0	0	24	37	173	83	0.669	0	0.114
HCC827	ty1-x2-sx2	1-1	0	0	0	24	38	119	92	0.444	0	0.046
HCC827	ty1-x2-sx2	1-1	0	0	0	24	39	249	107	0.42	0	0.05
HCC827	ty1-x2-sx2	1-1	0	0	0	24	40	109	104	0.337	0	0.018
HCC827	ty1-x2-sx2	1-1	0	0	0	24	41	171	106	0.583	0	0.029
HCC827	ty1-x2-sx2	1-1	0	0	0	24	42	184	108	0.722	0	0.018
HCC827	ty1-x2-sx2	1-1	0	0	0	24	43	177	116	0.676	0	0.021
HCC827	ty1-x2-sx2	1-1	0	0	0	24	44	163	119	0.725	0.036	0.157
HCC827	ty1-x2-sx2	1-1	0	0	0	24	45	277	121	0.688	0	0.077
HCC827	ty1-x2-sx2	1-1	0	0	0	24	46	265	135	0.521	0	0.086
HCC827	ty1-x2-sx2	1-1	0	0	0	24	47	142	125	0.507	0	0.095
HCC827	ty1-x2-sx2	1-1	0	0	0	24	48	156	137	0.794	0	0.02
HCC827	ty1-x2-sx2	1-1	0	0	0	24	49	477	130	0.674	0	0.085
HCC827	ty1-x2-sx2	1-1	0	0	0	24	50	189	141	0.438	0	0.085
HCC827	ty1-x2-sx2	1-1	0	0	0	24	51	177	150	0.39	0	0.019
HCC827	ty1-x2-sx2	1-1	0	0	0	24	52	500	137	0.319	0	0.018
HCC827	ty1-x2-sx2	1-1	0	0	0	24	53	133	145	0.48	0	0.051
HCC827	ty1-x2-sx2	1-1	0	0	0	24	54	231	148	0.406	0	0.009
HCC827	ty1-x2-sx2	1-1	0	0	0	24	55	502	154	1.022	0	0.077
HCC827	ty1-x2-sx2	1-1	0	0	0	24	56	500	169	1.17	0	0.11
HCC827	ty1-x2-sx2	1-1	0	0	0	24	57	480	155	0.674	0	0.005
HCC827	ty1-x2-sx2	1-1	0	0	0	24	58	215	161	0.548	0	0.025
HCC827	ty1-x2-sx2	1-1	0	0	0	24	59	193	162	0.642	0	0.029
HCC827	ty1-x2-sx2	1-1	0	0	0	24	60	152	163	0.647	0	0.043
HCC827	ty1-x2-sx2	1-1	0	0	0	24	61	169	169	0.72	0	0.032
HCC827	ty1-x2-sx2	1-1	0	0	0	24	62	158	178	0.726	0	0.029
HCC827	ty1-x2-sx2	1-1	0	0	0	24	63	516	173	0.498	0	0.016
HCC827	ty1-x2-sx2	1-1	0	0	0	24	64	187	180	0.562	0	0.035
HCC827	ty1-x2-sx2	1-1	0	0	0	24	65	206	178	0.366	0	0.014
HCC827	ty1-x2-sx2	1-1	0	0	0	24	66	151	198	0.249	0	0.02
HCC827	ty1-x2-sx2	1-1	0	0	0	24	67	635	478	0.447	0	0.089
HCC827	ty1-x2-sx2	1-1	0	0	0	24	68	671	476	0.762	0	0.004
HCC827	ty1-x2-sx2	1-1	0	0	0	24	69	690	486	0.499	0	0.025
HCC827	ty1-x2-sx2	1-1	0	0	0	24	70	600	488	0.263	0	0.01
HCC827	ty1-x2-sx2	1-1	0	0	0	24	71	648	491	0.713	0	0.007
HCC827	ty1-x2-sx2	1-1	0	0	0	24	72	667	495	0.645	0	0.01
HCC827	ty1-x2-sx2	1-1	0	0	0	24	73	649	509	0.721	0	0.012
HCC827	ty1-x2-sx2	1-1	0	0	0	24	74	689	511	0.774	0	0.007
HCC827	ty1-x2-sx2	1-1	0	0	0	24	75	606	512	0.67	0	0.087
HCC827	ty1-x2-sx2	1-1	0	0	0	24	76	667	513	0.576	0	0.088
HCC827	ty1-x2-sx2	1-1	0	0	0	24	77	477	160	0.903	0	0.046
HCC827	ty1-x2-sx2	1-1	0	0	0	24	78	477	169	0.908	0	0.073
HCC827	ty1-x2-sx2	1-1	0	0	0	24	1	594	33	0.44	0	0.053
HCC827	ty1-x2-sx2	1-1	0	0	0	24	2	606	45	0.416	0	0.021
HCC827	ty1-x2-sx2	1-1	0	0	0	24	3	690	244	0.466	0	0.048
HCC827	ty1-x2-sx2	1-1	0	0	0	24	4	686	255	0.604	0	0.043
HCC827	ty1-x2-sx2	1-1	0	0	0	24	5	692	267	0.574	0	0.038
HCC827	ty1-x2-sx2	1-1	0	0	0	24	6	674	276	0.544	0	0.036
HCC827	ty1-x2-sx2	1-1	0	0	0	24	7	197	287	0.778	0	0.064
HCC827	ty1-x2-sx2	1-1	0	0	0	24	8	184	299	0.858	0	0.078
HCC827	ty1-x2-sx2	1-1	0	0	0	24	9	188	307	0.649	0	0.076
HCC827	ty1-x2-sx2	1-1	0	0	0	24	10	249	295	0.567	0	0.011
HCC827	ty1-x2-sx2	1-1	0	0	0	24	11	672	299	0.603	0	0.052
HCC827	ty1-x2-sx2	1-1	0	0	0	24	12	220	316	0.503	0	0.009
HCC827	ty1-x2-sx2	1-1	0	0	0	24	13	132	327	0.518	0	0.02
HCC827	ty1-x2-sx2	1-1	0	0	0	24	14	272	322	0.323	0	0.014
HCC827	ty1-x2-sx2	1-1	0	0	0	24	15	285	334	0.365	0	0.037
HCC827	ty1-x2-sx2	1-1	0	0	0	24	16	246	325	0.447	0	0.012
HCC827	ty1-x2-sx2	1-1	0	0	0	24	17	306	327	0.347	0	0.016
HCC827	ty1-x2-sx2	1-1	0	0	0	24	18	155	335	0.315	0	0.018
HCC827	ty1-x2-sx2	1-1	0	0	0	24	19	176	346	0.373	0	0.025
HCC827	ty1-x2-sx2	1-1	0	0	0	24	20	190	343	0.298	0	0.017
HCC827	ty1-x2-sx2	1-1	0	0	0	24	21	217	345	0.62	0	0.035
HCC827	ty1-x2-sx2	1-1	0	0	0	24	22	236	347	0.623	0	0.029
HCC827	ty1-x2-sx2	1-1	0	0	0	24	23	329	350	0.554	0	0.013
HCC827	ty1-x2-sx2	1-1	0	0	0	24	24	264	350	0.524	0	0.037
HCC827	ty1-x2-sx2	1-1	0	0	0	24	25	111	365	0.528	0	0.026
HCC827	ty1-x2-sx2	1-1	0	0	0	24	26	161	366	0.462	0	0.017
HCC827	ty1-x2-sx2	1-1	0	0	0	24	27	137	372	0.266	0	0.015
HCC827	ty1-x2-sx2	1-1	0	0	0	24	28	318	368	0.457	0	0.008
HCC827	ty1-x2-sx2	1-1	0	0	0	24	29	278	376	0.492	0	0.01
HCC827	ty1-x2-sx2	1-1	0	0	0	24	30	340	374	0.202	0	0.01
HCC827	ty1-x2-sx2	1-1	0	0	0	24	31	184	378	0.459	0	0.027
HCC827	ty1-x2-sx2	1-1	0	0	0	24	32	223	376	0.527	0	0.091
HCC827	ty1-x2-sx2	1-1	0	0	0	24	33	204	386	0.624	0	0.141
HCC827	ty1-x2-sx2	1-1	0	0	0	24	34	169	393	0.58	0	0.008
HCC827	ty1-x2-sx2	1-1	0	0	0	24	35	184	401	0.576	0	0.023
HCC827	ty1-x2-sx2	1-1	0	0	0	24	36	142	396	0.48	0	0.006
HCC827	ty1-x2-sx2	1-1	0	0	0	24	37	361	398	0.585	0	0.032
HCC827	ty1-x2-sx2	1-1	0	0	0	24	38	312	400	0.356	0	0.023
HCC827	ty1-x2-sx2	1-1	0	0	0	24	39	235	402	0.498	0	0.018
HCC827	ty1-x2-sx2	1-1	0	0	0	24	40	219	404	0.71	0	0.07
HCC827	ty1-x2-sx2	1-1	0	0	0	24	41	200	405	0.595	0	0.102
HCC827	ty1-x2-sx2	1-1	0	0	0	24	42	288	407	0.465	0	0.026
HCC827	ty1-x2-sx2	1-1	0	0	0	24	43	276	420	0.706	0	0.083
HCC827	ty1-x2-sx2	1-1	0	0	0	24	44	333	406	0.427	0	0.018
HCC827	ty1-x2-sx2	1-1	0	0	0	24	45	69	413	0.384	0	0.059
HCC827	ty1-x2-sx2	1-1	0	0	0	24	46	120	418	0.504	0	0.036
HCC827	ty1-x2-sx2	1-1	0	0	0	24	47	165	416	0.637	0	0.004
HCC827	ty1-x2-sx2	1-1	0	0	0	24	48	256	413	0.523	0	0.017
HCC827	ty1-x2-sx2	1-1	0	0	0	24	49	248	425	0.582	0	0.048
HCC827	ty1-x2-sx2	1-1	0	0	0	24	50	238	433	0.48	0	0.031
HCC827	ty1-x2-sx2	1-1	0	0	0	24	51	150	416	0.429	0	0.025
HCC827	ty1-x2-sx2	1-1	0	0	0	24	52	314	423	0.341	0	0.023
HCC827	ty1-x2-sx2	1-1	0	0	0	24	53	305	435	0.444	0	0.022
HCC827	ty1-x2-sx2	1-1	0	0	0	24	54	206	423	0.76	0	0.126
HCC827	ty1-x2-sx2	1-1	0	0	0	24	55	218	426	0.648	0	0.08
HCC827	ty1-x2-sx2	1-1	0	0	0	24	56	177	424	1.07	0	0.005
HCC827	ty1-x2-sx2	1-1	0	0	0	24	57	192	425	1.101	0	0.003
HCC827	ty1-x2-sx2	1-1	0	0	0	24	58	343	427	0.345	0	0.022
HCC827	ty1-x2-sx2	1-1	0	0	0	24	59	332	440	0.394	0	0.009
HCC827	ty1-x2-sx2	1-1	0	0	0	24	60	369	430	0.289	0	0.014
HCC827	ty1-x2-sx2	1-1	0	0	0	24	61	138	434	0.523	0	0.002
HCC827	ty1-x2-sx2	1-1	0	0	0	24	62	262	436	0.574	0	0.013
HCC827	ty1-x2-sx2	1-1	0	0	0	24	63	27	442	0.709	0	0.03
HCC827	ty1-x2-sx2	1-1	0	0	0	24	64	91	444	0.337	0	0.034
HCC827	ty1-x2-sx2	1-1	0	0	0	24	65	94	457	0.279	0	0.028
HCC827	ty1-x2-sx2	1-1	0	0	0	24	66	174	443	0.731	0	0
HCC827	ty1-x2-sx2	1-1	0	0	0	24	67	193	443	1.099	0	0.002
HCC827	ty1-x2-sx2	1-1	0	0	0	24	68	210	443	0.769	0	0.096
HCC827	ty1-x2-sx2	1-1	0	0	0	24	69	280	443	0.399	0	0.032
HCC827	ty1-x2-sx2	1-1	0	0	0	24	70	157	448	0.695	0	0.001
HCC827	ty1-x2-sx2	1-1	0	0	0	24	71	387	450	0.337	0	0.052
HCC827	ty1-x2-sx2	1-1	0	0	0	24	72	361	452	0.435	0	0.074
HCC827	ty1-x2-sx2	1-1	0	0	0	24	73	43	453	0.975	0	0.023
HCC827	ty1-x2-sx2	1-1	0	0	0	24	74	35	463	1.183	0	0.012
HCC827	ty1-x2-sx2	1-1	0	0	0	24	75	227	456	0.443	0	0.009
HCC827	ty1-x2-sx2	1-1	0	0	0	24	76	126	462	0.499	0	0.017
HCC827	ty1-x2-sx2	1-1	0	0	0	24	77	208	460	0.604	0	0.003
HCC827	ty1-x2-sx2	1-1	0	0	0	24	78	221	472	0.471	0	0.003
HCC827	ty1-x2-sx2	1-1	0	0	0	24	79	172	461	0.601	0	0.002
HCC827	ty1-x2-sx2	1-1	0	0	0	24	80	261	463	0.322	0	0.016
HCC827	ty1-x2-sx2	1-1	0	0	0	24	81	323	462	0.414	0	0.006
HCC827	ty1-x2-sx2	1-1	0	0	0	24	82	325	475	0.442	0	0.011
HCC827	ty1-x2-sx2	1-1	0	0	0	24	83	15	465	0.89	0	0.016
HCC827	ty1-x2-sx2	1-1	0	0	0	24	84	11	476	0.808	0	0.01
HCC827	ty1-x2-sx2	1-1	0	0	0	24	85	27	483	0.468	0	0.019
HCC827	ty1-x2-sx2	1-1	0	0	0	24	86	344	466	0.702	0	0.034
HCC827	ty1-x2-sx2	1-1	0	0	0	24	87	188	470	1.207	0	0.002
HCC827	ty1-x2-sx2	1-1	0	0	0	24	88	367	478	0.612	0	0.004
HCC827	ty1-x2-sx2	1-1	0	0	0	24	89	130	485	0.401	0	0.028
HCC827	ty1-x2-sx2	1-1	0	0	0	24	90	203	486	0.666	0	0.012
HCC827	ty1-x2-sx2	1-1	0	0	0	24	91	300	491	0.547	0	0.003
HCC827	ty1-x2-sx2	1-1	0	0	0	24	92	95	489	0.285	0	0.019
HCC827	ty1-x2-sx2	1-1	0	0	0	24	93	110	496	0.552	0	0.015
HCC827	ty1-x2-sx2	1-1	0	0	0	24	94	382	499	0.357	0	0.057
HCC827	ty1-x2-sx2	1-1	0	0	0	24	95	354	495	0.582	0	0.005
HCC827	ty1-x2-sx2	1-1	0	0	0	24	96	333	504	0.571	0	0.008
HCC827	ty1-x2-sx2	1-1	0	0	0	24	97	324	515	0.522	0	0.038
HCC827	ty1-x2-sx2	1-1	0	0	0	24	98	225	504	0.469	0	0.006
HCC827	ty1-x2-sx2	1-1	0	0	0	24	99	126	508	0.515	0	0.022
HCC827	ty1-x2-sx2	1-1	0	0	0	24	100	145	510	0.511	0	0.013
HCC827	ty1-x2-sx2	1-1	0	0	0	24	101	170	510	0.504	0	0.009
HCC827	ty1-x2-sx2	1-1	0	0	0	24	102	55	512	0.429	0	0.063
HCC827	ty1-x2-sx2	1-1	0	0	0	24	103	69	514	0.356	0	0.069
HCC827	ty1-x2-sx2	1-1	0	0	0	24	104	359	514	0.389	0	0.052
HCC827	ty1-x2-sx2	1-1	0	0	0	24	105	207	515	0.329	0	0.026
HCC827	ty1-x2-sx2	1-1	0	0	0	24	1	259	4	0.374	0	0.036
HCC827	ty1-x2-sx2	1-1	0	0	0	24	2	281	6	0.688	0.001	0.113
HCC827	ty1-x2-sx2	1-1	0	0	0	24	3	309	5	0.517	0	0.065
HCC827	ty1-x2-sx2	1-1	0	0	0	24	4	326	6	0.425	0	0.091
HCC827	ty1-x2-sx2	1-1	0	0	0	24	5	300	22	0.725	0	0.106
HCC827	ty1-x2-sx2	1-1	0	0	0	24	6	286	20	0.8	0	0.158
HCC827	ty1-x2-sx2	1-1	0	0	0	24	7	290	42	0.459	0	0.016
HCC827	ty1-x2-sx2	1-1	0	0	0	24	8	274	48	0.735	0	0.025
HCC827	ty1-x2-sx2	1-1	0	0	0	24	9	244	16	0.608	0	0.066
HCC827	ty1-x2-sx2	1-1	0	0	0	24	10	316	20	0.486	0	0.02
HCC827	ty1-x2-sx2	1-1	0	0	0	24	11	219	35	0.565	0	0.022
HCC827	ty1-x2-sx2	1-1	0	0	0	24	12	248	42	0.729	0	0.028
HCC827	ty1-x2-sx2	1-1	0	0	0	24	13	168	40	0.399	0	0.06
HCC827	ty1-x2-sx2	1-1	0	0	0	24	14	195	41	0.576	0	0.023
HCC827	ty1-x2-sx2	1-1	0	0	0	24	15	187	53	0.558	0	0.027
HCC827	ty1-x2-sx2	1-1	0	0	0	24	16	135	42	0.196	0	0.027
HCC827	ty1-x2-sx2	1-1	0	0	0	24	17	127	50	0.245	0	0.025
HCC827	ty1-x2-sx2	1-1	0	0	0	24	18	76	48	0.609	0	0.098
HCC827	ty1-x2-sx2	1-1	0	0	0	24	19	305	54	0.352	0	0.058
HCC827	ty1-x2-sx2	1-1	0	0	0	24	20	51	55	0.428	0	0.066
HCC827	ty1-x2-sx2	1-1	0	0	0	24	21	16	55	0.508	0	0.082
HCC827	ty1-x2-sx2	1-1	0	0	0	24	22	229	57	0.631	0	0.046
HCC827	ty1-x2-sx2	1-1	0	0	0	24	23	257	65	0.591	0	0.015
HCC827	ty1-x2-sx2	1-1	0	0	0	24	24	157	71	0.513	0	0.073
HCC827	ty1-x2-sx2	1-1	0	0	0	24	25	208	71	0.377	0	0.044
HCC827	ty1-x2-sx2	1-1	0	0	0	24	26	287	72	0.503	0	0.019
HCC827	ty1-x2-sx2	1-1	0	0	0	24	27	11	73	0.551	0	0.192
HCC827	ty1-x2-sx2	1-1	0	0	0	24	28	25	85	0.535	0.001	0.26
HCC827	ty1-x2-sx2	1-1	0	0	0	24	29	85	69	0.221	0	0.026
HCC827	ty1-x2-sx2	1-1	0	0	0	24	30	58	72	0.482	0	0.085
HCC827	ty1-x2-sx2	1-1	0	0	0	24	31	182	73	0.557	0	0.066
HCC827	ty1-x2-sx2	1-1	0	0	0	24	32	137	91	0.489	0.001	0.194
HCC827	ty1-x2-sx2	1-1	0	0	0	24	33	525	87	0.605	0	0.107
HCC827	ty1-x2-sx2	1-1	0	0	0	24	34	258	89	0.422	0	0.077
HCC827	ty1-x2-sx2	1-1	0	0	0	24	35	239	92	0.685	0	0.013
HCC827	ty1-x2-sx2	1-1	0	0	0	24	36	221	88	0.507	0	0.028
HCC827	ty1-x2-sx2	1-1	0	0	0	24	37	295	95	0.634	0	0.071
HCC827	ty1-x2-sx2	1-1	0	0	0	24	38	296	116	0.631	0	0.036
HCC827	ty1-x2-sx2	1-1	0	0	0	24	39	117	98	0.502	0	0.066
HCC827	ty1-x2-sx2	1-1	0	0	0	24	40	66	102	0.42	0	0.064
HCC827	ty1-x2-sx2	1-1	0	0	0	24	41	208	101	0.559	0	0.023
HCC827	ty1-x2-sx2	1-1	0	0	0	24	42	31	100	0.36	0	0.036
HCC827	ty1-x2-sx2	1-1	0	0	0	24	43	174	107	0.607	0	0.004
HCC827	ty1-x2-sx2	1-1	0	0	0	24	44	192	109	0.647	0	0.003
HCC827	ty1-x2-sx2	1-1	0	0	0	24	45	231	108	0.632	0	0.009
HCC827	ty1-x2-sx2	1-1	0	0	0	24	46	520	108	0.226	0	0.021
HCC827	ty1-x2-sx2	1-1	0	0	0	24	47	269	112	0.576	0	0.013
HCC827	ty1-x2-sx2	1-1	0	0	0	24	48	255	114	0.634	0	0.174
HCC827	ty1-x2-sx2	1-1	0	0	0	24	49	28	121	0.461	0	0.148
HCC827	ty1-x2-sx2	1-1	0	0	0	24	50	212	119	0.671	0	0.038
HCC827	ty1-x2-sx2	1-1	0	0	0	24	51	165	123	0.455	0	0.014
HCC827	ty1-x2-sx2	1-1	0	0	0	24	52	234	124	0.626	0	0.035
HCC827	ty1-x2-sx2	1-1	0	0	0	24	53	521	129	0.344	0	0.054
HCC827	ty1-x2-sx2	1-1	0	0	0	24	54	547	130	0.477	0	0.037
HCC827	ty1-x2-sx2	1-1	0	0	0	24	55	563	134	0.464	0	0.039
HCC827	ty1-x2-sx2	1-1	0	0	0	24	56	196	132	0.901	0	0.016
HCC827	ty1-x2-sx2	1-1	0	0	0	24	57	210	137	0.636	0	0.016
HCC827	ty1-x2-sx2	1-1	0	0	0	24	58	280	132	0.537	0	0.038
HCC827	ty1-x2-sx2	1-1	0	0	0	24	59	67	135	0.507	0	0.083
HCC827	ty1-x2-sx2	1-1	0	0	0	24	60	124	139	0.533	0	0.024
HCC827	ty1-x2-sx2	1-1	0	0	0	24	61	250	132	0.625	0	0.021
HCC827	ty1-x2-sx2	1-1	0	0	0	24	62	261	140	0.706	0	0.028
HCC827	ty1-x2-sx2	1-1	0	0	0	24	63	272	159	1.134	0	0.092
HCC827	ty1-x2-sx2	1-1	0	0	0	24	64	149	138	0.747	0	0.003
HCC827	ty1-x2-sx2	1-1	0	0	0	24	65	176	144	0.729	0	0.041
HCC827	ty1-x2-sx2	1-1	0	0	0	24	66	231	145	0.771	0	0.022
HCC827	ty1-x2-sx2	1-1	0	0	0	24	67	233	159	0.904	0	0.127
HCC827	ty1-x2-sx2	1-1	0	0	0	24	68	44	156	0.413	0	0.048
HCC827	ty1-x2-sx2	1-1	0	0	0	24	69	9	152	0.449	0	0.063
HCC827	ty1-x2-sx2	1-1	0	0	0	24	70	545	152	0.598	0	0.038
HCC827	ty1-x2-sx2	1-1	0	0	0	24	71	141	158	0.547	0	0.064
HCC827	ty1-x2-sx2	1-1	0	0	0	24	72	213	160	0.629	0	0.025
HCC827	ty1-x2-sx2	1-1	0	0	0	24	73	190	159	0.723	0	0.01
HCC827	ty1-x2-sx2	1-1	0	0	0	24	74	68	162	0.709	0	0.092
HCC827	ty1-x2-sx2	1-1	0	0	0	24	75	249	163	0.733	0	0.036
HCC827	ty1-x2-sx2	1-1	0	0	0	24	76	575	162	0.45	0	0.064
HCC827	ty1-x2-sx2	1-1	0	0	0	24	77	560	168	0.521	0	0.047
HCC827	ty1-x2-sx2	1-1	0	0	0	24	78	168	164	0.879	0	0.001
HCC827	ty1-x2-sx2	1-1	0	0	0	24	79	105	166	0.497	0	0.063
HCC827	ty1-x2-sx2	1-1	0	0	0	24	80	138	180	0.419	0	0.043
HCC827	ty1-x2-sx2	1-1	0	0	0	24	81	538	177	0.479	0	0.038
HCC827	ty1-x2-sx2	1-1	0	0	0	24	82	555	188	0.516	0	0.107
HCC827	ty1-x2-sx2	1-1	0	0	0	24	83	182	179	0.772	0	0.004
HCC827	ty1-x2-sx2	1-1	0	0	0	24	84	235	179	0.564	0	0.026
HCC827	ty1-x2-sx2	1-1	0	0	0	24	85	215	182	0.619	0	0.02
HCC827	ty1-x2-sx2	1-1	0	0	0	24	86	578	187	0.589	0	0.099
HCC827	ty1-x2-sx2	1-1	0	0	0	24	87	255	190	0.799	0	0.004
HCC827	ty1-x2-sx2	1-1	0	0	0	24	88	180	197	0.664	0	0.037
HCC827	ty1-x2-sx2	1-1	0	0	0	24	89	198	199	0.85	0	0.012
HCC827	ty1-x2-sx2	1-1	0	0	0	24	90	232	202	0.751	0	0.006
HCC827	ty1-x2-sx2	1-1	0	0	0	24	91	663	382	0.324	0	0.011
HCC827	ty1-x2-sx2	1-1	0	0	0	24	92	655	399	0.743	0	0.047
HCC827	ty1-x2-sx2	1-1	0	0	0	24	93	671	403	0.654	0	0.033
HCC827	ty1-x2-sx2	1-1	0	0	0	24	94	651	426	0.766	0	0.031
HCC827	ty1-x2-sx2	1-1	0	0	0	24	95	652	442	0.384	0	0.008
HCC827	ty1-x2-sx2	1-1	0	0	0	24	96	114	419	0.362	0	0.031
HCC827	ty1-x2-sx2	1-1	0	0	0	24	97	130	424	0.283	0	0.045
HCC827	ty1-x2-sx2	1-1	0	0	0	24	98	334	426	0.547	0	0.017
HCC827	ty1-x2-sx2	1-1	0	0	0	24	99	322	436	0.662	0	0.007
HCC827	ty1-x2-sx2	1-1	0	0	0	24	100	324	451	0.546	0	0.034
HCC827	ty1-x2-sx2	1-1	0	0	0	24	101	97	433	0.292	0	0.046
HCC827	ty1-x2-sx2	1-1	0	0	0	24	102	81	447	0.745	0	0.006
HCC827	ty1-x2-sx2	1-1	0	0	0	24	103	183	474	0.403	0	0.068
HCC827	ty1-x2-sx2	1-1	0	0	0	24	104	207	468	0.422	0	0.058
HCC827	ty1-x2-sx2	1-1	0	0	0	24	105	211	485	0.548	0	0.059
HCC827	ty1-x2-sx2	1-1	0	0	0	24	106	197	498	0.572	0	0.017
HCC827	ty1-x2-sx2	1-1	0	0	0	24	107	207	508	0.591	0	0.018
HCC827	ty1-x2-sx2	1-1	0	0	0	24	108	83	472	0.877	0	0
HCC827	ty1-x2-sx2	1-1	0	0	0	24	109	101	477	0.528	0	0.021
HCC827	ty1-x2-sx2	1-1	0	0	0	24	110	138	477	0.511	0	0.022
HCC827	ty1-x2-sx2	1-1	0	0	0	24	111	147	486	0.42	0	0.019
HCC827	ty1-x2-sx2	1-1	0	0	0	24	112	76	498	0.622	0	0.023
HCC827	ty1-x2-sx2	1-1	0	0	0	24	113	235	507	0.495	0	0.041
HCC827	ty1-x2-sx2	1-1	0	0	0	24	114	117	510	0.502	0	0.028
HCC827	ty1-x2-sx2	1-1	0	0	0	24	115	135	510	0.464	0	0.015
HCC827	ty1-x2-sx2	1-1	0	0	0	24	116	152	516	0.37	0	0.023
HCC827	ty1-x2-sx2	1-1	0	0	0	24	117	88	513	0.313	0	0.017
HCC827	ty1-x2-sx2	1-1	0	0	0	24	118	682	418	0.816	0	0.03
HCC827	ty1-x2-sx2	1-1	0	0	0	24	119	670	427	0.87	0	0.032
HCC827	ty1-x2-sx2	1-1	0	0	0	24	120	148	509	0.436	0	0.009
HCC827	ty1-x2-sx2	1-1	0	0	0	24	1	286	6	0.879	0	0.044
HCC827	ty1-x2-sx2	1-1	0	0	0	24	2	329	6	0.892	0	0.002
HCC827	ty1-x2-sx2	1-1	0	0	0	24	3	349	10	1.081	0	0.015
HCC827	ty1-x2-sx2	1-1	0	0	0	24	4	353	26	0.946	0	0.005
HCC827	ty1-x2-sx2	1-1	0	0	0	24	5	371	12	0.889	0	0.108
HCC827	ty1-x2-sx2	1-1	0	0	0	24	6	391	9	0.94	0	0.057
HCC827	ty1-x2-sx2	1-1	0	0	0	24	7	390	23	0.807	0	0.196
HCC827	ty1-x2-sx2	1-1	0	0	0	24	8	373	36	1.015	0	0.174
HCC827	ty1-x2-sx2	1-1	0	0	0	24	9	358	45	1.075	0	0.098
HCC827	ty1-x2-sx2	1-1	0	0	0	24	10	347	55	0.763	0	0.084
HCC827	ty1-x2-sx2	1-1	0	0	0	24	11	307	15	0.472	0	0.064
HCC827	ty1-x2-sx2	1-1	0	0	0	24	12	330	22	1.039	0	0.092
HCC827	ty1-x2-sx2	1-1	0	0	0	24	13	337	35	0.977	0	0.07
HCC827	ty1-x2-sx2	1-1	0	0	0	24	14	328	50	1.241	0	0.122
HCC827	ty1-x2-sx2	1-1	0	0	0	24	15	294	31	0.844	0	0.064
HCC827	ty1-x2-sx2	1-1	0	0	0	24	16	308	38	1.208	0	0.134
HCC827	ty1-x2-sx2	1-1	0	0	0	24	17	69	74	0.747	0	0.093
HCC827	ty1-x2-sx2	1-1	0	0	0	24	18	39	87	0.487	0	0.03
HCC827	ty1-x2-sx2	1-1	0	0	0	24	19	57	90	0.908	0	0.082
HCC827	ty1-x2-sx2	1-1	0	0	0	24	20	361	189	0.896	0	0.028
HCC827	ty1-x2-sx2	1-1	0	0	0	24	21	388	192	1.24	0	0.016
HCC827	ty1-x2-sx2	1-1	0	0	0	24	22	354	196	0.958	0	0.094
HCC827	ty1-x2-sx2	1-1	0	0	0	24	23	369	199	0.963	0	0.039
HCC827	ty1-x2-sx2	1-1	0	0	0	24	24	351	205	1.049	0	0.054
HCC827	ty1-x2-sx2	1-1	0	0	0	24	25	394	210	0.839	0	0.024
HCC827	ty1-x2-sx2	1-1	0	0	0	24	26	374	225	1.381	0.019	0.11
HCC827	ty1-x2-sx2	1-1	0	0	0	24	27	349	225	1.42	0	0.081
HCC827	ty1-x2-sx2	1-1	0	0	0	24	28	326	229	0.704	0	0.048
HCC827	ty1-x2-sx2	1-1	0	0	0	24	29	390	239	1.301	0	0.047
HCC827	ty1-x2-sx2	1-1	0	0	0	24	30	338	214	1.253	0	0.084
HCC827	ty1-x2-sx2	1-1	0	0	0	24	31	409	202	0.787	0	0.024
HCC827	ty1-x2-sx2	1-1	0	0	0	24	32	423	209	0.732	0	0.088
HCC827	ty1-x2-sx2	1-1	0	0	0	24	33	427	223	0.583	0	0.081
HCC827	ty1-x2-sx2	1-1	0	0	0	24	34	446	224	0.978	0	0.004
HCC827	ty1-x2-sx2	1-1	0	0	0	24	35	411	238	0.696	0	0.02
HCC827	ty1-x2-sx2	1-1	0	0	0	24	36	437	244	0.808	0.006	0.105
HCC827	ty1-x2-sx2	1-1	0	0	0	24	37	404	250	1.256	0	0.093
HCC827	ty1-x2-sx2	1-1	0	0	0	24	38	421	261	1.075	0	0.054
HCC827	ty1-x2-sx2	1-1	0	0	0	24	39	455	250	0.863	0	0.025
HCC827	ty1-x2-sx2	1-1	0	0	0	24	40	442	266	0.695	0	0.031
HCC827	ty1-x2-sx2	1-1	0	0	0	24	41	674	457	0.58	0	0.048
HCC827	ty1-x2-sx2	1-1	0	0	0	24	42	653	466	0.546	0	0.033
HCC827	ty1-x2-sx2	1-1	0	0	0	24	43	688	474	0.578	0	0.1
HCC827	ty1-x2-sx2	1-1	0	0	0	24	44	635	491	0.48	0	0.032
HCC827	ty1-x2-sx2	1-1	0	0	0	24	45	674	492	0.676	0	0.011
HCC827	ty1-x2-sx2	1-1	0	0	0	24	46	657	503	0.469	0	0.149
HCC827	ty1-x2-sx2	1-1	0	0	0	24	47	694	508	0.274	0	0.061
HCC827	ty1-x2-sx2	1-1	0	0	0	24	48	628	513	0.697	0	0.011
HCC827	ty1-x2-sx2	1-1	0	0	0	24	49	678	514	0.767	0	0.03
HCC827	ty1-x2-sx2-l	1-4	0.1	3	0	24	1	598	43	0.701	0.01	0.337
HCC827	ty1-x2-sx2-l	1-4	0.1	3	0	24	2	616	46	0.762	0.005	0.325
HCC827	ty1-x2-sx2-l	1-4	0.1	3	0	24	3	653	50	0.256	0	0.032
HCC827	ty1-x2-sx2-l	1-4	0.1	3	0	24	4	666	52	0.315	0	0.029
HCC827	ty1-x2-sx2-l	1-4	0.1	3	0	24	5	603	67	0.574	0	0.062
HCC827	ty1-x2-sx2-l	1-4	0.1	3	0	24	6	641	69	0.252	0	0.032
HCC827	ty1-x2-sx2-l	1-4	0.1	3	0	24	7	668	68	0.458	0.079	0.327
HCC827	ty1-x2-sx2-l	1-4	0.1	3	0	24	8	688	71	0.278	0	0.036
HCC827	ty1-x2-sx2-l	1-4	0.1	3	0	24	9	12	89	0.577	0	0.067
HCC827	ty1-x2-sx2-l	1-4	0.1	3	0	24	10	16	103	0.586	0	0.081
HCC827	ty1-x2-sx2-l	1-4	0.1	3	0	24	11	675	93	0.571	0.011	0.318
HCC827	ty1-x2-sx2-l	1-4	0.1	3	0	24	12	685	113	0.29	0	0.035
HCC827	ty1-x2-sx2-l	1-4	0.1	3	0	24	13	11	132	0.491	0	0.03
HCC827	ty1-x2-sx2-l	1-4	0.1	3	0	24	14	19	160	0.808	0	0.101
HCC827	ty1-x2-sx2-l	1-4	0.1	3	0	24	15	30	128	0.439	0.053	0.325
HCC827	ty1-x2-sx2-l	1-4	0.1	3	0	24	16	32	144	0.597	0.056	0.386
HCC827	ty1-x2-sx2-l	1-4	0.1	3	0	24	17	5	162	0.525	0	0.083
HCC827	ty1-x2-sx2-l	1-4	0.1	3	0	24	18	693	127	0.319	0.102	0.296
HCC827	ty1-x2-sx2-l	1-4	0.1	3	0	24	19	46	154	0.395	0	0.1
HCC827	ty1-x2-sx2-l	1-4	0.1	3	0	24	20	65	166	0.886	0	0.178
HCC827	ty1-x2-sx2-l	1-4	0.1	3	0	24	21	67	181	0.541	0	0.114
HCC827	ty1-x2-sx2-l	1-4	0.1	3	0	24	22	50	172	0.486	0	0.105
HCC827	ty1-x2-sx2-l	1-4	0.1	3	0	24	23	30	193	0.848	0	0.058
HCC827	ty1-x2-sx2-l	1-4	0.1	3	0	24	24	9	202	0.465	0	0.024
HCC827	ty1-x2-sx2-l	1-4	0.1	3	0	24	25	7	219	0.601	0	0.048
HCC827	ty1-x2-sx2-l	1-4	0.1	3	0	24	26	7	240	0.547	0	0.042
HCC827	ty1-x2-sx2-l	1-4	0.1	3	0	24	27	58	193	1.171	0.017	0.65
HCC827	ty1-x2-sx2-l	1-4	0.1	3	0	24	28	78	207	0.58	0	0.13
HCC827	ty1-x2-sx2-l	1-4	0.1	3	0	24	29	68	214	0.618	0	0.136
HCC827	ty1-x2-sx2-l	1-4	0.1	3	0	24	30	413	218	0.7	0.045	0.438
HCC827	ty1-x2-sx2-l	1-4	0.1	3	0	24	31	23	222	0.428	0.012	0.304
HCC827	ty1-x2-sx2-l	1-4	0.1	3	0	24	32	39	217	1.102	0	0.097
HCC827	ty1-x2-sx2-l	1-4	0.1	3	0	24	33	52	224	1.322	0	0.112
HCC827	ty1-x2-sx2-l	1-4	0.1	3	0	24	34	38	234	1.003	0	0.099
HCC827	ty1-x2-sx2-l	1-4	0.1	3	0	24	35	407	243	1.048	0.025	0.568
HCC827	ty1-x2-sx2-l	1-4	0.1	3	0	24	36	413	258	1.062	0.052	0.678
HCC827	ty1-x2-sx2-l	1-4	0.1	3	0	24	37	29	251	0.441	0.005	0.291
HCC827	ty1-x2-sx2-l	1-4	0.1	3	0	24	38	219	284	1.151	0	0.295
HCC827	ty1-x2-sx2-l	1-4	0.1	3	0	24	39	624	279	0.764	0	0.031
HCC827	ty1-x2-sx2-l	1-4	0.1	3	0	24	40	609	290	0.708	0	0.036
HCC827	ty1-x2-sx2-l	1-4	0.1	3	0	24	41	596	296	0.689	0.042	0.283
HCC827	ty1-x2-sx2-l	1-4	0.1	3	0	24	42	622	300	0.892	0	0.123
HCC827	ty1-x2-sx2-l	1-4	0.1	3	0	24	43	614	313	0.752	0.259	0.631
HCC827	ty1-x2-sx2-l	1-4	0.1	3	0	24	44	601	314	0.813	0	0.133
HCC827	ty1-x2-sx2-l	1-4	0.1	3	0	24	45	618	322	0.732	0.05	0.469
HCC827	ty1-x2-sx2-l	1-4	0.1	3	0	24	46	647	290	0.491	0.106	0.357
HCC827	ty1-x2-sx2-l	1-4	0.1	3	0	24	47	635	308	0.695	0	0.042
HCC827	ty1-x2-sx2-l	1-4	0.1	3	0	24	48	602	333	0.596	0.096	0.424
HCC827	ty1-x2-sx2-l	1-4	0.1	3	0	24	49	9	373	0.22	0	0.026
HCC827	ty1-x2-sx2-l	1-4	0.1	3	0	24	50	25	384	0.296	0	0.022
HCC827	ty1-x2-sx2-l	1-4	0.1	3	0	24	51	39	392	0.434	0	0.017
HCC827	ty1-x2-sx2-l	1-4	0.1	3	0	24	52	149	398	0.93	0.019	0.553
HCC827	ty1-x2-sx2-l	1-4	0.1	3	0	24	53	357	401	0.855	0	0.208
HCC827	ty1-x2-sx2-l	1-4	0.1	3	0	24	54	362	423	1.051	0	0.037
HCC827	ty1-x2-sx2-l	1-4	0.1	3	0	24	55	166	406	0.843	0.046	0.553
HCC827	ty1-x2-sx2-l	1-4	0.1	3	0	24	56	154	423	0.586	0.007	0.326
HCC827	ty1-x2-sx2-l	1-4	0.1	3	0	24	57	67	404	0.734	0.007	0.439
HCC827	ty1-x2-sx2-l	1-4	0.1	3	0	24	58	135	411	0.57	0.041	0.457
HCC827	ty1-x2-sx2-l	1-4	0.1	3	0	24	59	138	426	0.577	0.015	0.379
HCC827	ty1-x2-sx2-l	1-4	0.1	3	0	24	60	186	413	0.983	0.053	0.625
HCC827	ty1-x2-sx2-l	1-4	0.1	3	0	24	61	109	416	0.486	0.027	0.345
HCC827	ty1-x2-sx2-l	1-4	0.1	3	0	24	62	189	426	0.747	0.028	0.494
HCC827	ty1-x2-sx2-l	1-4	0.1	3	0	24	63	175	431	0.792	0.029	0.518
HCC827	ty1-x2-sx2-l	1-4	0.1	3	0	24	64	367	447	0.654	0.001	0.274
HCC827	ty1-x2-sx2-l	1-4	0.1	3	0	24	1	309	16	0.528	0.134	0.447
HCC827	ty1-x2-sx2-l	1-4	0.1	3	0	24	2	335	22	0.777	0.004	0.119
HCC827	ty1-x2-sx2-l	1-4	0.1	3	0	24	3	320	28	0.6	0.133	0.472
HCC827	ty1-x2-sx2-l	1-4	0.1	3	0	24	4	311	46	0.934	0	0.176
HCC827	ty1-x2-sx2-l	1-4	0.1	3	0	24	5	584	49	0.405	0.13	0.387
HCC827	ty1-x2-sx2-l	1-4	0.1	3	0	24	6	601	51	0.462	0.117	0.414
HCC827	ty1-x2-sx2-l	1-4	0.1	3	0	24	7	563	71	0.383	0.124	0.33
HCC827	ty1-x2-sx2-l	1-4	0.1	3	0	24	8	669	78	0.519	0.098	0.408
HCC827	ty1-x2-sx2-l	1-4	0.1	3	0	24	9	569	102	0.7	0.052	0.358
HCC827	ty1-x2-sx2-l	1-4	0.1	3	0	24	10	606	104	0.479	0	0.169
HCC827	ty1-x2-sx2-l	1-4	0.1	3	0	24	11	685	100	0.53	0.056	0.375
HCC827	ty1-x2-sx2-l	1-4	0.1	3	0	24	12	601	128	0.474	0.132	0.373
HCC827	ty1-x2-sx2-l	1-4	0.1	3	0	24	13	588	135	0.522	0.113	0.392
HCC827	ty1-x2-sx2-l	1-4	0.1	3	0	24	14	666	144	0.553	0	0.154
HCC827	ty1-x2-sx2-l	1-4	0.1	3	0	24	15	638	148	0.314	0.108	0.286
HCC827	ty1-x2-sx2-l	1-4	0.1	3	0	24	16	601	154	0.681	0.001	0.249
HCC827	ty1-x2-sx2-l	1-4	0.1	3	0	24	17	629	167	0.45	0.129	0.378
HCC827	ty1-x2-sx2-l	1-4	0.1	3	0	24	18	661	167	0.387	0.09	0.316
HCC827	ty1-x2-sx2-l	1-4	0.1	3	0	24	19	630	184	0.468	0.063	0.346
HCC827	ty1-x2-sx2-l	1-4	0.1	3	0	24	20	655	182	0.47	0.189	0.444
HCC827	ty1-x2-sx2-l	1-4	0.1	3	0	24	21	682	195	0.419	0.118	0.372
HCC827	ty1-x2-sx2-l	1-4	0.1	3	0	24	22	660	205	0.499	0.051	0.345
HCC827	ty1-x2-sx2-l	1-4	0.1	3	0	24	23	692	209	0.498	0.094	0.389
HCC827	ty1-x2-sx2-l	1-4	0.1	3	0	24	24	692	331	0.39	0	0.146
HCC827	ty1-x2-sx2-l	1-4	0.1	3	0	24	25	498	334	0.376	0	0.045
HCC827	ty1-x2-sx2-l	1-4	0.1	3	0	24	26	459	340	0.575	0.058	0.423
HCC827	ty1-x2-sx2-l	1-4	0.1	3	0	24	27	479	349	1.164	0	0.118
HCC827	ty1-x2-sx2-l	1-4	0.1	3	0	24	28	500	351	0.567	0.004	0.294
HCC827	ty1-x2-sx2-l	1-4	0.1	3	0	24	29	684	356	0.589	0	0.047
HCC827	ty1-x2-sx2-l	1-4	0.1	3	0	24	30	660	362	0.947	0	0
HCC827	ty1-x2-sx2-l	1-4	0.1	3	0	24	31	525	365	0.648	0	0.226
HCC827	ty1-x2-sx2-l	1-4	0.1	3	0	24	32	497	368	0.769	0	0.29
HCC827	ty1-x2-sx2-l	1-4	0.1	3	0	24	33	509	371	0.769	0	0.18
HCC827	ty1-x2-sx2-l	1-4	0.1	3	0	24	34	477	374	0.781	0.022	0.458
HCC827	ty1-x2-sx2-l	1-4	0.1	3	0	24	35	691	388	0.637	0.083	0.428
HCC827	ty1-x2-sx2-l	1-4	0.1	3	0	24	36	434	387	0.734	0	0.012
HCC827	ty1-x2-sx2-l	1-4	0.1	3	0	24	37	424	398	0.748	0	0.015
HCC827	ty1-x2-sx2-l	1-4	0.1	3	0	24	38	500	397	0.772	0	0.063
HCC827	ty1-x2-sx2-l	1-4	0.1	3	0	24	39	478	393	0.609	0	0.267
HCC827	ty1-x2-sx2-l	1-4	0.1	3	0	24	40	658	406	0.46	0	0.063
HCC827	ty1-x2-sx2-l	1-4	0.1	3	0	24	41	690	406	0.586	0.05	0.405
HCC827	ty1-x2-sx2-l	1-4	0.1	3	0	24	42	485	412	0.744	0.011	0.279
HCC827	ty1-x2-sx2-l	1-4	0.1	3	0	24	43	472	419	0.526	0	0.189
HCC827	ty1-x2-sx2-l	1-4	0.1	3	0	24	44	480	433	0.471	0.017	0.311
HCC827	ty1-x2-sx2-l	1-4	0.1	3	0	24	45	453	417	0.422	0	0.054
HCC827	ty1-x2-sx2-l	1-4	0.1	3	0	24	46	672	420	0.496	0	0.081
HCC827	ty1-x2-sx2-l	1-4	0.1	3	0	24	47	648	424	0.394	0	0.06
HCC827	ty1-x2-sx2-l	1-4	0.1	3	0	24	48	657	432	0.342	0	0.047
HCC827	ty1-x2-sx2-l	1-4	0.1	3	0	24	49	687	428	0.687	0	0.012
HCC827	ty1-x2-sx2-l	1-4	0.1	3	0	24	50	684	445	0.722	0.002	0.165
HCC827	ty1-x2-sx2-l	1-4	0.1	3	0	24	51	418	438	0.66	0.054	0.492
HCC827	ty1-x2-sx2-l	1-4	0.1	3	0	24	52	452	437	0.505	0	0.037
HCC827	ty1-x2-sx2-l	1-4	0.1	3	0	24	53	467	450	0.475	0	0.093
HCC827	ty1-x2-sx2-l	1-4	0.1	3	0	24	1	400	10	1.008	0.011	0.523
HCC827	ty1-x2-sx2-l	1-4	0.1	3	0	24	2	638	30	0.414	0.093	0.343
HCC827	ty1-x2-sx2-l	1-4	0.1	3	0	24	3	609	44	0.449	0.174	0.469
HCC827	ty1-x2-sx2-l	1-4	0.1	3	0	24	4	154	104	0.88	0	0.004
HCC827	ty1-x2-sx2-l	1-4	0.1	3	0	24	5	199	105	0.598	0	0.026
HCC827	ty1-x2-sx2-l	1-4	0.1	3	0	24	6	188	117	0.633	0	0.038
HCC827	ty1-x2-sx2-l	1-4	0.1	3	0	24	7	170	119	0.775	0	0.029
HCC827	ty1-x2-sx2-l	1-4	0.1	3	0	24	8	139	128	0.779	0	0.041
HCC827	ty1-x2-sx2-l	1-4	0.1	3	0	24	9	202	126	1.053	0	0.028
HCC827	ty1-x2-sx2-l	1-4	0.1	3	0	24	10	191	133	0.822	0	0.022
HCC827	ty1-x2-sx2-l	1-4	0.1	3	0	24	11	214	135	0.992	0	0.029
HCC827	ty1-x2-sx2-l	1-4	0.1	3	0	24	12	170	142	0.712	0	0.092
HCC827	ty1-x2-sx2-l	1-4	0.1	3	0	24	13	124	141	0.882	0	0.044
HCC827	ty1-x2-sx2-l	1-4	0.1	3	0	24	14	156	145	0.611	0.162	0.469
HCC827	ty1-x2-sx2-l	1-4	0.1	3	0	24	15	140	147	0.849	0.176	0.599
HCC827	ty1-x2-sx2-l	1-4	0.1	3	0	24	16	192	152	0.762	0	0.037
HCC827	ty1-x2-sx2-l	1-4	0.1	3	0	24	17	212	153	0.751	0	0.045
HCC827	ty1-x2-sx2-l	1-4	0.1	3	0	24	18	120	157	0.805	0.154	0.589
HCC827	ty1-x2-sx2-l	1-4	0.1	3	0	24	19	101	161	0.957	0.061	0.617
HCC827	ty1-x2-sx2-l	1-4	0.1	3	0	24	20	97	176	0.746	0.161	0.586
HCC827	ty1-x2-sx2-l	1-4	0.1	3	0	24	21	134	161	0.521	0.113	0.417
HCC827	ty1-x2-sx2-l	1-4	0.1	3	0	24	22	161	166	0.67	0	0.244
HCC827	ty1-x2-sx2-l	1-4	0.1	3	0	24	23	186	171	0.685	0	0.122
HCC827	ty1-x2-sx2-l	1-4	0.1	3	0	24	24	204	171	0.855	0	0.049
HCC827	ty1-x2-sx2-l	1-4	0.1	3	0	24	25	78	172	0.563	0.182	0.598
HCC827	ty1-x2-sx2-l	1-4	0.1	3	0	24	26	143	172	0.7	0.119	0.495
HCC827	ty1-x2-sx2-l	1-4	0.1	3	0	24	27	119	175	0.855	0.043	0.562
HCC827	ty1-x2-sx2-l	1-4	0.1	3	0	24	28	234	181	0.69	0	0.025
HCC827	ty1-x2-sx2-l	1-4	0.1	3	0	24	29	166	188	0.619	0	0.066
HCC827	ty1-x2-sx2-l	1-4	0.1	3	0	24	30	145	193	0.634	0	0.26
HCC827	ty1-x2-sx2-l	1-4	0.1	3	0	24	31	196	191	0.732	0	0.049
HCC827	ty1-x2-sx2-l	1-4	0.1	3	0	24	32	107	193	0.745	0.105	0.527
HCC827	ty1-x2-sx2-l	1-4	0.1	3	0	24	33	124	199	0.451	0	0.04
HCC827	ty1-x2-sx2-l	1-4	0.1	3	0	24	34	215	198	0.623	0.067	0.442
HCC827	ty1-x2-sx2-l	1-4	0.1	3	0	24	35	183	199	0.465	0.061	0.36
HCC827	ty1-x2-sx2-l	1-4	0.1	3	0	24	36	142	210	0.427	0.104	0.393
HCC827	ty1-x2-sx2-l	1-4	0.1	3	0	24	37	200	217	0.653	0.023	0.41
HCC827	ty1-x2-sx2-l	1-4	0.1	3	0	24	38	173	220	0.378	0.005	0.238
HCC827	ty1-x2-sx2-l	1-4	0.1	3	0	24	39	223	227	0.643	0	0.168
HCC827	ty1-x2-sx2-l	1-4	0.1	3	0	24	40	615	256	1.132	0	0.021
HCC827	ty1-x2-sx2-l	1-4	0.1	3	0	24	41	331	336	0.817	0	0.01
HCC827	ty1-x2-sx2-l	1-4	0.1	3	0	24	42	326	348	1.06	0	0.139
HCC827	ty1-x2-sx2-l	1-4	0.1	3	0	24	43	355	341	0.845	0	0.031
HCC827	ty1-x2-sx2-l	1-4	0.1	3	0	24	44	397	346	1.212	0	0.146
HCC827	ty1-x2-sx2-l	1-4	0.1	3	0	24	45	379	350	0.75	0.197	0.568
HCC827	ty1-x2-sx2-l	1-4	0.1	3	0	24	46	335	370	0.199	0	0.022
HCC827	ty1-x2-sx2-l	1-4	0.1	3	0	24	47	364	376	1.321	0	0.047
HCC827	ty1-x2-sx2-l	1-4	0.1	3	0	24	48	357	393	1.232	0	0.027
HCC827	ty1-x2-sx2-l	1-4	0.1	3	0	24	49	346	403	1.111	0	0.026
HCC827	ty1-x2-sx2-l	1-4	0.1	3	0	24	50	385	377	1.145	0.086	0.739
HCC827	ty1-x2-sx2-l	1-4	0.1	3	0	24	51	402	377	1.151	0.002	0.621
HCC827	ty1-x2-sx2-l	1-4	0.1	3	0	24	52	418	386	0.812	0	0.144
HCC827	ty1-x2-sx2-l	1-4	0.1	3	0	24	53	419	403	0.646	0	0.192
HCC827	ty1-x2-sx2-l	1-4	0.1	3	0	24	54	459	386	0.886	0	0.082
HCC827	ty1-x2-sx2-l	1-4	0.1	3	0	24	55	446	394	0.868	0	0.029
HCC827	ty1-x2-sx2-l	1-4	0.1	3	0	24	56	456	404	0.886	0	0.083
HCC827	ty1-x2-sx2-l	1-4	0.1	3	0	24	57	374	397	1.024	0.054	0.588
HCC827	ty1-x2-sx2-l	1-4	0.1	3	0	24	58	14	404	0.424	0	0.08
HCC827	ty1-x2-sx2-l	1-4	0.1	3	0	24	59	390	402	0.899	0.057	0.535
HCC827	ty1-x2-sx2-l	1-4	0.1	3	0	24	60	394	413	0.725	0.045	0.472
HCC827	ty1-x2-sx2-l	1-4	0.1	3	0	24	61	345	420	0.524	0	0.093
HCC827	ty1-x2-sx2-l	1-4	0.1	3	0	24	62	361	422	0.683	0	0.196
HCC827	ty1-x2-sx2-l	1-4	0.1	3	0	24	63	373	423	0.8	0	0.02
HCC827	ty1-x2-sx2-l	1-4	0.1	3	0	24	64	411	422	1.166	0	0.038
HCC827	ty1-x2-sx2-l	1-4	0.1	3	0	24	65	453	433	0.963	0	0.123
HCC827	ty1-x2-sx2-l	1-4	0.1	3	0	24	66	436	436	0.731	0	0.122
HCC827	ty1-x2-sx2-l	1-4	0.1	3	0	24	67	391	438	0.892	0	0.025
HCC827	ty1-x2-sx2-l	1-4	0.1	3	0	24	68	374	440	0.76	0	0.001
HCC827	ty1-x2-sx2-l	1-4	0.1	3	0	24	69	414	447	0.739	0	0.007
HCC827	ty1-x2-sx2-l	1-4	0.1	3	0	24	70	8	448	0.186	0	0.033
HCC827	ty1-x2-sx2-l	1-4	0.1	3	0	24	71	465	450	0.371	0	0.022
HCC827	ty1-x2-sx2-l	1-4	0.1	3	0	24	72	375	454	0.679	0	0.003
HCC827	ty1-x2-sx2-l	1-4	0.1	3	0	24	73	362	463	0.591	0	0.046
HCC827	ty1-x2-sx2-l	1-4	0.1	3	0	24	74	397	458	0.792	0	0.004
HCC827	ty1-x2-sx2-l	1-4	0.1	3	0	24	75	455	468	0.727	0	0.093
HCC827	ty1-x2-sx2-l	1-4	0.1	3	0	24	76	413	472	0.477	0	0.058
HCC827	ty1-x2-sx2-l	1-4	0.1	3	0	24	77	376	477	0.522	0	0.052
HCC827	ty1-x2-sx2-l	1-4	0.1	3	0	24	78	431	482	0.672	0	0.034
HCC827	ty1-x2-sx2-l	1-4	0.1	3	0	24	79	394	497	0.386	0	0.099
HCC827	ty1-x2-sx2-l	1-4	0.1	3	0	24	80	410	505	0.44	0	0.09
HCC827	ty1-x2-sx2-l	1-4	0.1	3	0	24	1	451	12	0.617	0	0.082
HCC827	ty1-x2-sx2-l	1-4	0.1	3	0	24	2	487	13	0.521	0	0.094
HCC827	ty1-x2-sx2-l	1-4	0.1	3	0	24	3	515	20	0.679	0	0.147
HCC827	ty1-x2-sx2-l	1-4	0.1	3	0	24	4	463	25	0.44	0	0.105
HCC827	ty1-x2-sx2-l	1-4	0.1	3	0	24	5	429	28	0.467	0	0.07
HCC827	ty1-x2-sx2-l	1-4	0.1	3	0	24	6	554	27	0.406	0	0.057
HCC827	ty1-x2-sx2-l	1-4	0.1	3	0	24	7	448	39	0.463	0	0.111
HCC827	ty1-x2-sx2-l	1-4	0.1	3	0	24	8	521	43	0.679	0.122	0.453
HCC827	ty1-x2-sx2-l	1-4	0.1	3	0	24	9	478	45	0.804	0	0.201
HCC827	ty1-x2-sx2-l	1-4	0.1	3	0	24	10	411	42	0.218	0	0.035
HCC827	ty1-x2-sx2-l	1-4	0.1	3	0	24	11	554	48	0.231	0	0.027
HCC827	ty1-x2-sx2-l	1-4	0.1	3	0	24	12	400	56	0.556	0.23	0.557
HCC827	ty1-x2-sx2-l	1-4	0.1	3	0	24	13	493	56	0.517	0	0.086
HCC827	ty1-x2-sx2-l	1-4	0.1	3	0	24	14	482	74	0.762	0.157	0.565
HCC827	ty1-x2-sx2-l	1-4	0.1	3	0	24	15	455	59	0.557	0	0.052
HCC827	ty1-x2-sx2-l	1-4	0.1	3	0	24	16	532	62	0.425	0	0.06
HCC827	ty1-x2-sx2-l	1-4	0.1	3	0	24	17	569	67	0.358	0	0.155
HCC827	ty1-x2-sx2-l	1-4	0.1	3	0	24	18	436	66	0.718	0.152	0.546
HCC827	ty1-x2-sx2-l	1-4	0.1	3	0	24	19	513	62	0.271	0	0.03
HCC827	ty1-x2-sx2-l	1-4	0.1	3	0	24	20	461	75	0.705	0	0.058
HCC827	ty1-x2-sx2-l	1-4	0.1	3	0	24	21	553	82	0.825	0	0.159
HCC827	ty1-x2-sx2-l	1-4	0.1	3	0	24	22	497	85	0.545	0	0.081
HCC827	ty1-x2-sx2-l	1-4	0.1	3	0	24	23	419	86	0.263	0	0.029
HCC827	ty1-x2-sx2-l	1-4	0.1	3	0	24	24	441	89	0.696	0	0.176
HCC827	ty1-x2-sx2-l	1-4	0.1	3	0	24	25	509	96	0.69	0	0.117
HCC827	ty1-x2-sx2-l	1-4	0.1	3	0	24	26	465	96	0.756	0.111	0.502
HCC827	ty1-x2-sx2-l	1-4	0.1	3	0	24	27	525	104	0.631	0.007	0.322
HCC827	ty1-x2-sx2-l	1-4	0.1	3	0	24	28	425	110	0.249	0	0.022
HCC827	ty1-x2-sx2-l	1-4	0.1	3	0	24	29	486	112	0.444	0	0.079
HCC827	ty1-x2-sx2-l	1-4	0.1	3	0	24	30	568	112	0.793	0.026	0.24
HCC827	ty1-x2-sx2-l	1-4	0.1	3	0	24	31	534	120	0.77	0.002	0.364
HCC827	ty1-x2-sx2-l	1-4	0.1	3	0	24	32	546	130	0.731	0.047	0.425
HCC827	ty1-x2-sx2-l	1-4	0.1	3	0	24	33	560	137	0.802	0.124	0.538
HCC827	ty1-x2-sx2-l	1-4	0.1	3	0	24	34	539	144	0.669	0.004	0.219
HCC827	ty1-x2-sx2-l	1-4	0.1	3	0	24	35	447	128	0.312	0	0.031
HCC827	ty1-x2-sx2-l	1-4	0.1	3	0	24	36	574	130	0.49	0.107	0.387
HCC827	ty1-x2-sx2-l	1-4	0.1	3	0	24	37	518	132	0.696	0.01	0.354
HCC827	ty1-x2-sx2-l	1-4	0.1	3	0	24	38	477	143	0.319	0	0.028
HCC827	ty1-x2-sx2-l	1-4	0.1	3	0	24	39	9	146	0.364	0.126	0.419
HCC827	ty1-x2-sx2-l	1-4	0.1	3	0	24	40	514	147	0.811	0.021	0.229
HCC827	ty1-x2-sx2-l	1-4	0.1	3	0	24	41	424	151	0.454	0	0.016
HCC827	ty1-x2-sx2-l	1-4	0.1	3	0	24	42	426	165	0.993	0	0.077
HCC827	ty1-x2-sx2-l	1-4	0.1	3	0	24	43	439	179	0.461	0	0.011
HCC827	ty1-x2-sx2-l	1-4	0.1	3	0	24	44	446	195	0.515	0.038	0.293
HCC827	ty1-x2-sx2-l	1-4	0.1	3	0	24	45	580	157	0.761	0	0.166
HCC827	ty1-x2-sx2-l	1-4	0.1	3	0	24	46	497	160	0.357	0	0.028
HCC827	ty1-x2-sx2-l	1-4	0.1	3	0	24	47	521	161	0.741	0.198	0.613
HCC827	ty1-x2-sx2-l	1-4	0.1	3	0	24	48	541	163	0.404	0	0.111
HCC827	ty1-x2-sx2-l	1-4	0.1	3	0	24	49	558	168	0.441	0.097	0.353
HCC827	ty1-x2-sx2-l	1-4	0.1	3	0	24	50	470	167	0.594	0	0.153
HCC827	ty1-x2-sx2-l	1-4	0.1	3	0	24	51	10	170	0.41	0.134	0.458
HCC827	ty1-x2-sx2-l	1-4	0.1	3	0	24	52	496	176	0.342	0	0.025
HCC827	ty1-x2-sx2-l	1-4	0.1	3	0	24	53	543	178	0.26	0	0.038
HCC827	ty1-x2-sx2-l	1-4	0.1	3	0	24	54	572	186	0.377	0.062	0.302
HCC827	ty1-x2-sx2-l	1-4	0.1	3	0	24	55	19	198	0.887	0.052	0.536
HCC827	ty1-x2-sx2-l	1-4	0.1	3	0	24	56	479	192	0.5	0.032	0.329
HCC827	ty1-x2-sx2-l	1-4	0.1	3	0	24	57	7	217	0.507	0.103	0.502
HCC827	ty1-x2-sx2-l	1-4	0.1	3	0	24	58	33	282	0.604	0	0.027
HCC827	ty1-x2-sx2-l	1-4	0.1	3	0	24	59	13	299	0.187	0	0.03
HCC827	ty1-x2-sx2-l	1-4	0.1	3	0	24	60	320	316	0.928	0.035	1.583
HCC827	ty1-x2-sx2-l	1-4	0.1	3	0	24	61	310	340	0.852	0.01	1.946
HCC827	ty1-x2-sx2-l	1-4	0.1	3	0	24	62	284	348	0.7	0	0.063
HCC827	ty1-x2-sx2-l	1-4	0.1	3	0	24	63	295	356	0.92	0	0.094
HCC827	ty1-x2-sx2-l	1-4	0.1	3	0	24	64	62	312	0.616	0	0.035
HCC827	ty1-x2-sx2-l	1-4	0.1	3	0	24	65	71	319	0.618	0.073	0.469
HCC827	ty1-x2-sx2-l	1-4	0.1	3	0	24	66	37	323	0.445	0	0.037
HCC827	ty1-x2-sx2-l	1-4	0.1	3	0	24	67	298	321	0.405	0.032	0.324
HCC827	ty1-x2-sx2-l	1-4	0.1	3	0	24	68	285	327	0.374	0.008	0.205
HCC827	ty1-x2-sx2-l	1-4	0.1	3	0	24	69	47	335	0.556	0	0.061
HCC827	ty1-x2-sx2-l	1-4	0.1	3	0	24	70	9	336	0.505	0	0.235
HCC827	ty1-x2-sx2-l	1-4	0.1	3	0	24	71	78	337	0.945	0.11	0.741
HCC827	ty1-x2-sx2-l	1-4	0.1	3	0	24	72	96	341	0.486	0.15	0.527
HCC827	ty1-x2-sx2-l	1-4	0.1	3	0	24	73	93	363	0.449	0.094	0.36
HCC827	ty1-x2-sx2-l	1-4	0.1	3	0	24	74	94	381	0.36	0	0.037
HCC827	ty1-x2-sx2-l	1-4	0.1	3	0	24	75	19	352	0.45	0	0.215
HCC827	ty1-x2-sx2-l	1-4	0.1	3	0	24	76	36	356	0.47	0.004	0.31
HCC827	ty1-x2-sx2-l	1-4	0.1	3	0	24	77	64	358	0.574	0	0.242
HCC827	ty1-x2-sx2-l	1-4	0.1	3	0	24	78	47	371	0.519	0.024	0.378
HCC827	ty1-x2-sx2-l	1-4	0.1	3	0	24	79	76	372	0.789	0.027	0.516
HCC827	ty1-x2-sx2-l	1-4	0.1	3	0	24	80	22	381	0.563	0.036	0.43
HCC827	ty1-x2-sx2-l	1-4	0.1	3	0	24	81	42	389	0.484	0	0.039
HCC827	ty1-x2-sx2-l	1-4	0.1	3	0	24	82	5	392	0.612	0.077	0.499
HCC827	ty1-x2-sx2-l	1-4	0.1	3	0	24	83	13	399	0.504	0.055	0.412
HCC827	ty1-x2-sx2-l	1-4	0.1	3	0	24	84	66	395	0.923	0.219	0.957
HCC827	ty1-x2-sx2-l	1-4	0.1	3	0	24	85	61	413	0.54	0.004	0.229
HCC827	ty1-x2-sx2-l	1-4	0.1	3	0	24	86	43	411	0.593	0.005	0.393
HCC827	ty1-x2-sx2-l	1-4	0.1	3	0	24	87	35	423	0.534	0.013	0.366
HCC827	ty1-x2-sx2-l	1-4	0.1	3	0	24	88	16	426	0.482	0.001	0.191
HCC827	ty1-x2-sx2-l	1-4	0.1	3	0	24	89	22	441	0.619	0	0.15
HCC827	ty1-x2-sx2-l	1-4	0.1	3	0	24	90	55	441	0.386	0	0.039
HCC827	ty1-x2-sx2-l	1-4	0.1	3	0	24	91	48	448	0.496	0	0.111
HCC827	ty1-x2-sx2-l	1-4	0.1	3	0	24	92	62	452	0.466	0	0.079
HCC827	ty1-x2-sx2-l	1-4	0.1	3	0	24	93	7	455	0.572	0.021	0.42
HCC827	ty1-x2-sx2-l	1-4	0.1	3	0	24	94	21	463	0.442	0.019	0.354
HCC827	ty1-x2-sx2-l	1-4	0.1	3	0	24	95	22	481	0.448	0.001	0.163
HCC827	ty1-x2-sx2-l	1-4	0.1	3	0	24	96	41	470	0.473	0	0.078
HCC827	ty1-x2-sx2-l	1-4	0.1	3	0	24	1	197	7	0.417	0.179	0.461
HCC827	ty1-x2-sx2-l	1-4	0.1	3	0	24	2	216	5	0.469	0.151	0.439
HCC827	ty1-x2-sx2-l	1-4	0.1	3	0	24	3	252	19	0.673	0.002	0.314
HCC827	ty1-x2-sx2-l	1-4	0.1	3	0	24	4	268	20	0.654	0.006	0.325
HCC827	ty1-x2-sx2-l	1-4	0.1	3	0	24	5	452	85	1.14	0	0.412
HCC827	ty1-x2-sx2-l	1-4	0.1	3	0	24	6	427	92	0.856	0	0.121
HCC827	ty1-x2-sx2-l	1-4	0.1	3	0	24	7	480	92	0.618	0.188	0.483
HCC827	ty1-x2-sx2-l	1-4	0.1	3	0	24	8	500	94	0.43	0.129	0.372
HCC827	ty1-x2-sx2-l	1-4	0.1	3	0	24	9	399	93	0.655	0	0.029
HCC827	ty1-x2-sx2-l	1-4	0.1	3	0	24	10	385	104	0.764	0	0.114
HCC827	ty1-x2-sx2-l	1-4	0.1	3	0	24	11	412	106	0.589	0	0.029
HCC827	ty1-x2-sx2-l	1-4	0.1	3	0	24	12	465	110	0.494	0.005	0.263
HCC827	ty1-x2-sx2-l	1-4	0.1	3	0	24	13	488	117	0.409	0.079	0.311
HCC827	ty1-x2-sx2-l	1-4	0.1	3	0	24	14	448	122	0.565	0.002	0.266
HCC827	ty1-x2-sx2-l	1-4	0.1	3	0	24	15	376	128	0.796	0	0.061
HCC827	ty1-x2-sx2-l	1-4	0.1	3	0	24	16	336	132	0.943	0.042	0.812
HCC827	ty1-x2-sx2-l	1-4	0.1	3	0	24	17	406	133	0.784	0	0.108
HCC827	ty1-x2-sx2-l	1-4	0.1	3	0	24	18	464	140	0.403	0.079	0.312
HCC827	ty1-x2-sx2-l	1-4	0.1	3	0	24	19	375	162	0.436	0.052	0.338
HCC827	ty1-x2-sx2-l	1-4	0.1	3	0	24	20	336	157	0.428	0.05	0.332
HCC827	ty1-x2-sx2-l	1-4	0.1	3	0	24	21	349	158	0.335	0.035	0.262
HCC827	ty1-x2-sx2-l	1-4	0.1	3	0	24	22	408	166	1.016	0	0.01
HCC827	ty1-x2-sx2-l	1-4	0.1	3	0	24	23	435	166	0.274	0.255	0.528
HCC827	ty1-x2-sx2-l	1-4	0.1	3	0	24	24	248	185	0.529	0.274	0.86
HCC827	ty1-x2-sx2-l	1-4	0.1	3	0	24	25	358	186	0.681	0	0.026
HCC827	ty1-x2-sx2-l	1-4	0.1	3	0	24	26	363	197	1.158	0	0.047
HCC827	ty1-x2-sx2-l	1-4	0.1	3	0	24	27	408	189	0.492	0	0.01
HCC827	ty1-x2-sx2-l	1-4	0.1	3	0	24	28	202	190	0.33	0.362	0.944
HCC827	ty1-x2-sx2-l	1-4	0.1	3	0	24	29	235	195	0.326	0.379	0.859
HCC827	ty1-x2-sx2-l	1-4	0.1	3	0	24	30	222	204	0.327	0.288	0.576
HCC827	ty1-x2-sx2-l	1-4	0.1	3	0	24	31	174	204	0.881	0	0.016
HCC827	ty1-x2-sx2-l	1-4	0.1	3	0	24	32	324	203	0.982	0	0.151
HCC827	ty1-x2-sx2-l	1-4	0.1	3	0	24	33	389	203	0.547	0	0.008
HCC827	ty1-x2-sx2-l	1-4	0.1	3	0	24	34	151	214	0.781	0.034	0.315
HCC827	ty1-x2-sx2-l	1-4	0.1	3	0	24	35	132	222	0.781	0.012	0.557
HCC827	ty1-x2-sx2-l	1-4	0.1	3	0	24	36	372	220	0.602	0	0.008
HCC827	ty1-x2-sx2-l	1-4	0.1	3	0	24	37	198	222	0.424	0.202	0.516
HCC827	ty1-x2-sx2-l	1-4	0.1	3	0	24	38	187	231	0.683	0.001	0.205
HCC827	ty1-x2-sx2-l	1-4	0.1	3	0	24	39	181	244	0.591	0.065	0.434
HCC827	ty1-x2-sx2-l	1-4	0.1	3	0	24	40	341	224	0.731	0	0.124
HCC827	ty1-x2-sx2-l	1-4	0.1	3	0	24	41	394	227	0.557	0	0.084
HCC827	ty1-x2-sx2-l	1-4	0.1	3	0	24	42	231	229	0.362	0.305	0.671
HCC827	ty1-x2-sx2-l	1-4	0.1	3	0	24	43	158	231	0.714	0	0.01
HCC827	ty1-x2-sx2-l	1-4	0.1	3	0	24	44	317	232	0.847	0	0.166
HCC827	ty1-x2-sx2-l	1-4	0.1	3	0	24	45	284	237	1.03	0	0.253
HCC827	ty1-x2-sx2-l	1-4	0.1	3	0	24	46	134	240	0.641	0.043	0.45
HCC827	ty1-x2-sx2-l	1-4	0.1	3	0	24	47	363	243	0.517	0	0.102
HCC827	ty1-x2-sx2-l	1-4	0.1	3	0	24	48	336	244	0.469	0	0.086
HCC827	ty1-x2-sx2-l	1-4	0.1	3	0	24	49	389	248	0.545	0	0.067
HCC827	ty1-x2-sx2-l	1-4	0.1	3	0	24	50	222	257	0.459	0.058	0.34
HCC827	ty1-x2-sx2-l	1-4	0.1	3	0	24	51	251	260	0.373	0.077	0.339
HCC827	ty1-x2-sx2-l	1-4	0.1	3	0	24	52	198	265	0.496	0.055	0.34
HCC827	ty1-x2-sx2-l	1-4	0.1	3	0	24	53	197	281	0.641	0.055	0.471
HCC827	ty1-x2-sx2-l	1-4	0.1	3	0	24	54	280	262	0.195	0	0.027
HCC827	ty1-x2-sx2-l	1-4	0.1	3	0	24	55	359	264	0.254	0	0.024
HCC827	ty1-x2-sx2-l	1-4	0.1	3	0	24	56	307	265	0.455	0.126	0.42
HCC827	ty1-x2-sx2-l	1-4	0.1	3	0	24	57	324	272	0.419	0.251	0.728
HCC827	ty1-x2-sx2-l	1-4	0.1	3	0	24	58	142	282	0.383	0	0.051
HCC827	ty1-x2-sx2-l	1-4	0.1	3	0	24	59	341	273	0.662	0.133	0.532
HCC827	ty1-x2-sx2-l	1-4	0.1	3	0	24	60	388	279	0.345	0.049	0.289
HCC827	ty1-x2-sx2-l	1-4	0.1	3	0	24	61	260	280	0.551	0	0.039
HCC827	ty1-x2-sx2-l	1-4	0.1	3	0	24	62	292	284	0.5	0	0.048
HCC827	ty1-x2-sx2-l	1-4	0.1	3	0	24	63	364	290	0.776	0	0.216
HCC827	ty1-x2-sx2-l	1-4	0.1	3	0	24	64	239	287	0.253	0	0.017
HCC827	ty1-x2-sx2-l	1-4	0.1	3	0	24	65	337	292	0.534	0.157	0.513
HCC827	ty1-x2-sx2-l	1-4	0.1	3	0	24	66	316	297	0.239	0	0.036
HCC827	ty1-x2-sx2-l	1-4	0.1	3	0	24	67	227	301	0.527	0	0.012
HCC827	ty1-x2-sx2-l	1-4	0.1	3	0	24	68	213	303	0.68	0	0.003
HCC827	ty1-x2-sx2-l	1-4	0.1	3	0	24	69	180	307	0.648	0	0.015
HCC827	ty1-x2-sx2-l	1-4	0.1	3	0	24	70	377	309	0.435	0.006	0.285
HCC827	ty1-x2-sx2-l	1-4	0.1	3	0	24	71	304	312	0.572	0	0.004
HCC827	ty1-x2-sx2-l	1-4	0.1	3	0	24	72	266	314	0.563	0	0.001
HCC827	ty1-x2-sx2-l	1-4	0.1	3	0	24	73	284	310	1.297	0	0.001
HCC827	ty1-x2-sx2-l	1-4	0.1	3	0	24	74	241	316	0.784	0	0.039
HCC827	ty1-x2-sx2-l	1-4	0.1	3	0	24	75	335	318	0.392	0.141	0.424
HCC827	ty1-x2-sx2-l	1-4	0.1	3	0	24	76	355	320	0.209	0	0.024
HCC827	ty1-x2-sx2-l	1-4	0.1	3	0	24	77	283	333	0.571	0	0.001
HCC827	ty1-x2-sx2-l	1-4	0.1	3	0	24	78	190	330	0.894	0	0.022
HCC827	ty1-x2-sx2-l	1-4	0.1	3	0	24	79	219	334	0.891	0	0.025
HCC827	ty1-x2-sx2-l	1-4	0.1	3	0	24	80	312	340	0.467	0	0.004
HCC827	ty1-x2-sx2-l	1-4	0.1	3	0	24	81	240	343	0.494	0	0.042
HCC827	ty1-x2-sx2-l	1-4	0.1	3	0	24	82	271	348	0.485	0	0.005
HCC827	ty1-x2-sx2-l	1-4	0.1	3	0	24	83	214	354	0.401	0	0.042
HCC827	ty1-x2-sx2-l	1-4	0.1	3	0	24	84	226	366	0.289	0	0.014
HCC827	ty1-x2-sx2-l	1-4	0.1	3	0	24	85	373	347	0.164	0	0.058
HCC827	ty1-x2-sx2-l	1-4	0.1	3	0	24	86	348	359	0.717	0	0.197
HCC827	ty1-x2-sx2-l	1-4	0.1	3	0	24	87	252	365	0.477	0	0.054
HCC827	ty1-x2-sx2-l	1-4	0.1	3	0	24	88	252	388	0.446	0	0.064
HCC827	ty1-x2-sx2-l	1-4	0.1	3	0	24	89	270	382	0.56	0	0.135
HCC827	ty1-x2-sx2-l	1-4	0.1	3	0	24	90	288	380	0.475	0	0.009
HCC827	ty1-x2-sx2-l	1-4	0.1	3	0	24	91	298	394	0.429	0	0.084
HCC827	ty1-x2-sx2-l	1-4	0.1	3	0	24	92	661	396	0.917	0	0.025
HCC827	ty1-x2-sx2-l	1-4	0.1	3	0	24	93	335	402	0.672	0.055	0.487
HCC827	ty1-x2-sx2-l	1-4	0.1	3	0	24	94	682	409	0.618	0	0.043
HCC827	ty1-x2-sx2-l	1-4	0.1	3	0	24	95	262	415	0.436	0	0.029
HCC827	ty1-x2-sx2-l	1-4	0.1	3	0	24	96	653	415	0.799	0	0.017
HCC827	ty1-x2-sx2-l	1-4	0.1	3	0	24	97	653	433	0.506	0	0.057
HCC827	ty1-x2-sx2-l	1-4	0.1	3	0	24	98	291	418	0.611	0.01	0.388
HCC827	ty1-x2-sx2-l	1-4	0.1	3	0	24	99	682	424	0.633	0	0.069
HCC827	ty1-x2-sx2-l	1-4	0.1	3	0	24	100	691	435	0.547	0	0.025
HCC827	ty1-x2-sx2-l	1-4	0.1	3	0	24	101	327	437	0.457	0.077	0.404
HCC827	ty1-x2-sx2-l	1-4	0.1	3	0	24	102	674	446	0.427	0	0.042
HCC827	ty1-x2-sx2-l	1-4	0.1	3	0	24	103	644	460	0.62	0	0.051
HCC827	ty1-x2-sx2-l	1-4	0.1	3	0	24	104	685	462	0.511	0	0.036
HCC827	ty1-x2-sx2-l	1-4	0.1	3	0	24	105	657	466	0.498	0	0.036
HCC827	ty1-x2-sx2-l	1-4	0.1	3	0	24	1	617	7	0.601	0.043	0.387
HCC827	ty1-x2-sx2-l	1-4	0.1	3	0	24	2	647	11	0.647	0	0.108
HCC827	ty1-x2-sx2-l	1-4	0.1	3	0	24	3	24	17	0.499	0	0.137
HCC827	ty1-x2-sx2-l	1-4	0.1	3	0	24	4	670	13	0.535	0	0.07
HCC827	ty1-x2-sx2-l	1-4	0.1	3	0	24	5	63	14	0.599	0	0.024
HCC827	ty1-x2-sx2-l	1-4	0.1	3	0	24	6	91	17	0.424	0	0.133
HCC827	ty1-x2-sx2-l	1-4	0.1	3	0	24	7	593	22	0.541	0.047	0.374
HCC827	ty1-x2-sx2-l	1-4	0.1	3	0	24	8	504	19	0.299	0	0.034
HCC827	ty1-x2-sx2-l	1-4	0.1	3	0	24	9	616	28	0.674	0.027	0.366
HCC827	ty1-x2-sx2-l	1-4	0.1	3	0	24	10	526	32	0.42	0.052	0.286
HCC827	ty1-x2-sx2-l	1-4	0.1	3	0	24	11	508	30	0.353	0	0.032
HCC827	ty1-x2-sx2-l	1-4	0.1	3	0	24	12	682	30	0.586	0	0.08
HCC827	ty1-x2-sx2-l	1-4	0.1	3	0	24	13	669	41	0.676	0	0.121
HCC827	ty1-x2-sx2-l	1-4	0.1	3	0	24	14	558	32	0.445	0.216	0.494
HCC827	ty1-x2-sx2-l	1-4	0.1	3	0	24	15	16	41	0.531	0.062	0.432
HCC827	ty1-x2-sx2-l	1-4	0.1	3	0	24	16	633	43	0.548	0.15	0.473
HCC827	ty1-x2-sx2-l	1-4	0.1	3	0	24	17	491	41	0.549	0	0.181
HCC827	ty1-x2-sx2-l	1-4	0.1	3	0	24	18	70	43	0.172	0	0.047
HCC827	ty1-x2-sx2-l	1-4	0.1	3	0	24	19	649	45	0.607	0	0.107
HCC827	ty1-x2-sx2-l	1-4	0.1	3	0	24	20	576	46	0.522	0.046	0.348
HCC827	ty1-x2-sx2-l	1-4	0.1	3	0	24	21	538	51	0.454	0.13	0.378
HCC827	ty1-x2-sx2-l	1-4	0.1	3	0	24	22	621	58	0.574	0.176	0.516
HCC827	ty1-x2-sx2-l	1-4	0.1	3	0	24	23	93	60	0.643	0.224	0.718
HCC827	ty1-x2-sx2-l	1-4	0.1	3	0	24	24	609	63	0.507	0.054	0.338
HCC827	ty1-x2-sx2-l	1-4	0.1	3	0	24	25	16	66	0.434	0.151	0.516
HCC827	ty1-x2-sx2-l	1-4	0.1	3	0	24	26	472	63	0.584	0.025	0.362
HCC827	ty1-x2-sx2-l	1-4	0.1	3	0	24	27	686	70	0.728	0	0.095
HCC827	ty1-x2-sx2-l	1-4	0.1	3	0	24	28	508	67	0.507	0.166	0.435
HCC827	ty1-x2-sx2-l	1-4	0.1	3	0	24	29	571	71	0.721	0.06	0.443
HCC827	ty1-x2-sx2-l	1-4	0.1	3	0	24	30	531	72	0.523	0.211	0.458
HCC827	ty1-x2-sx2-l	1-4	0.1	3	0	24	31	404	72	0.525	0	0.179
HCC827	ty1-x2-sx2-l	1-4	0.1	3	0	24	32	388	82	0.418	0	0.025
HCC827	ty1-x2-sx2-l	1-4	0.1	3	0	24	33	384	98	0.666	0.016	0.317
HCC827	ty1-x2-sx2-l	1-4	0.1	3	0	24	34	593	76	0.79	0.012	0.412
HCC827	ty1-x2-sx2-l	1-4	0.1	3	0	24	35	428	77	0.892	0.014	0.455
HCC827	ty1-x2-sx2-l	1-4	0.1	3	0	24	36	64	85	0.731	0.001	0.315
HCC827	ty1-x2-sx2-l	1-4	0.1	3	0	24	37	550	83	0.713	0.127	0.487
HCC827	ty1-x2-sx2-l	1-4	0.1	3	0	24	38	665	85	0.638	0	0.124
HCC827	ty1-x2-sx2-l	1-4	0.1	3	0	24	39	499	88	0.648	0.128	0.49
HCC827	ty1-x2-sx2-l	1-4	0.1	3	0	24	40	631	88	0.7	0.007	0.324
HCC827	ty1-x2-sx2-l	1-4	0.1	3	0	24	41	582	91	0.752	0.064	0.459
HCC827	ty1-x2-sx2-l	1-4	0.1	3	0	24	42	470	96	0.494	0.069	0.381
HCC827	ty1-x2-sx2-l	1-4	0.1	3	0	24	43	610	91	0.594	0.05	0.387
HCC827	ty1-x2-sx2-l	1-4	0.1	3	0	24	44	39	97	0.225	0	0.036
HCC827	ty1-x2-sx2-l	1-4	0.1	3	0	24	45	438	101	0.377	0.032	0.27
HCC827	ty1-x2-sx2-l	1-4	0.1	3	0	24	46	533	102	0.688	0.053	0.424
HCC827	ty1-x2-sx2-l	1-4	0.1	3	0	24	47	684	100	0.572	0	0.08
HCC827	ty1-x2-sx2-l	1-4	0.1	3	0	24	48	596	105	0.89	0.042	0.489
HCC827	ty1-x2-sx2-l	1-4	0.1	3	0	24	49	579	108	0.65	0.044	0.385
HCC827	ty1-x2-sx2-l	1-4	0.1	3	0	24	50	335	112	0.613	0.016	0.354
HCC827	ty1-x2-sx2-l	1-4	0.1	3	0	24	51	655	110	0.585	0	0.216
HCC827	ty1-x2-sx2-l	1-4	0.1	3	0	24	52	642	117	0.587	0	0.08
HCC827	ty1-x2-sx2-l	1-4	0.1	3	0	24	53	366	111	0.478	0	0.077
HCC827	ty1-x2-sx2-l	1-4	0.1	3	0	24	54	363	127	0.42	0	0.037
HCC827	ty1-x2-sx2-l	1-4	0.1	3	0	24	55	380	126	0.374	0	0.03
HCC827	ty1-x2-sx2-l	1-4	0.1	3	0	24	56	551	122	0.556	0	0.041
HCC827	ty1-x2-sx2-l	1-4	0.1	3	0	24	57	615	118	0.538	0.058	0.353
HCC827	ty1-x2-sx2-l	1-4	0.1	3	0	24	58	623	131	0.624	0	0.126
HCC827	ty1-x2-sx2-l	1-4	0.1	3	0	24	59	87	125	0.882	0	0.377
HCC827	ty1-x2-sx2-l	1-4	0.1	3	0	24	60	21	123	0.648	0.099	0.567
HCC827	ty1-x2-sx2-l	1-4	0.1	3	0	24	61	510	126	0.739	0.038	0.422
HCC827	ty1-x2-sx2-l	1-4	0.1	3	0	24	62	687	125	0.465	0	0.059
HCC827	ty1-x2-sx2-l	1-4	0.1	3	0	24	63	62	129	0.714	0.058	0.527
HCC827	ty1-x2-sx2-l	1-4	0.1	3	0	24	64	40	131	0.824	0	0.251
HCC827	ty1-x2-sx2-l	1-4	0.1	3	0	24	65	535	136	0.683	0.085	0.455
HCC827	ty1-x2-sx2-l	1-4	0.1	3	0	24	66	578	137	0.657	0	0.177
HCC827	ty1-x2-sx2-l	1-4	0.1	3	0	24	67	596	139	0.777	0.008	0.369
HCC827	ty1-x2-sx2-l	1-4	0.1	3	0	24	68	403	144	0.4	0	0.074
HCC827	ty1-x2-sx2-l	1-4	0.1	3	0	24	69	418	158	0.539	0	0.055
HCC827	ty1-x2-sx2-l	1-4	0.1	3	0	24	70	642	140	0.217	0	0.032
HCC827	ty1-x2-sx2-l	1-4	0.1	3	0	24	71	675	146	0.535	0	0.186
HCC827	ty1-x2-sx2-l	1-4	0.1	3	0	24	72	484	146	0.719	0	0.206
HCC827	ty1-x2-sx2-l	1-4	0.1	3	0	24	73	455	148	0.89	0.001	0.319
HCC827	ty1-x2-sx2-l	1-4	0.1	3	0	24	74	459	162	1.33	0	0.275
HCC827	ty1-x2-sx2-l	1-4	0.1	3	0	24	75	377	152	0.218	0	0.019
HCC827	ty1-x2-sx2-l	1-4	0.1	3	0	24	76	615	150	0.369	0	0.025
HCC827	ty1-x2-sx2-l	1-4	0.1	3	0	24	77	75	155	0.348	0	0.032
HCC827	ty1-x2-sx2-l	1-4	0.1	3	0	24	78	74	171	0.371	0	0.03
HCC827	ty1-x2-sx2-l	1-4	0.1	3	0	24	79	64	152	0.362	0	0.038
HCC827	ty1-x2-sx2-l	1-4	0.1	3	0	24	80	45	156	0.854	0.112	0.677
HCC827	ty1-x2-sx2-l	1-4	0.1	3	0	24	81	552	162	0.482	0	0.112
HCC827	ty1-x2-sx2-l	1-4	0.1	3	0	24	82	627	165	0.595	0.001	0.26
HCC827	ty1-x2-sx2-l	1-4	0.1	3	0	24	83	507	162	0.222	0	0.026
HCC827	ty1-x2-sx2-l	1-4	0.1	3	0	24	84	522	166	0.217	0	0.025
HCC827	ty1-x2-sx2-l	1-4	0.1	3	0	24	85	592	162	0.312	0	0.026
HCC827	ty1-x2-sx2-l	1-4	0.1	3	0	24	86	440	171	0.569	0	0.069
HCC827	ty1-x2-sx2-l	1-4	0.1	3	0	24	87	606	173	0.464	0.038	0.166
HCC827	ty1-x2-sx2-l	1-4	0.1	3	0	24	88	610	186	0.453	0.133	0.445
HCC827	ty1-x2-sx2-l	1-4	0.1	3	0	24	89	53	178	0.698	0.002	0.371
HCC827	ty1-x2-sx2-l	1-4	0.1	3	0	24	90	479	170	0.811	0.033	0.478
HCC827	ty1-x2-sx2-l	1-4	0.1	3	0	24	91	688	172	0.173	0	0.039
HCC827	ty1-x2-sx2-l	1-4	0.1	3	0	24	92	19	179	0.548	0.058	0.479
HCC827	ty1-x2-sx2-l	1-4	0.1	3	0	24	93	368	180	0.23	0.027	0.22
HCC827	ty1-x2-sx2-l	1-4	0.1	3	0	24	94	566	183	0.328	0.03	0.25
HCC827	ty1-x2-sx2-l	1-4	0.1	3	0	24	95	463	182	0.309	0	0.021
HCC827	ty1-x2-sx2-l	1-4	0.1	3	0	24	96	489	183	0.322	0	0.017
HCC827	ty1-x2-sx2-l	1-4	0.1	3	0	24	97	657	190	0.381	0.001	0.154
HCC827	ty1-x2-sx2-l	1-4	0.1	3	0	24	98	33	194	0.87	0.006	0.486
HCC827	ty1-x2-sx2-l	1-4	0.1	3	0	24	99	31	212	0.596	0.002	0.338
HCC827	ty1-x2-sx2-l	1-4	0.1	3	0	24	100	427	193	0.458	0	0.033
HCC827	ty1-x2-sx2-l	1-4	0.1	3	0	24	101	441	195	0.514	0	0.036
HCC827	ty1-x2-sx2-l	1-4	0.1	3	0	24	102	400	194	0.174	0	0.019
HCC827	ty1-x2-sx2-l	1-4	0.1	3	0	24	103	611	205	0.443	0.13	0.424
HCC827	ty1-x2-sx2-l	1-4	0.1	3	0	24	104	56	206	0.637	0	0.117
HCC827	ty1-x2-sx2-l	1-4	0.1	3	0	24	105	7	220	0.358	0	0.068
HCC827	ty1-x2-sx2-l	1-4	0.1	3	0	24	106	9	238	0.638	0.001	0.305
HCC827	ty1-x2-sx2-l	1-4	0.1	3	0	24	107	44	228	0.615	0	0.108
HCC827	ty1-x2-sx2-l	1-4	0.1	3	0	24	108	553	365	0.491	0.128	0.499
HCC827	ty1-x2-sx2-l	1-4	0.1	3	0	24	109	559	380	0.411	0.195	0.684
HCC827	ty1-x2-sx2-l	1-4	0.1	3	0	24	110	478	483	0.406	0.232	0.818
HCC827	ty1-x2-sx2-l	1-4	0.1	3	0	24	1	75	10	0.62	0	0.122
HCC827	ty1-x2-sx2-l	1-4	0.1	3	0	24	2	94	9	0.583	0.042	0.398
HCC827	ty1-x2-sx2-l	1-4	0.1	3	0	24	3	160	18	0.844	0	0.054
HCC827	ty1-x2-sx2-l	1-4	0.1	3	0	24	4	139	15	0.223	0	0.04
HCC827	ty1-x2-sx2-l	1-4	0.1	3	0	24	5	115	25	0.416	0.012	0.262
HCC827	ty1-x2-sx2-l	1-4	0.1	3	0	24	6	98	30	0.334	0	0.046
HCC827	ty1-x2-sx2-l	1-4	0.1	3	0	24	7	138	39	0.795	0	0.226
HCC827	ty1-x2-sx2-l	1-4	0.1	3	0	24	8	89	235	0.726	0	0.055
HCC827	ty1-x2-sx2-l	1-4	0.1	3	0	24	9	439	244	0.53	0	0.031
HCC827	ty1-x2-sx2-l	1-4	0.1	3	0	24	10	432	256	0.545	0	0.027
HCC827	ty1-x2-sx2-l	1-4	0.1	3	0	24	11	450	259	0.636	0.002	0.268
HCC827	ty1-x2-sx2-l	1-4	0.1	3	0	24	12	469	249	0.547	0.001	0.224
HCC827	ty1-x2-sx2-l	1-4	0.1	3	0	24	13	76	253	0.795	0.128	0.674
HCC827	ty1-x2-sx2-l	1-4	0.1	3	0	24	14	75	265	0.71	0	0.084
HCC827	ty1-x2-sx2-l	1-4	0.1	3	0	24	15	96	257	0.672	0.149	0.644
HCC827	ty1-x2-sx2-l	1-4	0.1	3	0	24	16	56	260	0.509	0.17	0.574
HCC827	ty1-x2-sx2-l	1-4	0.1	3	0	24	17	35	263	0.582	0	0.092
HCC827	ty1-x2-sx2-l	1-4	0.1	3	0	24	18	327	266	0.713	0	0.176
HCC827	ty1-x2-sx2-l	1-4	0.1	3	0	24	19	281	272	0.345	0	0.013
HCC827	ty1-x2-sx2-l	1-4	0.1	3	0	24	20	296	284	0.448	0	0.143
HCC827	ty1-x2-sx2-l	1-4	0.1	3	0	24	21	359	274	0.373	0	0.015
HCC827	ty1-x2-sx2-l	1-4	0.1	3	0	24	22	388	279	0.575	0.003	0.279
HCC827	ty1-x2-sx2-l	1-4	0.1	3	0	24	23	447	276	0.56	0	0.008
HCC827	ty1-x2-sx2-l	1-4	0.1	3	0	24	24	448	288	0.533	0	0.008
HCC827	ty1-x2-sx2-l	1-4	0.1	3	0	24	25	21	280	0.27	0	0.037
HCC827	ty1-x2-sx2-l	1-4	0.1	3	0	24	26	37	281	0.484	0.113	0.503
HCC827	ty1-x2-sx2-l	1-4	0.1	3	0	24	27	427	285	0.234	0	0.014
HCC827	ty1-x2-sx2-l	1-4	0.1	3	0	24	28	322	291	0.372	0	0.171
HCC827	ty1-x2-sx2-l	1-4	0.1	3	0	24	29	280	294	0.493	0.001	0.152
HCC827	ty1-x2-sx2-l	1-4	0.1	3	0	24	30	291	310	0.395	0.121	0.4
HCC827	ty1-x2-sx2-l	1-4	0.1	3	0	24	31	341	302	0.401	0.002	0.234
HCC827	ty1-x2-sx2-l	1-4	0.1	3	0	24	32	439	310	0.644	0	0.151
HCC827	ty1-x2-sx2-l	1-4	0.1	3	0	24	33	317	312	0.352	0.093	0.335
HCC827	ty1-x2-sx2-l	1-4	0.1	3	0	24	34	361	310	0.649	0	0.161
HCC827	ty1-x2-sx2-l	1-4	0.1	3	0	24	35	385	308	0.219	0	0.018
HCC827	ty1-x2-sx2-l	1-4	0.1	3	0	24	36	272	312	0.179	0	0.027
HCC827	ty1-x2-sx2-l	1-4	0.1	3	0	24	37	426	327	0.534	0	0.147
HCC827	ty1-x2-sx2-l	1-4	0.1	3	0	24	38	558	329	0.594	0	0.012
HCC827	ty1-x2-sx2-l	1-4	0.1	3	0	24	39	334	333	0.316	0.032	0.097
HCC827	ty1-x2-sx2-l	1-4	0.1	3	0	24	40	359	329	0.874	0	0.317
HCC827	ty1-x2-sx2-l	1-4	0.1	3	0	24	41	513	331	0.52	0	0.113
HCC827	ty1-x2-sx2-l	1-4	0.1	3	0	24	42	384	339	0.471	0	0.01
HCC827	ty1-x2-sx2-l	1-4	0.1	3	0	24	43	545	341	0.655	0.079	0.513
HCC827	ty1-x2-sx2-l	1-4	0.1	3	0	24	44	306	343	0.39	0	0.062
HCC827	ty1-x2-sx2-l	1-4	0.1	3	0	24	45	419	351	0.527	0	0.026
HCC827	ty1-x2-sx2-l	1-4	0.1	3	0	24	46	566	348	1.013	0	0.17
HCC827	ty1-x2-sx2-l	1-4	0.1	3	0	24	47	352	347	0.79	0	0.349
HCC827	ty1-x2-sx2-l	1-4	0.1	3	0	24	48	443	348	0.352	0	0.012
HCC827	ty1-x2-sx2-l	1-4	0.1	3	0	24	49	336	356	0.676	0	0.027
HCC827	ty1-x2-sx2-l	1-4	0.1	3	0	24	50	528	357	0.562	0	0.165
HCC827	ty1-x2-sx2-l	1-4	0.1	3	0	24	51	468	358	0.345	0	0.063
HCC827	ty1-x2-sx2-l	1-4	0.1	3	0	24	52	396	361	0.87	0	0.001
HCC827	ty1-x2-sx2-l	1-4	0.1	3	0	24	53	371	364	0.603	0.003	0.297
HCC827	ty1-x2-sx2-l	1-4	0.1	3	0	24	54	362	376	0.344	0	0.02
HCC827	ty1-x2-sx2-l	1-4	0.1	3	0	24	55	545	362	0.566	0	0.011
HCC827	ty1-x2-sx2-l	1-4	0.1	3	0	24	56	311	368	0.52	0	0.124
HCC827	ty1-x2-sx2-l	1-4	0.1	3	0	24	57	452	368	0.621	0	0.121
HCC827	ty1-x2-sx2-l	1-4	0.1	3	0	24	58	501	370	0.407	0.133	0.441
HCC827	ty1-x2-sx2-l	1-4	0.1	3	0	24	59	295	379	0.393	0	0.049
HCC827	ty1-x2-sx2-l	1-4	0.1	3	0	24	60	432	377	0.576	0	0.078
HCC827	ty1-x2-sx2-l	1-4	0.1	3	0	24	61	333	386	0.554	0.04	0.393
HCC827	ty1-x2-sx2-l	1-4	0.1	3	0	24	62	534	388	1.256	0	0.012
HCC827	ty1-x2-sx2-l	1-4	0.1	3	0	24	63	309	395	0.41	0.002	0.242
HCC827	ty1-x2-sx2-l	1-4	0.1	3	0	24	64	404	397	0.415	0	0.047
HCC827	ty1-x2-sx2-l	1-4	0.1	3	0	24	65	424	396	0.425	0	0.054
HCC827	ty1-x2-sx2-l	1-4	0.1	3	0	24	66	360	398	0.504	0.026	0.342
HCC827	ty1-x2-sx2-l	1-4	0.1	3	0	24	67	380	400	0.246	0	0.024
HCC827	ty1-x2-sx2-l	1-4	0.1	3	0	24	68	337	408	0.427	0	0.183
HCC827	ty1-x2-sx2-l	1-4	0.1	3	0	24	69	370	418	0.588	0	0.182
HCC827	ty1-x2-sx2-l	1-4	0.1	3	0	24	70	310	421	0.392	0.034	0.109
HCC827	ty1-x2-sx2-l	1-4	0.1	3	0	24	71	298	422	0.463	0	0.087
HCC827	ty1-x2-sx2-l	1-4	0.1	3	0	24	72	391	423	0.689	0	0.101
HCC827	ty1-x2-sx2-l	1-4	0.1	3	0	24	73	337	423	0.552	0.061	0.406
HCC827	ty1-x2-sx2-l	1-4	0.1	3	0	24	74	349	427	0.716	0.015	0.278
HCC827	ty1-x2-sx2-l	1-4	0.1	3	0	24	75	370	439	0.596	0	0.072
HCC827	ty1-x2-sx2-l	1-4	0.1	3	0	24	76	326	446	0.476	0	0.085
HCC827	ty1-x2-sx2-l	1-4	0.1	3	0	24	77	300	450	0.406	0	0.03
HCC827	ty1-x2-sx2-l	1-4	0.1	3	0	24	78	348	450	0.504	0	0.02
HCC827	ty1-x2-sx2-l	1-4	0.1	3	0	24	79	290	467	0.791	0	0.091
HCC827	ty1-x2-sx2-l	1-4	0.1	3	0	24	80	502	474	0.662	0	0.056
HCC827	ty1-x2-sx2-l	1-4	0.1	3	0	24	81	490	482	0.83	0	0.222
HCC827	ty1-x2-sx2-l	1-4	0.1	3	0	24	82	503	488	0.72	0	0.053
HCC827	ty1-x2-sx2-l	1-4	0.1	3	0	24	83	479	496	0.716	0	0.068
HCC827	ty1-x2-sx2-l	1-4	0.1	3	0	24	84	458	510	0.578	0	0.119
HCC827	ty1-x2-sx2-l	1-4	0.1	3	0	24	85	474	511	0.615	0	0.064
HCC827	ty1-x2-sx2-l	1-4	0.1	3	0	24	86	310	475	0.385	0	0.062
HCC827	ty1-x2-sx2-l	1-4	0.1	3	0	24	87	303	484	0.427	0	0.071
HCC827	ty1-x2-sx2-l	1-4	0.1	3	0	24	88	319	489	0.438	0.007	0.283
HCC827	ty1-x2-sx2-l	1-4	0.1	3	0	24	89	298	506	0.315	0.001	0.17
HCC827	ty1-x2-sx2-l	1-4	0.1	3	0	24	1	364	27	0.613	0	0.086
HCC827	ty1-x2-sx2-l	1-4	0.1	3	0	24	2	368	41	0.634	0	0.072
HCC827	ty1-x2-sx2-l	1-4	0.1	3	0	24	3	389	31	0.879	0.021	0.15
HCC827	ty1-x2-sx2-l	1-4	0.1	3	0	24	4	417	39	0.37	0.285	0.563
HCC827	ty1-x2-sx2-l	1-4	0.1	3	0	24	5	433	55	0.482	0.002	0.085
HCC827	ty1-x2-sx2-l	1-4	0.1	3	0	24	6	419	56	0.58	0.329	0.746
HCC827	ty1-x2-sx2-l	1-4	0.1	3	0	24	7	445	59	0.39	0	0.031
HCC827	ty1-x2-sx2-l	1-4	0.1	3	0	24	8	464	59	0.331	0.133	0.354
HCC827	ty1-x2-sx2-l	1-4	0.1	3	0	24	9	399	65	0.372	0.034	0.257
HCC827	ty1-x2-sx2-l	1-4	0.1	3	0	24	10	440	79	0.518	0	0.018
HCC827	ty1-x2-sx2-l	1-4	0.1	3	0	24	11	440	90	0.58	0	0.014
HCC827	ty1-x2-sx2-l	1-4	0.1	3	0	24	12	505	82	0.579	0.069	0.398
HCC827	ty1-x2-sx2-l	1-4	0.1	3	0	24	13	516	93	0.432	0.003	0.071
HCC827	ty1-x2-sx2-l	1-4	0.1	3	0	24	14	529	114	0.725	0.176	0.574
HCC827	ty1-x2-sx2-l	1-4	0.1	3	0	24	15	541	115	0.465	0	0.108
HCC827	ty1-x2-sx2-l	1-4	0.1	3	0	24	16	489	87	0.52	0	0.111
HCC827	ty1-x2-sx2-l	1-4	0.1	3	0	24	17	464	94	0.638	0	0.121
HCC827	ty1-x2-sx2-l	1-4	0.1	3	0	24	18	490	107	0.651	0	0.047
HCC827	ty1-x2-sx2-l	1-4	0.1	3	0	24	19	494	122	0.861	0	0.126
HCC827	ty1-x2-sx2-l	1-4	0.1	3	0	24	20	558	139	0.516	0	0.057
HCC827	ty1-x2-sx2-l	1-4	0.1	3	0	24	21	533	138	0.451	0.025	0.12
HCC827	ty1-x2-sx2-l	1-4	0.1	3	0	24	22	510	149	0.479	0.343	0.778
HCC827	ty1-x2-sx2-l	1-4	0.1	3	0	24	23	480	141	0.4	0	0.094
HCC827	ty1-x2-sx2-l	1-4	0.1	3	0	24	24	453	153	0.445	0.037	0.289
HCC827	ty1-x2-sx2-l	1-4	0.1	3	0	24	25	472	167	0.457	0.041	0.303
HCC827	ty1-x2-sx2-l	1-4	0.1	3	0	24	26	465	179	0.414	0.034	0.285
HCC827	ty1-x2-sx2-l	1-4	0.1	3	0	24	27	567	153	0.42	0	0.054
HCC827	ty1-x2-sx2-l	1-4	0.1	3	0	24	28	596	166	0.839	0	0.25
HCC827	ty1-x2-sx2-l	1-4	0.1	3	0	24	29	606	174	0.911	0	0.26
HCC827	ty1-x2-sx2-l	1-4	0.1	3	0	24	30	527	167	0.382	0.256	0.687
HCC827	ty1-x2-sx2-l	1-4	0.1	3	0	24	31	573	166	0.579	0.21	0.505
HCC827	ty1-x2-sx2-l	1-4	0.1	3	0	24	32	510	175	0.331	0	0.039
HCC827	ty1-x2-sx2-l	1-4	0.1	3	0	24	33	511	187	0.408	0	0.024
HCC827	ty1-x2-sx2-l	1-4	0.1	3	0	24	34	508	198	0.389	0	0.016
HCC827	ty1-x2-sx2-l	1-4	0.1	3	0	24	35	485	203	0.389	0	0.018
HCC827	ty1-x2-sx2-l	1-4	0.1	3	0	24	36	554	179	0.489	0	0.109
HCC827	ty1-x2-sx2-l	1-4	0.1	3	0	24	37	577	180	0.493	0.22	0.452
HCC827	ty1-x2-sx2-l	1-4	0.1	3	0	24	38	531	189	0.44	0	0.077
HCC827	ty1-x2-sx2-l	1-4	0.1	3	0	24	39	569	192	0.577	0	0.131
HCC827	ty1-x2-sx2-l	1-4	0.1	3	0	24	40	592	193	0.823	0	0.235
HCC827	ty1-x2-sx2-l	1-4	0.1	3	0	24	41	486	219	0.358	0	0.023
HCC827	ty1-x2-sx2-l	1-4	0.1	3	0	24	42	495	227	0.444	0	0.014
HCC827	ty1-x2-sx2-l	1-4	0.1	3	0	24	43	498	241	0.311	0	0.014
HCC827	ty1-x2-sx2-l	1-4	0.1	3	0	24	44	561	226	0.483	0.111	0.375
HCC827	ty1-x2-sx2-l	1-4	0.1	3	0	24	45	478	256	0.37	0.008	0.218
HCC827	ty1-x2-sx2-l	1-4	0.1	3	0	24	46	136	314	0.222	0	0.034
HCC827	ty1-x2-sx2-l	1-4	0.1	3	0	24	47	157	321	0.829	0.128	0.686
HCC827	ty1-x2-sx2-l	1-4	0.1	3	0	24	48	167	334	0.742	0.049	0.553
HCC827	ty1-x2-sx2-l	1-4	0.1	3	0	24	49	141	340	0.889	0	0.098
HCC827	ty1-x2-sx2-l	1-4	0.1	3	0	24	50	199	346	0.832	0.035	0.537
HCC827	ty1-x2-sx2-l	1-4	0.1	3	0	24	51	190	360	0.992	0.046	0.371
HCC827	ty1-x2-sx2-l	1-4	0.1	3	0	24	52	182	376	1.001	0.041	0.722
HCC827	ty1-x2-sx2-l	1-4	0.1	3	0	24	53	205	377	0.967	0.087	0.717
HCC827	ty1-x2-sx2-l	1-4	0.1	3	0	24	54	161	359	1.045	0	0.042
HCC827	ty1-x2-sx2-l	1-4	0.1	3	0	24	55	156	375	0.808	0	0.357
HCC827	ty1-x2-sx2-l	1-4	0.1	3	0	24	56	107	408	1.127	0	0.1
HCC827	ty1-x2-sx2-l	1-4	0.1	3	0	24	1	482	27	0.595	0	0.041
HCC827	ty1-x2-sx2-l	1-4	0.1	3	0	24	2	459	32	0.945	0	0.023
HCC827	ty1-x2-sx2-l	1-4	0.1	3	0	24	3	449	43	0.963	0	0.01
HCC827	ty1-x2-sx2-l	1-4	0.1	3	0	24	4	476	47	0.876	0.02	0.43
HCC827	ty1-x2-sx2-l	1-4	0.1	3	0	24	5	491	65	0.746	0.098	0.407
HCC827	ty1-x2-sx2-l	1-4	0.1	3	0	24	6	7	60	0.29	0	0.04
HCC827	ty1-x2-sx2-l	1-4	0.1	3	0	24	7	433	68	0.787	0.001	0.301
HCC827	ty1-x2-sx2-l	1-4	0.1	3	0	24	8	415	74	0.785	0	0.094
HCC827	ty1-x2-sx2-l	1-4	0.1	3	0	24	9	451	75	0.879	0	0.223
HCC827	ty1-x2-sx2-l	1-4	0.1	3	0	24	10	439	88	0.688	0.001	0.288
HCC827	ty1-x2-sx2-l	1-4	0.1	3	0	24	11	472	74	0.591	0.102	0.433
HCC827	ty1-x2-sx2-l	1-4	0.1	3	0	24	12	13	93	0.512	0	0.11
HCC827	ty1-x2-sx2-l	1-4	0.1	3	0	24	13	479	91	0.801	0.127	0.526
HCC827	ty1-x2-sx2-l	1-4	0.1	3	0	24	14	466	94	0.803	0.037	0.41
HCC827	ty1-x2-sx2-l	1-4	0.1	3	0	24	15	461	104	0.712	0.002	0.305
HCC827	ty1-x2-sx2-l	1-4	0.1	3	0	24	16	491	95	0.859	0	0.245
HCC827	ty1-x2-sx2-l	1-4	0.1	3	0	24	17	482	110	0.951	0.019	0.462
HCC827	ty1-x2-sx2-l	1-4	0.1	3	0	24	18	471	117	0.758	0	0.077
HCC827	ty1-x2-sx2-l	1-4	0.1	3	0	24	19	457	126	0.742	0.028	0.359
HCC827	ty1-x2-sx2-l	1-4	0.1	3	0	24	20	469	137	0.793	0.058	0.376
HCC827	ty1-x2-sx2-l	1-4	0.1	3	0	24	21	412	106	0.505	0.014	0.29
HCC827	ty1-x2-sx2-l	1-4	0.1	3	0	24	22	424	113	0.545	0	0.189
HCC827	ty1-x2-sx2-l	1-4	0.1	3	0	24	23	444	108	0.765	0.029	0.397
HCC827	ty1-x2-sx2-l	1-4	0.1	3	0	24	24	385	112	0.691	0	0.015
HCC827	ty1-x2-sx2-l	1-4	0.1	3	0	24	25	363	128	0.884	0	0.008
HCC827	ty1-x2-sx2-l	1-4	0.1	3	0	24	26	286	133	0.893	0	0.177
HCC827	ty1-x2-sx2-l	1-4	0.1	3	0	24	27	432	136	0.529	0.093	0.378
HCC827	ty1-x2-sx2-l	1-4	0.1	3	0	24	28	313	142	0.721	0	0.053
HCC827	ty1-x2-sx2-l	1-4	0.1	3	0	24	29	387	152	0.572	0	0.241
HCC827	ty1-x2-sx2-l	1-4	0.1	3	0	24	30	330	149	0.607	0.079	0.443
HCC827	ty1-x2-sx2-l	1-4	0.1	3	0	24	31	345	154	0.551	0.079	0.412
HCC827	ty1-x2-sx2-l	1-4	0.1	3	0	24	32	447	152	0.745	0	0.108
HCC827	ty1-x2-sx2-l	1-4	0.1	3	0	24	33	277	153	0.796	0	0.178
HCC827	ty1-x2-sx2-l	1-4	0.1	3	0	24	34	260	155	0.544	0	0.058
HCC827	ty1-x2-sx2-l	1-4	0.1	3	0	24	35	371	153	0.727	0	0.201
HCC827	ty1-x2-sx2-l	1-4	0.1	3	0	24	36	412	155	0.496	0	0.043
HCC827	ty1-x2-sx2-l	1-4	0.1	3	0	24	37	433	167	0.853	0	0.088
HCC827	ty1-x2-sx2-l	1-4	0.1	3	0	24	38	404	175	0.646	0	0.211
HCC827	ty1-x2-sx2-l	1-4	0.1	3	0	24	39	420	175	1.085	0	0.291
HCC827	ty1-x2-sx2-l	1-4	0.1	3	0	24	40	358	170	0.752	0	0.189
HCC827	ty1-x2-sx2-l	1-4	0.1	3	0	24	41	319	171	0.737	0	0.024
HCC827	ty1-x2-sx2-l	1-4	0.1	3	0	24	42	374	172	0.786	0.029	0.456
HCC827	ty1-x2-sx2-l	1-4	0.1	3	0	24	43	331	180	0.83	0	0.202
HCC827	ty1-x2-sx2-l	1-4	0.1	3	0	24	44	252	179	0.845	0	0.239
HCC827	ty1-x2-sx2-l	1-4	0.1	3	0	24	45	243	194	0.934	0	0.164
HCC827	ty1-x2-sx2-l	1-4	0.1	3	0	24	46	276	182	0.881	0	0.19
HCC827	ty1-x2-sx2-l	1-4	0.1	3	0	24	47	299	184	1.013	0	0.036
HCC827	ty1-x2-sx2-l	1-4	0.1	3	0	24	48	311	194	0.792	0	0.01
HCC827	ty1-x2-sx2-l	1-4	0.1	3	0	24	49	387	187	0.871	0.026	0.485
HCC827	ty1-x2-sx2-l	1-4	0.1	3	0	24	50	397	196	0.743	0	0.186
HCC827	ty1-x2-sx2-l	1-4	0.1	3	0	24	51	377	204	0.51	0.001	0.245
HCC827	ty1-x2-sx2-l	1-4	0.1	3	0	24	52	393	212	0.764	0.083	0.52
HCC827	ty1-x2-sx2-l	1-4	0.1	3	0	24	53	447	191	0.806	0	0.125
HCC827	ty1-x2-sx2-l	1-4	0.1	3	0	24	54	434	204	0.504	0.16	0.466
HCC827	ty1-x2-sx2-l	1-4	0.1	3	0	24	55	417	191	0.966	0	0.258
HCC827	ty1-x2-sx2-l	1-4	0.1	3	0	24	56	359	197	0.642	0.01	0.345
HCC827	ty1-x2-sx2-l	1-4	0.1	3	0	24	57	262	197	0.618	0	0.009
HCC827	ty1-x2-sx2-l	1-4	0.1	3	0	24	58	305	214	0.703	0	0.11
HCC827	ty1-x2-sx2-l	1-4	0.1	3	0	24	59	328	209	0.634	0	0.139
HCC827	ty1-x2-sx2-l	1-4	0.1	3	0	24	60	279	212	0.685	0	0.015
HCC827	ty1-x2-sx2-l	1-4	0.1	3	0	24	61	462	214	0.591	0	0.098
HCC827	ty1-x2-sx2-l	1-4	0.1	3	0	24	62	233	214	0.837	0	0.074
HCC827	ty1-x2-sx2-l	1-4	0.1	3	0	24	63	417	215	0.67	0.066	0.448
HCC827	ty1-x2-sx2-l	1-4	0.1	3	0	24	64	257	218	0.775	0	0.003
HCC827	ty1-x2-sx2-l	1-4	0.1	3	0	24	65	361	218	0.592	0.01	0.332
HCC827	ty1-x2-sx2-l	1-4	0.1	3	0	24	66	444	225	0.542	0.099	0.422
HCC827	ty1-x2-sx2-l	1-4	0.1	3	0	24	67	273	231	0.825	0	0.215
HCC827	ty1-x2-sx2-l	1-4	0.1	3	0	24	68	411	233	1.063	0	0.061
HCC827	ty1-x2-sx2-l	1-4	0.1	3	0	24	69	236	234	0.792	0	0.057
HCC827	ty1-x2-sx2-l	1-4	0.1	3	0	24	70	390	232	0.848	0	0.169
HCC827	ty1-x2-sx2-l	1-4	0.1	3	0	24	71	379	234	0.728	0.021	0.415
HCC827	ty1-x2-sx2-l	1-4	0.1	3	0	24	72	304	240	0.827	0	0.102
HCC827	ty1-x2-sx2-l	1-4	0.1	3	0	24	73	363	240	1.076	0	0.39
HCC827	ty1-x2-sx2-l	1-4	0.1	3	0	24	74	363	255	0.868	0	0.001
HCC827	ty1-x2-sx2-l	1-4	0.1	3	0	24	75	432	244	0.85	0.03	0.493
HCC827	ty1-x2-sx2-l	1-4	0.1	3	0	24	76	417	251	0.99	0	0.005
HCC827	ty1-x2-sx2-l	1-4	0.1	3	0	24	77	477	246	0.434	0	0.091
HCC827	ty1-x2-sx2-l	1-4	0.1	3	0	24	78	461	255	0.695	0.088	0.482
HCC827	ty1-x2-sx2-l	1-4	0.1	3	0	24	79	398	252	0.838	0.023	0.427
HCC827	ty1-x2-sx2-l	1-4	0.1	3	0	24	80	265	249	0.584	0	0.192
HCC827	ty1-x2-sx2-l	1-4	0.1	3	0	24	81	342	254	1.074	0	0.012
HCC827	ty1-x2-sx2-l	1-4	0.1	3	0	24	82	227	256	0.816	0	0.06
HCC827	ty1-x2-sx2-l	1-4	0.1	3	0	24	83	322	254	0.95	0	0.216
HCC827	ty1-x2-sx2-l	1-4	0.1	3	0	24	84	377	264	0.592	0.011	0.33
HCC827	ty1-x2-sx2-l	1-4	0.1	3	0	24	85	423	268	0.794	0	0.038
HCC827	ty1-x2-sx2-l	1-4	0.1	3	0	24	86	438	281	0.785	0	0.034
HCC827	ty1-x2-sx2-l	1-4	0.1	3	0	24	87	440	295	0.807	0	0.038
HCC827	ty1-x2-sx2-l	1-4	0.1	3	0	24	88	438	312	0.555	0	0.113
HCC827	ty1-x2-sx2-l	1-4	0.1	3	0	24	89	259	271	0.653	0	0.118
HCC827	ty1-x2-sx2-l	1-4	0.1	3	0	24	90	468	272	0.481	0	0.083
HCC827	ty1-x2-sx2-l	1-4	0.1	3	0	24	91	289	276	0.691	0	0.212
HCC827	ty1-x2-sx2-l	1-4	0.1	3	0	24	92	357	273	0.762	0	0.039
HCC827	ty1-x2-sx2-l	1-4	0.1	3	0	24	93	399	280	0.873	0	0.001
HCC827	ty1-x2-sx2-l	1-4	0.1	3	0	24	94	404	295	0.945	0.01	0.449
HCC827	ty1-x2-sx2-l	1-4	0.1	3	0	24	95	316	296	0.731	0	0.087
HCC827	ty1-x2-sx2-l	1-4	0.1	3	0	24	96	374	300	0.725	0	0
HCC827	ty1-x2-sx2-l	1-4	0.1	3	0	24	97	356	307	0.707	0	0.046
HCC827	ty1-x2-sx2-l	1-4	0.1	3	0	24	98	321	314	0.807	0	0.116
HCC827	ty1-x2-sx2-l	1-4	0.1	3	0	24	99	385	316	0.601	0.007	0.327
HCC827	ty1-x2-sx2-l	1-4	0.1	3	0	24	100	405	318	0.924	0	0.061
HCC827	ty1-x2-sx2-l	1-4	0.1	3	0	24	101	372	321	0.829	0	0.034
HCC827	ty1-x2-sx2-l	1-4	0.1	3	0	24	102	348	323	0.83	0	0.093
HCC827	ty1-x2-sx2-l	1-4	0.1	3	0	24	103	57	325	0.271	0	0.029
HCC827	ty1-x2-sx2-l	1-4	0.1	3	0	24	104	5	334	0.347	0.042	0.231
HCC827	ty1-x2-sx2-l	1-4	0.1	3	0	24	105	7	347	0.375	0.471	1.15
HCC827	ty1-x2-sx2-l	1-4	0.1	3	0	24	106	27	336	0.75	0.005	0.167
HCC827	ty1-x2-sx2-l	1-4	0.1	3	0	24	107	47	343	0.674	0.119	0.657
HCC827	ty1-x2-sx2-l	1-4	0.1	3	0	24	108	35	354	0.673	0.109	0.605
HCC827	ty1-x2-sx2-l	1-4	0.1	3	0	24	109	405	339	0.59	0	0.141
HCC827	ty1-x2-sx2-l	1-4	0.1	3	0	24	110	376	343	0.192	0	0.022
HCC827	ty1-x2-sx2-l	1-4	0.1	3	0	24	111	5	366	0.719	0.014	0.451
HCC827	ty1-x2-sx2-l	1-4	0.1	3	0	24	112	15	372	0.757	0.019	0.485
HCC827	ty1-x2-sx2-l	1-4	0.1	3	0	24	113	25	382	0.497	0.104	0.509
HCC827	ty1-x2-sx2-l	1-4	0.1	3	0	24	114	36	387	0.308	0	0.055
HCC827	ty1-x2-sx2-l	1-4	0.1	3	0	24	115	16	407	0.786	0	0.208
HCC827	ty1-x2-sx2-l	1-4	0.1	3	0	24	1	47	221	0.655	0.002	0.348
HCC827	ty1-x2-sx2-l	1-4	0.1	3	0	24	2	86	221	0.819	0.009	0.56
HCC827	ty1-x2-sx2-l	1-4	0.1	3	0	24	3	112	222	0.478	0.142	0.499
HCC827	ty1-x2-sx2-l	1-4	0.1	3	0	24	4	103	231	0.871	0.012	0.378
HCC827	ty1-x2-sx2-l	1-4	0.1	3	0	24	5	28	225	0.764	0	0.178
HCC827	ty1-x2-sx2-l	1-4	0.1	3	0	24	6	63	229	0.518	0.01	0.354
HCC827	ty1-x2-sx2-l	1-4	0.1	3	0	24	7	122	239	0.495	0.161	0.564
HCC827	ty1-x2-sx2-l	1-4	0.1	3	0	24	8	133	249	0.492	0.11	0.487
HCC827	ty1-x2-sx2-l	1-4	0.1	3	0	24	9	118	249	0.562	0.043	0.282
HCC827	ty1-x2-sx2-l	1-4	0.1	3	0	24	10	146	258	0.409	0.007	0.09
HCC827	ty1-x2-sx2-l	1-4	0.1	3	0	24	11	150	272	0.412	0.081	0.41
HCC827	ty1-x2-sx2-l	1-4	0.1	3	0	24	12	161	245	0.45	0.069	0.331
HCC827	ty1-x2-sx2-l	1-4	0.1	3	0	24	13	20	242	0.559	0	0.039
HCC827	ty1-x2-sx2-l	1-4	0.1	3	0	24	14	48	244	0.703	0.149	0.623
HCC827	ty1-x2-sx2-l	1-4	0.1	3	0	24	15	87	244	0.954	0.006	0.312
HCC827	ty1-x2-sx2-l	1-4	0.1	3	0	24	16	407	255	0.172	0	0.017
HCC827	ty1-x2-sx2-l	1-4	0.1	3	0	24	17	25	261	0.531	0.083	0.48
HCC827	ty1-x2-sx2-l	1-4	0.1	3	0	24	18	5	268	0.352	0	0.034
HCC827	ty1-x2-sx2-l	1-4	0.1	3	0	24	19	47	261	0.413	0.198	0.563
HCC827	ty1-x2-sx2-l	1-4	0.1	3	0	24	20	117	270	0.626	0.138	0.543
HCC827	ty1-x2-sx2-l	1-4	0.1	3	0	24	21	88	271	0.316	0.201	0.462
HCC827	ty1-x2-sx2-l	1-4	0.1	3	0	24	22	184	280	0.485	0.153	0.523
HCC827	ty1-x2-sx2-l	1-4	0.1	3	0	24	23	400	278	0.505	0.074	0.39
HCC827	ty1-x2-sx2-l	1-4	0.1	3	0	24	24	381	295	0.505	0	0.006
HCC827	ty1-x2-sx2-l	1-4	0.1	3	0	24	25	436	278	0.208	0	0.014
HCC827	ty1-x2-sx2-l	1-4	0.1	3	0	24	26	33	288	0.559	0	0.077
HCC827	ty1-x2-sx2-l	1-4	0.1	3	0	24	27	157	290	0.431	0.181	0.515
HCC827	ty1-x2-sx2-l	1-4	0.1	3	0	24	28	9	296	0.73	0	0.069
HCC827	ty1-x2-sx2-l	1-4	0.1	3	0	24	29	91	300	0.698	0	0.08
HCC827	ty1-x2-sx2-l	1-4	0.1	3	0	24	30	406	297	0.446	0.088	0.393
HCC827	ty1-x2-sx2-l	1-4	0.1	3	0	24	31	60	302	0.596	0	0.052
HCC827	ty1-x2-sx2-l	1-4	0.1	3	0	24	32	146	306	0.492	0.115	0.47
HCC827	ty1-x2-sx2-l	1-4	0.1	3	0	24	33	7	315	0.669	0	0.078
HCC827	ty1-x2-sx2-l	1-4	0.1	3	0	24	34	125	316	0.318	0.059	0.303
HCC827	ty1-x2-sx2-l	1-4	0.1	3	0	24	35	172	315	0.388	0.07	0.368
HCC827	ty1-x2-sx2-l	1-4	0.1	3	0	24	36	161	322	0.469	0.068	0.402
HCC827	ty1-x2-sx2-l	1-4	0.1	3	0	24	37	71	325	0.555	0.037	0.391
HCC827	ty1-x2-sx2-l	1-4	0.1	3	0	24	38	55	329	0.642	0.004	0.266
HCC827	ty1-x2-sx2-l	1-4	0.1	3	0	24	39	24	323	0.457	0.1	0.491
HCC827	ty1-x2-sx2-l	1-4	0.1	3	0	24	40	395	323	0.199	0	0.142
HCC827	ty1-x2-sx2-l	1-4	0.1	3	0	24	41	379	329	0.146	0	0.014
HCC827	ty1-x2-sx2-l	1-4	0.1	3	0	24	42	153	334	0.316	0.089	0.355
HCC827	ty1-x2-sx2-l	1-4	0.1	3	0	24	43	80	339	0.635	0	0.07
HCC827	ty1-x2-sx2-l	1-4	0.1	3	0	24	44	101	341	0.386	0	0.136
HCC827	ty1-x2-sx2-l	1-4	0.1	3	0	24	45	9	347	0.566	0	0.087
HCC827	ty1-x2-sx2-l	1-4	0.1	3	0	24	46	31	347	0.969	0	0.157
HCC827	ty1-x2-sx2-l	1-4	0.1	3	0	24	47	180	346	0.338	0.128	0.401
HCC827	ty1-x2-sx2-l	1-4	0.1	3	0	24	48	119	357	0.469	0.037	0.39
HCC827	ty1-x2-sx2-l	1-4	0.1	3	0	24	49	49	358	0.624	0.047	0.542
HCC827	ty1-x2-sx2-l	1-4	0.1	3	0	24	50	36	372	0.631	0	0.078
HCC827	ty1-x2-sx2-l	1-4	0.1	3	0	24	51	87	357	0.635	0.126	0.624
HCC827	ty1-x2-sx2-l	1-4	0.1	3	0	24	52	153	360	0.568	0.186	0.627
HCC827	ty1-x2-sx2-l	1-4	0.1	3	0	24	53	70	374	0.449	0	0.07
HCC827	ty1-x2-sx2-l	1-4	0.1	3	0	24	54	325	435	0.997	0	0.073
HCC827	ty1-x2-sx2-l	1-4	0.1	3	0	24	55	342	440	0.733	0	0.026
HCC827	ty1-x2-sx2-l	1-4	0.1	3	0	24	56	335	456	0.919	0.058	0.606
HCC827	ty1-x2-sx2-l	1-4	0.1	3	0	24	1	182	18	0.604	0.172	0.566
HCC827	ty1-x2-sx2-l	1-4	0.1	3	0	24	2	172	19	0.651	0.279	0.701
HCC827	ty1-x2-sx2-l	1-4	0.1	3	0	24	3	156	17	0.657	0.144	0.569
HCC827	ty1-x2-sx2-l	1-4	0.1	3	0	24	4	202	20	0.705	0.063	0.537
HCC827	ty1-x2-sx2-l	1-4	0.1	3	0	24	5	154	36	0.463	0.247	0.558
HCC827	ty1-x2-sx2-l	1-4	0.1	3	0	24	6	136	39	0.591	0.098	0.498
HCC827	ty1-x2-sx2-l	1-4	0.1	3	0	24	7	235	39	0.738	0.053	0.489
HCC827	ty1-x2-sx2-l	1-4	0.1	3	0	24	8	229	52	0.69	0.084	0.487
HCC827	ty1-x2-sx2-l	1-4	0.1	3	0	24	9	192	43	0.5	0	0.099
HCC827	ty1-x2-sx2-l	1-4	0.1	3	0	24	10	214	42	0.592	0.066	0.426
HCC827	ty1-x2-sx2-l	1-4	0.1	3	0	24	11	166	50	0.396	0.084	0.341
HCC827	ty1-x2-sx2-l	1-4	0.1	3	0	24	12	147	55	0.637	0.23	0.646
HCC827	ty1-x2-sx2-l	1-4	0.1	3	0	24	13	247	62	0.54	0.1	0.423
HCC827	ty1-x2-sx2-l	1-4	0.1	3	0	24	14	223	70	0.675	0.075	0.469
HCC827	ty1-x2-sx2-l	1-4	0.1	3	0	24	15	157	71	0.566	0.054	0.398
HCC827	ty1-x2-sx2-l	1-4	0.1	3	0	24	16	137	76	0.496	0.1	0.436
HCC827	ty1-x2-sx2-l	1-4	0.1	3	0	24	17	206	74	0.484	0.061	0.359
HCC827	ty1-x2-sx2-l	1-4	0.1	3	0	24	18	187	83	0.681	0.124	0.516
HCC827	ty1-x2-sx2-l	1-4	0.1	3	0	24	19	633	88	1.284	0	0.172
HCC827	ty1-x2-sx2-l	1-4	0.1	3	0	24	20	236	89	0.874	0.106	0.594
HCC827	ty1-x2-sx2-l	1-4	0.1	3	0	24	21	256	92	0.605	0.015	0.343
HCC827	ty1-x2-sx2-l	1-4	0.1	3	0	24	22	159	89	0.787	0.032	0.488
HCC827	ty1-x2-sx2-l	1-4	0.1	3	0	24	23	146	93	0.582	0.141	0.52
HCC827	ty1-x2-sx2-l	1-4	0.1	3	0	24	24	211	97	0.58	0.011	0.335
HCC827	ty1-x2-sx2-l	1-4	0.1	3	0	24	25	172	99	0.488	0.14	0.452
HCC827	ty1-x2-sx2-l	1-4	0.1	3	0	24	26	243	106	0.465	0.038	0.336
HCC827	ty1-x2-sx2-l	1-4	0.1	3	0	24	27	186	108	0.375	0.108	0.352
HCC827	ty1-x2-sx2-l	1-4	0.1	3	0	24	28	274	111	0.766	0.082	0.516
HCC827	ty1-x2-sx2-l	1-4	0.1	3	0	24	29	132	110	0.186	0	0.042
HCC827	ty1-x2-sx2-l	1-4	0.1	3	0	24	30	224	119	0.456	0.001	0.19
HCC827	ty1-x2-sx2-l	1-4	0.1	3	0	24	31	250	132	0.458	0	0.161
HCC827	ty1-x2-sx2-l	1-4	0.1	3	0	24	32	157	132	0.404	0.156	0.459
HCC827	ty1-x2-sx2-l	1-4	0.1	3	0	24	33	169	136	0.363	0.118	0.364
HCC827	ty1-x2-sx2-l	1-4	0.1	3	0	24	34	217	144	0.239	0	0.034
HCC827	ty1-x2-sx2-l	1-4	0.1	3	0	24	35	150	145	0.504	0.15	0.552
HCC827	ty1-x2-sx2-l	1-4	0.1	3	0	24	36	161	154	0.48	0.095	0.462
HCC827	ty1-x2-sx2-l	1-4	0.1	3	0	24	37	234	149	0.319	0	0.036
HCC827	ty1-x2-sx2-l	1-4	0.1	3	0	24	38	254	157	0.556	0.285	0.636
HCC827	ty1-x2-sx2-l	1-4	0.1	3	0	24	39	257	179	0.6	0.15	0.46
HCC827	ty1-x2-sx2-l	1-4	0.1	3	0	24	40	275	174	0.353	0	0.036
HCC827	ty1-x2-sx2-l	1-4	0.1	3	0	24	41	183	158	0.339	0.091	0.369
HCC827	ty1-x2-sx2-l	1-4	0.1	3	0	24	42	170	166	0.47	0.024	0.329
HCC827	ty1-x2-sx2-l	1-4	0.1	3	0	24	43	161	172	0.366	0	0.038
HCC827	ty1-x2-sx2-l	1-4	0.1	3	0	24	44	280	158	0.229	0	0.039
HCC827	ty1-x2-sx2-l	1-4	0.1	3	0	24	45	106	176	0.709	0.015	0.429
HCC827	ty1-x2-sx2-l	1-4	0.1	3	0	24	46	207	175	0.314	0	0.03
HCC827	ty1-x2-sx2-l	1-4	0.1	3	0	24	47	71	180	0.698	0	0.132
HCC827	ty1-x2-sx2-l	1-4	0.1	3	0	24	48	176	177	0.328	0	0.032
HCC827	ty1-x2-sx2-l	1-4	0.1	3	0	24	49	88	188	1.051	0	0.363
HCC827	ty1-x2-sx2-l	1-4	0.1	3	0	24	50	130	188	0.631	0	0.251
HCC827	ty1-x2-sx2-l	1-4	0.1	3	0	24	51	225	196	0.613	0	0.195
HCC827	ty1-x2-sx2-l	1-4	0.1	3	0	24	52	182	195	0.423	0	0.022
HCC827	ty1-x2-sx2-l	1-4	0.1	3	0	24	53	48	198	0.583	0	0.045
HCC827	ty1-x2-sx2-l	1-4	0.1	3	0	24	54	71	202	0.802	0	0.103
HCC827	ty1-x2-sx2-l	1-4	0.1	3	0	24	55	63	212	1.032	0	0.368
HCC827	ty1-x2-sx2-l	1-4	0.1	3	0	24	56	111	202	0.834	0.005	0.441
HCC827	ty1-x2-sx2-l	1-4	0.1	3	0	24	57	90	204	0.907	0.005	0.492
HCC827	ty1-x2-sx2-l	1-4	0.1	3	0	24	58	255	206	0.927	0	0.077
HCC827	ty1-x2-sx2-l	1-4	0.1	3	0	24	59	162	210	0.563	0.001	0.289
HCC827	ty1-x2-sx2-l	1-4	0.1	3	0	24	60	683	212	1.028	0	0.166
HCC827	ty1-x2-sx2-l	1-4	0.1	3	0	24	61	29	212	0.488	0	0.129
HCC827	ty1-x2-sx2-l	1-4	0.1	3	0	24	62	134	213	0.478	0.015	0.327
HCC827	ty1-x2-sx2-l	1-4	0.1	3	0	24	63	183	216	0.368	0.003	0.207
HCC827	ty1-x2-sx2-l	1-4	0.1	3	0	24	64	97	220	0.639	0.006	0.391
HCC827	ty1-x2-sx2-l	1-4	0.1	3	0	24	65	45	224	0.57	0	0.056
HCC827	ty1-x2-sx2-l	1-4	0.1	3	0	24	66	263	227	0.659	0	0.116
HCC827	ty1-x2-sx2-l	1-4	0.1	3	0	24	67	74	227	0.635	0.021	0.44
HCC827	ty1-x2-sx2-l	1-4	0.1	3	0	24	68	215	236	0.765	0	0.234
HCC827	ty1-x2-sx2-l	1-4	0.1	3	0	24	69	112	234	0.693	0.1	0.558
HCC827	ty1-x2-sx2-l	1-4	0.1	3	0	24	70	182	245	0.589	0.091	0.492
HCC827	ty1-x2-sx2-l	1-4	0.1	3	0	24	71	244	245	0.737	0.001	0.329
HCC827	ty1-x2-sx2-l	1-4	0.1	3	0	24	72	691	247	0.442	0	0.133
HCC827	ty1-x2-sx2-l	1-4	0.1	3	0	24	73	159	263	0.715	0.044	0.513
HCC827	ty1-x2-sx2-l	1-4	0.1	3	0	24	74	668	267	0.438	0	0.149
HCC827	ty1-x2-sx2-l	1-4	0.1	3	0	24	75	216	281	0.769	0.13	0.65
HCC827	ty1-x2-sx2-l	1-4	0.1	3	0	24	76	640	284	0.359	0	0.013
HCC827	ty1-x2-sx2-l	1-4	0.1	3	0	24	77	649	292	0.346	0	0.014
HCC827	ty1-x2-sx2-l	1-4	0.1	3	0	24	78	628	303	0.433	0.002	0.188
HCC827	ty1-x2-sx2-l	1-4	0.1	3	0	24	79	618	316	0.436	0.004	0.249
HCC827	ty1-x2-sx2-l	1-4	0.1	3	0	24	80	682	313	0.327	0	0.012
HCC827	ty1-x2-sx2-l	1-4	0.1	3	0	24	81	678	327	0.38	0	0.015
HCC827	ty1-x2-sx2-l	1-4	0.1	3	0	24	82	683	340	0.352	0	0.018
HCC827	ty1-x2-sx2-l	1-4	0.1	3	0	24	83	691	333	0.52	0	0.091
HCC827	ty1-x2-sx2-l	1-4	0.1	3	0	24	84	579	325	0.528	0	0.072
HCC827	ty1-x2-sx2-l	1-4	0.1	3	0	24	85	596	334	0.383	0	0.011
HCC827	ty1-x2-sx2-l	1-4	0.1	3	0	24	86	650	343	0.446	0	0.142
HCC827	ty1-x2-sx2-l	1-4	0.1	3	0	24	87	615	337	0.315	0	0.016
HCC827	ty1-x2-sx2-l	1-4	0.1	3	0	24	88	561	348	0.438	0	0.045
HCC827	ty1-x2-sx2-l	1-4	0.1	3	0	24	89	560	366	0.549	0	0.098
HCC827	ty1-x2-sx2-l	1-4	0.1	3	0	24	90	680	360	0.424	0.038	0.295
HCC827	ty1-x2-sx2-l	1-4	0.1	3	0	24	91	686	370	0.477	0.041	0.351
HCC827	ty1-x2-sx2-l	1-4	0.1	3	0	24	92	669	375	0.335	0	0.022
HCC827	ty1-x2-sx2-l	1-4	0.1	3	0	24	93	586	383	0.353	0	0.126
HCC827	ty1-x2-sx2-l	1-4	0.1	3	0	24	94	650	382	0.468	0	0.093
HCC827	ty1-x2-sx2-l	1-4	0.1	3	0	24	95	549	390	0.49	0.039	0.366
HCC827	ty1-x2-sx2-l	1-4	0.1	3	0	24	96	673	401	0.564	0.006	0.291
HCC827	ty1-x2-sx2-l	1-4	0.1	3	0	24	97	651	406	0.284	0	0.017
HCC827	ty1-x2-sx2-l	1-4	0.1	3	0	24	98	613	415	0.727	0	0.001
HCC827	ty1-x2-sx2-l	1-4	0.1	3	0	24	99	628	413	0.582	0	0.125
HCC827	ty1-x2-sx2-l	1-4	0.1	3	0	24	100	569	418	0.418	0	0.152
HCC827	ty1-x2-sx2-l	1-4	0.1	3	0	24	101	591	433	0.503	0	0.006
HCC827	ty1-x2-sx2-l	1-4	0.1	3	0	24	102	618	434	0.646	0	0.144
HCC827	ty1-x2-sx2-l	1-4	0.1	3	0	24	103	645	433	0.812	0.005	0.389
HCC827	ty1-x2-sx2-l	1-4	0.1	3	0	24	104	666	438	0.645	0	0.004
HCC827	ty1-x2-sx2-l	1-4	0.1	3	0	24	105	691	436	0.7	0	0.124
HCC827	ty1-x2-sx2-l	1-4	0.1	3	0	24	106	631	445	0.58	0	0.139
HCC827	ty1-x2-sx2-l	1-4	0.1	3	0	24	107	639	450	0.547	0	0.246
HCC827	ty1-x2-sx2-l	1-4	0.1	3	0	24	108	529	456	0.512	0	0.077
HCC827	ty1-x2-sx2-l	1-4	0.1	3	0	24	109	686	451	1.085	0	0.06
HCC827	ty1-x2-sx2-l	1-4	0.1	3	0	24	110	684	459	0.871	0	0.066
HCC827	ty1-x2-sx2-l	1-4	0.1	3	0	24	111	631	461	0.597	0	0.136
HCC827	ty1-x2-sx2-l	1-4	0.1	3	0	24	112	651	468	0.613	0	0.004
HCC827	ty1-x2-sx2-l	1-4	0.1	3	0	24	113	598	471	0.575	0.14	0.536
HCC827	ty1-x2-sx2-l	1-4	0.1	3	0	24	114	589	483	0.363	0	0.034
HCC827	ty1-x2-sx2-l	1-4	0.1	3	0	24	115	616	474	0.606	0	0.103
HCC827	ty1-x2-sx2-l	1-4	0.1	3	0	24	116	506	478	0.27	0	0.013
HCC827	ty1-x2-sx2-l	1-4	0.1	3	0	24	117	96	482	1.011	0	0.246
HCC827	ty1-x2-sx2-l	1-4	0.1	3	0	24	118	79	483	1.236	0	0.18
HCC827	ty1-x2-sx2-l	1-4	0.1	3	0	24	119	633	487	0.421	0.167	0.46
HCC827	ty1-x2-sx2-l	1-4	0.1	3	0	24	120	674	493	0.521	0.253	0.706
HCC827	ty1-x2-sx2-l	1-4	0.1	3	0	24	121	545	506	0.457	0	0.042
HCC827	ty1-x2-sx2-l	1-4	0.1	3	0	24	122	651	499	0.219	0	0.032
HCC827	ty1-x2-sx2-l	1-4	0.1	3	0	24	123	603	503	0.534	0.152	0.541
HCC827	ty1-x2-sx2-l	1-4	0.1	3	0	24	1	685	28	0.457	0.001	0.183
HCC827	ty1-x2-sx2-l	1-4	0.1	3	0	24	2	661	29	0.466	0	0.132
HCC827	ty1-x2-sx2-l	1-4	0.1	3	0	24	3	667	41	0.484	0	0.037
HCC827	ty1-x2-sx2-l	1-4	0.1	3	0	24	4	679	51	0.379	0	0.029
HCC827	ty1-x2-sx2-l	1-4	0.1	3	0	24	5	687	65	0.466	0.006	0.221
HCC827	ty1-x2-sx2-l	1-4	0.1	3	0	24	6	655	52	0.567	0	0.156
HCC827	ty1-x2-sx2-l	1-4	0.1	3	0	24	7	691	88	0.492	0	0.07
HCC827	ty1-x2-sx2-l	1-4	0.1	3	0	24	8	232	96	0.443	0.336	1.022
HCC827	ty1-x2-sx2-l	1-4	0.1	3	0	24	9	253	102	0.32	0	0.064
HCC827	ty1-x2-sx2-l	1-4	0.1	3	0	24	10	131	127	0.361	0.082	0.353
HCC827	ty1-x2-sx2-l	1-4	0.1	3	0	24	11	94	137	0.688	0.008	0.379
HCC827	ty1-x2-sx2-l	1-4	0.1	3	0	24	12	210	138	0.6	0	0.054
HCC827	ty1-x2-sx2-l	1-4	0.1	3	0	24	13	113	139	0.276	0	0.035
HCC827	ty1-x2-sx2-l	1-4	0.1	3	0	24	14	189	142	0.44	0	0.05
HCC827	ty1-x2-sx2-l	1-4	0.1	3	0	24	15	246	139	0.342	0	0.049
HCC827	ty1-x2-sx2-l	1-4	0.1	3	0	24	16	235	145	0.639	0	0.125
HCC827	ty1-x2-sx2-l	1-4	0.1	3	0	24	17	199	156	0.644	0.132	0.604
HCC827	ty1-x2-sx2-l	1-4	0.1	3	0	24	18	221	157	0.733	0	0.05
HCC827	ty1-x2-sx2-l	1-4	0.1	3	0	24	19	209	166	0.688	0.181	0.69
HCC827	ty1-x2-sx2-l	1-4	0.1	3	0	24	20	139	143	0.738	0	0.086
HCC827	ty1-x2-sx2-l	1-4	0.1	3	0	24	21	273	152	0.571	0	0.026
HCC827	ty1-x2-sx2-l	1-4	0.1	3	0	24	22	285	156	0.451	0	0.035
HCC827	ty1-x2-sx2-l	1-4	0.1	3	0	24	23	255	156	0.62	0	0.023
HCC827	ty1-x2-sx2-l	1-4	0.1	3	0	24	24	127	156	0.73	0	0.107
HCC827	ty1-x2-sx2-l	1-4	0.1	3	0	24	25	92	161	0.636	0	0.131
HCC827	ty1-x2-sx2-l	1-4	0.1	3	0	24	26	159	159	0.818	0	0.109
HCC827	ty1-x2-sx2-l	1-4	0.1	3	0	24	27	67	157	0.22	0	0.032
HCC827	ty1-x2-sx2-l	1-4	0.1	3	0	24	28	235	166	0.595	0	0.14
HCC827	ty1-x2-sx2-l	1-4	0.1	3	0	24	29	181	169	0.784	0	0.043
HCC827	ty1-x2-sx2-l	1-4	0.1	3	0	24	30	167	184	0.738	0	0.053
HCC827	ty1-x2-sx2-l	1-4	0.1	3	0	24	31	64	177	0.657	0	0.082
HCC827	ty1-x2-sx2-l	1-4	0.1	3	0	24	32	111	174	0.492	0	0.089
HCC827	ty1-x2-sx2-l	1-4	0.1	3	0	24	33	290	175	0.513	0.235	0.701
HCC827	ty1-x2-sx2-l	1-4	0.1	3	0	24	34	261	186	0.532	0.316	0.946
HCC827	ty1-x2-sx2-l	1-4	0.1	3	0	24	35	282	188	0.602	0.007	0.087
HCC827	ty1-x2-sx2-l	1-4	0.1	3	0	24	36	135	186	0.709	0	0.062
HCC827	ty1-x2-sx2-l	1-4	0.1	3	0	24	37	309	182	0.402	0.202	0.586
HCC827	ty1-x2-sx2-l	1-4	0.1	3	0	24	38	210	188	0.431	0.065	0.389
HCC827	ty1-x2-sx2-l	1-4	0.1	3	0	24	39	233	191	0.446	0.113	0.484
HCC827	ty1-x2-sx2-l	1-4	0.1	3	0	24	40	231	205	0.368	0.032	0.211
HCC827	ty1-x2-sx2-l	1-4	0.1	3	0	24	41	82	196	0.457	0	0.059
HCC827	ty1-x2-sx2-l	1-4	0.1	3	0	24	42	108	196	0.464	0	0.048
HCC827	ty1-x2-sx2-l	1-4	0.1	3	0	24	43	335	199	0.701	0	0.016
HCC827	ty1-x2-sx2-l	1-4	0.1	3	0	24	44	313	199	0.523	0	0.027
HCC827	ty1-x2-sx2-l	1-4	0.1	3	0	24	45	195	205	0.67	0	0.022
HCC827	ty1-x2-sx2-l	1-4	0.1	3	0	24	46	267	202	0.387	0	0.073
HCC827	ty1-x2-sx2-l	1-4	0.1	3	0	24	47	164	208	0.59	0	0.072
HCC827	ty1-x2-sx2-l	1-4	0.1	3	0	24	48	353	208	0.613	0	0.007
HCC827	ty1-x2-sx2-l	1-4	0.1	3	0	24	49	295	210	0.475	0.084	0.425
HCC827	ty1-x2-sx2-l	1-4	0.1	3	0	24	50	325	215	0.55	0.121	0.504
HCC827	ty1-x2-sx2-l	1-4	0.1	3	0	24	51	315	226	0.543	0.129	0.516
HCC827	ty1-x2-sx2-l	1-4	0.1	3	0	24	52	323	239	0.663	0.068	0.519
HCC827	ty1-x2-sx2-l	1-4	0.1	3	0	24	53	216	223	0.781	0	0.072
HCC827	ty1-x2-sx2-l	1-4	0.1	3	0	24	54	277	217	0.561	0.159	0.585
HCC827	ty1-x2-sx2-l	1-4	0.1	3	0	24	55	287	227	0.566	0.249	0.847
HCC827	ty1-x2-sx2-l	1-4	0.1	3	0	24	56	254	220	0.38	0.103	0.393
HCC827	ty1-x2-sx2-l	1-4	0.1	3	0	24	57	267	235	0.356	0.158	0.49
HCC827	ty1-x2-sx2-l	1-4	0.1	3	0	24	58	185	221	0.702	0	0.004
HCC827	ty1-x2-sx2-l	1-4	0.1	3	0	24	59	181	232	0.555	0	0.018
HCC827	ty1-x2-sx2-l	1-4	0.1	3	0	24	60	352	228	0.728	0	0.124
HCC827	ty1-x2-sx2-l	1-4	0.1	3	0	24	61	134	228	0.754	0	0.064
HCC827	ty1-x2-sx2-l	1-4	0.1	3	0	24	62	141	240	0.536	0	0.044
HCC827	ty1-x2-sx2-l	1-4	0.1	3	0	24	63	235	235	0.539	0.205	0.666
HCC827	ty1-x2-sx2-l	1-4	0.1	3	0	24	64	202	234	0.772	0	0.047
HCC827	ty1-x2-sx2-l	1-4	0.1	3	0	24	65	253	237	0.461	0.071	0.417
HCC827	ty1-x2-sx2-l	1-4	0.1	3	0	24	66	377	248	0.545	0	0.12
HCC827	ty1-x2-sx2-l	1-4	0.1	3	0	24	67	339	258	0.376	0.151	0.451
HCC827	ty1-x2-sx2-l	1-4	0.1	3	0	24	68	288	256	0.366	0.157	0.496
HCC827	ty1-x2-sx2-l	1-4	0.1	3	0	24	69	198	256	0.633	0	0.035
HCC827	ty1-x2-sx2-l	1-4	0.1	3	0	24	70	181	255	0.608	0	0.031
HCC827	ty1-x2-sx2-l	1-4	0.1	3	0	24	71	248	256	0.435	0.163	0.559
HCC827	ty1-x2-sx2-l	1-4	0.1	3	0	24	72	396	258	0.26	0	0.021
HCC827	ty1-x2-sx2-l	1-4	0.1	3	0	24	73	388	264	0.344	0	0.043
HCC827	ty1-x2-sx2-l	1-4	0.1	3	0	24	74	376	274	0.292	0	0.022
HCC827	ty1-x2-sx2-l	1-4	0.1	3	0	24	75	228	273	0.359	0.012	0.259
HCC827	ty1-x2-sx2-l	1-4	0.1	3	0	24	76	184	273	0.459	0	0.067
HCC827	ty1-x2-sx2-l	1-4	0.1	3	0	24	77	277	274	0.394	0.179	0.566
HCC827	ty1-x2-sx2-l	1-4	0.1	3	0	24	78	252	281	0.432	0.154	0.526
HCC827	ty1-x2-sx2-l	1-4	0.1	3	0	24	79	251	294	0.424	0.012	0.298
HCC827	ty1-x2-sx2-l	1-4	0.1	3	0	24	80	354	287	0.546	0	0.123
HCC827	ty1-x2-sx2-l	1-4	0.1	3	0	24	81	326	289	0.438	0.125	0.423
HCC827	ty1-x2-sx2-l	1-4	0.1	3	0	24	82	134	298	0.639	0	0.036
HCC827	ty1-x2-sx2-l	1-4	0.1	3	0	24	83	288	298	0.519	0.006	0.267
HCC827	ty1-x2-sx2-l	1-4	0.1	3	0	24	84	307	302	0.462	0.254	0.654
HCC827	ty1-x2-sx2-l	1-4	0.1	3	0	24	85	226	298	0.535	0	0.007
HCC827	ty1-x2-sx2-l	1-4	0.1	3	0	24	86	199	299	0.481	0	0.01
HCC827	ty1-x2-sx2-l	1-4	0.1	3	0	24	87	169	302	0.359	0	0.078
HCC827	ty1-x2-sx2-l	1-4	0.1	3	0	24	88	271	311	0.552	0.018	0.357
HCC827	ty1-x2-sx2-l	1-4	0.1	3	0	24	89	244	317	0.448	0	0.014
HCC827	ty1-x2-sx2-l	1-4	0.1	3	0	24	90	226	325	0.471	0	0.007
HCC827	ty1-x2-sx2-l	1-4	0.1	3	0	24	91	293	321	0.39	0.006	0.255
HCC827	ty1-x2-sx2-l	1-4	0.1	3	0	24	92	199	320	0.502	0	0.011
HCC827	ty1-x2-sx2-l	1-4	0.1	3	0	24	93	183	328	0.487	0	0.053
HCC827	ty1-x2-sx2-l	1-4	0.1	3	0	24	94	692	334	0.362	0.284	0.668
HCC827	ty1-x2-sx2-l	1-4	0.1	3	0	24	95	320	335	0.307	0.161	0.437
HCC827	ty1-x2-sx2-l	1-4	0.1	3	0	24	96	267	335	0.643	0	0.263
HCC827	ty1-x2-sx2-l	1-4	0.1	3	0	24	97	126	339	0.741	0	0.002
HCC827	ty1-x2-sx2-l	1-4	0.1	3	0	24	98	165	340	0.385	0.097	0.439
HCC827	ty1-x2-sx2-l	1-4	0.1	3	0	24	99	643	337	0.251	0	0.02
HCC827	ty1-x2-sx2-l	1-4	0.1	3	0	24	100	675	343	0.865	0.004	0.393
HCC827	ty1-x2-sx2-l	1-4	0.1	3	0	24	101	602	347	0.472	0.129	0.442
HCC827	ty1-x2-sx2-l	1-4	0.1	3	0	24	102	99	348	0.205	0	0.027
HCC827	ty1-x2-sx2-l	1-4	0.1	3	0	24	103	93	362	0.205	0	0.029
HCC827	ty1-x2-sx2-l	1-4	0.1	3	0	24	104	285	357	0.29	0.15	0.413
HCC827	ty1-x2-sx2-l	1-4	0.1	3	0	24	105	650	357	0.558	0	0.058
HCC827	ty1-x2-sx2-l	1-4	0.1	3	0	24	106	664	357	0.744	0.001	0.317
HCC827	ty1-x2-sx2-l	1-4	0.1	3	0	24	107	690	361	0.761	0.015	0.416
HCC827	ty1-x2-sx2-l	1-4	0.1	3	0	24	108	688	379	0.794	0	0.04
HCC827	ty1-x2-sx2-l	1-4	0.1	3	0	24	109	628	364	0.416	0.005	0.237
HCC827	ty1-x2-sx2-l	1-4	0.1	3	0	24	110	226	363	0.457	0	0.015
HCC827	ty1-x2-sx2-l	1-4	0.1	3	0	24	111	259	368	0.324	0.086	0.362
HCC827	ty1-x2-sx2-l	1-4	0.1	3	0	24	112	113	368	0.38	0.083	0.421
HCC827	ty1-x2-sx2-l	1-4	0.1	3	0	24	113	192	370	0.332	0	0.04
HCC827	ty1-x2-sx2-l	1-4	0.1	3	0	24	114	589	367	0.55	0.18	0.571
HCC827	ty1-x2-sx2-l	1-4	0.1	3	0	24	115	163	377	0.397	0	0.046
HCC827	ty1-x2-sx2-l	1-4	0.1	3	0	24	116	551	373	0.449	0	0.134
HCC827	ty1-x2-sx2-l	1-4	0.1	3	0	24	117	566	376	0.548	0	0.022
HCC827	ty1-x2-sx2-l	1-4	0.1	3	0	24	118	652	377	0.554	0	0.101
HCC827	ty1-x2-sx2-l	1-4	0.1	3	0	24	119	611	379	0.377	0.002	0.209
HCC827	ty1-x2-sx2-l	1-4	0.1	3	0	24	120	139	383	0.443	0	0.03
HCC827	ty1-x2-sx2-l	1-4	0.1	3	0	24	121	672	386	0.558	0	0.09
HCC827	ty1-x2-sx2-l	1-4	0.1	3	0	24	122	583	391	0.417	0.006	0.25
HCC827	ty1-x2-sx2-l	1-4	0.1	3	0	24	123	625	390	0.526	0.003	0.252
HCC827	ty1-x2-sx2-l	1-4	0.1	3	0	24	124	99	393	0.473	0.019	0.367
HCC827	ty1-x2-sx2-l	1-4	0.1	3	0	24	125	545	397	0.544	0	0.165
HCC827	ty1-x2-sx2-l	1-4	0.1	3	0	24	126	209	399	0.559	0	0.003
HCC827	ty1-x2-sx2-l	1-4	0.1	3	0	24	127	520	396	0.428	0	0.1
HCC827	ty1-x2-sx2-l	1-4	0.1	3	0	24	128	643	397	0.501	0	0.111
HCC827	ty1-x2-sx2-l	1-4	0.1	3	0	24	129	154	396	0.317	0	0.019
HCC827	ty1-x2-sx2-l	1-4	0.1	3	0	24	130	144	401	0.307	0	0.024
HCC827	ty1-x2-sx2-l	1-4	0.1	3	0	24	131	670	399	0.493	0	0.083
HCC827	ty1-x2-sx2-l	1-4	0.1	3	0	24	132	559	415	0.52	0	0.2
[truncated: 1,773 more rows]
