# Supplementary material for: Inhibition of mutant EGFR in lung cancer cells triggers SOX2-FOXO6-dependent survival pathways
Source: eLife. 2015 Feb 16;4:e06132. doi: 10.7554/eLife.06132 (PMC4384750; doi:10.7554/eLife.06132)
Supplement: Figure 5—source data 2. — DOI: http://dx.doi.org/10.7554/eLife.06132.029 [file elife06132s011.txt]

cells	siRNA	treatment	treatment uM	time hr	Cell ID	Cell X Position	Cell Y Position	Nucleus dapi mcs Mean (Normalized Counts)	Nucleus cy3 sox2 Mean (Normalized Counts)	Nucleus autofl Mean (Normalized Counts)	Entire Cell af488 cc3 mcs Mean (Normalized Counts)	Entire Cell autofl Mean (Normalized Counts)
PC9	siCTRL	erlotinib	0.1	24	1	78	7	0.145	0.003	0.023	0.014	0.012
PC9	siCTRL	erlotinib	0.1	24	2	159	7	0.115	0.005	0.02	0.014	0.01
PC9	siCTRL	erlotinib	0.1	24	3	227	8	0.137	0.005	0.021	0.013	0.01
PC9	siCTRL	erlotinib	0.1	24	4	626	16	0.144	0.002	0.018	0.011	0.01
PC9	siCTRL	erlotinib	0.1	24	5	797	18	0.167	0.001	0.022	0.01	0.014
PC9	siCTRL	erlotinib	0.1	24	6	901	4	0.046	0.006	0.002	0.011	0.007
PC9	siCTRL	erlotinib	0.1	24	7	1117	9	0.144	0.001	0.021	0.013	0.012
PC9	siCTRL	erlotinib	0.1	24	8	524	25	0.154	0.001	0.022	0.011	0.012
PC9	siCTRL	erlotinib	0.1	24	9	13	21	0.146	0.002	0.021	0.015	0.012
PC9	siCTRL	erlotinib	0.1	24	10	908	45	0.173	0	0.021	0.011	0.012
PC9	siCTRL	erlotinib	0.1	24	11	251	56	0.158	0.001	0.024	0.013	0.014
PC9	siCTRL	erlotinib	0.1	24	12	398	48	0.154	0.001	0.026	0.013	0.012
PC9	siCTRL	erlotinib	0.1	24	13	491	45	0.048	0.006	0.002	0.011	0.005
PC9	siCTRL	erlotinib	0.1	24	14	1178	57	0.15	0	0.021	0.012	0.012
PC9	siCTRL	erlotinib	0.1	24	15	144	54	0.162	0.001	0.027	0.015	0.015
PC9	siCTRL	erlotinib	0.1	24	16	108	55	0.147	0.001	0.027	0.016	0.014
PC9	siCTRL	erlotinib	0.1	24	17	198	62	0.146	0.001	0.027	0.014	0.013
PC9	siCTRL	erlotinib	0.1	24	18	5	69	0.093	0.006	0.023	0.016	0.012
PC9	siCTRL	erlotinib	0.1	24	19	617	75	0.198	0	0.022	0.012	0.012
PC9	siCTRL	erlotinib	0.1	24	20	1072	80	0.116	0.001	0.018	0.011	0.01
PC9	siCTRL	erlotinib	0.1	24	21	495	94	0.18	0	0.021	0.013	0.013
PC9	siCTRL	erlotinib	0.1	24	22	425	99	0.108	0.001	0.021	0.012	0.011
PC9	siCTRL	erlotinib	0.1	24	23	1217	96	0.128	0.001	0.02	0.012	0.012
PC9	siCTRL	erlotinib	0.1	24	24	720	99	0.11	0.002	0.023	0.011	0.012
PC9	siCTRL	erlotinib	0.1	24	25	876	101	0.131	0	0.017	0.011	0.01
PC9	siCTRL	erlotinib	0.1	24	26	754	96	0.046	0.008	0.006	0.013	0.008
PC9	siCTRL	erlotinib	0.1	24	27	1024	108	0.149	0.001	0.019	0.011	0.01
PC9	siCTRL	erlotinib	0.1	24	28	561	124	0.05	0.009	0.005	0.012	0.007
PC9	siCTRL	erlotinib	0.1	24	29	925	126	0.133	0.001	0.02	0.012	0.011
PC9	siCTRL	erlotinib	0.1	24	30	1314	127	0.145	0.001	0.022	0.013	0.012
PC9	siCTRL	erlotinib	0.1	24	31	95	138	0.14	0.002	0.024	0.014	0.011
PC9	siCTRL	erlotinib	0.1	24	32	827	144	0.162	0.002	0.019	0.012	0.01
PC9	siCTRL	erlotinib	0.1	24	33	294	151	0.097	0.001	0.021	0.013	0.011
PC9	siCTRL	erlotinib	0.1	24	34	663	152	0.119	0	0.02	0.011	0.011
PC9	siCTRL	erlotinib	0.1	24	35	755	149	0.14	0	0.021	0.011	0.012
PC9	siCTRL	erlotinib	0.1	24	36	1086	156	0.148	0.001	0.019	0.011	0.011
PC9	siCTRL	erlotinib	0.1	24	37	996	159	0.149	0.001	0.019	0.011	0.01
PC9	siCTRL	erlotinib	0.1	24	38	372	163	0.12	0.001	0.022	0.012	0.012
PC9	siCTRL	erlotinib	0.1	24	39	566	169	0.17	0.001	0.024	0.013	0.014
PC9	siCTRL	erlotinib	0.1	24	40	161	170	0.135	0.002	0.026	0.015	0.013
PC9	siCTRL	erlotinib	0.1	24	41	1142	184	0.132	0.001	0.02	0.011	0.011
PC9	siCTRL	erlotinib	0.1	24	42	439	190	0.126	0.001	0.021	0.012	0.011
PC9	siCTRL	erlotinib	0.1	24	43	128	187	0.053	0.001	0.014	0.013	0.01
PC9	siCTRL	erlotinib	0.1	24	44	203	200	0.135	0.001	0.025	0.013	0.012
PC9	siCTRL	erlotinib	0.1	24	45	1384	202	0.167	0.001	0.019	0.011	0.011
PC9	siCTRL	erlotinib	0.1	24	46	836	214	0.186	0	0.022	0.012	0.014
PC9	siCTRL	erlotinib	0.1	24	47	1283	204	0.15	0.001	0.022	0.012	0.011
PC9	siCTRL	erlotinib	0.1	24	48	302	212	0.053	0.007	0.001	0.012	0.006
PC9	siCTRL	erlotinib	0.1	24	49	939	216	0.103	0	0.018	0.012	0.011
PC9	siCTRL	erlotinib	0.1	24	50	519	216	0.118	0.001	0.02	0.012	0.011
PC9	siCTRL	erlotinib	0.1	24	51	1010	226	0.141	0	0.019	0.011	0.011
PC9	siCTRL	erlotinib	0.1	24	52	893	237	0.048	0.006	0.001	0.01	0.005
PC9	siCTRL	erlotinib	0.1	24	53	103	251	0.178	0.005	0.03	0.015	0.013
PC9	siCTRL	erlotinib	0.1	24	54	690	255	0.115	0.001	0.019	0.011	0.01
PC9	siCTRL	erlotinib	0.1	24	55	1099	256	0.131	0	0.019	0.011	0.011
PC9	siCTRL	erlotinib	0.1	24	56	589	256	0.151	0.001	0.018	0.011	0.01
PC9	siCTRL	erlotinib	0.1	24	57	193	278	0.137	0.002	0.024	0.013	0.011
PC9	siCTRL	erlotinib	0.1	24	58	1212	280	0.129	0.001	0.019	0.012	0.01
PC9	siCTRL	erlotinib	0.1	24	59	437	284	0.138	0	0.02	0.011	0.01
PC9	siCTRL	erlotinib	0.1	24	60	897	287	0.202	0	0.018	0.01	0.011
PC9	siCTRL	erlotinib	0.1	24	61	51	292	0.051	0.002	0.015	0.014	0.011
PC9	siCTRL	erlotinib	0.1	24	62	1153	300	0.114	0	0.018	0.011	0.011
PC9	siCTRL	erlotinib	0.1	24	63	110	302	0.126	0.003	0.022	0.013	0.011
PC9	siCTRL	erlotinib	0.1	24	64	1341	313	0.113	0.001	0.019	0.011	0.01
PC9	siCTRL	erlotinib	0.1	24	65	582	318	0.122	0.001	0.018	0.011	0.01
PC9	siCTRL	erlotinib	0.1	24	66	1255	319	0.116	0.001	0.018	0.012	0.01
PC9	siCTRL	erlotinib	0.1	24	67	29	310	0.048	0.004	0.011	0.013	0.007
PC9	siCTRL	erlotinib	0.1	24	68	733	331	0.145	0	0.02	0.011	0.011
PC9	siCTRL	erlotinib	0.1	24	69	267	335	0.119	0.001	0.023	0.013	0.012
PC9	siCTRL	erlotinib	0.1	24	70	968	335	0.045	0.006	0.002	0.01	0.004
PC9	siCTRL	erlotinib	0.1	24	71	813	346	0.063	0.006	0	0.009	0.004
PC9	siCTRL	erlotinib	0.1	24	72	905	343	0.158	0	0.018	0.01	0.01
PC9	siCTRL	erlotinib	0.1	24	73	183	353	0.133	0.001	0.023	0.013	0.012
PC9	siCTRL	erlotinib	0.1	24	74	338	361	0.113	0.001	0.02	0.012	0.011
PC9	siCTRL	erlotinib	0.1	24	75	17	360	0.167	0.002	0.027	0.014	0.012
PC9	siCTRL	erlotinib	0.1	24	76	99	363	0.174	0.002	0.024	0.013	0.011
PC9	siCTRL	erlotinib	0.1	24	77	443	363	0.052	0.006	0.001	0.01	0.003
PC9	siCTRL	erlotinib	0.1	24	78	1073	375	0.085	0.001	0.018	0.013	0.011
PC9	siCTRL	erlotinib	0.1	24	79	457	366	0.052	0.005	0.001	0.009	0.004
PC9	siCTRL	erlotinib	0.1	24	80	973	383	0.162	0	0.018	0.011	0.011
PC9	siCTRL	erlotinib	0.1	24	81	566	381	0.135	0	0.018	0.011	0.01
PC9	siCTRL	erlotinib	0.1	24	82	1297	389	0.136	0.002	0.019	0.011	0.01
PC9	siCTRL	erlotinib	0.1	24	83	819	399	0.241	0	0.022	0.009	0.013
PC9	siCTRL	erlotinib	0.1	24	84	225	397	0.045	0.006	0.002	0.01	0.004
PC9	siCTRL	erlotinib	0.1	24	85	451	415	0.177	0	0.019	0.009	0.013
PC9	siCTRL	erlotinib	0.1	24	86	1037	403	0.047	0.006	0.001	0.01	0.004
PC9	siCTRL	erlotinib	0.1	24	87	112	414	0.133	0.002	0.024	0.013	0.012
PC9	siCTRL	erlotinib	0.1	24	88	283	416	0.047	0.006	0.001	0.01	0.004
PC9	siCTRL	erlotinib	0.1	24	89	1369	424	0.118	0.001	0.02	0.012	0.01
PC9	siCTRL	erlotinib	0.1	24	90	646	441	0.176	0	0.018	0.009	0.011
PC9	siCTRL	erlotinib	0.1	24	91	232	446	0.155	0	0.022	0.012	0.013
PC9	siCTRL	erlotinib	0.1	24	92	1042	452	0.174	0	0.021	0.011	0.012
PC9	siCTRL	erlotinib	0.1	24	93	45	446	0.045	0.007	0.002	0.012	0.004
PC9	siCTRL	erlotinib	0.1	24	94	494	446	0.046	0.006	0.001	0.01	0.004
PC9	siCTRL	erlotinib	0.1	24	95	1274	456	0.174	0.001	0.018	0.011	0.008
PC9	siCTRL	erlotinib	0.1	24	96	288	469	0.176	0.001	0.022	0.012	0.013
PC9	siCTRL	erlotinib	0.1	24	97	359	464	0.129	0.001	0.021	0.011	0.011
PC9	siCTRL	erlotinib	0.1	24	98	940	463	0.133	0	0.018	0.011	0.01
PC9	siCTRL	erlotinib	0.1	24	99	840	465	0.132	0	0.017	0.01	0.011
PC9	siCTRL	erlotinib	0.1	24	100	885	479	0.137	0.001	0.018	0.012	0.01
PC9	siCTRL	erlotinib	0.1	24	101	169	492	0.116	0.002	0.022	0.012	0.011
PC9	siCTRL	erlotinib	0.1	24	102	47	497	0.151	0.001	0.025	0.013	0.013
PC9	siCTRL	erlotinib	0.1	24	103	497	498	0.156	0	0.019	0.011	0.011
PC9	siCTRL	erlotinib	0.1	24	104	1270	497	0.17	0	0.021	0.011	0.012
PC9	siCTRL	erlotinib	0.1	24	105	1111	499	0.147	0	0.02	0.011	0.011
PC9	siCTRL	erlotinib	0.1	24	106	684	493	0.045	0.005	0.001	0.01	0.004
PC9	siCTRL	erlotinib	0.1	24	107	805	501	0.047	0.004	0.005	0.011	0.006
PC9	siCTRL	erlotinib	0.1	24	108	587	501	0.044	0.005	0.001	0.009	0.004
PC9	siCTRL	erlotinib	0.1	24	109	283	503	0.054	0.013	0.003	0.013	0.006
PC9	siCTRL	erlotinib	0.1	24	110	1344	531	0.133	0.001	0.021	0.012	0.01
PC9	siCTRL	erlotinib	0.1	24	111	686	543	0.158	0	0.018	0.011	0.011
PC9	siCTRL	erlotinib	0.1	24	112	1219	539	0.128	0.001	0.019	0.011	0.01
PC9	siCTRL	erlotinib	0.1	24	113	905	540	0.158	0	0.02	0.011	0.01
PC9	siCTRL	erlotinib	0.1	24	114	287	546	0.208	0	0.024	0.014	0.012
PC9	siCTRL	erlotinib	0.1	24	115	591	551	0.165	0	0.019	0.011	0.011
PC9	siCTRL	erlotinib	0.1	24	116	809	558	0.121	0	0.019	0.012	0.011
PC9	siCTRL	erlotinib	0.1	24	117	972	555	0.123	0	0.018	0.011	0.01
PC9	siCTRL	erlotinib	0.1	24	118	375	567	0.128	0.001	0.021	0.012	0.01
PC9	siCTRL	erlotinib	0.1	24	119	625	576	0.048	0.007	0.002	0.011	0.005
PC9	siCTRL	erlotinib	0.1	24	120	498	579	0.13	0	0.018	0.011	0.01
PC9	siCTRL	erlotinib	0.1	24	121	446	579	0.045	0.006	0.001	0.01	0.004
PC9	siCTRL	erlotinib	0.1	24	122	36	602	0.14	0.001	0.025	0.013	0.011
PC9	siCTRL	erlotinib	0.1	24	123	81	607	0.049	0.006	0.001	0.011	0.003
PC9	siCTRL	erlotinib	0.1	24	124	984	609	0.044	0.005	0.001	0.009	0.004
PC9	siCTRL	erlotinib	0.1	24	125	770	618	0.12	0	0.018	0.012	0.01
PC9	siCTRL	erlotinib	0.1	24	126	1091	620	0.101	0.001	0.018	0.011	0.01
PC9	siCTRL	erlotinib	0.1	24	127	450	625	0.16	0	0.02	0.011	0.012
PC9	siCTRL	erlotinib	0.1	24	128	228	624	0.066	0.007	0	0.011	0.003
PC9	siCTRL	erlotinib	0.1	24	129	1200	623	0.142	0.003	0.02	0.011	0.009
PC9	siCTRL	erlotinib	0.1	24	130	633	628	0.171	0	0.019	0.011	0.011
PC9	siCTRL	erlotinib	0.1	24	131	194	628	0.154	0.001	0.02	0.011	0.01
PC9	siCTRL	erlotinib	0.1	24	132	370	643	0.124	0	0.017	0.01	0.01
PC9	siCTRL	erlotinib	0.1	24	133	85	655	0.167	0.001	0.023	0.011	0.013
PC9	siCTRL	erlotinib	0.1	24	134	545	647	0.132	0	0.019	0.011	0.01
PC9	siCTRL	erlotinib	0.1	24	135	988	661	0.156	0	0.017	0.011	0.011
PC9	siCTRL	erlotinib	0.1	24	136	723	662	0.103	0	0.017	0.011	0.01
PC9	siCTRL	erlotinib	0.1	24	137	228	681	0.268	0	0.022	0.008	0.013
PC9	siCTRL	erlotinib	0.1	24	138	404	664	0.051	0.006	0.001	0.01	0.004
PC9	siCTRL	erlotinib	0.1	24	139	817	677	0.116	0	0.017	0.011	0.009
PC9	siCTRL	erlotinib	0.1	24	140	611	678	0.14	0.001	0.017	0.011	0.009
PC9	siCTRL	erlotinib	0.1	24	141	128	685	0.069	0.008	0	0.011	0.003
PC9	siCTRL	erlotinib	0.1	24	142	1203	684	0.116	0.001	0.017	0.011	0.009
PC9	siCTRL	erlotinib	0.1	24	143	638	698	0.048	0.008	0.002	0.011	0.003
PC9	siCTRL	erlotinib	0.1	24	144	903	711	0.113	0	0.017	0.01	0.009
PC9	siCTRL	erlotinib	0.1	24	145	409	715	0.203	0.001	0.027	0.012	0.013
PC9	siCTRL	erlotinib	0.1	24	146	1282	714	0.111	0.001	0.017	0.011	0.009
PC9	siCTRL	erlotinib	0.1	24	147	290	715	0.048	0.007	0.001	0.011	0.004
PC9	siCTRL	erlotinib	0.1	24	148	572	721	0.147	0	0.019	0.011	0.01
PC9	siCTRL	erlotinib	0.1	24	149	133	740	0.261	0	0.025	0.009	0.014
PC9	siCTRL	erlotinib	0.1	24	150	643	743	0.144	0	0.019	0.011	0.011
PC9	siCTRL	erlotinib	0.1	24	151	1173	742	0.135	0	0.018	0.011	0.009
PC9	siCTRL	erlotinib	0.1	24	152	1336	749	0.127	0	0.018	0.011	0.009
PC9	siCTRL	erlotinib	0.1	24	153	67	747	0.139	0.002	0.024	0.013	0.011
PC9	siCTRL	erlotinib	0.1	24	154	1044	752	0.151	0	0.018	0.011	0.01
PC9	siCTRL	erlotinib	0.1	24	155	844	747	0.138	0.001	0.015	0.011	0.008
PC9	siCTRL	erlotinib	0.1	24	156	713	747	0.044	0.007	0.002	0.011	0.004
PC9	siCTRL	erlotinib	0.1	24	157	297	766	0.208	0.002	0.02	0.011	0.01
PC9	siCTRL	erlotinib	0.1	24	158	947	779	0.104	0	0.017	0.011	0.009
PC9	siCTRL	erlotinib	0.1	24	159	784	786	0.123	0	0.017	0.011	0.009
PC9	siCTRL	erlotinib	0.1	24	160	7	791	0.116	0.003	0.022	0.015	0.009
PC9	siCTRL	erlotinib	0.1	24	161	715	797	0.152	0	0.017	0.011	0.01
PC9	siCTRL	erlotinib	0.1	24	162	1216	802	0.101	0.001	0.018	0.012	0.01
PC9	siCTRL	erlotinib	0.1	24	163	857	811	0.148	0	0.018	0.011	0.01
PC9	siCTRL	erlotinib	0.1	24	164	1092	814	0.114	0.003	0.014	0.011	0.008
PC9	siCTRL	erlotinib	0.1	24	165	141	812	0.14	0.001	0.023	0.012	0.01
PC9	siCTRL	erlotinib	0.1	24	166	308	823	0.231	0	0.022	0.009	0.01
PC9	siCTRL	erlotinib	0.1	24	167	198	824	0.12	0.017	0.024	0.013	0.011
PC9	siCTRL	erlotinib	0.1	24	168	428	823	0.05	0.006	0.002	0.01	0.004
PC9	siCTRL	erlotinib	0.1	24	169	52	844	0.124	0.002	0.021	0.013	0.009
PC9	siCTRL	erlotinib	0.1	24	170	1163	852	0.101	0.001	0.018	0.012	0.009
PC9	siCTRL	erlotinib	0.1	24	171	925	864	0.124	0	0.019	0.011	0.009
PC9	siCTRL	erlotinib	0.1	24	172	432	869	0.2	0.003	0.031	0.012	0.014
PC9	siCTRL	erlotinib	0.1	24	173	1261	870	0.12	0.002	0.019	0.012	0.009
PC9	siCTRL	erlotinib	0.1	24	174	758	873	0.119	0	0.017	0.011	0.009
PC9	siCTRL	erlotinib	0.1	24	175	1095	883	0.168	0	0.019	0.012	0.01
PC9	siCTRL	erlotinib	0.1	24	176	488	882	0.055	0.008	0.001	0.011	0.004
PC9	siCTRL	erlotinib	0.1	24	177	1385	882	0.114	0.002	0.017	0.012	0.007
PC9	siCTRL	erlotinib	0.1	24	178	998	889	0.13	0.001	0.02	0.011	0.01
PC9	siCTRL	erlotinib	0.1	24	179	112	888	0.122	0.001	0.02	0.012	0.01
PC9	siCTRL	erlotinib	0.1	24	180	271	901	0.143	0.001	0.022	0.013	0.011
PC9	siCTRL	erlotinib	0.1	24	181	887	889	0.044	0.006	0.001	0.01	0.003
PC9	siCTRL	erlotinib	0.1	24	182	370	903	0.05	0.008	0.001	0.011	0.003
PC9	siCTRL	erlotinib	0.1	24	183	563	913	0.109	0.001	0.019	0.011	0.01
PC9	siCTRL	erlotinib	0.1	24	184	150	902	0.046	0.008	0.003	0.012	0.005
PC9	siCTRL	erlotinib	0.1	24	185	813	925	0.109	0	0.018	0.011	0.009
PC9	siCTRL	erlotinib	0.1	24	186	495	933	0.216	0	0.024	0.01	0.011
PC9	siCTRL	erlotinib	0.1	24	187	892	937	0.152	0	0.019	0.011	0.01
PC9	siCTRL	erlotinib	0.1	24	188	1282	937	0.115	0.001	0.018	0.011	0.008
PC9	siCTRL	erlotinib	0.1	24	189	31	948	0.153	0.002	0.024	0.014	0.011
PC9	siCTRL	erlotinib	0.1	24	190	376	957	0.174	0	0.022	0.012	0.012
PC9	siCTRL	erlotinib	0.1	24	191	1371	953	0.119	0.001	0.019	0.012	0.009
PC9	siCTRL	erlotinib	0.1	24	192	1213	955	0.124	0.001	0.018	0.011	0.008
PC9	siCTRL	erlotinib	0.1	24	193	1126	958	0.104	0.001	0.017	0.011	0.009
PC9	siCTRL	erlotinib	0.1	24	194	313	954	0.044	0.008	0.001	0.012	0.003
PC9	siCTRL	erlotinib	0.1	24	195	158	966	0.159	0.001	0.023	0.013	0.01
PC9	siCTRL	erlotinib	0.1	24	196	1031	972	0.118	0.002	0.016	0.011	0.007
PC9	siCTRL	erlotinib	0.1	24	197	239	984	0.149	0.002	0.022	0.014	0.01
PC9	siCTRL	erlotinib	0.1	24	198	933	978	0.116	0.001	0.017	0.011	0.009
PC9	siCTRL	erlotinib	0.1	24	199	741	990	0.12	0.001	0.019	0.011	0.008
PC9	siCTRL	erlotinib	0.1	24	200	324	1010	0.161	0.001	0.022	0.013	0.011
PC9	siCTRL	erlotinib	0.1	24	201	502	1015	0.116	0.001	0.019	0.012	0.009
PC9	siCTRL	erlotinib	0.1	24	202	1252	1026	0.136	0.001	0.021	0.012	0.01
PC9	siCTRL	erlotinib	0.1	24	203	7	1030	0.058	0.008	0.004	0.012	0.005
PC9	siCTRL	erlotinib	0.1	24	204	1053	1030	0.139	0	0.018	0.011	0.009
PC9	siCTRL	erlotinib	0.1	24	205	899	1034	0.1	0	0.016	0.01	0.008
PC9	siCTRL	erlotinib	0.1	24	206	1365	1034	0.11	0	0.019	0.011	0.008
PC9	siCTRL	erlotinib	0.1	24	1	63	11	0.177	0.003	0.024	0.012	0.016
PC9	siCTRL	erlotinib	0.1	24	2	693	16	0.105	0.003	0.02	0.01	0.014
PC9	siCTRL	erlotinib	0.1	24	3	165	132	0.165	0.002	0.023	0.012	0.016
PC9	siCTRL	erlotinib	0.1	24	4	20	391	0.15	0.006	0.021	0.012	0.014
PC9	siCTRL	erlotinib	0.1	24	5	777	404	0.193	0.001	0.021	0.008	0.012
PC9	siCTRL	erlotinib	0.1	24	6	650	417	0.16	0.001	0.019	0.008	0.012
PC9	siCTRL	erlotinib	0.1	24	7	158	456	0.211	0.002	0.024	0.011	0.014
PC9	siCTRL	erlotinib	0.1	24	8	876	490	0.153	0.001	0.021	0.009	0.014
PC9	siCTRL	erlotinib	0.1	24	9	319	554	0.19	0.001	0.022	0.008	0.013
PC9	siCTRL	erlotinib	0.1	24	10	215	615	0.137	0.006	0.02	0.011	0.011
PC9	siCTRL	erlotinib	0.1	24	11	90	626	0.157	0.004	0.02	0.011	0.011
PC9	siCTRL	erlotinib	0.1	24	12	312	642	0.217	0.003	0.026	0.009	0.013
PC9	siCTRL	erlotinib	0.1	24	13	180	683	0.157	0.004	0.021	0.011	0.011
PC9	siCTRL	erlotinib	0.1	24	14	70	713	0.126	0.007	0.018	0.013	0.011
PC9	siCTRL	erlotinib	0.1	24	15	503	784	0.24	0.001	0.025	0.008	0.013
PC9	siCTRL	erlotinib	0.1	24	16	423	799	0.155	0.004	0.022	0.011	0.013
PC9	siCTRL	erlotinib	0.1	24	17	218	787	0.142	0.006	0.02	0.011	0.011
PC9	siCTRL	erlotinib	0.1	24	18	527	882	0.053	0.004	0.013	0.009	0.009
PC9	siCTRL	erlotinib	0.1	24	19	351	901	0.179	0.003	0.022	0.01	0.01
PC9	siCTRL	erlotinib	0.1	24	20	510	903	0.253	0.001	0.025	0.009	0.013
PC9	siCTRL	erlotinib	0.1	24	21	676	971	0.231	0.002	0.024	0.01	0.012
PC9	siCTRL	erlotinib	0.1	24	22	23	980	0.17	0.005	0.02	0.012	0.012
PC9	siCTRL	erlotinib	0.1	24	23	507	992	0.066	0.006	0.014	0.01	0.008
PC9	siCTRL	erlotinib	0.1	24	24	845	1011	0.245	0.001	0.023	0.01	0.012
PC9	siCTRL	erlotinib	0.1	24	25	545	1007	0.195	0.003	0.021	0.01	0.01
PC9	siCTRL	erlotinib	0.1	24	26	490	1011	0.24	0.004	0.025	0.01	0.012
PC9	siCTRL	erlotinib	0.1	24	27	72	1020	0.158	0.007	0.018	0.012	0.009
PC9	siCTRL	erlotinib	0.1	24	28	741	1034	0.142	0.01	0.016	0.01	0.008
PC9	siCTRL	erlotinib	0.1	24	29	456	1036	0.094	0.011	0.011	0.011	0.007
PC9	siCTRL	erlotinib	0.1	24	1	93	8	0.195	0.006	0.03	0.012	0.017
PC9	siCTRL	erlotinib	0.1	24	2	384	4	0.138	0.004	0.024	0.011	0.017
PC9	siCTRL	erlotinib	0.1	24	3	445	7	0.15	0.012	0.031	0.011	0.018
PC9	siCTRL	erlotinib	0.1	24	4	522	5	0.156	0.007	0.028	0.011	0.016
PC9	siCTRL	erlotinib	0.1	24	5	640	10	0.214	0.033	0.046	0.01	0.026
PC9	siCTRL	erlotinib	0.1	24	6	718	5	0.212	0.004	0.033	0.009	0.026
PC9	siCTRL	erlotinib	0.1	24	7	965	8	0.162	0.006	0.03	0.01	0.019
PC9	siCTRL	erlotinib	0.1	24	8	1042	4	0.132	0.007	0.024	0.01	0.017
PC9	siCTRL	erlotinib	0.1	24	9	1222	12	0.273	0.004	0.037	0.008	0.023
PC9	siCTRL	erlotinib	0.1	24	10	745	16	0.186	0.005	0.033	0.011	0.021
PC9	siCTRL	erlotinib	0.1	24	11	1159	24	0.192	0.009	0.036	0.01	0.022
PC9	siCTRL	erlotinib	0.1	24	12	5	24	0.154	0.008	0.025	0.012	0.015
PC9	siCTRL	erlotinib	0.1	24	13	692	24	0.222	0.013	0.041	0.01	0.023
PC9	siCTRL	erlotinib	0.1	24	14	197	26	0.175	0.01	0.03	0.012	0.018
PC9	siCTRL	erlotinib	0.1	24	15	1276	26	0.163	0.009	0.029	0.011	0.02
PC9	siCTRL	erlotinib	0.1	24	16	360	34	0.305	0.001	0.035	0.011	0.022
PC9	siCTRL	erlotinib	0.1	24	17	604	35	0.171	0.005	0.032	0.01	0.02
PC9	siCTRL	erlotinib	0.1	24	18	279	35	0.231	0.004	0.035	0.013	0.017
PC9	siCTRL	erlotinib	0.1	24	19	812	42	0.255	0.002	0.037	0.011	0.021
PC9	siCTRL	erlotinib	0.1	24	20	1015	44	0.179	0.024	0.041	0.009	0.021
PC9	siCTRL	erlotinib	0.1	24	21	1351	49	0.156	0.008	0.026	0.01	0.02
PC9	siCTRL	erlotinib	0.1	24	22	421	60	0.304	0.004	0.041	0.012	0.024
PC9	siCTRL	erlotinib	0.1	24	23	1096	58	0.235	0.003	0.035	0.01	0.021
PC9	siCTRL	erlotinib	0.1	24	24	1328	53	0.112	0.008	0.025	0.011	0.019
PC9	siCTRL	erlotinib	0.1	24	25	99	65	0.26	0.019	0.041	0.013	0.021
PC9	siCTRL	erlotinib	0.1	24	26	498	70	0.175	0.012	0.034	0.012	0.022
PC9	siCTRL	erlotinib	0.1	24	27	227	74	0.183	0.036	0.039	0.014	0.022
PC9	siCTRL	erlotinib	0.1	24	28	913	76	0.12	0.005	0.025	0.01	0.017
PC9	siCTRL	erlotinib	0.1	24	29	466	73	0.191	0.006	0.033	0.012	0.021
PC9	siCTRL	erlotinib	0.1	24	30	675	77	0.291	0.02	0.051	0.009	0.024
PC9	siCTRL	erlotinib	0.1	24	31	866	78	0.181	0.003	0.03	0.009	0.018
PC9	siCTRL	erlotinib	0.1	24	32	563	82	0.175	0.028	0.041	0.009	0.02
PC9	siCTRL	erlotinib	0.1	24	33	369	79	0.276	0.002	0.036	0.01	0.018
PC9	siCTRL	erlotinib	0.1	24	34	34	84	0.166	0.012	0.028	0.012	0.016
PC9	siCTRL	erlotinib	0.1	24	35	1177	84	0.218	0.007	0.035	0.01	0.019
PC9	siCTRL	erlotinib	0.1	24	36	162	96	0.265	0.003	0.035	0.013	0.02
PC9	siCTRL	erlotinib	0.1	24	37	325	90	0.278	0.003	0.037	0.011	0.018
PC9	siCTRL	erlotinib	0.1	24	38	743	96	0.171	0.003	0.028	0.01	0.017
PC9	siCTRL	erlotinib	0.1	24	39	212	93	0.145	0.014	0.032	0.02	0.023
PC9	siCTRL	erlotinib	0.1	24	40	1274	98	0.17	0.007	0.029	0.011	0.02
PC9	siCTRL	erlotinib	0.1	24	41	977	102	0.161	0.005	0.029	0.01	0.018
PC9	siCTRL	erlotinib	0.1	24	42	806	101	0.177	0.004	0.03	0.01	0.018
PC9	siCTRL	erlotinib	0.1	24	43	495	94	0.102	0.004	0.024	0.011	0.018
PC9	siCTRL	erlotinib	0.1	24	44	246	101	0.34	0.004	0.044	0.012	0.021
PC9	siCTRL	erlotinib	0.1	24	45	1121	108	0.183	0.007	0.032	0.01	0.019
PC9	siCTRL	erlotinib	0.1	24	46	1024	114	0.195	0.007	0.034	0.009	0.019
PC9	siCTRL	erlotinib	0.1	24	47	196	111	0.301	0.019	0.048	0.019	0.025
PC9	siCTRL	erlotinib	0.1	24	48	81	116	0.186	0.006	0.029	0.012	0.016
PC9	siCTRL	erlotinib	0.1	24	49	1186	125	0.219	0.01	0.036	0.011	0.02
PC9	siCTRL	erlotinib	0.1	24	50	696	126	0.204	0.002	0.031	0.008	0.019
PC9	siCTRL	erlotinib	0.1	24	51	274	142	0.282	0.006	0.04	0.013	0.02
PC9	siCTRL	erlotinib	0.1	24	52	1296	137	0.139	0.011	0.027	0.011	0.019
PC9	siCTRL	erlotinib	0.1	24	53	636	142	0.146	0.009	0.026	0.01	0.017
PC9	siCTRL	erlotinib	0.1	24	54	1385	152	0.105	0.011	0.02	0.013	0.018
PC9	siCTRL	erlotinib	0.1	24	55	345	151	0.333	0.003	0.044	0.013	0.021
PC9	siCTRL	erlotinib	0.1	24	56	177	157	0.359	0.002	0.043	0.015	0.024
PC9	siCTRL	erlotinib	0.1	24	57	845	156	0.139	0.006	0.028	0.009	0.017
PC9	siCTRL	erlotinib	0.1	24	58	1156	160	0.166	0.017	0.034	0.013	0.022
PC9	siCTRL	erlotinib	0.1	24	59	749	161	0.178	0.008	0.032	0.01	0.018
PC9	siCTRL	erlotinib	0.1	24	60	416	169	0.161	0.005	0.029	0.011	0.018
PC9	siCTRL	erlotinib	0.1	24	61	1000	169	0.204	0.016	0.039	0.011	0.019
PC9	siCTRL	erlotinib	0.1	24	62	1103	174	0.152	0.005	0.027	0.01	0.017
PC9	siCTRL	erlotinib	0.1	24	63	701	176	0.172	0.004	0.029	0.01	0.017
PC9	siCTRL	erlotinib	0.1	24	64	598	180	0.163	0.003	0.028	0.01	0.017
PC9	siCTRL	erlotinib	0.1	24	65	243	193	0.25	0.006	0.037	0.014	0.023
PC9	siCTRL	erlotinib	0.1	24	66	109	180	0.304	0.005	0.04	0.013	0.019
PC9	siCTRL	erlotinib	0.1	24	67	474	184	0.204	0.003	0.032	0.011	0.019
PC9	siCTRL	erlotinib	0.1	24	68	45	192	0.181	0.007	0.03	0.016	0.02
PC9	siCTRL	erlotinib	0.1	24	69	950	193	0.246	0.006	0.04	0.011	0.023
PC9	siCTRL	erlotinib	0.1	24	70	1359	191	0.106	0.014	0.023	0.011	0.019
PC9	siCTRL	erlotinib	0.1	24	71	1389	190	0.098	0.008	0.027	0.009	0.023
PC9	siCTRL	erlotinib	0.1	24	72	1330	200	0.206	0.013	0.033	0.009	0.021
PC9	siCTRL	erlotinib	0.1	24	73	909	197	0.154	0.015	0.034	0.009	0.019
PC9	siCTRL	erlotinib	0.1	24	74	1284	202	0.188	0.007	0.03	0.01	0.018
PC9	siCTRL	erlotinib	0.1	24	75	274	199	0.249	0.003	0.035	0.013	0.022
PC9	siCTRL	erlotinib	0.1	24	76	337	202	0.222	0.003	0.033	0.012	0.019
PC9	siCTRL	erlotinib	0.1	24	77	1183	204	0.419	0.004	0.043	0.014	0.024
PC9	siCTRL	erlotinib	0.1	24	78	211	211	0.226	0.005	0.032	0.013	0.02
PC9	siCTRL	erlotinib	0.1	24	79	533	219	0.128	0.004	0.024	0.01	0.017
PC9	siCTRL	erlotinib	0.1	24	80	1024	222	0.228	0.01	0.038	0.009	0.019
PC9	siCTRL	erlotinib	0.1	24	81	130	227	0.19	0.03	0.033	0.011	0.018
PC9	siCTRL	erlotinib	0.1	24	82	482	229	0.331	0.003	0.046	0.01	0.024
PC9	siCTRL	erlotinib	0.1	24	83	1136	228	0.201	0.009	0.034	0.011	0.019
PC9	siCTRL	erlotinib	0.1	24	84	1235	233	0.306	0.005	0.041	0.011	0.021
PC9	siCTRL	erlotinib	0.1	24	85	584	232	0.157	0.005	0.028	0.01	0.018
PC9	siCTRL	erlotinib	0.1	24	86	157	231	0.221	0.025	0.037	0.015	0.02
PC9	siCTRL	erlotinib	0.1	24	87	845	235	0.148	0.017	0.034	0.009	0.018
PC9	siCTRL	erlotinib	0.1	24	88	408	235	0.414	0.001	0.044	0.012	0.023
PC9	siCTRL	erlotinib	0.1	24	89	761	240	0.162	0.004	0.029	0.009	0.017
PC9	siCTRL	erlotinib	0.1	24	90	299	240	0.205	0.008	0.034	0.014	0.02
PC9	siCTRL	erlotinib	0.1	24	91	370	240	0.341	0.002	0.042	0.011	0.024
PC9	siCTRL	erlotinib	0.1	24	92	238	243	0.236	0.047	0.041	0.011	0.02
PC9	siCTRL	erlotinib	0.1	24	93	983	250	0.242	0.01	0.042	0.007	0.023
PC9	siCTRL	erlotinib	0.1	24	94	649	251	0.129	0.003	0.024	0.009	0.016
PC9	siCTRL	erlotinib	0.1	24	95	442	251	0.297	0.004	0.042	0.01	0.021
PC9	siCTRL	erlotinib	0.1	24	96	31	258	0.148	0.021	0.026	0.014	0.016
PC9	siCTRL	erlotinib	0.1	24	97	935	257	0.194	0.01	0.035	0.009	0.02
PC9	siCTRL	erlotinib	0.1	24	98	664	257	0.131	0.003	0.025	0.01	0.017
PC9	siCTRL	erlotinib	0.1	24	99	713	263	0.218	0.002	0.032	0.008	0.019
PC9	siCTRL	erlotinib	0.1	24	100	1105	269	0.266	0.002	0.034	0.007	0.022
PC9	siCTRL	erlotinib	0.1	24	101	1345	267	0.134	0.015	0.024	0.011	0.017
PC9	siCTRL	erlotinib	0.1	24	102	1161	270	0.246	0.003	0.034	0.01	0.019
PC9	siCTRL	erlotinib	0.1	24	103	118	268	0.264	0.007	0.036	0.013	0.019
PC9	siCTRL	erlotinib	0.1	24	104	176	272	0.162	0.017	0.029	0.014	0.018
PC9	siCTRL	erlotinib	0.1	24	105	570	279	0.16	0.004	0.028	0.01	0.017
PC9	siCTRL	erlotinib	0.1	24	106	301	279	0.208	0.032	0.038	0.01	0.019
PC9	siCTRL	erlotinib	0.1	24	107	65	288	0.255	0.007	0.036	0.014	0.02
PC9	siCTRL	erlotinib	0.1	24	108	9	287	0.271	0.006	0.035	0.015	0.024
PC9	siCTRL	erlotinib	0.1	24	109	687	282	0.366	0.03	0.102	0.008	0.026
PC9	siCTRL	erlotinib	0.1	24	110	922	292	0.283	0.013	0.045	0.008	0.025
PC9	siCTRL	erlotinib	0.1	24	111	1017	294	0.19	0.003	0.031	0.01	0.019
PC9	siCTRL	erlotinib	0.1	24	112	370	293	0.251	0.003	0.037	0.011	0.019
PC9	siCTRL	erlotinib	0.1	24	113	185	294	0.388	0.008	0.052	0.016	0.026
PC9	siCTRL	erlotinib	0.1	24	114	1182	298	0.174	0.004	0.028	0.01	0.018
PC9	siCTRL	erlotinib	0.1	24	115	35	290	0.092	0.01	0.021	0.014	0.017
PC9	siCTRL	erlotinib	0.1	24	116	978	300	0.196	0.003	0.031	0.011	0.019
PC9	siCTRL	erlotinib	0.1	24	117	1088	299	0.21	0.007	0.035	0.01	0.02
PC9	siCTRL	erlotinib	0.1	24	118	112	298	0.241	0.005	0.034	0.012	0.018
PC9	siCTRL	erlotinib	0.1	24	119	224	300	0.213	0.074	0.04	0.015	0.021
PC9	siCTRL	erlotinib	0.1	24	120	1236	309	0.459	0.002	0.044	0.011	0.021
PC9	siCTRL	erlotinib	0.1	24	121	412	317	0.269	0.002	0.037	0.01	0.019
PC9	siCTRL	erlotinib	0.1	24	122	1304	319	0.241	0.01	0.035	0.012	0.019
PC9	siCTRL	erlotinib	0.1	24	123	727	325	0.182	0.004	0.031	0.01	0.018
PC9	siCTRL	erlotinib	0.1	24	124	892	323	0.184	0.003	0.03	0.01	0.018
PC9	siCTRL	erlotinib	0.1	24	125	1051	325	0.178	0.006	0.03	0.01	0.018
PC9	siCTRL	erlotinib	0.1	24	126	7	326	0.201	0.013	0.032	0.018	0.018
PC9	siCTRL	erlotinib	0.1	24	127	242	326	0.246	0.012	0.038	0.014	0.019
PC9	siCTRL	erlotinib	0.1	24	128	819	328	0.328	0.003	0.044	0.01	0.021
PC9	siCTRL	erlotinib	0.1	24	129	332	330	0.223	0.007	0.036	0.018	0.018
PC9	siCTRL	erlotinib	0.1	24	130	52	333	0.187	0.015	0.03	0.016	0.018
PC9	siCTRL	erlotinib	0.1	24	131	450	336	0.512	0.001	0.046	0.01	0.023
PC9	siCTRL	erlotinib	0.1	24	132	513	338	0.172	0.003	0.028	0.01	0.016
PC9	siCTRL	erlotinib	0.1	24	133	160	336	0.226	0.029	0.036	0.013	0.017
PC9	siCTRL	erlotinib	0.1	24	134	958	357	0.215	0.006	0.035	0.01	0.018
PC9	siCTRL	erlotinib	0.1	24	135	1114	365	0.285	0.001	0.034	0.01	0.018
PC9	siCTRL	erlotinib	0.1	24	136	836	368	0.186	0.004	0.031	0.011	0.019
PC9	siCTRL	erlotinib	0.1	24	137	693	370	0.209	0.005	0.036	0.01	0.019
PC9	siCTRL	erlotinib	0.1	24	138	1266	371	0.31	0.011	0.043	0.01	0.024
PC9	siCTRL	erlotinib	0.1	24	139	439	376	0.318	0.007	0.046	0.012	0.023
PC9	siCTRL	erlotinib	0.1	24	140	1174	377	0.184	0.009	0.03	0.011	0.017
PC9	siCTRL	erlotinib	0.1	24	141	237	384	0.252	0.02	0.038	0.011	0.019
PC9	siCTRL	erlotinib	0.1	24	142	1357	385	0.122	0.036	0.028	0.008	0.024
PC9	siCTRL	erlotinib	0.1	24	143	362	387	0.249	0.003	0.035	0.012	0.019
PC9	siCTRL	erlotinib	0.1	24	144	1031	388	0.181	0.008	0.032	0.01	0.019
PC9	siCTRL	erlotinib	0.1	24	145	915	390	0.162	0.003	0.028	0.01	0.017
PC9	siCTRL	erlotinib	0.1	24	146	321	392	0.142	0.004	0.023	0.01	0.015
PC9	siCTRL	erlotinib	0.1	24	147	165	394	0.199	0.017	0.03	0.012	0.015
PC9	siCTRL	erlotinib	0.1	24	148	727	395	0.168	0.004	0.028	0.01	0.017
PC9	siCTRL	erlotinib	0.1	24	149	998	396	0.191	0.003	0.029	0.01	0.017
PC9	siCTRL	erlotinib	0.1	24	150	498	399	0.279	0.002	0.037	0.01	0.019
PC9	siCTRL	erlotinib	0.1	24	151	390	409	0.262	0.005	0.038	0.009	0.02
PC9	siCTRL	erlotinib	0.1	24	152	828	407	0.311	0.001	0.034	0.01	0.021
PC9	siCTRL	erlotinib	0.1	24	153	69	407	0.211	0.039	0.03	0.013	0.015
PC9	siCTRL	erlotinib	0.1	24	154	1186	413	0.208	0.004	0.031	0.01	0.017
PC9	siCTRL	erlotinib	0.1	24	155	642	412	0.473	0.002	0.057	0.011	0.021
PC9	siCTRL	erlotinib	0.1	24	156	1079	419	0.272	0.001	0.035	0.007	0.019
PC9	siCTRL	erlotinib	0.1	24	157	793	417	0.242	0.001	0.032	0.01	0.019
PC9	siCTRL	erlotinib	0.1	24	158	521	423	0.201	0.003	0.031	0.011	0.019
PC9	siCTRL	erlotinib	0.1	24	159	1253	424	0.219	0.009	0.034	0.012	0.022
PC9	siCTRL	erlotinib	0.1	24	160	131	422	0.293	0.007	0.039	0.012	0.019
PC9	siCTRL	erlotinib	0.1	24	161	1281	459	0.207	0.002	0.057	0.008	0.044
PC9	siCTRL	erlotinib	0.1	24	162	228	428	0.21	0.003	0.03	0.011	0.016
PC9	siCTRL	erlotinib	0.1	24	163	1332	444	0.208	0.011	0.032	0.011	0.024
PC9	siCTRL	erlotinib	0.1	24	164	1147	449	0.268	0.004	0.034	0.011	0.019
PC9	siCTRL	erlotinib	0.1	24	165	578	451	0.287	0.011	0.047	0.01	0.026
PC9	siCTRL	erlotinib	0.1	24	166	185	451	0.231	0.002	0.03	0.011	0.017
PC9	siCTRL	erlotinib	0.1	24	167	13	454	0.231	0.007	0.031	0.012	0.017
PC9	siCTRL	erlotinib	0.1	24	168	466	457	0.172	0.002	0.027	0.009	0.017
PC9	siCTRL	erlotinib	0.1	24	169	150	454	0.257	0.004	0.034	0.013	0.021
PC9	siCTRL	erlotinib	0.1	24	170	908	458	0.209	0.008	0.036	0.01	0.019
PC9	siCTRL	erlotinib	0.1	24	171	842	458	0.194	0.003	0.031	0.009	0.018
PC9	siCTRL	erlotinib	0.1	24	172	424	466	0.188	0.003	0.029	0.01	0.016
PC9	siCTRL	erlotinib	0.1	24	173	1000	461	0.191	0.002	0.028	0.009	0.016
PC9	siCTRL	erlotinib	0.1	24	174	79	462	0.291	0.009	0.036	0.022	0.018
PC9	siCTRL	erlotinib	0.1	24	175	558	465	0.301	0.009	0.049	0.01	0.023
PC9	siCTRL	erlotinib	0.1	24	176	601	462	0.158	0.001	0.026	0.01	0.018
PC9	siCTRL	erlotinib	0.1	24	177	55	475	0.279	0.007	0.036	0.012	0.019
PC9	siCTRL	erlotinib	0.1	24	178	1223	480	0.287	0.003	0.035	0.011	0.02
PC9	siCTRL	erlotinib	0.1	24	179	115	479	0.233	0.01	0.034	0.015	0.017
PC9	siCTRL	erlotinib	0.1	24	180	1067	487	0.172	0.003	0.027	0.01	0.016
PC9	siCTRL	erlotinib	0.1	24	181	220	485	0.208	0.025	0.032	0.012	0.016
PC9	siCTRL	erlotinib	0.1	24	182	367	496	0.164	0.027	0.031	0.009	0.016
PC9	siCTRL	erlotinib	0.1	24	183	11	494	0.248	0.005	0.03	0.012	0.016
PC9	siCTRL	erlotinib	0.1	24	184	1144	496	0.187	0.005	0.029	0.011	0.017
PC9	siCTRL	erlotinib	0.1	24	185	1324	504	0.161	0.012	0.026	0.012	0.017
PC9	siCTRL	erlotinib	0.1	24	186	84	507	0.222	0.018	0.031	0.016	0.018
PC9	siCTRL	erlotinib	0.1	24	187	922	508	0.345	0.001	0.038	0.01	0.02
PC9	siCTRL	erlotinib	0.1	24	188	1002	514	0.229	0.002	0.031	0.009	0.017
PC9	siCTRL	erlotinib	0.1	24	189	250	518	0.181	0.004	0.026	0.011	0.014
PC9	siCTRL	erlotinib	0.1	24	190	827	521	0.235	0.005	0.036	0.009	0.018
PC9	siCTRL	erlotinib	0.1	24	191	513	529	0.225	0.004	0.033	0.013	0.018
PC9	siCTRL	erlotinib	0.1	24	192	1267	536	0.193	0.013	0.036	0.012	0.023
PC9	siCTRL	erlotinib	0.1	24	193	954	534	0.188	0.004	0.03	0.01	0.018
PC9	siCTRL	erlotinib	0.1	24	194	316	539	0.24	0.003	0.032	0.011	0.016
PC9	siCTRL	erlotinib	0.1	24	195	1114	539	0.255	0.002	0.031	0.009	0.016
PC9	siCTRL	erlotinib	0.1	24	196	188	546	0.159	0.006	0.025	0.011	0.013
PC9	siCTRL	erlotinib	0.1	24	197	1175	548	0.226	0.006	0.03	0.014	0.016
PC9	siCTRL	erlotinib	0.1	24	198	346	550	0.28	0.002	0.035	0.011	0.017
PC9	siCTRL	erlotinib	0.1	24	199	1250	551	0.265	0.006	0.039	0.01	0.024
PC9	siCTRL	erlotinib	0.1	24	200	74	555	0.203	0.004	0.027	0.012	0.013
PC9	siCTRL	erlotinib	0.1	24	201	440	558	0.257	0.007	0.038	0.011	0.018
PC9	siCTRL	erlotinib	0.1	24	202	785	564	0.243	0.001	0.032	0.01	0.017
PC9	siCTRL	erlotinib	0.1	24	203	1370	569	0.112	0.017	0.017	0.011	0.014
PC9	siCTRL	erlotinib	0.1	24	204	1112	570	0.246	0.002	0.031	0.009	0.019
PC9	siCTRL	erlotinib	0.1	24	205	874	574	0.162	0.003	0.027	0.01	0.017
PC9	siCTRL	erlotinib	0.1	24	206	1039	574	0.165	0.003	0.026	0.01	0.016
PC9	siCTRL	erlotinib	0.1	24	207	1143	578	0.127	0.007	0.024	0.012	0.015
PC9	siCTRL	erlotinib	0.1	24	208	1217	576	0.199	0.007	0.03	0.012	0.016
PC9	siCTRL	erlotinib	0.1	24	209	917	582	0.181	0.004	0.027	0.014	0.017
PC9	siCTRL	erlotinib	0.1	24	210	133	585	0.166	0.031	0.023	0.011	0.013
PC9	siCTRL	erlotinib	0.1	24	211	460	588	0.205	0.017	0.033	0.01	0.017
PC9	siCTRL	erlotinib	0.1	24	212	307	592	0.137	0.005	0.023	0.01	0.013
PC9	siCTRL	erlotinib	0.1	24	213	407	598	0.189	0.004	0.028	0.011	0.014
PC9	siCTRL	erlotinib	0.1	24	214	767	600	0.208	0.002	0.03	0.01	0.017
PC9	siCTRL	erlotinib	0.1	24	215	991	599	0.188	0.007	0.031	0.01	0.016
PC9	siCTRL	erlotinib	0.1	24	216	39	602	0.221	0.006	0.03	0.013	0.015
PC9	siCTRL	erlotinib	0.1	24	217	1324	611	0.167	0.011	0.024	0.012	0.017
PC9	siCTRL	erlotinib	0.1	24	218	1260	609	0.249	0.006	0.032	0.012	0.018
PC9	siCTRL	erlotinib	0.1	24	219	1085	613	0.253	0.003	0.033	0.01	0.018
PC9	siCTRL	erlotinib	0.1	24	220	202	624	0.293	0.009	0.038	0.013	0.019
PC9	siCTRL	erlotinib	0.1	24	221	1284	620	0.322	0.004	0.037	0.012	0.021
PC9	siCTRL	erlotinib	0.1	24	222	699	625	0.291	0.001	0.032	0.011	0.017
PC9	siCTRL	erlotinib	0.1	24	223	1341	637	0.105	0.012	0.018	0.012	0.014
PC9	siCTRL	erlotinib	0.1	24	224	494	623	0.222	0.005	0.032	0.011	0.015
PC9	siCTRL	erlotinib	0.1	24	225	70	630	0.159	0.027	0.022	0.012	0.013
PC9	siCTRL	erlotinib	0.1	24	226	169	635	0.215	0.012	0.03	0.014	0.015
PC9	siCTRL	erlotinib	0.1	24	227	792	639	0.323	0	0.034	0.01	0.019
PC9	siCTRL	erlotinib	0.1	24	228	873	637	0.216	0.001	0.029	0.01	0.016
PC9	siCTRL	erlotinib	0.1	24	229	941	637	0.202	0.006	0.035	0.014	0.019
PC9	siCTRL	erlotinib	0.1	24	230	639	641	0.233	0.002	0.03	0.01	0.017
PC9	siCTRL	erlotinib	0.1	24	231	1185	645	0.164	0.006	0.026	0.012	0.014
PC9	siCTRL	erlotinib	0.1	24	232	403	647	0.195	0.013	0.03	0.011	0.016
PC9	siCTRL	erlotinib	0.1	24	233	1312	646	0.209	0.008	0.029	0.012	0.021
PC9	siCTRL	erlotinib	0.1	24	234	743	655	0.242	0.001	0.031	0.01	0.018
PC9	siCTRL	erlotinib	0.1	24	235	102	660	0.179	0.039	0.024	0.015	0.014
PC9	siCTRL	erlotinib	0.1	24	236	332	660	0.218	0.013	0.031	0.01	0.014
PC9	siCTRL	erlotinib	0.1	24	237	999	667	0.27	0.002	0.035	0.011	0.018
PC9	siCTRL	erlotinib	0.1	24	238	1065	664	0.205	0.006	0.032	0.012	0.016
PC9	siCTRL	erlotinib	0.1	24	239	1281	673	0.179	0.01	0.026	0.011	0.016
PC9	siCTRL	erlotinib	0.1	24	240	924	673	0.208	0.001	0.028	0.01	0.015
PC9	siCTRL	erlotinib	0.1	24	241	377	671	0.28	0.002	0.036	0.011	0.018
PC9	siCTRL	erlotinib	0.1	24	242	436	688	0.25	0.004	0.033	0.015	0.017
PC9	siCTRL	erlotinib	0.1	24	243	262	686	0.137	0.007	0.022	0.011	0.012
PC9	siCTRL	erlotinib	0.1	24	244	814	685	0.183	0.003	0.027	0.01	0.016
PC9	siCTRL	erlotinib	0.1	24	245	1134	684	0.184	0.004	0.026	0.009	0.014
PC9	siCTRL	erlotinib	0.1	24	246	645	683	0.251	0.013	0.038	0.01	0.019
PC9	siCTRL	erlotinib	0.1	24	247	7	692	0.212	0.017	0.026	0.011	0.016
PC9	siCTRL	erlotinib	0.1	24	248	33	688	0.197	0.034	0.024	0.016	0.015
PC9	siCTRL	erlotinib	0.1	24	249	852	689	0.189	0.003	0.027	0.011	0.015
PC9	siCTRL	erlotinib	0.1	24	250	1387	691	0.105	0.01	0.014	0.011	0.01
PC9	siCTRL	erlotinib	0.1	24	251	747	694	0.215	0.002	0.03	0.01	0.018
PC9	siCTRL	erlotinib	0.1	24	252	197	693	0.171	0.009	0.024	0.011	0.013
PC9	siCTRL	erlotinib	0.1	24	253	700	694	0.229	0.002	0.031	0.01	0.018
PC9	siCTRL	erlotinib	0.1	24	254	573	701	0.246	0.005	0.035	0.009	0.018
PC9	siCTRL	erlotinib	0.1	24	255	104	711	0.192	0.013	0.026	0.013	0.014
PC9	siCTRL	erlotinib	0.1	24	256	370	716	0.213	0.016	0.03	0.011	0.015
PC9	siCTRL	erlotinib	0.1	24	257	1012	714	0.188	0.006	0.029	0.009	0.015
PC9	siCTRL	erlotinib	0.1	24	258	54	717	0.233	0.007	0.03	0.014	0.015
PC9	siCTRL	erlotinib	0.1	24	259	676	717	0.272	0.001	0.031	0.01	0.019
PC9	siCTRL	erlotinib	0.1	24	260	1239	718	0.222	0.009	0.031	0.011	0.015
PC9	siCTRL	erlotinib	0.1	24	261	705	723	0.272	0.001	0.031	0.01	0.018
PC9	siCTRL	erlotinib	0.1	24	262	903	727	0.199	0.008	0.031	0.01	0.015
PC9	siCTRL	erlotinib	0.1	24	263	632	733	0.181	0.016	0.03	0.012	0.015
PC9	siCTRL	erlotinib	0.1	24	264	139	731	0.264	0.016	0.034	0.012	0.013
PC9	siCTRL	erlotinib	0.1	24	265	297	732	0.205	0.004	0.027	0.01	0.013
PC9	siCTRL	erlotinib	0.1	24	266	787	733	0.199	0.001	0.027	0.01	0.015
PC9	siCTRL	erlotinib	0.1	24	267	519	740	0.182	0.014	0.029	0.01	0.014
PC9	siCTRL	erlotinib	0.1	24	268	1095	738	0.173	0.006	0.025	0.011	0.013
PC9	siCTRL	erlotinib	0.1	24	269	13	754	0.236	0.017	0.027	0.016	0.015
PC9	siCTRL	erlotinib	0.1	24	270	423	744	0.201	0.004	0.029	0.012	0.016
PC9	siCTRL	erlotinib	0.1	24	271	1375	755	0.12	0.011	0.016	0.011	0.011
PC9	siCTRL	erlotinib	0.1	24	272	81	756	0.157	0.009	0.022	0.017	0.009
PC9	siCTRL	erlotinib	0.1	24	273	186	758	0.186	0.007	0.025	0.012	0.012
PC9	siCTRL	erlotinib	0.1	24	274	987	761	0.181	0.005	0.027	0.011	0.014
PC9	siCTRL	erlotinib	0.1	24	275	700	764	0.224	0.004	0.031	0.009	0.015
PC9	siCTRL	erlotinib	0.1	24	276	826	770	0.237	0.001	0.03	0.01	0.015
PC9	siCTRL	erlotinib	0.1	24	277	1170	771	0.196	0.007	0.028	0.012	0.013
PC9	siCTRL	erlotinib	0.1	24	278	1219	773	0.235	0.006	0.031	0.013	0.014
PC9	siCTRL	erlotinib	0.1	24	279	569	776	0.184	0.029	0.028	0.01	0.014
PC9	siCTRL	erlotinib	0.1	24	280	267	800	0.191	0.009	0.026	0.011	0.015
PC9	siCTRL	erlotinib	0.1	24	281	887	786	0.157	0.011	0.025	0.01	0.015
PC9	siCTRL	erlotinib	0.1	24	282	425	784	0.311	0.003	0.039	0.013	0.021
PC9	siCTRL	erlotinib	0.1	24	283	1111	786	0.194	0.009	0.029	0.011	0.014
PC9	siCTRL	erlotinib	0.1	24	284	642	793	0.176	0.018	0.027	0.011	0.014
PC9	siCTRL	erlotinib	0.1	24	285	762	802	0.149	0.005	0.024	0.01	0.013
PC9	siCTRL	erlotinib	0.1	24	286	164	807	0.196	0.009	0.026	0.012	0.013
PC9	siCTRL	erlotinib	0.1	24	287	1327	811	0.126	0.014	0.016	0.013	0.012
PC9	siCTRL	erlotinib	0.1	24	288	534	816	0.336	0.004	0.043	0.016	0.023
PC9	siCTRL	erlotinib	0.1	24	289	945	810	0.245	0.018	0.036	0.011	0.016
PC9	siCTRL	erlotinib	0.1	24	290	1308	802	0.106	0.014	0.017	0.013	0.012
PC9	siCTRL	erlotinib	0.1	24	291	1267	812	0.223	0.011	0.028	0.011	0.015
PC9	siCTRL	erlotinib	0.1	24	292	416	813	0.213	0.007	0.031	0.013	0.017
PC9	siCTRL	erlotinib	0.1	24	293	110	810	0.13	0.019	0.017	0.019	0.01
PC9	siCTRL	erlotinib	0.1	24	294	342	815	0.283	0.017	0.037	0.014	0.015
PC9	siCTRL	erlotinib	0.1	24	295	1205	818	0.266	0.011	0.034	0.014	0.016
PC9	siCTRL	erlotinib	0.1	24	296	1375	822	0.104	0.02	0.012	0.011	0.01
PC9	siCTRL	erlotinib	0.1	24	297	857	825	0.202	0.003	0.028	0.011	0.014
PC9	siCTRL	erlotinib	0.1	24	298	497	825	0.245	0.003	0.033	0.012	0.016
PC9	siCTRL	erlotinib	0.1	24	299	1007	832	0.212	0.019	0.031	0.012	0.014
PC9	siCTRL	erlotinib	0.1	24	300	1149	829	0.216	0.019	0.029	0.011	0.013
PC9	siCTRL	erlotinib	0.1	24	301	320	833	0.375	0.014	0.048	0.013	0.017
PC9	siCTRL	erlotinib	0.1	24	302	685	837	0.173	0.013	0.027	0.011	0.014
PC9	siCTRL	erlotinib	0.1	24	303	614	842	0.147	0.006	0.023	0.01	0.013
PC9	siCTRL	erlotinib	0.1	24	304	1202	851	0.298	0.004	0.035	0.012	0.016
PC9	siCTRL	erlotinib	0.1	24	305	959	854	0.251	0.002	0.03	0.011	0.015
PC9	siCTRL	erlotinib	0.1	24	306	1076	856	0.183	0.005	0.026	0.011	0.013
PC9	siCTRL	erlotinib	0.1	24	307	528	849	0.128	0.01	0.021	0.014	0.011
PC9	siCTRL	erlotinib	0.1	24	308	1235	858	0.221	0.009	0.028	0.012	0.014
PC9	siCTRL	erlotinib	0.1	24	309	387	860	0.193	0.015	0.026	0.012	0.013
PC9	siCTRL	erlotinib	0.1	24	310	337	868	0.161	0.009	0.024	0.014	0.014
PC9	siCTRL	erlotinib	0.1	24	311	13	866	0.201	0.014	0.023	0.014	0.012
PC9	siCTRL	erlotinib	0.1	24	312	812	867	0.254	0.001	0.03	0.01	0.014
PC9	siCTRL	erlotinib	0.1	24	313	84	872	0.187	0.022	0.023	0.018	0.013
PC9	siCTRL	erlotinib	0.1	24	314	898	873	0.199	0.004	0.028	0.011	0.013
PC9	siCTRL	erlotinib	0.1	24	315	40	878	0.235	0.014	0.027	0.017	0.015
PC9	siCTRL	erlotinib	0.1	24	316	748	879	0.183	0.003	0.025	0.01	0.013
PC9	siCTRL	erlotinib	0.1	24	317	231	884	0.216	0.015	0.027	0.012	0.012
PC9	siCTRL	erlotinib	0.1	24	318	1144	888	0.186	0.007	0.025	0.011	0.012
PC9	siCTRL	erlotinib	0.1	24	319	185	892	0.197	0.008	0.026	0.012	0.012
PC9	siCTRL	erlotinib	0.1	24	320	569	901	0.206	0.003	0.027	0.01	0.014
PC9	siCTRL	erlotinib	0.1	24	321	1061	904	0.191	0.006	0.025	0.011	0.013
PC9	siCTRL	erlotinib	0.1	24	322	831	906	0.147	0.004	0.022	0.01	0.013
PC9	siCTRL	erlotinib	0.1	24	323	1337	903	0.107	0.015	0.012	0.011	0.009
PC9	siCTRL	erlotinib	0.1	24	324	949	907	0.199	0.008	0.027	0.011	0.015
PC9	siCTRL	erlotinib	0.1	24	325	297	914	0.177	0.024	0.022	0.013	0.011
PC9	siCTRL	erlotinib	0.1	24	326	1241	919	0.164	0.012	0.022	0.013	0.012
PC9	siCTRL	erlotinib	0.1	24	327	996	920	0.192	0.005	0.026	0.016	0.014
PC9	siCTRL	erlotinib	0.1	24	328	658	921	0.179	0.009	0.025	0.011	0.013
PC9	siCTRL	erlotinib	0.1	24	329	1175	932	0.216	0.007	0.028	0.011	0.014
PC9	siCTRL	erlotinib	0.1	24	330	112	933	0.164	0.016	0.02	0.014	0.011
PC9	siCTRL	erlotinib	0.1	24	331	44	935	0.154	0.079	0.009	0.015	0.008
PC9	siCTRL	erlotinib	0.1	24	332	763	942	0.272	0.005	0.033	0.011	0.017
PC9	siCTRL	erlotinib	0.1	24	333	612	941	0.172	0.006	0.024	0.011	0.012
PC9	siCTRL	erlotinib	0.1	24	334	154	942	0.272	0.013	0.031	0.014	0.015
PC9	siCTRL	erlotinib	0.1	24	335	226	946	0.212	0.016	0.026	0.015	0.012
PC9	siCTRL	erlotinib	0.1	24	336	1081	956	0.315	0.006	0.038	0.013	0.018
PC9	siCTRL	erlotinib	0.1	24	337	701	952	0.406	0.002	0.042	0.012	0.023
PC9	siCTRL	erlotinib	0.1	24	338	1045	946	0.253	0.005	0.032	0.013	0.017
PC9	siCTRL	erlotinib	0.1	24	339	948	949	0.301	0.001	0.031	0.02	0.015
PC9	siCTRL	erlotinib	0.1	24	340	887	957	0.214	0.003	0.027	0.01	0.013
PC9	siCTRL	erlotinib	0.1	24	341	979	956	0.738	0.005	0.031	0.229	0.012
PC9	siCTRL	erlotinib	0.1	24	342	1306	962	0.119	0.018	0.012	0.013	0.008
PC9	siCTRL	erlotinib	0.1	24	343	1170	973	0.244	0.017	0.029	0.014	0.013
PC9	siCTRL	erlotinib	0.1	24	344	959	976	0.288	0.003	0.033	0.026	0.015
PC9	siCTRL	erlotinib	0.1	24	345	999	985	0.25	0.006	0.03	0.018	0.016
PC9	siCTRL	erlotinib	0.1	24	346	289	983	0.18	0.032	0.018	0.012	0.009
PC9	siCTRL	erlotinib	0.1	24	347	722	982	0.295	0.003	0.036	0.014	0.016
PC9	siCTRL	erlotinib	0.1	24	348	653	987	0.189	0.009	0.025	0.011	0.012
PC9	siCTRL	erlotinib	0.1	24	349	1115	988	0.415	0.002	0.042	0.013	0.017
PC9	siCTRL	erlotinib	0.1	24	350	17	995	0.218	0.035	0.02	0.013	0.013
PC9	siCTRL	erlotinib	0.1	24	351	907	998	0.27	0.004	0.031	0.011	0.014
PC9	siCTRL	erlotinib	0.1	24	352	220	1000	0.144	0.012	0.018	0.012	0.009
PC9	siCTRL	erlotinib	0.1	24	353	62	1003	0.204	0.01	0.025	0.013	0.011
PC9	siCTRL	erlotinib	0.1	24	354	1053	1003	0.275	0.01	0.032	0.012	0.014
PC9	siCTRL	erlotinib	0.1	24	355	120	1004	0.177	0.015	0.02	0.014	0.011
PC9	siCTRL	erlotinib	0.1	24	356	1077	1005	0.232	0.008	0.028	0.013	0.019
PC9	siCTRL	erlotinib	0.1	24	357	757	1008	0.199	0.007	0.025	0.011	0.013
PC9	siCTRL	erlotinib	0.1	24	358	1231	1015	0.161	0.016	0.018	0.014	0.011
PC9	siCTRL	erlotinib	0.1	24	359	798	1018	0.166	0.015	0.021	0.011	0.012
PC9	siCTRL	erlotinib	0.1	24	360	320	1027	0.133	0.016	0.015	0.015	0.009
PC9	siCTRL	erlotinib	0.1	24	361	852	1030	0.238	0.009	0.028	0.012	0.012
PC9	siCTRL	erlotinib	0.1	24	362	989	1032	0.294	0.005	0.031	0.015	0.013
PC9	siCTRL	erlotinib	0.1	24	363	73	1032	0.318	0.04	0.025	0.017	0.014
PC9	siCTRL	erlotinib	0.1	24	364	1082	1032	0.209	0.011	0.023	0.014	0.013
PC9	siCTRL	erlotinib	0.1	24	365	167	1034	0.16	0.021	0.016	0.014	0.009
PC9	siCTRL	erlotinib	0.1	24	366	115	1036	0.144	0.02	0.013	0.013	0.008
PC9	siCTRL	erlotinib	0.1	24	1	141	13	0.114	0.004	0.019	0.014	0.014
PC9	siCTRL	erlotinib	0.1	24	2	324	11	0.284	0.001	0.025	0.013	0.014
PC9	siCTRL	erlotinib	0.1	24	3	367	8	0.296	0.001	0.026	0.013	0.013
PC9	siCTRL	erlotinib	0.1	24	4	675	7	0.193	0.001	0.021	0.011	0.011
PC9	siCTRL	erlotinib	0.1	24	5	1218	12	0.166	0.001	0.02	0.011	0.013
PC9	siCTRL	erlotinib	0.1	24	6	1315	4	0.158	0.002	0.019	0.012	0.01
PC9	siCTRL	erlotinib	0.1	24	7	7	28	0.127	0.004	0.018	0.015	0.012
PC9	siCTRL	erlotinib	0.1	24	8	597	29	0.137	0.001	0.019	0.012	0.012
PC9	siCTRL	erlotinib	0.1	24	9	1382	24	0.204	0.002	0.021	0.011	0.012
PC9	siCTRL	erlotinib	0.1	24	10	65	46	0.139	0.006	0.022	0.013	0.013
PC9	siCTRL	erlotinib	0.1	24	11	285	48	0.196	0.001	0.023	0.013	0.013
PC9	siCTRL	erlotinib	0.1	24	12	981	49	0.174	0.002	0.024	0.01	0.012
PC9	siCTRL	erlotinib	0.1	24	13	1196	59	0.19	0.001	0.022	0.011	0.012
PC9	siCTRL	erlotinib	0.1	24	14	499	64	0.195	0.001	0.022	0.012	0.012
PC9	siCTRL	erlotinib	0.1	24	15	1375	70	0.175	0.004	0.025	0.013	0.014
PC9	siCTRL	erlotinib	0.1	24	16	386	79	0.292	0.001	0.034	0.014	0.017
PC9	siCTRL	erlotinib	0.1	24	17	227	80	0.195	0.001	0.023	0.013	0.012
PC9	siCTRL	erlotinib	0.1	24	18	1281	87	0.146	0.004	0.021	0.011	0.012
PC9	siCTRL	erlotinib	0.1	24	19	1107	91	0.148	0.002	0.02	0.011	0.011
PC9	siCTRL	erlotinib	0.1	24	20	337	100	0.22	0.001	0.023	0.013	0.013
PC9	siCTRL	erlotinib	0.1	24	21	560	105	0.187	0.001	0.021	0.011	0.011
PC9	siCTRL	erlotinib	0.1	24	22	60	119	0.174	0.003	0.023	0.014	0.012
PC9	siCTRL	erlotinib	0.1	24	23	1181	117	0.199	0.001	0.02	0.01	0.011
PC9	siCTRL	erlotinib	0.1	24	24	272	126	0.191	0.001	0.024	0.013	0.014
PC9	siCTRL	erlotinib	0.1	24	25	118	132	0.165	0.002	0.021	0.014	0.012
PC9	siCTRL	erlotinib	0.1	24	26	439	133	0.214	0.001	0.023	0.012	0.013
PC9	siCTRL	erlotinib	0.1	24	27	732	136	0.261	0	0.024	0.011	0.013
PC9	siCTRL	erlotinib	0.1	24	28	632	133	0.204	0	0.02	0.01	0.012
PC9	siCTRL	erlotinib	0.1	24	29	241	140	0.083	0.004	0.019	0.015	0.013
PC9	siCTRL	erlotinib	0.1	24	30	176	151	0.145	0.004	0.021	0.013	0.013
PC9	siCTRL	erlotinib	0.1	24	31	779	147	0.426	0.002	0.045	0.013	0.019
PC9	siCTRL	erlotinib	0.1	24	32	221	149	0.083	0.002	0.016	0.013	0.011
PC9	siCTRL	erlotinib	0.1	24	33	1212	157	0.202	0.002	0.025	0.011	0.011
PC9	siCTRL	erlotinib	0.1	24	34	1104	164	0.212	0.001	0.021	0.011	0.012
PC9	siCTRL	erlotinib	0.1	24	35	641	161	0.293	0.001	0.032	0.013	0.016
PC9	siCTRL	erlotinib	0.1	24	36	246	177	0.309	0.001	0.032	0.014	0.018
PC9	siCTRL	erlotinib	0.1	24	37	1330	177	0.173	0.003	0.022	0.011	0.013
PC9	siCTRL	erlotinib	0.1	24	38	530	169	0.224	0.001	0.023	0.011	0.012
PC9	siCTRL	erlotinib	0.1	24	39	608	169	0.215	0	0.021	0.011	0.012
PC9	siCTRL	erlotinib	0.1	24	40	369	189	0.192	0.002	0.025	0.012	0.012
PC9	siCTRL	erlotinib	0.1	24	41	817	187	0.211	0.001	0.022	0.011	0.011
PC9	siCTRL	erlotinib	0.1	24	42	28	194	0.111	0.006	0.018	0.015	0.012
PC9	siCTRL	erlotinib	0.1	24	43	690	205	0.198	0.001	0.024	0.011	0.012
PC9	siCTRL	erlotinib	0.1	24	44	746	211	0.198	0.004	0.029	0.01	0.013
PC9	siCTRL	erlotinib	0.1	24	45	634	220	0.148	0.001	0.021	0.012	0.012
PC9	siCTRL	erlotinib	0.1	24	46	160	226	0.171	0.002	0.021	0.012	0.011
PC9	siCTRL	erlotinib	0.1	24	47	1021	232	0.209	0	0.02	0.01	0.011
PC9	siCTRL	erlotinib	0.1	24	48	449	239	0.157	0.001	0.022	0.012	0.012
PC9	siCTRL	erlotinib	0.1	24	49	1148	239	0.239	0.006	0.033	0.01	0.014
PC9	siCTRL	erlotinib	0.1	24	50	1225	254	0.216	0	0.02	0.01	0.01
PC9	siCTRL	erlotinib	0.1	24	51	796	261	0.199	0	0.02	0.01	0.011
PC9	siCTRL	erlotinib	0.1	24	52	310	263	0.153	0.002	0.022	0.011	0.012
PC9	siCTRL	erlotinib	0.1	24	53	242	269	0.231	0.002	0.028	0.013	0.012
PC9	siCTRL	erlotinib	0.1	24	54	82	275	0.142	0.004	0.02	0.013	0.011
PC9	siCTRL	erlotinib	0.1	24	55	870	272	0.201	0.001	0.024	0.011	0.012
PC9	siCTRL	erlotinib	0.1	24	56	744	274	0.14	0.003	0.022	0.011	0.012
PC9	siCTRL	erlotinib	0.1	24	57	563	285	0.19	0.001	0.023	0.012	0.014
PC9	siCTRL	erlotinib	0.1	24	58	21	296	0.176	0.003	0.022	0.014	0.012
PC9	siCTRL	erlotinib	0.1	24	59	1038	300	0.197	0.001	0.021	0.011	0.011
PC9	siCTRL	erlotinib	0.1	24	60	1304	308	0.157	0.002	0.019	0.011	0.012
PC9	siCTRL	erlotinib	0.1	24	61	360	307	0.352	0	0.03	0.012	0.013
PC9	siCTRL	erlotinib	0.1	24	62	519	297	0.07	0.001	0.015	0.011	0.01
PC9	siCTRL	erlotinib	0.1	24	63	651	307	0.172	0.001	0.02	0.011	0.011
PC9	siCTRL	erlotinib	0.1	24	64	427	311	0.262	0	0.025	0.012	0.013
PC9	siCTRL	erlotinib	0.1	24	65	969	319	0.147	0.002	0.021	0.01	0.011
PC9	siCTRL	erlotinib	0.1	24	66	159	320	0.235	0.003	0.028	0.015	0.014
PC9	siCTRL	erlotinib	0.1	24	67	916	326	0.16	0.002	0.022	0.011	0.012
PC9	siCTRL	erlotinib	0.1	24	68	1119	337	0.143	0.001	0.018	0.01	0.011
PC9	siCTRL	erlotinib	0.1	24	69	1188	325	0.165	0.004	0.024	0.012	0.012
PC9	siCTRL	erlotinib	0.1	24	70	687	340	0.196	0.01	0.031	0.01	0.014
PC9	siCTRL	erlotinib	0.1	24	71	837	347	0.173	0.001	0.02	0.011	0.012
PC9	siCTRL	erlotinib	0.1	24	72	233	336	0.098	0.002	0.018	0.014	0.01
PC9	siCTRL	erlotinib	0.1	24	73	305	365	0.254	0.001	0.026	0.013	0.013
PC9	siCTRL	erlotinib	0.1	24	74	1386	361	0.172	0.002	0.019	0.011	0.009
PC9	siCTRL	erlotinib	0.1	24	75	37	373	0.247	0.002	0.025	0.014	0.012
PC9	siCTRL	erlotinib	0.1	24	76	230	374	0.167	0.004	0.025	0.013	0.013
PC9	siCTRL	erlotinib	0.1	24	77	589	377	0.125	0.001	0.017	0.011	0.011
PC9	siCTRL	erlotinib	0.1	24	78	411	382	0.199	0.002	0.026	0.012	0.012
PC9	siCTRL	erlotinib	0.1	24	79	1206	386	0.262	0.001	0.025	0.01	0.013
PC9	siCTRL	erlotinib	0.1	24	80	476	384	0.184	0.001	0.019	0.01	0.01
PC9	siCTRL	erlotinib	0.1	24	81	1314	384	0.172	0.003	0.021	0.011	0.011
PC9	siCTRL	erlotinib	0.1	24	82	173	391	0.202	0.003	0.026	0.014	0.012
PC9	siCTRL	erlotinib	0.1	24	83	718	390	0.168	0.001	0.02	0.011	0.011
PC9	siCTRL	erlotinib	0.1	24	84	370	395	0.199	0.001	0.021	0.011	0.012
PC9	siCTRL	erlotinib	0.1	24	85	947	413	0.283	0	0.022	0.01	0.011
PC9	siCTRL	erlotinib	0.1	24	86	677	420	0.161	0.001	0.02	0.011	0.011
PC9	siCTRL	erlotinib	0.1	24	87	800	422	0.236	0	0.021	0.011	0.012
PC9	siCTRL	erlotinib	0.1	24	88	1366	419	0.187	0.005	0.023	0.011	0.011
PC9	siCTRL	erlotinib	0.1	24	89	1026	431	0.183	0	0.018	0.01	0.011
PC9	siCTRL	erlotinib	0.1	24	90	563	436	0.126	0.001	0.017	0.011	0.011
PC9	siCTRL	erlotinib	0.1	24	91	71	442	0.132	0.002	0.017	0.012	0.01
PC9	siCTRL	erlotinib	0.1	24	92	1181	456	0.21	0.002	0.023	0.011	0.011
PC9	siCTRL	erlotinib	0.1	24	93	456	459	0.148	0.003	0.022	0.012	0.013
PC9	siCTRL	erlotinib	0.1	24	94	1103	470	0.138	0.01	0.023	0.01	0.011
PC9	siCTRL	erlotinib	0.1	24	95	972	469	0.139	0.004	0.021	0.01	0.012
PC9	siCTRL	erlotinib	0.1	24	96	177	475	0.158	0.002	0.02	0.012	0.011
PC9	siCTRL	erlotinib	0.1	24	97	243	473	0.208	0.001	0.023	0.012	0.011
PC9	siCTRL	erlotinib	0.1	24	98	1297	490	0.149	0.001	0.016	0.01	0.01
PC9	siCTRL	erlotinib	0.1	24	99	339	488	0.216	0.001	0.022	0.012	0.013
PC9	siCTRL	erlotinib	0.1	24	100	41	496	0.229	0.003	0.026	0.013	0.011
PC9	siCTRL	erlotinib	0.1	24	101	466	495	0.195	0.001	0.02	0.011	0.012
PC9	siCTRL	erlotinib	0.1	24	102	527	493	0.208	0.001	0.021	0.011	0.011
PC9	siCTRL	erlotinib	0.1	24	103	635	503	0.144	0.002	0.021	0.01	0.011
PC9	siCTRL	erlotinib	0.1	24	104	110	509	0.167	0.004	0.022	0.013	0.012
PC9	siCTRL	erlotinib	0.1	24	105	794	513	0.241	0.001	0.025	0.011	0.012
PC9	siCTRL	erlotinib	0.1	24	106	863	521	0.193	0.002	0.025	0.01	0.011
PC9	siCTRL	erlotinib	0.1	24	107	950	522	0.169	0	0.018	0.01	0.01
PC9	siCTRL	erlotinib	0.1	24	108	1159	531	0.181	0.001	0.02	0.011	0.011
PC9	siCTRL	erlotinib	0.1	24	109	9	537	0.186	0.003	0.022	0.014	0.011
PC9	siCTRL	erlotinib	0.1	24	110	390	527	0.087	0.001	0.014	0.011	0.009
PC9	siCTRL	erlotinib	0.1	24	111	212	536	0.184	0.002	0.022	0.013	0.011
PC9	siCTRL	erlotinib	0.1	24	112	593	541	0.206	0	0.021	0.011	0.011
PC9	siCTRL	erlotinib	0.1	24	113	93	555	0.208	0.002	0.024	0.013	0.014
PC9	siCTRL	erlotinib	0.1	24	114	1089	563	0.179	0.001	0.019	0.01	0.01
PC9	siCTRL	erlotinib	0.1	24	115	276	565	0.267	0.001	0.025	0.012	0.012
PC9	siCTRL	erlotinib	0.1	24	116	528	564	0.168	0.001	0.02	0.01	0.011
PC9	siCTRL	erlotinib	0.1	24	117	405	587	0.183	0.005	0.025	0.011	0.013
PC9	siCTRL	erlotinib	0.1	24	118	663	582	0.145	0.002	0.02	0.01	0.01
PC9	siCTRL	erlotinib	0.1	24	119	745	586	0.222	0	0.021	0.011	0.012
PC9	siCTRL	erlotinib	0.1	24	120	828	599	0.232	0.001	0.023	0.01	0.012
PC9	siCTRL	erlotinib	0.1	24	121	153	608	0.161	0.002	0.02	0.012	0.01
PC9	siCTRL	erlotinib	0.1	24	122	918	609	0.163	0.001	0.019	0.011	0.011
PC9	siCTRL	erlotinib	0.1	24	123	494	610	0.209	0.002	0.026	0.012	0.011
PC9	siCTRL	erlotinib	0.1	24	124	1012	614	0.154	0.002	0.019	0.01	0.01
PC9	siCTRL	erlotinib	0.1	24	125	1131	614	0.174	0.001	0.018	0.01	0.009
PC9	siCTRL	erlotinib	0.1	24	126	71	622	0.185	0.003	0.022	0.013	0.011
PC9	siCTRL	erlotinib	0.1	24	127	582	623	0.232	0.001	0.023	0.011	0.011
PC9	siCTRL	erlotinib	0.1	24	128	7	629	0.129	0.003	0.016	0.012	0.009
PC9	siCTRL	erlotinib	0.1	24	129	226	629	0.171	0.002	0.021	0.012	0.01
PC9	siCTRL	erlotinib	0.1	24	130	106	652	0.177	0.004	0.022	0.013	0.011
PC9	siCTRL	erlotinib	0.1	24	131	519	653	0.169	0.001	0.019	0.011	0.011
PC9	siCTRL	erlotinib	0.1	24	132	325	668	0.191	0.002	0.022	0.011	0.012
PC9	siCTRL	erlotinib	0.1	24	133	675	659	0.197	0.001	0.022	0.01	0.01
PC9	siCTRL	erlotinib	0.1	24	134	1363	662	0.144	0.004	0.017	0.011	0.01
PC9	siCTRL	erlotinib	0.1	24	135	463	665	0.266	0	0.022	0.011	0.012
PC9	siCTRL	erlotinib	0.1	24	136	794	667	0.197	0.001	0.021	0.011	0.011
PC9	siCTRL	erlotinib	0.1	24	137	29	671	0.271	0.006	0.028	0.014	0.013
PC9	siCTRL	erlotinib	0.1	24	138	1142	682	0.169	0.001	0.019	0.01	0.01
PC9	siCTRL	erlotinib	0.1	24	139	609	689	0.248	0.002	0.029	0.012	0.013
PC9	siCTRL	erlotinib	0.1	24	140	415	696	0.164	0.002	0.02	0.011	0.01
PC9	siCTRL	erlotinib	0.1	24	141	234	701	0.143	0.004	0.019	0.012	0.01
PC9	siCTRL	erlotinib	0.1	24	142	1044	696	0.237	0.001	0.022	0.01	0.009
PC9	siCTRL	erlotinib	0.1	24	143	560	704	0.153	0.002	0.019	0.011	0.011
PC9	siCTRL	erlotinib	0.1	24	144	76	706	0.17	0.007	0.022	0.014	0.01
PC9	siCTRL	erlotinib	0.1	24	145	160	713	0.147	0.006	0.019	0.013	0.01
PC9	siCTRL	erlotinib	0.1	24	146	720	710	0.185	0.001	0.021	0.01	0.011
PC9	siCTRL	erlotinib	0.1	24	147	619	712	0.242	0.001	0.024	0.011	0.012
PC9	siCTRL	erlotinib	0.1	24	148	920	713	0.194	0	0.019	0.01	0.01
PC9	siCTRL	erlotinib	0.1	24	149	672	728	0.184	0.001	0.02	0.011	0.011
PC9	siCTRL	erlotinib	0.1	24	150	838	728	0.233	0	0.022	0.01	0.01
PC9	siCTRL	erlotinib	0.1	24	151	1304	738	0.159	0.002	0.017	0.01	0.009
PC9	siCTRL	erlotinib	0.1	24	152	588	758	0.251	0	0.02	0.011	0.011
PC9	siCTRL	erlotinib	0.1	24	153	920	762	0.169	0.001	0.017	0.01	0.009
PC9	siCTRL	erlotinib	0.1	24	154	661	765	0.207	0.001	0.022	0.011	0.012
PC9	siCTRL	erlotinib	0.1	24	155	994	762	0.201	0.003	0.024	0.011	0.011
PC9	siCTRL	erlotinib	0.1	24	156	1094	771	0.122	0.004	0.016	0.01	0.009
PC9	siCTRL	erlotinib	0.1	24	157	486	764	0.233	0.001	0.025	0.011	0.011
PC9	siCTRL	erlotinib	0.1	24	158	93	775	0.196	0.004	0.022	0.013	0.01
PC9	siCTRL	erlotinib	0.1	24	159	1376	792	0.202	0.003	0.019	0.01	0.011
PC9	siCTRL	erlotinib	0.1	24	160	283	792	0.132	0.003	0.018	0.012	0.009
PC9	siCTRL	erlotinib	0.1	24	161	491	788	0.252	0.002	0.026	0.012	0.011
PC9	siCTRL	erlotinib	0.1	24	162	727	799	0.161	0.001	0.018	0.011	0.01
PC9	siCTRL	erlotinib	0.1	24	163	813	795	0.195	0.002	0.023	0.011	0.011
PC9	siCTRL	erlotinib	0.1	24	164	666	798	0.214	0.001	0.022	0.011	0.012
PC9	siCTRL	erlotinib	0.1	24	165	212	803	0.168	0.003	0.02	0.013	0.01
PC9	siCTRL	erlotinib	0.1	24	166	23	814	0.17	0.006	0.019	0.014	0.01
PC9	siCTRL	erlotinib	0.1	24	167	932	831	0.181	0.002	0.018	0.011	0.01
PC9	siCTRL	erlotinib	0.1	24	168	1139	825	0.188	0.001	0.019	0.01	0.009
PC9	siCTRL	erlotinib	0.1	24	169	1245	825	0.164	0.003	0.017	0.011	0.009
PC9	siCTRL	erlotinib	0.1	24	170	537	834	0.173	0.003	0.021	0.012	0.01
PC9	siCTRL	erlotinib	0.1	24	171	651	839	0.217	0.001	0.021	0.011	0.011
PC9	siCTRL	erlotinib	0.1	24	172	118	841	0.193	0.033	0.02	0.014	0.01
PC9	siCTRL	erlotinib	0.1	24	173	869	840	0.207	0.002	0.022	0.011	0.01
PC9	siCTRL	erlotinib	0.1	24	174	757	843	0.169	0.002	0.021	0.011	0.011
PC9	siCTRL	erlotinib	0.1	24	175	450	858	0.137	0.002	0.017	0.012	0.01
PC9	siCTRL	erlotinib	0.1	24	176	1193	858	0.17	0.002	0.018	0.011	0.009
PC9	siCTRL	erlotinib	0.1	24	177	1058	856	0.176	0.002	0.018	0.01	0.009
PC9	siCTRL	erlotinib	0.1	24	178	488	856	0.307	0.002	0.029	0.013	0.014
PC9	siCTRL	erlotinib	0.1	24	179	1302	859	0.227	0.003	0.022	0.011	0.009
PC9	siCTRL	erlotinib	0.1	24	180	202	865	0.226	0.003	0.024	0.014	0.01
PC9	siCTRL	erlotinib	0.1	24	181	511	875	0.258	0.005	0.029	0.012	0.014
PC9	siCTRL	erlotinib	0.1	24	182	595	875	0.236	0.007	0.028	0.011	0.011
PC9	siCTRL	erlotinib	0.1	24	183	806	881	0.26	0.001	0.023	0.011	0.011
PC9	siCTRL	erlotinib	0.1	24	184	7	887	0.142	0.007	0.017	0.015	0.008
PC9	siCTRL	erlotinib	0.1	24	185	169	893	0.204	0.004	0.023	0.013	0.01
PC9	siCTRL	erlotinib	0.1	24	186	736	901	0.2	0.001	0.02	0.011	0.01
PC9	siCTRL	erlotinib	0.1	24	187	625	911	0.204	0.001	0.02	0.012	0.011
PC9	siCTRL	erlotinib	0.1	24	188	1225	903	0.266	0.001	0.024	0.011	0.009
PC9	siCTRL	erlotinib	0.1	24	189	964	913	0.21	0.002	0.022	0.01	0.01
PC9	siCTRL	erlotinib	0.1	24	190	282	918	0.143	0.003	0.017	0.012	0.009
PC9	siCTRL	erlotinib	0.1	24	191	1000	917	0.217	0.002	0.022	0.01	0.01
PC9	siCTRL	erlotinib	0.1	24	192	1059	921	0.185	0.011	0.022	0.01	0.009
PC9	siCTRL	erlotinib	0.1	24	193	877	923	0.152	0.002	0.018	0.011	0.009
PC9	siCTRL	erlotinib	0.1	24	194	65	938	0.149	0.007	0.018	0.013	0.01
PC9	siCTRL	erlotinib	0.1	24	195	1308	948	0.21	0.002	0.02	0.011	0.01
PC9	siCTRL	erlotinib	0.1	24	196	351	951	0.155	0.002	0.017	0.011	0.009
PC9	siCTRL	erlotinib	0.1	24	197	774	949	0.23	0.001	0.024	0.011	0.01
PC9	siCTRL	erlotinib	0.1	24	198	202	961	0.174	0.004	0.02	0.013	0.01
PC9	siCTRL	erlotinib	0.1	24	199	577	964	0.16	0.005	0.019	0.012	0.009
PC9	siCTRL	erlotinib	0.1	24	200	1151	962	0.242	0.002	0.023	0.011	0.009
PC9	siCTRL	erlotinib	0.1	24	201	1225	965	0.173	0.001	0.017	0.011	0.009
PC9	siCTRL	erlotinib	0.1	24	202	7	973	0.132	0.005	0.017	0.012	0.009
PC9	siCTRL	erlotinib	0.1	24	203	498	976	0.163	0.002	0.018	0.012	0.01
PC9	siCTRL	erlotinib	0.1	24	204	128	980	0.181	0.003	0.019	0.012	0.009
PC9	siCTRL	erlotinib	0.1	24	205	419	988	0.197	0.002	0.021	0.012	0.009
PC9	siCTRL	erlotinib	0.1	24	206	728	1000	0.139	0.003	0.017	0.011	0.008
PC9	siCTRL	erlotinib	0.1	24	207	1051	1003	0.194	0.008	0.02	0.01	0.008
PC9	siCTRL	erlotinib	0.1	24	208	248	1008	0.166	0.004	0.018	0.013	0.009
PC9	siCTRL	erlotinib	0.1	24	209	603	1009	0.306	0.002	0.028	0.014	0.012
PC9	siCTRL	erlotinib	0.1	24	210	341	1021	0.227	0.005	0.024	0.013	0.01
PC9	siCTRL	erlotinib	0.1	24	211	860	1024	0.115	0.004	0.014	0.011	0.008
PC9	siCTRL	erlotinib	0.1	24	212	1305	1026	0.213	0.003	0.02	0.01	0.01
PC9	siCTRL	erlotinib	0.1	24	213	653	1028	0.195	0.002	0.02	0.011	0.011
PC9	siCTRL	erlotinib	0.1	24	214	1373	1028	0.17	0.003	0.018	0.01	0.01
PC9	siCTRL	erlotinib	0.1	24	215	985	1028	0.309	0.003	0.027	0.012	0.011
PC9	siCTRL	erlotinib	0.1	24	216	310	1031	0.187	0.004	0.019	0.011	0.01
PC9	siCTRL	erlotinib	0.1	24	217	457	1035	0.122	0.003	0.014	0.011	0.007
PC9	siCTRL	erlotinib	0.1	24	1	258	6	0.152	0.004	0.026	0.013	0.015
PC9	siCTRL	erlotinib	0.1	24	2	600	18	0.215	0.001	0.029	0.011	0.017
PC9	siCTRL	erlotinib	0.1	24	3	703	12	0.183	0.001	0.025	0.01	0.014
PC9	siCTRL	erlotinib	0.1	24	4	835	18	0.165	0.001	0.022	0.009	0.014
PC9	siCTRL	erlotinib	0.1	24	5	1308	18	0.191	0.001	0.021	0.009	0.014
PC9	siCTRL	erlotinib	0.1	24	6	509	19	0.142	0.002	0.024	0.011	0.017
PC9	siCTRL	erlotinib	0.1	24	7	653	22	0.293	0	0.028	0.012	0.018
PC9	siCTRL	erlotinib	0.1	24	8	298	24	0.234	0.019	0.043	0.012	0.018
PC9	siCTRL	erlotinib	0.1	24	9	193	40	0.205	0.002	0.029	0.014	0.018
PC9	siCTRL	erlotinib	0.1	24	10	1021	37	0.116	0.002	0.02	0.01	0.013
PC9	siCTRL	erlotinib	0.1	24	11	85	44	0.137	0.004	0.024	0.012	0.016
PC9	siCTRL	erlotinib	0.1	24	12	745	61	0.202	0.001	0.029	0.009	0.014
PC9	siCTRL	erlotinib	0.1	24	13	234	59	0.296	0.003	0.038	0.013	0.017
PC9	siCTRL	erlotinib	0.1	24	14	111	72	0.144	0.004	0.025	0.012	0.016
PC9	siCTRL	erlotinib	0.1	24	15	409	76	0.16	0.002	0.025	0.013	0.016
PC9	siCTRL	erlotinib	0.1	24	16	1130	87	0.169	0.001	0.021	0.01	0.013
PC9	siCTRL	erlotinib	0.1	24	17	305	90	0.288	0.001	0.033	0.013	0.017
PC9	siCTRL	erlotinib	0.1	24	18	29	103	0.227	0.003	0.03	0.013	0.017
PC9	siCTRL	erlotinib	0.1	24	19	543	102	0.211	0	0.023	0.01	0.013
PC9	siCTRL	erlotinib	0.1	24	20	669	99	0.19	0.002	0.027	0.01	0.014
PC9	siCTRL	erlotinib	0.1	24	21	124	104	0.269	0.003	0.035	0.012	0.016
PC9	siCTRL	erlotinib	0.1	24	22	1015	128	0.127	0.001	0.02	0.011	0.014
PC9	siCTRL	erlotinib	0.1	24	23	287	146	0.215	0.001	0.024	0.009	0.014
PC9	siCTRL	erlotinib	0.1	24	24	9	149	0.14	0.004	0.022	0.013	0.014
PC9	siCTRL	erlotinib	0.1	24	25	1351	162	0.187	0.001	0.022	0.009	0.013
PC9	siCTRL	erlotinib	0.1	24	26	446	165	0.165	0.001	0.024	0.01	0.014
PC9	siCTRL	erlotinib	0.1	24	27	699	176	0.222	0.001	0.027	0.011	0.016
PC9	siCTRL	erlotinib	0.1	24	28	963	180	0.163	0.001	0.021	0.01	0.013
PC9	siCTRL	erlotinib	0.1	24	29	1283	178	0.145	0.002	0.02	0.01	0.012
PC9	siCTRL	erlotinib	0.1	24	30	1013	180	0.159	0	0.02	0.01	0.013
PC9	siCTRL	erlotinib	0.1	24	31	201	181	0.198	0.004	0.028	0.011	0.014
PC9	siCTRL	erlotinib	0.1	24	32	35	213	0.273	0.003	0.034	0.015	0.017
PC9	siCTRL	erlotinib	0.1	24	33	129	211	0.324	0.002	0.038	0.013	0.016
PC9	siCTRL	erlotinib	0.1	24	34	800	226	0.172	0.001	0.025	0.009	0.014
PC9	siCTRL	erlotinib	0.1	24	35	661	230	0.213	0	0.024	0.01	0.015
PC9	siCTRL	erlotinib	0.1	24	36	257	231	0.204	0.003	0.029	0.011	0.014
PC9	siCTRL	erlotinib	0.1	24	37	335	235	0.157	0.002	0.024	0.011	0.014
PC9	siCTRL	erlotinib	0.1	24	38	1082	254	0.14	0.001	0.019	0.01	0.012
PC9	siCTRL	erlotinib	0.1	24	39	157	270	0.228	0.002	0.029	0.012	0.014
PC9	siCTRL	erlotinib	0.1	24	40	468	281	0.238	0	0.025	0.008	0.014
PC9	siCTRL	erlotinib	0.1	24	41	18	278	0.219	0.007	0.032	0.015	0.015
PC9	siCTRL	erlotinib	0.1	24	42	970	291	0.131	0.001	0.019	0.01	0.012
PC9	siCTRL	erlotinib	0.1	24	43	668	307	0.207	0	0.024	0.01	0.014
PC9	siCTRL	erlotinib	0.1	24	44	177	305	0.21	0.006	0.031	0.013	0.015
PC9	siCTRL	erlotinib	0.1	24	45	77	316	0.224	0.001	0.026	0.012	0.014
PC9	siCTRL	erlotinib	0.1	24	46	272	321	0.185	0.001	0.023	0.009	0.015
PC9	siCTRL	erlotinib	0.1	24	47	888	310	0.158	0.001	0.021	0.009	0.012
PC9	siCTRL	erlotinib	0.1	24	48	554	337	0.23	0	0.023	0.008	0.012
PC9	siCTRL	erlotinib	0.1	24	49	135	344	0.228	0.012	0.033	0.011	0.015
PC9	siCTRL	erlotinib	0.1	24	50	1049	350	0.156	0	0.018	0.009	0.011
PC9	siCTRL	erlotinib	0.1	24	51	425	363	0.258	0	0.026	0.008	0.015
PC9	siCTRL	erlotinib	0.1	24	52	892	379	0.169	0	0.02	0.009	0.012
PC9	siCTRL	erlotinib	0.1	24	53	55	385	0.184	0.003	0.026	0.013	0.014
PC9	siCTRL	erlotinib	0.1	24	54	132	387	0.254	0.001	0.029	0.012	0.015
PC9	siCTRL	erlotinib	0.1	24	55	1130	389	0.148	0.001	0.019	0.01	0.012
PC9	siCTRL	erlotinib	0.1	24	56	174	388	0.233	0.001	0.028	0.011	0.014
PC9	siCTRL	erlotinib	0.1	24	57	605	393	0.209	0	0.021	0.007	0.012
PC9	siCTRL	erlotinib	0.1	24	58	479	393	0.201	0.001	0.025	0.01	0.013
PC9	siCTRL	erlotinib	0.1	24	59	1389	393	0.112	0.004	0.016	0.01	0.01
PC9	siCTRL	erlotinib	0.1	24	60	737	398	0.19	0	0.021	0.008	0.013
PC9	siCTRL	erlotinib	0.1	24	61	1237	400	0.183	0.001	0.023	0.01	0.012
PC9	siCTRL	erlotinib	0.1	24	62	268	408	0.229	0	0.024	0.008	0.014
PC9	siCTRL	erlotinib	0.1	24	63	355	403	0.204	0.001	0.023	0.009	0.013
PC9	siCTRL	erlotinib	0.1	24	64	1340	425	0.135	0.003	0.019	0.01	0.012
PC9	siCTRL	erlotinib	0.1	24	65	609	438	0.231	0	0.021	0.007	0.013
PC9	siCTRL	erlotinib	0.1	24	66	1254	430	0.186	0.001	0.022	0.009	0.012
PC9	siCTRL	erlotinib	0.1	24	67	100	437	0.145	0.009	0.024	0.014	0.014
PC9	siCTRL	erlotinib	0.1	24	68	165	442	0.23	0.006	0.033	0.014	0.015
PC9	siCTRL	erlotinib	0.1	24	69	403	445	0.203	0	0.023	0.009	0.013
PC9	siCTRL	erlotinib	0.1	24	70	23	444	0.261	0.004	0.033	0.017	0.019
PC9	siCTRL	erlotinib	0.1	24	71	1074	448	0.138	0.002	0.021	0.009	0.012
PC9	siCTRL	erlotinib	0.1	24	72	701	449	0.254	0	0.025	0.01	0.014
PC9	siCTRL	erlotinib	0.1	24	73	337	454	0.334	0.003	0.041	0.012	0.017
PC9	siCTRL	erlotinib	0.1	24	74	195	471	0.168	0.004	0.025	0.013	0.014
PC9	siCTRL	erlotinib	0.1	24	75	284	475	0.18	0.002	0.026	0.013	0.014
PC9	siCTRL	erlotinib	0.1	24	76	476	475	0.185	0.001	0.023	0.01	0.012
PC9	siCTRL	erlotinib	0.1	24	77	71	478	0.197	0.009	0.029	0.012	0.015
PC9	siCTRL	erlotinib	0.1	24	78	664	482	0.209	0	0.02	0.007	0.012
PC9	siCTRL	erlotinib	0.1	24	79	122	485	0.205	0.003	0.027	0.012	0.014
PC9	siCTRL	erlotinib	0.1	24	80	1171	493	0.141	0.001	0.019	0.009	0.012
PC9	siCTRL	erlotinib	0.1	24	81	916	494	0.154	0.001	0.02	0.009	0.012
PC9	siCTRL	erlotinib	0.1	24	82	536	499	0.213	0	0.023	0.008	0.012
PC9	siCTRL	erlotinib	0.1	24	83	825	525	0.156	0.001	0.021	0.008	0.012
PC9	siCTRL	erlotinib	0.1	24	84	926	530	0.165	0.001	0.021	0.01	0.013
PC9	siCTRL	erlotinib	0.1	24	85	17	540	0.176	0.003	0.024	0.013	0.015
PC9	siCTRL	erlotinib	0.1	24	86	1227	549	0.142	0.001	0.018	0.009	0.011
PC9	siCTRL	erlotinib	0.1	24	87	438	570	0.257	0	0.024	0.008	0.015
PC9	siCTRL	erlotinib	0.1	24	88	248	563	0.329	0.004	0.041	0.012	0.016
PC9	siCTRL	erlotinib	0.1	24	89	313	564	0.164	0.002	0.022	0.011	0.012
PC9	siCTRL	erlotinib	0.1	24	90	122	564	0.187	0.008	0.027	0.014	0.013
PC9	siCTRL	erlotinib	0.1	24	91	991	570	0.149	0.001	0.019	0.01	0.012
PC9	siCTRL	erlotinib	0.1	24	92	184	576	0.182	0.001	0.023	0.012	0.013
PC9	siCTRL	erlotinib	0.1	24	93	759	573	0.189	0	0.021	0.008	0.013
PC9	siCTRL	erlotinib	0.1	24	94	664	584	0.204	0.001	0.025	0.01	0.013
PC9	siCTRL	erlotinib	0.1	24	95	942	591	0.156	0	0.019	0.009	0.012
PC9	siCTRL	erlotinib	0.1	24	96	1291	592	0.136	0.002	0.019	0.01	0.011
PC9	siCTRL	erlotinib	0.1	24	97	708	598	0.166	0.001	0.024	0.01	0.014
PC9	siCTRL	erlotinib	0.1	24	98	803	602	0.18	0.001	0.021	0.009	0.012
PC9	siCTRL	erlotinib	0.1	24	99	358	607	0.184	0.001	0.022	0.011	0.013
PC9	siCTRL	erlotinib	0.1	24	100	1118	632	0.16	0.001	0.02	0.009	0.011
PC9	siCTRL	erlotinib	0.1	24	101	845	639	0.245	0	0.021	0.007	0.013
PC9	siCTRL	erlotinib	0.1	24	102	117	633	0.227	0.003	0.028	0.014	0.013
PC9	siCTRL	erlotinib	0.1	24	103	70	632	0.172	0.006	0.024	0.015	0.013
PC9	siCTRL	erlotinib	0.1	24	104	266	633	0.189	0.002	0.023	0.01	0.011
PC9	siCTRL	erlotinib	0.1	24	105	1204	638	0.133	0.002	0.018	0.01	0.011
PC9	siCTRL	erlotinib	0.1	24	106	888	637	0.174	0.001	0.021	0.009	0.012
PC9	siCTRL	erlotinib	0.1	24	107	1359	650	0.16	0.002	0.019	0.01	0.011
PC9	siCTRL	erlotinib	0.1	24	108	537	649	0.205	0.001	0.026	0.01	0.012
PC9	siCTRL	erlotinib	0.1	24	109	199	659	0.239	0.001	0.026	0.012	0.013
PC9	siCTRL	erlotinib	0.1	24	110	594	660	0.149	0.002	0.022	0.01	0.012
PC9	siCTRL	erlotinib	0.1	24	111	433	679	0.228	0.003	0.03	0.012	0.015
PC9	siCTRL	erlotinib	0.1	24	112	1066	671	0.169	0.001	0.021	0.011	0.013
PC9	siCTRL	erlotinib	0.1	24	113	70	673	0.242	0.003	0.03	0.015	0.017
PC9	siCTRL	erlotinib	0.1	24	114	35	681	0.173	0.005	0.023	0.013	0.012
PC9	siCTRL	erlotinib	0.1	24	115	1293	693	0.229	0	0.021	0.009	0.013
PC9	siCTRL	erlotinib	0.1	24	116	856	693	0.15	0.001	0.018	0.009	0.011
PC9	siCTRL	erlotinib	0.1	24	117	91	698	0.181	0.005	0.025	0.014	0.013
PC9	siCTRL	erlotinib	0.1	24	118	301	699	0.158	0.002	0.021	0.01	0.012
PC9	siCTRL	erlotinib	0.1	24	119	1073	705	0.183	0.001	0.02	0.01	0.012
PC9	siCTRL	erlotinib	0.1	24	120	741	710	0.22	0	0.022	0.009	0.012
PC9	siCTRL	erlotinib	0.1	24	121	384	713	0.183	0	0.02	0.009	0.012
PC9	siCTRL	erlotinib	0.1	24	122	546	721	0.32	0.001	0.031	0.008	0.015
PC9	siCTRL	erlotinib	0.1	24	123	215	725	0.166	0.004	0.022	0.012	0.011
PC9	siCTRL	erlotinib	0.1	24	124	661	734	0.153	0.009	0.025	0.01	0.013
PC9	siCTRL	erlotinib	0.1	24	125	1032	735	0.23	0	0.022	0.009	0.012
PC9	siCTRL	erlotinib	0.1	24	126	92	743	0.232	0.004	0.028	0.013	0.012
PC9	siCTRL	erlotinib	0.1	24	127	153	757	0.152	0.004	0.02	0.012	0.011
PC9	siCTRL	erlotinib	0.1	24	128	494	766	0.202	0	0.02	0.008	0.013
PC9	siCTRL	erlotinib	0.1	24	129	949	767	0.244	0	0.021	0.009	0.013
PC9	siCTRL	erlotinib	0.1	24	130	34	769	0.144	0.004	0.02	0.013	0.011
PC9	siCTRL	erlotinib	0.1	24	131	405	776	0.206	0.001	0.022	0.01	0.012
PC9	siCTRL	erlotinib	0.1	24	132	196	779	0.257	0.003	0.03	0.013	0.015
PC9	siCTRL	erlotinib	0.1	24	133	707	787	0.238	0	0.021	0.007	0.012
PC9	siCTRL	erlotinib	0.1	24	134	354	805	0.173	0.001	0.02	0.009	0.011
PC9	siCTRL	erlotinib	0.1	24	135	243	810	0.187	0.001	0.021	0.009	0.012
PC9	siCTRL	erlotinib	0.1	24	136	761	832	0.199	0	0.019	0.008	0.011
PC9	siCTRL	erlotinib	0.1	24	137	96	841	0.128	0.004	0.018	0.012	0.01
PC9	siCTRL	erlotinib	0.1	24	138	650	842	0.242	0	0.021	0.007	0.012
PC9	siCTRL	erlotinib	0.1	24	139	720	856	0.253	0	0.022	0.007	0.013
PC9	siCTRL	erlotinib	0.1	24	140	1283	856	0.136	0.002	0.017	0.009	0.009
PC9	siCTRL	erlotinib	0.1	24	141	887	860	0.178	0.001	0.02	0.01	0.012
PC9	siCTRL	erlotinib	0.1	24	142	161	862	0.178	0.007	0.024	0.012	0.011
PC9	siCTRL	erlotinib	0.1	24	143	1167	880	0.122	0.004	0.017	0.01	0.01
PC9	siCTRL	erlotinib	0.1	24	144	194	896	0.192	0.003	0.024	0.011	0.01
PC9	siCTRL	erlotinib	0.1	24	145	593	901	0.368	0.014	0.036	0.007	0.017
PC9	siCTRL	erlotinib	0.1	24	146	51	902	0.198	0.004	0.025	0.013	0.011
PC9	siCTRL	erlotinib	0.1	24	147	21	903	0.17	0.004	0.021	0.013	0.011
PC9	siCTRL	erlotinib	0.1	24	148	1090	917	0.13	0.003	0.018	0.01	0.01
PC9	siCTRL	erlotinib	0.1	24	149	687	924	0.205	0.001	0.02	0.008	0.012
PC9	siCTRL	erlotinib	0.1	24	150	632	943	0.262	0.001	0.025	0.008	0.015
PC9	siCTRL	erlotinib	0.1	24	151	830	942	0.186	0.001	0.019	0.01	0.011
PC9	siCTRL	erlotinib	0.1	24	152	134	952	0.159	0.006	0.021	0.012	0.011
PC9	siCTRL	erlotinib	0.1	24	153	67	965	0.153	0.014	0.018	0.013	0.01
PC9	siCTRL	erlotinib	0.1	24	154	177	964	0.175	0.005	0.022	0.013	0.011
PC9	siCTRL	erlotinib	0.1	24	155	215	977	0.163	0.004	0.021	0.013	0.011
PC9	siCTRL	erlotinib	0.1	24	156	1388	984	0.153	0.002	0.018	0.012	0.009
PC9	siCTRL	erlotinib	0.1	24	157	963	1006	0.155	0.002	0.019	0.011	0.01
PC9	siCTRL	erlotinib	0.1	24	158	343	1008	0.214	0.004	0.025	0.011	0.009
PC9	siCTRL	erlotinib	0.1	24	159	676	1015	0.136	0.003	0.018	0.011	0.01
PC9	siCTRL	erlotinib	0.1	24	160	1001	1015	0.145	0.002	0.018	0.01	0.01
PC9	siCTRL	erlotinib	0.1	24	161	884	1018	0.131	0.004	0.017	0.011	0.009
PC9	siCTRL	erlotinib	0.1	24	162	78	1034	0.124	0.007	0.018	0.014	0.008
PC9	siCTRL	erlotinib	0.1	24	163	169	1035	0.107	0.01	0.014	0.016	0.008
PC9	siCTRL	erlotinib	0.1	24	164	13	1036	0.096	0.02	0.012	0.015	0.008
PC9	siCTRL	erlotinib	0.1	24	1	258	5	0.163	0.003	0.026	0.013	0.015
PC9	siCTRL	erlotinib	0.1	24	2	405	5	0.254	0.002	0.034	0.014	0.019
PC9	siCTRL	erlotinib	0.1	24	3	449	4	0.156	0.004	0.027	0.016	0.02
PC9	siCTRL	erlotinib	0.1	24	4	482	10	0.253	0.001	0.033	0.014	0.024
PC9	siCTRL	erlotinib	0.1	24	5	659	12	0.252	0.001	0.031	0.01	0.019
PC9	siCTRL	erlotinib	0.1	24	6	889	4	0.146	0.004	0.023	0.013	0.015
PC9	siCTRL	erlotinib	0.1	24	7	1063	4	0.148	0.002	0.023	0.014	0.019
PC9	siCTRL	erlotinib	0.1	24	8	1187	12	0.245	0.003	0.035	0.014	0.02
PC9	siCTRL	erlotinib	0.1	24	9	1262	14	0.22	0.003	0.033	0.013	0.018
PC9	siCTRL	erlotinib	0.1	24	10	1329	18	0.242	0.003	0.033	0.01	0.02
PC9	siCTRL	erlotinib	0.1	24	11	1087	18	0.23	0.001	0.027	0.01	0.018
PC9	siCTRL	erlotinib	0.1	24	12	610	24	0.291	0.002	0.039	0.013	0.023
PC9	siCTRL	erlotinib	0.1	24	13	811	19	0.195	0.003	0.032	0.011	0.017
PC9	siCTRL	erlotinib	0.1	24	14	1020	20	0.244	0.001	0.033	0.011	0.02
PC9	siCTRL	erlotinib	0.1	24	15	532	20	0.44	0.001	0.045	0.015	0.023
PC9	siCTRL	erlotinib	0.1	24	16	1379	24	0.191	0.002	0.025	0.011	0.017
PC9	siCTRL	erlotinib	0.1	24	17	429	23	0.471	0.001	0.044	0.019	0.027
PC9	siCTRL	erlotinib	0.1	24	18	29	29	0.202	0.005	0.03	0.015	0.017
PC9	siCTRL	erlotinib	0.1	24	19	1056	23	0.107	0.001	0.021	0.012	0.017
PC9	siCTRL	erlotinib	0.1	24	20	86	31	0.175	0.012	0.032	0.015	0.017
PC9	siCTRL	erlotinib	0.1	24	21	330	34	0.211	0.022	0.041	0.013	0.019
PC9	siCTRL	erlotinib	0.1	24	22	179	33	0.201	0.004	0.03	0.012	0.016
PC9	siCTRL	erlotinib	0.1	24	23	871	34	0.212	0.006	0.036	0.011	0.02
PC9	siCTRL	erlotinib	0.1	24	24	947	40	0.175	0.001	0.024	0.01	0.015
PC9	siCTRL	erlotinib	0.1	24	25	487	38	0.202	0.001	0.028	0.011	0.018
PC9	siCTRL	erlotinib	0.1	24	26	693	42	0.38	0	0.031	0.013	0.019
PC9	siCTRL	erlotinib	0.1	24	27	758	45	0.207	0.009	0.038	0.01	0.019
PC9	siCTRL	erlotinib	0.1	24	28	414	43	0.351	0.001	0.043	0.017	0.024
PC9	siCTRL	erlotinib	0.1	24	29	17	59	0.245	0.003	0.032	0.014	0.022
PC9	siCTRL	erlotinib	0.1	24	30	365	55	0.214	0.017	0.039	0.013	0.019
PC9	siCTRL	erlotinib	0.1	24	31	1209	56	0.219	0.004	0.033	0.011	0.017
PC9	siCTRL	erlotinib	0.1	24	32	538	60	0.228	0.001	0.028	0.011	0.018
PC9	siCTRL	erlotinib	0.1	24	33	1081	63	0.263	0.001	0.034	0.012	0.018
PC9	siCTRL	erlotinib	0.1	24	34	1150	68	0.216	0.009	0.037	0.01	0.021
PC9	siCTRL	erlotinib	0.1	24	35	446	65	0.248	0.003	0.034	0.012	0.02
PC9	siCTRL	erlotinib	0.1	24	36	999	68	0.164	0.001	0.022	0.01	0.015
PC9	siCTRL	erlotinib	0.1	24	37	876	67	0.169	0.001	0.024	0.011	0.015
PC9	siCTRL	erlotinib	0.1	24	38	593	69	0.183	0.003	0.028	0.012	0.017
PC9	siCTRL	erlotinib	0.1	24	39	120	72	0.188	0.041	0.038	0.014	0.019
PC9	siCTRL	erlotinib	0.1	24	40	651	71	0.181	0.003	0.029	0.01	0.017
PC9	siCTRL	erlotinib	0.1	24	41	424	80	0.228	0.002	0.032	0.013	0.018
PC9	siCTRL	erlotinib	0.1	24	42	1121	83	0.342	0.007	0.058	0.017	0.03
PC9	siCTRL	erlotinib	0.1	24	43	779	82	0.452	0.001	0.046	0.014	0.023
PC9	siCTRL	erlotinib	0.1	24	44	714	90	0.203	0.032	0.048	0.013	0.021
PC9	siCTRL	erlotinib	0.1	24	45	499	93	0.204	0.009	0.037	0.011	0.018
PC9	siCTRL	erlotinib	0.1	24	46	764	94	0.491	0.001	0.041	0.013	0.022
PC9	siCTRL	erlotinib	0.1	24	47	1304	103	0.268	0.001	0.028	0.012	0.017
PC9	siCTRL	erlotinib	0.1	24	48	307	113	0.256	0.01	0.042	0.014	0.022
PC9	siCTRL	erlotinib	0.1	24	49	43	104	0.191	0.024	0.033	0.014	0.018
PC9	siCTRL	erlotinib	0.1	24	50	1109	109	0.245	0.002	0.034	0.014	0.022
PC9	siCTRL	erlotinib	0.1	24	51	792	108	0.22	0.002	0.032	0.011	0.017
PC9	siCTRL	erlotinib	0.1	24	52	906	114	0.192	0.001	0.026	0.011	0.016
PC9	siCTRL	erlotinib	0.1	24	53	97	119	0.204	0.063	0.04	0.013	0.019
PC9	siCTRL	erlotinib	0.1	24	54	1170	120	0.253	0.01	0.041	0.011	0.019
PC9	siCTRL	erlotinib	0.1	24	55	221	133	0.167	0.008	0.029	0.013	0.018
PC9	siCTRL	erlotinib	0.1	24	56	1046	127	0.194	0.014	0.039	0.012	0.017
PC9	siCTRL	erlotinib	0.1	24	57	1358	133	0.215	0.001	0.026	0.011	0.015
PC9	siCTRL	erlotinib	0.1	24	58	1263	131	0.19	0.023	0.037	0.011	0.018
PC9	siCTRL	erlotinib	0.1	24	59	521	129	0.268	0	0.031	0.011	0.019
PC9	siCTRL	erlotinib	0.1	24	60	433	139	0.202	0.048	0.048	0.011	0.023
PC9	siCTRL	erlotinib	0.1	24	61	663	144	0.254	0.009	0.043	0.011	0.021
PC9	siCTRL	erlotinib	0.1	24	62	380	153	0.299	0.001	0.036	0.013	0.022
PC9	siCTRL	erlotinib	0.1	24	63	1214	143	0.2	0.003	0.028	0.01	0.015
PC9	siCTRL	erlotinib	0.1	24	64	1095	142	0.207	0.004	0.034	0.01	0.018
PC9	siCTRL	erlotinib	0.1	24	65	553	150	0.172	0.006	0.031	0.011	0.018
PC9	siCTRL	erlotinib	0.1	24	66	726	157	0.322	0.001	0.041	0.013	0.026
PC9	siCTRL	erlotinib	0.1	24	67	1166	147	0.233	0.005	0.036	0.012	0.019
PC9	siCTRL	erlotinib	0.1	24	68	38	149	0.18	0.004	0.026	0.014	0.015
PC9	siCTRL	erlotinib	0.1	24	69	911	161	0.279	0.025	0.055	0.009	0.028
PC9	siCTRL	erlotinib	0.1	24	70	844	161	0.318	0	0.032	0.012	0.017
PC9	siCTRL	erlotinib	0.1	24	71	793	170	0.169	0.001	0.025	0.012	0.018
PC9	siCTRL	erlotinib	0.1	24	72	1010	166	0.244	0	0.026	0.011	0.017
PC9	siCTRL	erlotinib	0.1	24	73	113	170	0.215	0.002	0.029	0.013	0.017
PC9	siCTRL	erlotinib	0.1	24	74	470	176	0.324	0.025	0.057	0.018	0.023
PC9	siCTRL	erlotinib	0.1	24	75	405	190	0.248	0.006	0.04	0.013	0.02
PC9	siCTRL	erlotinib	0.1	24	76	519	173	0.245	0.001	0.034	0.012	0.022
PC9	siCTRL	erlotinib	0.1	24	77	945	182	0.208	0.001	0.027	0.011	0.016
PC9	siCTRL	erlotinib	0.1	24	78	1147	183	0.237	0.002	0.031	0.011	0.018
PC9	siCTRL	erlotinib	0.1	24	79	308	190	0.196	0.009	0.035	0.013	0.018
PC9	siCTRL	erlotinib	0.1	24	80	622	190	0.168	0.001	0.025	0.011	0.015
PC9	siCTRL	erlotinib	0.1	24	81	770	185	0.12	0.001	0.021	0.012	0.02
PC9	siCTRL	erlotinib	0.1	24	82	97	193	0.208	0.004	0.03	0.015	0.017
PC9	siCTRL	erlotinib	0.1	24	83	340	195	0.216	0.002	0.029	0.012	0.018
PC9	siCTRL	erlotinib	0.1	24	84	530	196	0.262	0.001	0.034	0.01	0.022
PC9	siCTRL	erlotinib	0.1	24	85	1064	198	0.189	0.001	0.027	0.01	0.015
PC9	siCTRL	erlotinib	0.1	24	86	1220	200	0.2	0.001	0.026	0.012	0.017
PC9	siCTRL	erlotinib	0.1	24	87	712	200	0.217	0.003	0.033	0.013	0.019
PC9	siCTRL	erlotinib	0.1	24	88	979	203	0.263	0	0.027	0.01	0.017
PC9	siCTRL	erlotinib	0.1	24	89	1344	206	0.229	0.004	0.031	0.01	0.017
PC9	siCTRL	erlotinib	0.1	24	90	29	206	0.167	0.007	0.026	0.015	0.016
PC9	siCTRL	erlotinib	0.1	24	91	198	208	0.191	0.018	0.034	0.014	0.018
PC9	siCTRL	erlotinib	0.1	24	92	749	198	0.121	0.002	0.024	0.014	0.022
PC9	siCTRL	erlotinib	0.1	24	93	768	203	0.137	0.001	0.023	0.013	0.021
PC9	siCTRL	erlotinib	0.1	24	94	875	210	0.212	0.001	0.027	0.011	0.016
PC9	siCTRL	erlotinib	0.1	24	95	1185	211	0.318	0.005	0.046	0.012	0.028
PC9	siCTRL	erlotinib	0.1	24	96	557	222	0.183	0.001	0.025	0.01	0.017
PC9	siCTRL	erlotinib	0.1	24	97	740	219	0.414	0.001	0.042	0.016	0.031
PC9	siCTRL	erlotinib	0.1	24	98	1280	216	0.241	0.004	0.032	0.012	0.017
PC9	siCTRL	erlotinib	0.1	24	99	505	221	0.213	0.021	0.041	0.011	0.019
PC9	siCTRL	erlotinib	0.1	24	100	790	222	0.213	0.001	0.031	0.013	0.019
PC9	siCTRL	erlotinib	0.1	24	101	1145	217	0.336	0	0.036	0.015	0.02
PC9	siCTRL	erlotinib	0.1	24	102	89	235	0.241	0.002	0.032	0.015	0.016
PC9	siCTRL	erlotinib	0.1	24	103	1204	233	0.341	0.002	0.039	0.017	0.027
PC9	siCTRL	erlotinib	0.1	24	104	1229	233	0.333	0	0.033	0.012	0.02
PC9	siCTRL	erlotinib	0.1	24	105	257	246	0.247	0.001	0.031	0.014	0.018
PC9	siCTRL	erlotinib	0.1	24	106	451	246	0.142	0.006	0.026	0.01	0.015
PC9	siCTRL	erlotinib	0.1	24	107	744	239	0.325	0.004	0.052	0.022	0.043
PC9	siCTRL	erlotinib	0.1	24	108	13	244	0.257	0.003	0.033	0.014	0.019
PC9	siCTRL	erlotinib	0.1	24	109	653	246	0.172	0.001	0.025	0.011	0.015
PC9	siCTRL	erlotinib	0.1	24	110	1131	252	0.153	0.003	0.026	0.015	0.017
PC9	siCTRL	erlotinib	0.1	24	111	1323	250	0.241	0.003	0.032	0.013	0.018
PC9	siCTRL	erlotinib	0.1	24	112	723	252	0.205	0.003	0.033	0.015	0.018
PC9	siCTRL	erlotinib	0.1	24	113	355	255	0.297	0.004	0.043	0.012	0.021
PC9	siCTRL	erlotinib	0.1	24	114	46	256	0.188	0.005	0.028	0.015	0.016
PC9	siCTRL	erlotinib	0.1	24	115	774	256	0.175	0	0.023	0.01	0.017
PC9	siCTRL	erlotinib	0.1	24	116	581	258	0.231	0.001	0.029	0.011	0.017
PC9	siCTRL	erlotinib	0.1	24	117	1275	259	0.158	0.006	0.027	0.012	0.016
PC9	siCTRL	erlotinib	0.1	24	118	303	258	0.238	0.011	0.038	0.013	0.019
PC9	siCTRL	erlotinib	0.1	24	119	973	259	0.194	0.001	0.024	0.012	0.015
PC9	siCTRL	erlotinib	0.1	24	120	1180	270	0.289	0.001	0.035	0.011	0.02
PC9	siCTRL	erlotinib	0.1	24	121	1082	271	0.184	0.051	0.048	0.01	0.022
PC9	siCTRL	erlotinib	0.1	24	122	1217	275	0.327	0	0.032	0.013	0.019
PC9	siCTRL	erlotinib	0.1	24	123	814	274	0.327	0.001	0.037	0.015	0.018
PC9	siCTRL	erlotinib	0.1	24	124	874	280	0.24	0	0.026	0.01	0.016
PC9	siCTRL	erlotinib	0.1	24	125	1334	275	0.24	0.015	0.038	0.013	0.016
PC9	siCTRL	erlotinib	0.1	24	126	1055	281	0.204	0.011	0.035	0.012	0.02
PC9	siCTRL	erlotinib	0.1	24	127	407	284	0.171	0.002	0.026	0.011	0.016
PC9	siCTRL	erlotinib	0.1	24	128	235	286	0.213	0.005	0.031	0.018	0.016
PC9	siCTRL	erlotinib	0.1	24	129	146	291	0.264	0.005	0.035	0.015	0.019
PC9	siCTRL	erlotinib	0.1	24	130	1386	290	0.269	0.001	0.03	0.012	0.016
PC9	siCTRL	erlotinib	0.1	24	131	679	290	0.224	0.001	0.029	0.01	0.016
PC9	siCTRL	erlotinib	0.1	24	132	313	297	0.225	0.008	0.036	0.012	0.018
PC9	siCTRL	erlotinib	0.1	24	133	843	298	0.2	0.033	0.044	0.009	0.022
PC9	siCTRL	erlotinib	0.1	24	134	589	305	0.234	0	0.027	0.011	0.016
PC9	siCTRL	erlotinib	0.1	24	135	358	304	0.178	0.002	0.026	0.012	0.016
PC9	siCTRL	erlotinib	0.1	24	136	1023	306	0.237	0	0.027	0.013	0.017
PC9	siCTRL	erlotinib	0.1	24	137	1124	305	0.175	0.001	0.023	0.01	0.014
PC9	siCTRL	erlotinib	0.1	24	138	195	318	0.202	0.009	0.031	0.015	0.019
PC9	siCTRL	erlotinib	0.1	24	139	458	306	0.255	0.002	0.036	0.012	0.019
PC9	siCTRL	erlotinib	0.1	24	140	531	309	0.206	0.001	0.03	0.013	0.019
PC9	siCTRL	erlotinib	0.1	24	141	960	309	0.309	0	0.033	0.012	0.018
PC9	siCTRL	erlotinib	0.1	24	142	117	313	0.296	0.002	0.036	0.014	0.018
PC9	siCTRL	erlotinib	0.1	24	143	490	312	0.211	0.001	0.029	0.012	0.018
PC9	siCTRL	erlotinib	0.1	24	144	1045	313	0.305	0.003	0.039	0.016	0.018
PC9	siCTRL	erlotinib	0.1	24	145	796	318	0.206	0.004	0.032	0.012	0.019
PC9	siCTRL	erlotinib	0.1	24	146	1172	323	0.188	0.003	0.026	0.012	0.015
PC9	siCTRL	erlotinib	0.1	24	147	38	326	0.175	0.005	0.026	0.015	0.014
PC9	siCTRL	erlotinib	0.1	24	148	767	337	0.418	0	0.031	0.011	0.021
PC9	siCTRL	erlotinib	0.1	24	149	915	327	0.192	0.002	0.029	0.011	0.016
PC9	siCTRL	erlotinib	0.1	24	150	1380	326	0.22	0.003	0.031	0.015	0.02
PC9	siCTRL	erlotinib	0.1	24	151	640	330	0.203	0.001	0.03	0.01	0.017
PC9	siCTRL	erlotinib	0.1	24	152	728	331	0.289	0.001	0.035	0.011	0.021
PC9	siCTRL	erlotinib	0.1	24	153	547	331	0.256	0	0.027	0.011	0.018
PC9	siCTRL	erlotinib	0.1	24	154	1257	353	0.309	0.001	0.034	0.012	0.021
PC9	siCTRL	erlotinib	0.1	24	155	1307	338	0.223	0.001	0.024	0.01	0.013
PC9	siCTRL	erlotinib	0.1	24	156	359	343	0.22	0.003	0.031	0.017	0.017
PC9	siCTRL	erlotinib	0.1	24	157	267	345	0.176	0.003	0.026	0.012	0.014
PC9	siCTRL	erlotinib	0.1	24	158	697	355	0.185	0.012	0.035	0.009	0.022
PC9	siCTRL	erlotinib	0.1	24	159	835	356	0.193	0.02	0.039	0.009	0.019
PC9	siCTRL	erlotinib	0.1	24	160	442	357	0.186	0.003	0.029	0.013	0.017
PC9	siCTRL	erlotinib	0.1	24	161	1371	357	0.195	0.012	0.03	0.011	0.018
PC9	siCTRL	erlotinib	0.1	24	162	1098	366	0.183	0.006	0.03	0.01	0.017
PC9	siCTRL	erlotinib	0.1	24	163	579	365	0.246	0.001	0.034	0.014	0.021
PC9	siCTRL	erlotinib	0.1	24	164	102	371	0.323	0.002	0.038	0.015	0.02
PC9	siCTRL	erlotinib	0.1	24	165	333	372	0.239	0.003	0.035	0.015	0.019
PC9	siCTRL	erlotinib	0.1	24	166	1224	368	0.194	0.002	0.026	0.012	0.017
PC9	siCTRL	erlotinib	0.1	24	167	965	373	0.162	0.002	0.025	0.01	0.014
PC9	siCTRL	erlotinib	0.1	24	168	667	367	0.155	0.001	0.025	0.011	0.018
PC9	siCTRL	erlotinib	0.1	24	169	527	373	0.26	0	0.027	0.01	0.016
PC9	siCTRL	erlotinib	0.1	24	170	787	372	0.377	0	0.028	0.008	0.021
PC9	siCTRL	erlotinib	0.1	24	171	129	378	0.215	0.015	0.032	0.016	0.017
PC9	siCTRL	erlotinib	0.1	24	172	485	379	0.218	0.002	0.031	0.012	0.016
PC9	siCTRL	erlotinib	0.1	24	173	1359	383	0.228	0.001	0.024	0.01	0.013
PC9	siCTRL	erlotinib	0.1	24	174	670	398	0.334	0.001	0.04	0.013	0.026
PC9	siCTRL	erlotinib	0.1	24	175	233	395	0.196	0.016	0.031	0.011	0.016
PC9	siCTRL	erlotinib	0.1	24	176	1182	398	0.376	0	0.03	0.013	0.019
PC9	siCTRL	erlotinib	0.1	24	177	400	399	0.258	0.001	0.034	0.014	0.02
PC9	siCTRL	erlotinib	0.1	24	178	790	397	0.132	0	0.019	0.01	0.016
PC9	siCTRL	erlotinib	0.1	24	179	821	393	0.12	0	0.019	0.01	0.018
PC9	siCTRL	erlotinib	0.1	24	180	1295	407	0.233	0.016	0.035	0.01	0.017
PC9	siCTRL	erlotinib	0.1	24	181	588	406	0.251	0.001	0.035	0.014	0.021
PC9	siCTRL	erlotinib	0.1	24	182	852	402	0.263	0.002	0.038	0.009	0.02
PC9	siCTRL	erlotinib	0.1	24	183	1229	401	0.247	0.002	0.032	0.01	0.019
PC9	siCTRL	erlotinib	0.1	24	184	1101	417	0.287	0.001	0.034	0.012	0.02
PC9	siCTRL	erlotinib	0.1	24	185	823	424	0.334	0	0.027	0.009	0.019
PC9	siCTRL	erlotinib	0.1	24	186	1033	426	0.208	0	0.023	0.01	0.015
PC9	siCTRL	erlotinib	0.1	24	187	1203	423	0.272	0.001	0.033	0.009	0.02
PC9	siCTRL	erlotinib	0.1	24	188	538	429	0.233	0.005	0.037	0.011	0.018
PC9	siCTRL	erlotinib	0.1	24	189	226	428	0.214	0.003	0.03	0.012	0.017
PC9	siCTRL	erlotinib	0.1	24	190	720	434	0.219	0.018	0.042	0.01	0.022
PC9	siCTRL	erlotinib	0.1	24	191	1069	428	0.295	0.001	0.034	0.011	0.021
PC9	siCTRL	erlotinib	0.1	24	192	55	434	0.212	0.008	0.03	0.014	0.018
PC9	siCTRL	erlotinib	0.1	24	193	494	436	0.199	0.007	0.033	0.011	0.018
PC9	siCTRL	erlotinib	0.1	24	194	1159	437	0.219	0.001	0.027	0.011	0.015
PC9	siCTRL	erlotinib	0.1	24	195	307	439	0.24	0.002	0.032	0.013	0.017
PC9	siCTRL	erlotinib	0.1	24	196	423	441	0.198	0.007	0.033	0.012	0.018
PC9	siCTRL	erlotinib	0.1	24	197	944	447	0.208	0.005	0.033	0.009	0.017
PC9	siCTRL	erlotinib	0.1	24	198	1351	447	0.188	0.002	0.023	0.011	0.013
PC9	siCTRL	erlotinib	0.1	24	199	649	449	0.182	0.002	0.028	0.012	0.018
PC9	siCTRL	erlotinib	0.1	24	200	353	454	0.214	0.003	0.031	0.011	0.016
PC9	siCTRL	erlotinib	0.1	24	201	1388	458	0.205	0.002	0.025	0.009	0.013
PC9	siCTRL	erlotinib	0.1	24	202	44	466	0.195	0.007	0.028	0.014	0.016
PC9	siCTRL	erlotinib	0.1	24	203	589	455	0.312	0.009	0.048	0.017	0.021
PC9	siCTRL	erlotinib	0.1	24	204	1226	461	0.203	0.002	0.025	0.012	0.015
PC9	siCTRL	erlotinib	0.1	24	205	664	471	0.212	0.011	0.039	0.013	0.019
PC9	siCTRL	erlotinib	0.1	24	206	1065	473	0.177	0.001	0.021	0.01	0.013
PC9	siCTRL	erlotinib	0.1	24	207	264	477	0.207	0.01	0.033	0.014	0.018
PC9	siCTRL	erlotinib	0.1	24	208	854	476	0.223	0.002	0.03	0.012	0.019
PC9	siCTRL	erlotinib	0.1	24	209	885	475	0.223	0	0.026	0.01	0.016
PC9	siCTRL	erlotinib	0.1	24	210	129	482	0.204	0.003	0.028	0.013	0.017
PC9	siCTRL	erlotinib	0.1	24	211	465	483	0.183	0.004	0.028	0.01	0.016
PC9	siCTRL	erlotinib	0.1	24	212	599	483	0.238	0.001	0.029	0.01	0.019
PC9	siCTRL	erlotinib	0.1	24	213	826	487	0.197	0.001	0.025	0.011	0.015
PC9	siCTRL	erlotinib	0.1	24	214	566	492	0.172	0.07	0.053	0.008	0.031
PC9	siCTRL	erlotinib	0.1	24	215	1128	490	0.194	0.001	0.025	0.01	0.013
PC9	siCTRL	erlotinib	0.1	24	216	1175	489	0.348	0.002	0.042	0.014	0.015
PC9	siCTRL	erlotinib	0.1	24	217	414	494	0.219	0.001	0.029	0.011	0.017
PC9	siCTRL	erlotinib	0.1	24	218	1385	495	0.231	0.001	0.023	0.01	0.014
PC9	siCTRL	erlotinib	0.1	24	219	534	500	0.231	0.003	0.034	0.01	0.018
PC9	siCTRL	erlotinib	0.1	24	220	1225	495	0.266	0.001	0.028	0.011	0.015
PC9	siCTRL	erlotinib	0.1	24	221	1354	502	0.224	0.002	0.027	0.01	0.014
PC9	siCTRL	erlotinib	0.1	24	222	982	509	0.162	0.001	0.022	0.012	0.013
PC9	siCTRL	erlotinib	0.1	24	223	764	520	0.197	0	0.024	0.01	0.017
PC9	siCTRL	erlotinib	0.1	24	224	715	513	0.184	0.001	0.025	0.01	0.015
PC9	siCTRL	erlotinib	0.1	24	225	860	514	0.282	0	0.027	0.01	0.017
PC9	siCTRL	erlotinib	0.1	24	226	330	518	0.21	0.019	0.035	0.011	0.017
PC9	siCTRL	erlotinib	0.1	24	227	146	518	0.175	0.009	0.026	0.013	0.015
PC9	siCTRL	erlotinib	0.1	24	228	215	527	0.226	0.002	0.03	0.015	0.017
PC9	siCTRL	erlotinib	0.1	24	229	1291	528	0.229	0.001	0.024	0.011	0.013
PC9	siCTRL	erlotinib	0.1	24	230	1223	531	0.148	0.008	0.023	0.011	0.014
PC9	siCTRL	erlotinib	0.1	24	231	582	528	0.244	0.001	0.028	0.01	0.02
PC9	siCTRL	erlotinib	0.1	24	232	616	541	0.177	0.002	0.027	0.012	0.018
PC9	siCTRL	erlotinib	0.1	24	233	387	533	0.225	0.001	0.028	0.011	0.015
PC9	siCTRL	erlotinib	0.1	24	234	296	533	0.167	0.004	0.025	0.012	0.014
PC9	siCTRL	erlotinib	0.1	24	235	1065	536	0.147	0.009	0.026	0.01	0.014
PC9	siCTRL	erlotinib	0.1	24	236	15	543	0.231	0.003	0.029	0.014	0.016
PC9	siCTRL	erlotinib	0.1	24	237	853	545	0.212	0.006	0.033	0.009	0.019
PC9	siCTRL	erlotinib	0.1	24	238	923	545	0.195	0.002	0.027	0.01	0.014
PC9	siCTRL	erlotinib	0.1	24	239	1137	546	0.176	0.002	0.024	0.01	0.013
PC9	siCTRL	erlotinib	0.1	24	240	1372	549	0.186	0.002	0.022	0.011	0.012
PC9	siCTRL	erlotinib	0.1	24	241	545	553	0.282	0.002	0.037	0.011	0.02
PC9	siCTRL	erlotinib	0.1	24	242	435	564	0.183	0.009	0.03	0.012	0.017
PC9	siCTRL	erlotinib	0.1	24	243	473	565	0.177	0.005	0.028	0.011	0.018
PC9	siCTRL	erlotinib	0.1	24	244	50	568	0.197	0.004	0.026	0.013	0.014
PC9	siCTRL	erlotinib	0.1	24	245	1062	572	0.254	0.001	0.028	0.01	0.017
PC9	siCTRL	erlotinib	0.1	24	246	101	572	0.176	0.005	0.025	0.014	0.013
PC9	siCTRL	erlotinib	0.1	24	247	694	576	0.196	0	0.024	0.011	0.015
PC9	siCTRL	erlotinib	0.1	24	248	1099	572	0.255	0.001	0.031	0.009	0.018
PC9	siCTRL	erlotinib	0.1	24	249	645	579	0.325	0	0.03	0.012	0.018
PC9	siCTRL	erlotinib	0.1	24	250	212	582	0.197	0.012	0.029	0.013	0.015
PC9	siCTRL	erlotinib	0.1	24	251	1184	582	0.188	0.038	0.034	0.012	0.017
PC9	siCTRL	erlotinib	0.1	24	252	921	587	0.223	0.005	0.032	0.012	0.019
PC9	siCTRL	erlotinib	0.1	24	253	858	587	0.245	0	0.026	0.011	0.017
PC9	siCTRL	erlotinib	0.1	24	254	977	585	0.168	0.002	0.024	0.01	0.012
PC9	siCTRL	erlotinib	0.1	24	255	331	590	0.202	0.001	0.026	0.012	0.014
PC9	siCTRL	erlotinib	0.1	24	256	267	593	0.166	0.004	0.024	0.012	0.014
PC9	siCTRL	erlotinib	0.1	24	257	541	592	0.199	0.003	0.029	0.011	0.017
PC9	siCTRL	erlotinib	0.1	24	258	487	602	0.288	0.004	0.039	0.012	0.022
PC9	siCTRL	erlotinib	0.1	24	259	1345	601	0.192	0.003	0.023	0.013	0.014
PC9	siCTRL	erlotinib	0.1	24	260	1092	602	0.253	0.002	0.031	0.01	0.017
PC9	siCTRL	erlotinib	0.1	24	261	1369	600	0.233	0.002	0.027	0.012	0.015
PC9	siCTRL	erlotinib	0.1	24	262	143	604	0.22	0.004	0.029	0.014	0.015
PC9	siCTRL	erlotinib	0.1	24	263	365	604	0.212	0.001	0.028	0.012	0.016
PC9	siCTRL	erlotinib	0.1	24	264	896	609	0.297	0.01	0.04	0.021	0.025
PC9	siCTRL	erlotinib	0.1	24	265	1230	603	0.199	0.005	0.026	0.01	0.014
PC9	siCTRL	erlotinib	0.1	24	266	744	605	0.264	0	0.028	0.009	0.018
PC9	siCTRL	erlotinib	0.1	24	267	406	613	0.194	0.003	0.028	0.011	0.015
PC9	siCTRL	erlotinib	0.1	24	268	23	616	0.215	0.004	0.029	0.014	0.015
PC9	siCTRL	erlotinib	0.1	24	269	1278	618	0.316	0.003	0.036	0.012	0.017
PC9	siCTRL	erlotinib	0.1	24	270	1316	619	0.179	0.005	0.024	0.014	0.015
PC9	siCTRL	erlotinib	0.1	24	271	1127	623	0.192	0.003	0.027	0.01	0.016
PC9	siCTRL	erlotinib	0.1	24	272	778	634	0.296	0.002	0.038	0.008	0.024
PC9	siCTRL	erlotinib	0.1	24	273	600	628	0.259	0.002	0.032	0.013	0.018
PC9	siCTRL	erlotinib	0.1	24	274	508	629	0.266	0.004	0.038	0.013	0.028
PC9	siCTRL	erlotinib	0.1	24	275	225	629	0.282	0.002	0.037	0.013	0.018
PC9	siCTRL	erlotinib	0.1	24	276	813	629	0.11	0.001	0.019	0.011	0.015
PC9	siCTRL	erlotinib	0.1	24	277	1170	629	0.231	0.001	0.027	0.01	0.015
PC9	siCTRL	erlotinib	0.1	24	278	654	636	0.167	0.004	0.027	0.01	0.015
PC9	siCTRL	erlotinib	0.1	24	279	731	635	0.24	0	0.026	0.011	0.02
PC9	siCTRL	erlotinib	0.1	24	280	199	635	0.191	0.002	0.025	0.012	0.015
PC9	siCTRL	erlotinib	0.1	24	281	1351	635	0.213	0.004	0.027	0.011	0.013
PC9	siCTRL	erlotinib	0.1	24	282	545	642	0.221	0.002	0.03	0.012	0.018
PC9	siCTRL	erlotinib	0.1	24	283	848	647	0.235	0.001	0.028	0.011	0.018
PC9	siCTRL	erlotinib	0.1	24	284	78	648	0.214	0.008	0.03	0.014	0.015
PC9	siCTRL	erlotinib	0.1	24	285	1138	649	0.255	0.002	0.031	0.01	0.018
PC9	siCTRL	erlotinib	0.1	24	286	913	649	0.443	0.001	0.039	0.011	0.021
PC9	siCTRL	erlotinib	0.1	24	287	1011	647	0.183	0.001	0.021	0.01	0.012
PC9	siCTRL	erlotinib	0.1	24	288	499	652	0.19	0.004	0.03	0.013	0.018
PC9	siCTRL	erlotinib	0.1	24	289	127	655	0.165	0.008	0.024	0.014	0.014
PC9	siCTRL	erlotinib	0.1	24	290	264	656	0.169	0.029	0.026	0.011	0.015
PC9	siCTRL	erlotinib	0.1	24	291	889	650	0.132	0.003	0.022	0.014	0.016
PC9	siCTRL	erlotinib	0.1	24	292	1213	657	0.177	0.002	0.022	0.01	0.012
PC9	siCTRL	erlotinib	0.1	24	293	717	659	0.222	0.004	0.032	0.013	0.02
PC9	siCTRL	erlotinib	0.1	24	294	36	662	0.184	0.035	0.023	0.013	0.013
PC9	siCTRL	erlotinib	0.1	24	295	1302	660	0.173	0.01	0.026	0.011	0.013
PC9	siCTRL	erlotinib	0.1	24	296	446	672	0.202	0.006	0.03	0.011	0.016
PC9	siCTRL	erlotinib	0.1	24	297	588	674	0.178	0.002	0.027	0.012	0.016
PC9	siCTRL	erlotinib	0.1	24	298	1100	673	0.151	0.003	0.022	0.011	0.013
PC9	siCTRL	erlotinib	0.1	24	299	167	676	0.217	0.004	0.029	0.013	0.018
PC9	siCTRL	erlotinib	0.1	24	300	316	678	0.195	0.008	0.029	0.013	0.015
PC9	siCTRL	erlotinib	0.1	24	301	369	678	0.235	0.006	0.034	0.013	0.017
PC9	siCTRL	erlotinib	0.1	24	302	1278	679	0.288	0.024	0.037	0.012	0.02
PC9	siCTRL	erlotinib	0.1	24	303	775	677	0.24	0.002	0.032	0.011	0.02
PC9	siCTRL	erlotinib	0.1	24	304	816	684	0.235	0.001	0.029	0.011	0.016
PC9	siCTRL	erlotinib	0.1	24	305	1377	693	0.223	0.01	0.027	0.01	0.016
PC9	siCTRL	erlotinib	0.1	24	306	90	695	0.464	0.003	0.049	0.017	0.024
PC9	siCTRL	erlotinib	0.1	24	307	1177	694	0.211	0.001	0.023	0.01	0.012
PC9	siCTRL	erlotinib	0.1	24	308	721	699	0.184	0.003	0.026	0.01	0.016
PC9	siCTRL	erlotinib	0.1	24	309	522	710	0.246	0.023	0.037	0.01	0.022
PC9	siCTRL	erlotinib	0.1	24	310	633	695	0.11	0.002	0.019	0.01	0.015
PC9	siCTRL	erlotinib	0.1	24	311	11	699	0.167	0.009	0.023	0.014	0.013
PC9	siCTRL	erlotinib	0.1	24	312	144	702	0.224	0.004	0.029	0.014	0.018
PC9	siCTRL	erlotinib	0.1	24	313	669	704	0.215	0.008	0.032	0.009	0.02
PC9	siCTRL	erlotinib	0.1	24	314	1330	702	0.22	0.005	0.028	0.013	0.016
PC9	siCTRL	erlotinib	0.1	24	315	396	706	0.212	0.004	0.029	0.013	0.019
PC9	siCTRL	erlotinib	0.1	24	316	474	705	0.252	0.018	0.037	0.011	0.026
PC9	siCTRL	erlotinib	0.1	24	317	206	706	0.181	0.005	0.025	0.012	0.014
PC9	siCTRL	erlotinib	0.1	24	318	267	707	0.178	0.007	0.026	0.013	0.013
PC9	siCTRL	erlotinib	0.1	24	319	1019	706	0.17	0.002	0.022	0.011	0.013
PC9	siCTRL	erlotinib	0.1	24	320	1077	716	0.179	0.002	0.023	0.011	0.013
PC9	siCTRL	erlotinib	0.1	24	321	435	718	0.2	0.008	0.03	0.012	0.021
PC9	siCTRL	erlotinib	0.1	24	322	1291	716	0.171	0.004	0.022	0.011	0.014
PC9	siCTRL	erlotinib	0.1	24	323	957	722	0.263	0.009	0.036	0.01	0.018
PC9	siCTRL	erlotinib	0.1	24	324	1120	721	0.171	0.004	0.024	0.01	0.016
PC9	siCTRL	erlotinib	0.1	24	325	627	722	0.217	0.001	0.026	0.01	0.017
PC9	siCTRL	erlotinib	0.1	24	326	53	725	0.162	0.005	0.023	0.013	0.014
PC9	siCTRL	erlotinib	0.1	24	327	104	728	0.208	0.006	0.028	0.014	0.015
PC9	siCTRL	erlotinib	0.1	24	328	754	735	0.178	0.006	0.027	0.011	0.016
PC9	siCTRL	erlotinib	0.1	24	329	374	734	0.227	0.004	0.029	0.015	0.02
PC9	siCTRL	erlotinib	0.1	24	330	562	738	0.2	0.009	0.031	0.011	0.017
PC9	siCTRL	erlotinib	0.1	24	331	1235	736	0.174	0.008	0.024	0.012	0.013
PC9	siCTRL	erlotinib	0.1	24	332	1331	736	0.247	0.001	0.024	0.011	0.015
PC9	siCTRL	erlotinib	0.1	24	333	831	752	0.26	0.005	0.034	0.011	0.02
PC9	siCTRL	erlotinib	0.1	24	334	886	745	0.166	0.001	0.022	0.01	0.014
PC9	siCTRL	erlotinib	0.1	24	335	150	742	0.211	0.022	0.028	0.014	0.015
PC9	siCTRL	erlotinib	0.1	24	336	660	746	0.194	0.005	0.03	0.011	0.019
PC9	siCTRL	erlotinib	0.1	24	337	1384	757	0.191	0.015	0.022	0.013	0.013
PC9	siCTRL	erlotinib	0.1	24	338	940	751	0.298	0.007	0.04	0.01	0.02
PC9	siCTRL	erlotinib	0.1	24	339	189	752	0.252	0.013	0.034	0.014	0.017
PC9	siCTRL	erlotinib	0.1	24	340	350	749	0.251	0.003	0.033	0.016	0.023
PC9	siCTRL	erlotinib	0.1	24	341	478	747	0.125	0.001	0.022	0.011	0.016
PC9	siCTRL	erlotinib	0.1	24	342	325	756	0.234	0.003	0.03	0.014	0.017
PC9	siCTRL	erlotinib	0.1	24	343	1191	756	0.662	0	0.045	0.009	0.024
PC9	siCTRL	erlotinib	0.1	24	344	1129	755	0.509	0	0.038	0.01	0.021
PC9	siCTRL	erlotinib	0.1	24	345	391	771	0.316	0.002	0.036	0.013	0.024
PC9	siCTRL	erlotinib	0.1	24	346	36	766	0.216	0.01	0.029	0.014	0.014
PC9	siCTRL	erlotinib	0.1	24	347	781	768	0.218	0	0.025	0.01	0.017
PC9	siCTRL	erlotinib	0.1	24	348	700	770	0.2	0.002	0.026	0.011	0.016
PC9	siCTRL	erlotinib	0.1	24	349	218	775	0.269	0.003	0.032	0.015	0.019
PC9	siCTRL	erlotinib	0.1	24	350	1016	776	0.268	0.005	0.034	0.011	0.016
PC9	siCTRL	erlotinib	0.1	24	351	1334	771	0.278	0.001	0.028	0.012	0.016
PC9	siCTRL	erlotinib	0.1	24	352	505	785	0.3	0.02	0.04	0.011	0.027
PC9	siCTRL	erlotinib	0.1	24	353	1305	774	0.273	0.001	0.027	0.011	0.014
PC9	siCTRL	erlotinib	0.1	24	354	461	798	0.277	0.004	0.035	0.014	0.023
PC9	siCTRL	erlotinib	0.1	24	355	856	777	0.265	0.001	0.029	0.011	0.018
PC9	siCTRL	erlotinib	0.1	24	356	1215	772	0.18	0.001	0.023	0.011	0.014
PC9	siCTRL	erlotinib	0.1	24	357	104	778	0.165	0.024	0.021	0.014	0.011
PC9	siCTRL	erlotinib	0.1	24	358	1118	782	0.296	0.001	0.03	0.015	0.016
PC9	siCTRL	erlotinib	0.1	24	359	300	784	0.219	0.003	0.029	0.015	0.018
PC9	siCTRL	erlotinib	0.1	24	360	1166	787	0.199	0.002	0.024	0.012	0.019
PC9	siCTRL	erlotinib	0.1	24	361	380	786	0.239	0.001	0.028	0.025	0.021
PC9	siCTRL	erlotinib	0.1	24	362	564	791	0.235	0.01	0.034	0.012	0.023
PC9	siCTRL	erlotinib	0.1	24	363	356	793	0.483	0.001	0.039	0.053	0.027
PC9	siCTRL	erlotinib	0.1	24	364	1292	795	0.26	0.002	0.027	0.011	0.014
PC9	siCTRL	erlotinib	0.1	24	365	589	798	0.175	0.003	0.025	0.012	0.015
PC9	siCTRL	erlotinib	0.1	24	366	740	799	0.206	0.001	0.024	0.01	0.016
PC9	siCTRL	erlotinib	0.1	24	367	267	798	0.217	0.004	0.028	0.013	0.016
PC9	siCTRL	erlotinib	0.1	24	368	1066	802	0.179	0.003	0.023	0.011	0.013
PC9	siCTRL	erlotinib	0.1	24	369	209	812	0.344	0.004	0.039	0.016	0.024
PC9	siCTRL	erlotinib	0.1	24	370	779	804	0.223	0.002	0.028	0.011	0.016
PC9	siCTRL	erlotinib	0.1	24	371	1363	805	0.164	0.003	0.02	0.011	0.011
PC9	siCTRL	erlotinib	0.1	24	372	332	807	0.24	0.002	0.029	0.014	0.02
PC9	siCTRL	erlotinib	0.1	24	373	430	813	0.256	0.003	0.032	0.016	0.021
PC9	siCTRL	erlotinib	0.1	24	374	16	812	0.193	0.014	0.023	0.014	0.012
PC9	siCTRL	erlotinib	0.1	24	375	1035	823	0.304	0.01	0.038	0.012	0.021
PC9	siCTRL	erlotinib	0.1	24	376	512	814	0.327	0.011	0.043	0.012	0.028
PC9	siCTRL	erlotinib	0.1	24	377	1251	814	0.191	0.007	0.024	0.011	0.014
PC9	siCTRL	erlotinib	0.1	24	378	76	827	0.238	0.011	0.03	0.014	0.016
PC9	siCTRL	erlotinib	0.1	24	379	175	823	0.264	0.003	0.03	0.013	0.021
PC9	siCTRL	erlotinib	0.1	24	380	1160	822	0.395	0.001	0.037	0.011	0.028
PC9	siCTRL	erlotinib	0.1	24	381	1137	821	0.142	0.002	0.019	0.011	0.013
PC9	siCTRL	erlotinib	0.1	24	382	845	826	0.248	0.006	0.033	0.01	0.018
PC9	siCTRL	erlotinib	0.1	24	383	1194	826	0.223	0.003	0.027	0.011	0.016
PC9	siCTRL	erlotinib	0.1	24	384	143	824	0.237	0.006	0.031	0.014	0.015
PC9	siCTRL	erlotinib	0.1	24	385	306	828	0.235	0.002	0.028	0.012	0.017
PC9	siCTRL	erlotinib	0.1	24	386	897	827	0.203	0.004	0.026	0.01	0.014
PC9	siCTRL	erlotinib	0.1	24	387	719	839	0.276	0.001	0.029	0.011	0.02
PC9	siCTRL	erlotinib	0.1	24	388	924	837	0.289	0.001	0.032	0.014	0.02
PC9	siCTRL	erlotinib	0.1	24	389	365	834	0.27	0.003	0.034	0.013	0.017
PC9	siCTRL	erlotinib	0.1	24	390	533	839	0.371	0.001	0.035	0.011	0.021
PC9	siCTRL	erlotinib	0.1	24	391	980	842	0.186	0.003	0.024	0.012	0.013
PC9	siCTRL	erlotinib	0.1	24	392	201	847	0.24	0.005	0.03	0.015	0.018
PC9	siCTRL	erlotinib	0.1	24	393	828	847	0.147	0.003	0.022	0.01	0.015
PC9	siCTRL	erlotinib	0.1	24	394	168	852	0.224	0.005	0.028	0.014	0.017
PC9	siCTRL	erlotinib	0.1	24	395	597	854	0.196	0.005	0.027	0.01	0.014
PC9	siCTRL	erlotinib	0.1	24	396	1147	852	0.229	0.009	0.029	0.011	0.015
PC9	siCTRL	erlotinib	0.1	24	397	1352	854	0.197	0.044	0.019	0.011	0.011
PC9	siCTRL	erlotinib	0.1	24	398	324	856	0.204	0.013	0.027	0.013	0.018
PC9	siCTRL	erlotinib	0.1	24	399	1246	858	0.294	0.007	0.034	0.01	0.018
PC9	siCTRL	erlotinib	0.1	24	400	807	866	0.231	0.005	0.032	0.012	0.019
PC9	siCTRL	erlotinib	0.1	24	401	1387	868	0.179	0.006	0.022	0.013	0.011
PC9	siCTRL	erlotinib	0.1	24	402	26	877	0.243	0.019	0.028	0.018	0.016
PC9	siCTRL	erlotinib	0.1	24	403	112	870	0.187	0.005	0.024	0.013	0.013
PC9	siCTRL	erlotinib	0.1	24	404	64	879	0.246	0.01	0.032	0.019	0.02
PC9	siCTRL	erlotinib	0.1	24	405	707	873	0.13	0.002	0.019	0.013	0.014
PC9	siCTRL	erlotinib	0.1	24	406	550	880	0.204	0.013	0.029	0.011	0.017
PC9	siCTRL	erlotinib	0.1	24	407	925	880	0.157	0.006	0.022	0.012	0.013
PC9	siCTRL	erlotinib	0.1	24	408	1065	880	0.171	0.004	0.022	0.012	0.014
PC9	siCTRL	erlotinib	0.1	24	409	1352	884	0.19	0.009	0.023	0.012	0.012
PC9	siCTRL	erlotinib	0.1	24	410	307	899	0.368	0.002	0.036	0.015	0.024
PC9	siCTRL	erlotinib	0.1	24	411	651	887	0.181	0.003	0.024	0.011	0.013
PC9	siCTRL	erlotinib	0.1	24	412	730	890	0.252	0.001	0.03	0.011	0.02
PC9	siCTRL	erlotinib	0.1	24	413	777	892	0.184	0.019	0.025	0.011	0.016
PC9	siCTRL	erlotinib	0.1	24	414	517	891	0.22	0.006	0.029	0.012	0.017
PC9	siCTRL	erlotinib	0.1	24	415	447	895	0.188	0.007	0.025	0.012	0.013
PC9	siCTRL	erlotinib	0.1	24	416	1311	896	0.169	0.005	0.02	0.01	0.013
PC9	siCTRL	erlotinib	0.1	24	417	185	895	0.184	0.008	0.024	0.014	0.014
PC9	siCTRL	erlotinib	0.1	24	418	1267	905	0.263	0.006	0.031	0.01	0.017
PC9	siCTRL	erlotinib	0.1	24	419	1191	900	0.176	0.002	0.021	0.011	0.011
PC9	siCTRL	erlotinib	0.1	24	420	473	915	0.218	0.027	0.026	0.013	0.017
PC9	siCTRL	erlotinib	0.1	24	421	1107	902	0.187	0.003	0.024	0.011	0.013
PC9	siCTRL	erlotinib	0.1	24	422	852	903	0.215	0.007	0.028	0.01	0.014
PC9	siCTRL	erlotinib	0.1	24	423	989	919	0.229	0.003	0.028	0.011	0.014
PC9	siCTRL	erlotinib	0.1	24	424	615	920	0.215	0.005	0.028	0.011	0.016
PC9	siCTRL	erlotinib	0.1	24	425	919	925	0.305	0	0.029	0.012	0.016
PC9	siCTRL	erlotinib	0.1	24	426	394	931	0.225	0.002	0.026	0.013	0.013
PC9	siCTRL	erlotinib	0.1	24	427	150	938	0.223	0.022	0.024	0.014	0.014
PC9	siCTRL	erlotinib	0.1	24	428	710	928	0.222	0.021	0.03	0.013	0.016
PC9	siCTRL	erlotinib	0.1	24	429	590	943	0.311	0.002	0.034	0.016	0.02
PC9	siCTRL	erlotinib	0.1	24	430	1053	937	0.202	0.006	0.025	0.012	0.013
PC9	siCTRL	erlotinib	0.1	24	431	812	942	0.236	0.008	0.03	0.012	0.019
PC9	siCTRL	erlotinib	0.1	24	432	1145	947	0.191	0.015	0.023	0.013	0.013
PC9	siCTRL	erlotinib	0.1	24	433	9	947	0.207	0.008	0.025	0.014	0.014
PC9	siCTRL	erlotinib	0.1	24	434	75	943	0.194	0.025	0.021	0.015	0.012
PC9	siCTRL	erlotinib	0.1	24	435	539	952	0.32	0.003	0.033	0.016	0.018
PC9	siCTRL	erlotinib	0.1	24	436	317	948	0.221	0.065	0.019	0.015	0.014
PC9	siCTRL	erlotinib	0.1	24	437	1314	953	0.186	0.004	0.022	0.011	0.011
PC9	siCTRL	erlotinib	0.1	24	438	981	959	0.24	0.002	0.027	0.012	0.017
PC9	siCTRL	erlotinib	0.1	24	439	281	959	0.314	0.002	0.034	0.014	0.017
PC9	siCTRL	erlotinib	0.1	24	440	841	957	0.197	0.027	0.024	0.013	0.016
PC9	siCTRL	erlotinib	0.1	24	441	697	965	0.219	0.009	0.028	0.014	0.018
PC9	siCTRL	erlotinib	0.1	24	442	1363	969	0.206	0.006	0.025	0.012	0.011
PC9	siCTRL	erlotinib	0.1	24	443	669	968	0.251	0.005	0.03	0.02	0.013
PC9	siCTRL	erlotinib	0.1	24	444	784	978	0.32	0.002	0.034	0.016	0.023
PC9	siCTRL	erlotinib	0.1	24	445	880	976	0.215	0.003	0.026	0.012	0.017
PC9	siCTRL	erlotinib	0.1	24	446	210	981	0.138	0.008	0.019	0.013	0.012
PC9	siCTRL	erlotinib	0.1	24	447	1126	975	0.254	0.006	0.03	0.014	0.014
PC9	siCTRL	erlotinib	0.1	24	448	601	985	0.387	0.001	0.04	0.017	0.019
PC9	siCTRL	erlotinib	0.1	24	449	1022	992	0.25	0.003	0.027	0.012	0.017
PC9	siCTRL	erlotinib	0.1	24	450	740	978	0.258	0.005	0.032	0.012	0.016
PC9	siCTRL	erlotinib	0.1	24	451	489	983	0.184	0.022	0.021	0.012	0.013
PC9	siCTRL	erlotinib	0.1	24	452	1072	982	0.162	0.005	0.021	0.012	0.013
PC9	siCTRL	erlotinib	0.1	24	453	63	985	0.154	0.02	0.017	0.014	0.011
PC9	siCTRL	erlotinib	0.1	24	454	5	983	0.146	0.035	0.012	0.013	0.011
PC9	siCTRL	erlotinib	0.1	24	455	371	986	0.191	0.027	0.022	0.014	0.012
PC9	siCTRL	erlotinib	0.1	24	456	1387	993	0.177	0.016	0.02	0.014	0.011
PC9	siCTRL	erlotinib	0.1	24	457	1245	995	0.183	0.03	0.018	0.012	0.012
PC9	siCTRL	erlotinib	0.1	24	458	699	996	0.197	0.016	0.024	0.013	0.017
PC9	siCTRL	erlotinib	0.1	24	459	1180	999	0.227	0.005	0.026	0.011	0.013
PC9	siCTRL	erlotinib	0.1	24	460	913	1009	0.211	0.003	0.024	0.011	0.016
PC9	siCTRL	erlotinib	0.1	24	461	832	1008	0.236	0.004	0.028	0.012	0.016
PC9	siCTRL	erlotinib	0.1	24	462	133	1007	0.17	0.022	0.017	0.014	0.01
PC9	siCTRL	erlotinib	0.1	24	463	466	1009	0.192	0.011	0.023	0.012	0.012
PC9	siCTRL	erlotinib	0.1	24	464	1081	1015	0.198	0.006	0.023	0.013	0.013
PC9	siCTRL	erlotinib	0.1	24	465	956	1019	0.174	0.013	0.021	0.012	0.011
PC9	siCTRL	erlotinib	0.1	24	466	346	1018	0.203	0.022	0.022	0.014	0.012
PC9	siCTRL	erlotinib	0.1	24	467	780	1024	0.271	0.009	0.025	0.016	0.016
PC9	siCTRL	erlotinib	0.1	24	468	282	1026	0.208	0.017	0.021	0.014	0.012
PC9	siCTRL	erlotinib	0.1	24	469	77	1028	0.201	0.014	0.022	0.015	0.013
PC9	siCTRL	erlotinib	0.1	24	470	708	1028	0.219	0.004	0.024	0.013	0.016
PC9	siCTRL	erlotinib	0.1	24	471	21	1030	0.171	0.01	0.022	0.014	0.013
PC9	siCTRL	erlotinib	0.1	24	472	754	1030	0.11	0.006	0.015	0.013	0.01
PC9	siCTRL	erlotinib	0.1	24	473	429	1030	0.189	0.027	0.016	0.012	0.009
PC9	siCTRL	erlotinib	0.1	24	474	175	1031	0.199	0.009	0.023	0.014	0.01
PC9	siCTRL	erlotinib	0.1	24	475	815	1031	0.329	0.067	0.025	0.019	0.017
PC9	siCTRL	erlotinib	0.1	24	476	1147	1033	0.213	0.005	0.025	0.014	0.011
PC9	siCTRL	erlotinib	0.1	24	477	592	1035	0.155	0.015	0.019	0.012	0.008
PC9	siCTRL	erlotinib	0.1	24	478	1345	1036	0.123	0.011	0.015	0.014	0.009
PC9	siCTRL	erlotinib	0.1	24	1	311	4	0.142	0.003	0.021	0.013	0.012
PC9	siCTRL	erlotinib	0.1	24	2	457	15	0.161	0.001	0.019	0.011	0.012
PC9	siCTRL	erlotinib	0.1	24	3	653	6	0.154	0.001	0.02	0.011	0.012
PC9	siCTRL	erlotinib	0.1	24	4	858	5	0.103	0.002	0.016	0.01	0.01
PC9	siCTRL	erlotinib	0.1	24	5	984	5	0.262	0.001	0.026	0.01	0.011
PC9	siCTRL	erlotinib	0.1	24	6	1300	6	0.149	0.002	0.021	0.013	0.013
PC9	siCTRL	erlotinib	0.1	24	7	1366	5	0.147	0.002	0.02	0.012	0.012
PC9	siCTRL	erlotinib	0.1	24	8	62	18	0.15	0.004	0.023	0.014	0.014
PC9	siCTRL	erlotinib	0.1	24	9	1198	16	0.214	0.001	0.025	0.011	0.015
PC9	siCTRL	erlotinib	0.1	24	10	177	22	0.133	0.001	0.018	0.011	0.012
PC9	siCTRL	erlotinib	0.1	24	11	379	22	0.145	0.002	0.022	0.012	0.013
PC9	siCTRL	erlotinib	0.1	24	12	515	21	0.338	0	0.031	0.011	0.015
PC9	siCTRL	erlotinib	0.1	24	13	1096	34	0.188	0.001	0.021	0.01	0.012
PC9	siCTRL	erlotinib	0.1	24	14	268	36	0.226	0.001	0.024	0.011	0.013
PC9	siCTRL	erlotinib	0.1	24	15	1229	37	0.166	0.002	0.023	0.011	0.013
PC9	siCTRL	erlotinib	0.1	24	16	1384	55	0.19	0.001	0.019	0.01	0.011
PC9	siCTRL	erlotinib	0.1	24	17	567	50	0.154	0.003	0.024	0.011	0.013
PC9	siCTRL	erlotinib	0.1	24	18	1039	59	0.312	0	0.026	0.01	0.015
PC9	siCTRL	erlotinib	0.1	24	19	834	59	0.217	0.006	0.034	0.009	0.013
PC9	siCTRL	erlotinib	0.1	24	20	1312	84	0.141	0.002	0.019	0.011	0.011
PC9	siCTRL	erlotinib	0.1	24	21	707	90	0.158	0.001	0.02	0.01	0.013
PC9	siCTRL	erlotinib	0.1	24	22	366	87	0.156	0.001	0.019	0.01	0.012
PC9	siCTRL	erlotinib	0.1	24	23	89	86	0.183	0.002	0.022	0.012	0.012
PC9	siCTRL	erlotinib	0.1	24	24	607	88	0.219	0.001	0.026	0.011	0.013
PC9	siCTRL	erlotinib	0.1	24	25	899	92	0.145	0.001	0.018	0.01	0.011
PC9	siCTRL	erlotinib	0.1	24	26	23	102	0.206	0.003	0.027	0.013	0.013
PC9	siCTRL	erlotinib	0.1	24	27	798	106	0.188	0	0.021	0.01	0.011
PC9	siCTRL	erlotinib	0.1	24	28	235	109	0.263	0	0.025	0.011	0.013
PC9	siCTRL	erlotinib	0.1	24	29	1002	126	0.164	0.001	0.02	0.01	0.011
PC9	siCTRL	erlotinib	0.1	24	30	1101	125	0.23	0	0.022	0.01	0.011
PC9	siCTRL	erlotinib	0.1	24	31	1222	127	0.329	0	0.023	0.01	0.012
PC9	siCTRL	erlotinib	0.1	24	32	1378	131	0.159	0.001	0.018	0.01	0.011
PC9	siCTRL	erlotinib	0.1	24	33	152	154	0.225	0.001	0.025	0.011	0.013
PC9	siCTRL	erlotinib	0.1	24	34	65	157	0.242	0.001	0.024	0.012	0.013
PC9	siCTRL	erlotinib	0.1	24	35	334	156	0.145	0.001	0.019	0.01	0.011
PC9	siCTRL	erlotinib	0.1	24	36	1237	154	0.191	0.001	0.022	0.011	0.012
PC9	siCTRL	erlotinib	0.1	24	37	608	161	0.175	0.001	0.02	0.01	0.012
PC9	siCTRL	erlotinib	0.1	24	38	23	165	0.159	0.002	0.02	0.013	0.014
PC9	siCTRL	erlotinib	0.1	24	39	422	170	0.161	0.001	0.018	0.01	0.01
PC9	siCTRL	erlotinib	0.1	24	40	513	170	0.226	0.001	0.025	0.01	0.012
PC9	siCTRL	erlotinib	0.1	24	41	951	188	0.164	0.002	0.024	0.01	0.012
PC9	siCTRL	erlotinib	0.1	24	42	833	186	0.226	0.006	0.036	0.01	0.013
PC9	siCTRL	erlotinib	0.1	24	43	1059	196	0.162	0.001	0.019	0.01	0.011
PC9	siCTRL	erlotinib	0.1	24	44	728	196	0.196	0.001	0.022	0.01	0.012
PC9	siCTRL	erlotinib	0.1	24	45	261	202	0.307	0.001	0.031	0.012	0.013
PC9	siCTRL	erlotinib	0.1	24	46	1144	200	0.167	0.001	0.021	0.011	0.011
PC9	siCTRL	erlotinib	0.1	24	47	1380	206	0.162	0.001	0.019	0.01	0.011
PC9	siCTRL	erlotinib	0.1	24	48	1226	207	0.168	0.001	0.02	0.01	0.011
PC9	siCTRL	erlotinib	0.1	24	49	346	221	0.12	0.002	0.017	0.011	0.011
PC9	siCTRL	erlotinib	0.1	24	50	516	216	0.15	0.001	0.019	0.01	0.011
PC9	siCTRL	erlotinib	0.1	24	51	1317	216	0.182	0.001	0.02	0.011	0.011
PC9	siCTRL	erlotinib	0.1	24	52	633	218	0.238	0	0.024	0.01	0.011
PC9	siCTRL	erlotinib	0.1	24	53	912	227	0.176	0.001	0.02	0.01	0.011
PC9	siCTRL	erlotinib	0.1	24	54	713	235	0.142	0	0.017	0.01	0.011
PC9	siCTRL	erlotinib	0.1	24	55	147	248	0.164	0.007	0.024	0.011	0.012
PC9	siCTRL	erlotinib	0.1	24	56	5	248	0.115	0.006	0.018	0.013	0.01
PC9	siCTRL	erlotinib	0.1	24	57	220	258	0.308	0.001	0.028	0.012	0.014
PC9	siCTRL	erlotinib	0.1	24	58	254	261	0.204	0.006	0.027	0.02	0.014
PC9	siCTRL	erlotinib	0.1	24	59	967	268	0.157	0.001	0.021	0.01	0.012
PC9	siCTRL	erlotinib	0.1	24	60	51	272	0.2	0.002	0.025	0.012	0.011
PC9	siCTRL	erlotinib	0.1	24	61	882	278	0.198	0	0.02	0.009	0.011
PC9	siCTRL	erlotinib	0.1	24	62	1382	286	0.191	0.001	0.018	0.011	0.012
PC9	siCTRL	erlotinib	0.1	24	63	819	279	0.187	0.001	0.022	0.01	0.011
PC9	siCTRL	erlotinib	0.1	24	64	416	281	0.181	0.001	0.023	0.01	0.011
PC9	siCTRL	erlotinib	0.1	24	65	576	277	0.262	0	0.025	0.01	0.012
PC9	siCTRL	erlotinib	0.1	24	66	1157	290	0.185	0.001	0.021	0.01	0.01
PC9	siCTRL	erlotinib	0.1	24	67	653	295	0.194	0	0.022	0.01	0.011
PC9	siCTRL	erlotinib	0.1	24	68	731	298	0.171	0	0.019	0.01	0.011
PC9	siCTRL	erlotinib	0.1	24	69	1253	295	0.172	0.001	0.019	0.01	0.01
PC9	siCTRL	erlotinib	0.1	24	70	1052	300	0.256	0	0.023	0.01	0.012
PC9	siCTRL	erlotinib	0.1	24	71	270	305	0.173	0.001	0.02	0.011	0.011
PC9	siCTRL	erlotinib	0.1	24	72	377	309	0.158	0.001	0.019	0.01	0.011
PC9	siCTRL	erlotinib	0.1	24	73	121	314	0.148	0.002	0.019	0.011	0.011
PC9	siCTRL	erlotinib	0.1	24	74	611	318	0.279	0	0.024	0.01	0.015
PC9	siCTRL	erlotinib	0.1	24	75	5	319	0.108	0.005	0.016	0.012	0.009
PC9	siCTRL	erlotinib	0.1	24	76	569	330	0.147	0.001	0.019	0.01	0.012
PC9	siCTRL	erlotinib	0.1	24	77	337	350	0.14	0.001	0.019	0.011	0.011
PC9	siCTRL	erlotinib	0.1	24	78	1222	350	0.193	0.001	0.02	0.01	0.01
PC9	siCTRL	erlotinib	0.1	24	79	466	358	0.177	0	0.019	0.009	0.01
PC9	siCTRL	erlotinib	0.1	24	80	177	361	0.191	0.002	0.024	0.011	0.011
PC9	siCTRL	erlotinib	0.1	24	81	60	363	0.16	0.003	0.022	0.012	0.012
PC9	siCTRL	erlotinib	0.1	24	82	243	364	0.193	0.001	0.023	0.011	0.011
PC9	siCTRL	erlotinib	0.1	24	83	1321	374	0.169	0.001	0.018	0.011	0.011
PC9	siCTRL	erlotinib	0.1	24	84	551	381	0.186	0	0.019	0.009	0.01
PC9	siCTRL	erlotinib	0.1	24	85	750	387	0.218	0	0.022	0.01	0.012
PC9	siCTRL	erlotinib	0.1	24	86	1189	399	0.163	0.001	0.019	0.01	0.01
PC9	siCTRL	erlotinib	0.1	24	87	841	398	0.167	0	0.018	0.009	0.01
PC9	siCTRL	erlotinib	0.1	24	88	133	401	0.262	0.001	0.028	0.011	0.013
PC9	siCTRL	erlotinib	0.1	24	89	414	405	0.159	0.001	0.02	0.01	0.011
PC9	siCTRL	erlotinib	0.1	24	90	668	412	0.161	0.001	0.02	0.01	0.011
PC9	siCTRL	erlotinib	0.1	24	91	7	411	0.217	0.003	0.025	0.012	0.012
PC9	siCTRL	erlotinib	0.1	24	92	1270	418	0.159	0.001	0.017	0.01	0.01
PC9	siCTRL	erlotinib	0.1	24	93	615	427	0.197	0	0.019	0.01	0.012
PC9	siCTRL	erlotinib	0.1	24	94	1135	425	0.153	0.001	0.019	0.01	0.011
PC9	siCTRL	erlotinib	0.1	24	95	263	434	0.168	0.002	0.022	0.011	0.011
PC9	siCTRL	erlotinib	0.1	24	96	407	441	0.196	0.001	0.023	0.01	0.012
PC9	siCTRL	erlotinib	0.1	24	97	21	452	0.208	0.002	0.024	0.013	0.014
PC9	siCTRL	erlotinib	0.1	24	98	172	449	0.195	0.002	0.025	0.012	0.011
PC9	siCTRL	erlotinib	0.1	24	99	325	454	0.191	0.001	0.022	0.01	0.01
PC9	siCTRL	erlotinib	0.1	24	100	1057	472	0.214	0.001	0.023	0.01	0.012
PC9	siCTRL	erlotinib	0.1	24	101	83	489	0.252	0.001	0.025	0.011	0.012
PC9	siCTRL	erlotinib	0.1	24	102	762	487	0.17	0.001	0.02	0.01	0.011
PC9	siCTRL	erlotinib	0.1	24	103	866	502	0.2	0	0.02	0.009	0.011
PC9	siCTRL	erlotinib	0.1	24	104	608	502	0.169	0.001	0.023	0.01	0.013
PC9	siCTRL	erlotinib	0.1	24	105	1142	502	0.253	0	0.02	0.009	0.011
PC9	siCTRL	erlotinib	0.1	24	106	414	501	0.201	0.001	0.024	0.011	0.011
PC9	siCTRL	erlotinib	0.1	24	107	965	511	0.121	0.001	0.016	0.01	0.011
PC9	siCTRL	erlotinib	0.1	24	108	202	511	0.196	0.002	0.025	0.012	0.012
PC9	siCTRL	erlotinib	0.1	24	109	1289	516	0.16	0.001	0.017	0.01	0.009
PC9	siCTRL	erlotinib	0.1	24	110	507	520	0.192	0	0.021	0.01	0.011
PC9	siCTRL	erlotinib	0.1	24	111	336	529	0.214	0.001	0.024	0.011	0.012
PC9	siCTRL	erlotinib	0.1	24	112	239	539	0.167	0.001	0.02	0.011	0.01
PC9	siCTRL	erlotinib	0.1	24	113	36	569	0.165	0.003	0.021	0.012	0.01
PC9	siCTRL	erlotinib	0.1	24	114	510	588	0.181	0.001	0.021	0.01	0.01
PC9	siCTRL	erlotinib	0.1	24	115	279	594	0.1	0.002	0.018	0.011	0.01
PC9	siCTRL	erlotinib	0.1	24	116	579	596	0.17	0.001	0.019	0.009	0.01
PC9	siCTRL	erlotinib	0.1	24	117	1083	597	0.149	0.001	0.018	0.01	0.01
PC9	siCTRL	erlotinib	0.1	24	118	812	598	0.124	0.002	0.018	0.009	0.011
PC9	siCTRL	erlotinib	0.1	24	119	1285	610	0.236	0	0.02	0.01	0.012
PC9	siCTRL	erlotinib	0.1	24	120	991	606	0.175	0.001	0.02	0.01	0.01
PC9	siCTRL	erlotinib	0.1	24	121	645	607	0.181	0.001	0.022	0.01	0.011
PC9	siCTRL	erlotinib	0.1	24	122	312	614	0.166	0.002	0.022	0.011	0.011
PC9	siCTRL	erlotinib	0.1	24	123	152	615	0.295	0.001	0.028	0.013	0.013
PC9	siCTRL	erlotinib	0.1	24	124	1219	636	0.19	0.001	0.019	0.011	0.011
PC9	siCTRL	erlotinib	0.1	24	125	432	626	0.252	0	0.024	0.011	0.012
PC9	siCTRL	erlotinib	0.1	24	126	75	629	0.196	0.002	0.023	0.013	0.012
PC9	siCTRL	erlotinib	0.1	24	127	1360	644	0.128	0.002	0.016	0.011	0.009
PC9	siCTRL	erlotinib	0.1	24	128	872	644	0.17	0	0.019	0.01	0.01
PC9	siCTRL	erlotinib	0.1	24	129	116	647	0.198	0.001	0.021	0.011	0.011
PC9	siCTRL	erlotinib	0.1	24	130	40	650	0.196	0.002	0.024	0.012	0.012
PC9	siCTRL	erlotinib	0.1	24	131	1136	663	0.197	0	0.018	0.01	0.011
PC9	siCTRL	erlotinib	0.1	24	132	490	667	0.163	0.002	0.022	0.01	0.011
PC9	siCTRL	erlotinib	0.1	24	133	655	678	0.18	0.001	0.022	0.01	0.011
PC9	siCTRL	erlotinib	0.1	24	134	276	694	0.21	0.002	0.025	0.011	0.012
PC9	siCTRL	erlotinib	0.1	24	135	586	687	0.268	0	0.026	0.011	0.01
PC9	siCTRL	erlotinib	0.1	24	136	773	690	0.176	0	0.018	0.01	0.011
PC9	siCTRL	erlotinib	0.1	24	137	379	692	0.213	0.001	0.024	0.011	0.01
PC9	siCTRL	erlotinib	0.1	24	138	942	704	0.156	0	0.017	0.009	0.009
PC9	siCTRL	erlotinib	0.1	24	139	315	710	0.169	0.001	0.021	0.011	0.011
PC9	siCTRL	erlotinib	0.1	24	140	149	712	0.214	0.008	0.025	0.013	0.013
PC9	siCTRL	erlotinib	0.1	24	141	745	703	0.068	0	0.011	0.009	0.008
PC9	siCTRL	erlotinib	0.1	24	142	1048	712	0.22	0.001	0.022	0.011	0.011
PC9	siCTRL	erlotinib	0.1	24	143	1377	719	0.142	0.003	0.016	0.011	0.01
PC9	siCTRL	erlotinib	0.1	24	144	84	744	0.209	0.002	0.024	0.012	0.013
PC9	siCTRL	erlotinib	0.1	24	145	1229	749	0.165	0.001	0.018	0.01	0.009
PC9	siCTRL	erlotinib	0.1	24	146	697	752	0.192	0.001	0.022	0.01	0.01
PC9	siCTRL	erlotinib	0.1	24	147	1150	761	0.146	0.001	0.018	0.011	0.01
PC9	siCTRL	erlotinib	0.1	24	148	721	761	0.111	0	0.015	0.01	0.009
PC9	siCTRL	erlotinib	0.1	24	149	1388	767	0.133	0.002	0.016	0.009	0.007
PC9	siCTRL	erlotinib	0.1	24	150	900	769	0.249	0.008	0.032	0.01	0.013
PC9	siCTRL	erlotinib	0.1	24	151	210	772	0.138	0.009	0.018	0.011	0.01
PC9	siCTRL	erlotinib	0.1	24	152	557	771	0.14	0.001	0.017	0.01	0.01
PC9	siCTRL	erlotinib	0.1	24	153	116	770	0.072	0.002	0.012	0.011	0.008
PC9	siCTRL	erlotinib	0.1	24	154	754	784	0.247	0.001	0.028	0.01	0.012
PC9	siCTRL	erlotinib	0.1	24	155	382	793	0.163	0.001	0.019	0.011	0.01
PC9	siCTRL	erlotinib	0.1	24	156	330	792	0.25	0.001	0.026	0.011	0.01
PC9	siCTRL	erlotinib	0.1	24	157	452	798	0.169	0.001	0.019	0.011	0.01
PC9	siCTRL	erlotinib	0.1	24	158	1247	800	0.159	0.001	0.017	0.01	0.009
PC9	siCTRL	erlotinib	0.1	24	159	1326	824	0.124	0.004	0.015	0.011	0.009
PC9	siCTRL	erlotinib	0.1	24	160	39	838	0.241	0.002	0.024	0.013	0.012
PC9	siCTRL	erlotinib	0.1	24	161	827	843	0.186	0.001	0.02	0.01	0.01
PC9	siCTRL	erlotinib	0.1	24	162	1074	848	0.163	0.002	0.019	0.011	0.01
PC9	siCTRL	erlotinib	0.1	24	163	491	857	0.175	0.002	0.021	0.01	0.011
PC9	siCTRL	erlotinib	0.1	24	164	266	862	0.153	0.004	0.019	0.011	0.012
PC9	siCTRL	erlotinib	0.1	24	165	139	868	0.142	0.005	0.019	0.013	0.011
PC9	siCTRL	erlotinib	0.1	24	166	1387	871	0.142	0.003	0.016	0.011	0.008
PC9	siCTRL	erlotinib	0.1	24	167	556	875	0.186	0.001	0.021	0.01	0.01
PC9	siCTRL	erlotinib	0.1	24	168	1249	876	0.139	0.002	0.016	0.011	0.009
PC9	siCTRL	erlotinib	0.1	24	169	5	877	0.111	0.007	0.014	0.011	0.007
PC9	siCTRL	erlotinib	0.1	24	170	630	889	0.215	0.001	0.022	0.011	0.012
PC9	siCTRL	erlotinib	0.1	24	171	112	890	0.185	0.004	0.022	0.013	0.01
PC9	siCTRL	erlotinib	0.1	24	172	856	898	0.218	0.001	0.023	0.011	0.012
PC9	siCTRL	erlotinib	0.1	24	173	320	901	0.143	0.002	0.018	0.012	0.01
PC9	siCTRL	erlotinib	0.1	24	174	417	898	0.175	0.003	0.022	0.011	0.01
PC9	siCTRL	erlotinib	0.1	24	175	741	902	0.163	0.002	0.02	0.011	0.009
PC9	siCTRL	erlotinib	0.1	24	176	999	907	0.145	0.002	0.017	0.01	0.009
PC9	siCTRL	erlotinib	0.1	24	177	1139	913	0.137	0.002	0.017	0.011	0.009
PC9	siCTRL	erlotinib	0.1	24	178	584	922	0.191	0.003	0.024	0.011	0.012
PC9	siCTRL	erlotinib	0.1	24	179	926	922	0.174	0.004	0.022	0.01	0.009
PC9	siCTRL	erlotinib	0.1	24	180	1376	936	0.144	0.005	0.017	0.011	0.009
PC9	siCTRL	erlotinib	0.1	24	181	485	940	0.151	0.002	0.018	0.011	0.01
PC9	siCTRL	erlotinib	0.1	24	182	19	944	0.149	0.006	0.019	0.014	0.01
PC9	siCTRL	erlotinib	0.1	24	183	265	956	0.217	0.002	0.024	0.012	0.011
PC9	siCTRL	erlotinib	0.1	24	184	564	959	0.182	0	0.018	0.009	0.009
PC9	siCTRL	erlotinib	0.1	24	185	135	964	0.149	0.004	0.018	0.012	0.009
PC9	siCTRL	erlotinib	0.1	24	186	661	965	0.213	0.001	0.023	0.011	0.01
PC9	siCTRL	erlotinib	0.1	24	187	229	960	0.058	0.004	0.012	0.011	0.008
PC9	siCTRL	erlotinib	0.1	24	188	861	984	0.173	0.001	0.019	0.012	0.009
PC9	siCTRL	erlotinib	0.1	24	189	1090	988	0.16	0.003	0.018	0.01	0.009
PC9	siCTRL	erlotinib	0.1	24	190	42	1000	0.164	0.005	0.02	0.013	0.009
PC9	siCTRL	erlotinib	0.1	24	191	1387	1002	0.152	0.003	0.017	0.011	0.008
PC9	siCTRL	erlotinib	0.1	24	192	912	1015	0.131	0.005	0.016	0.012	0.008
PC9	siCTRL	erlotinib	0.1	24	193	615	1020	0.236	0.003	0.024	0.013	0.011
PC9	siCTRL	erlotinib	0.1	24	194	188	1022	0.257	0.004	0.026	0.013	0.012
PC9	siCTRL	erlotinib	0.1	24	195	1101	1022	0.227	0.001	0.02	0.011	0.011
PC9	siCTRL	erlotinib	0.1	24	196	116	1034	0.136	0.006	0.015	0.012	0.007
PC9	siCTRL	erlotinib	0.1	24	197	737	1036	0.1	0.003	0.012	0.011	0.006
PC9	siCTRL	erlotinib	0.1	24	1	80	15	0.158	0.003	0.024	0.013	0.015
PC9	siCTRL	erlotinib	0.1	24	2	165	16	0.131	0.002	0.022	0.013	0.015
PC9	siCTRL	erlotinib	0.1	24	3	17	18	0.245	0.005	0.033	0.014	0.018
PC9	siCTRL	erlotinib	0.1	24	4	223	20	0.167	0.003	0.027	0.016	0.016
PC9	siCTRL	erlotinib	0.1	24	5	1278	22	0.16	0.003	0.025	0.01	0.014
PC9	siCTRL	erlotinib	0.1	24	6	349	25	0.153	0.001	0.023	0.011	0.014
PC9	siCTRL	erlotinib	0.1	24	7	294	25	0.171	0.001	0.022	0.011	0.013
PC9	siCTRL	erlotinib	0.1	24	8	1189	26	0.13	0.002	0.022	0.01	0.013
PC9	siCTRL	erlotinib	0.1	24	9	440	49	0.144	0.001	0.021	0.011	0.013
PC9	siCTRL	erlotinib	0.1	24	10	1008	52	0.154	0.002	0.023	0.01	0.013
PC9	siCTRL	erlotinib	0.1	24	11	902	53	0.145	0.001	0.019	0.011	0.012
PC9	siCTRL	erlotinib	0.1	24	12	400	54	0.159	0.002	0.024	0.012	0.015
PC9	siCTRL	erlotinib	0.1	24	13	711	57	0.234	0	0.021	0.01	0.012
PC9	siCTRL	erlotinib	0.1	24	14	131	54	0.161	0.004	0.026	0.014	0.015
PC9	siCTRL	erlotinib	0.1	24	15	1336	89	0.139	0.002	0.021	0.011	0.012
PC9	siCTRL	erlotinib	0.1	24	16	250	89	0.153	0.002	0.023	0.012	0.013
PC9	siCTRL	erlotinib	0.1	24	17	528	103	0.178	0	0.018	0.008	0.011
PC9	siCTRL	erlotinib	0.1	24	18	103	103	0.138	0.003	0.021	0.012	0.013
PC9	siCTRL	erlotinib	0.1	24	19	17	121	0.177	0.004	0.026	0.015	0.015
PC9	siCTRL	erlotinib	0.1	24	20	410	116	0.329	0	0.029	0.01	0.014
PC9	siCTRL	erlotinib	0.1	24	21	1269	124	0.22	0	0.021	0.01	0.013
PC9	siCTRL	erlotinib	0.1	24	22	454	130	0.256	0	0.023	0.01	0.014
PC9	siCTRL	erlotinib	0.1	24	23	643	130	0.202	0.004	0.032	0.01	0.015
PC9	siCTRL	erlotinib	0.1	24	24	329	137	0.182	0.003	0.026	0.011	0.014
PC9	siCTRL	erlotinib	0.1	24	25	240	140	0.189	0.002	0.025	0.011	0.014
PC9	siCTRL	erlotinib	0.1	24	26	595	154	0.204	0	0.024	0.01	0.014
PC9	siCTRL	erlotinib	0.1	24	27	170	165	0.117	0.003	0.019	0.011	0.012
PC9	siCTRL	erlotinib	0.1	24	28	1379	172	0.154	0.001	0.019	0.01	0.012
PC9	siCTRL	erlotinib	0.1	24	29	926	179	0.121	0.001	0.018	0.009	0.012
PC9	siCTRL	erlotinib	0.1	24	30	93	183	0.147	0.003	0.022	0.012	0.013
PC9	siCTRL	erlotinib	0.1	24	31	30	179	0.208	0.002	0.025	0.012	0.013
PC9	siCTRL	erlotinib	0.1	24	32	1217	191	0.209	0	0.022	0.01	0.013
PC9	siCTRL	erlotinib	0.1	24	33	568	188	0.222	0	0.025	0.011	0.013
PC9	siCTRL	erlotinib	0.1	24	34	384	198	0.133	0.002	0.021	0.01	0.012
PC9	siCTRL	erlotinib	0.1	24	35	628	198	0.23	0	0.024	0.011	0.013
PC9	siCTRL	erlotinib	0.1	24	36	236	209	0.145	0.003	0.022	0.011	0.013
PC9	siCTRL	erlotinib	0.1	24	37	1143	213	0.151	0.001	0.019	0.01	0.011
PC9	siCTRL	erlotinib	0.1	24	38	1311	220	0.155	0.004	0.024	0.011	0.012
PC9	siCTRL	erlotinib	0.1	24	39	520	229	0.253	0.001	0.033	0.01	0.016
PC9	siCTRL	erlotinib	0.1	24	40	325	229	0.213	0	0.024	0.01	0.012
PC9	siCTRL	erlotinib	0.1	24	41	122	246	0.24	0.005	0.033	0.012	0.016
PC9	siCTRL	erlotinib	0.1	24	42	748	246	0.137	0	0.017	0.009	0.011
PC9	siCTRL	erlotinib	0.1	24	43	1240	255	0.234	0	0.023	0.01	0.014
PC9	siCTRL	erlotinib	0.1	24	44	1100	255	0.175	0	0.019	0.01	0.013
PC9	siCTRL	erlotinib	0.1	24	45	472	265	0.184	0.001	0.022	0.012	0.014
PC9	siCTRL	erlotinib	0.1	24	46	32	266	0.121	0.004	0.02	0.013	0.013
PC9	siCTRL	erlotinib	0.1	24	47	850	262	0.185	0	0.018	0.009	0.011
PC9	siCTRL	erlotinib	0.1	24	48	1369	271	0.163	0.001	0.02	0.01	0.012
PC9	siCTRL	erlotinib	0.1	24	49	1012	276	0.186	0	0.017	0.008	0.01
PC9	siCTRL	erlotinib	0.1	24	50	624	285	0.146	0	0.018	0.008	0.011
PC9	siCTRL	erlotinib	0.1	24	51	388	287	0.14	0.001	0.02	0.01	0.012
PC9	siCTRL	erlotinib	0.1	24	52	1207	291	0.151	0.001	0.02	0.01	0.012
PC9	siCTRL	erlotinib	0.1	24	53	270	300	0.17	0.007	0.027	0.011	0.014
PC9	siCTRL	erlotinib	0.1	24	54	1081	300	0.171	0	0.018	0.009	0.012
PC9	siCTRL	erlotinib	0.1	24	55	161	300	0.146	0.002	0.021	0.012	0.012
PC9	siCTRL	erlotinib	0.1	24	56	568	299	0.191	0.001	0.026	0.01	0.013
PC9	siCTRL	erlotinib	0.1	24	57	937	305	0.116	0	0.016	0.009	0.011
PC9	siCTRL	erlotinib	0.1	24	58	66	318	0.138	0.002	0.021	0.012	0.013
PC9	siCTRL	erlotinib	0.1	24	59	1149	308	0.079	0.002	0.018	0.011	0.013
PC9	siCTRL	erlotinib	0.1	24	60	1374	325	0.16	0.003	0.023	0.01	0.013
PC9	siCTRL	erlotinib	0.1	24	61	1153	335	0.149	0.001	0.021	0.012	0.015
PC9	siCTRL	erlotinib	0.1	24	62	1282	348	0.192	0.001	0.02	0.01	0.012
PC9	siCTRL	erlotinib	0.1	24	63	1017	355	0.174	0.002	0.025	0.009	0.014
PC9	siCTRL	erlotinib	0.1	24	64	9	357	0.134	0.004	0.02	0.012	0.012
PC9	siCTRL	erlotinib	0.1	24	65	1183	356	0.243	0	0.022	0.011	0.012
PC9	siCTRL	erlotinib	0.1	24	66	412	359	0.186	0	0.021	0.01	0.012
PC9	siCTRL	erlotinib	0.1	24	67	107	360	0.188	0.001	0.022	0.011	0.012
PC9	siCTRL	erlotinib	0.1	24	68	511	368	0.164	0.001	0.022	0.009	0.012
PC9	siCTRL	erlotinib	0.1	24	69	193	372	0.219	0.001	0.024	0.011	0.013
PC9	siCTRL	erlotinib	0.1	24	70	282	377	0.181	0.002	0.025	0.011	0.013
PC9	siCTRL	erlotinib	0.1	24	71	1362	392	0.15	0.005	0.023	0.01	0.013
PC9	siCTRL	erlotinib	0.1	24	72	1121	390	0.168	0	0.019	0.009	0.011
PC9	siCTRL	erlotinib	0.1	24	73	881	407	0.148	0.001	0.02	0.01	0.012
PC9	siCTRL	erlotinib	0.1	24	74	145	409	0.196	0.002	0.026	0.013	0.014
PC9	siCTRL	erlotinib	0.1	24	75	679	416	0.171	0.001	0.022	0.009	0.013
PC9	siCTRL	erlotinib	0.1	24	76	579	414	0.166	0.001	0.021	0.009	0.013
PC9	siCTRL	erlotinib	0.1	24	77	88	417	0.172	0.003	0.024	0.013	0.013
PC9	siCTRL	erlotinib	0.1	24	78	389	422	0.162	0.001	0.02	0.01	0.012
PC9	siCTRL	erlotinib	0.1	24	79	1225	424	0.237	0	0.021	0.009	0.012
PC9	siCTRL	erlotinib	0.1	24	80	827	426	0.151	0.001	0.021	0.01	0.013
PC9	siCTRL	erlotinib	0.1	24	81	30	431	0.15	0.002	0.021	0.013	0.012
PC9	siCTRL	erlotinib	0.1	24	82	765	437	0.256	0	0.021	0.008	0.012
PC9	siCTRL	erlotinib	0.1	24	83	1298	434	0.172	0.001	0.02	0.01	0.012
PC9	siCTRL	erlotinib	0.1	24	84	1073	432	0.156	0.001	0.019	0.01	0.012
PC9	siCTRL	erlotinib	0.1	24	85	1378	435	0.205	0.001	0.021	0.01	0.013
PC9	siCTRL	erlotinib	0.1	24	86	188	436	0.161	0.002	0.022	0.011	0.013
PC9	siCTRL	erlotinib	0.1	24	87	263	446	0.203	0.001	0.025	0.01	0.013
PC9	siCTRL	erlotinib	0.1	24	88	970	462	0.173	0.003	0.026	0.009	0.014
PC9	siCTRL	erlotinib	0.1	24	89	523	449	0.208	0.002	0.03	0.01	0.013
PC9	siCTRL	erlotinib	0.1	24	90	1045	472	0.158	0	0.019	0.01	0.012
PC9	siCTRL	erlotinib	0.1	24	91	91	476	0.235	0.001	0.024	0.012	0.014
PC9	siCTRL	erlotinib	0.1	24	92	406	474	0.153	0.001	0.021	0.01	0.012
PC9	siCTRL	erlotinib	0.1	24	93	5	472	0.083	0.004	0.014	0.011	0.01
PC9	siCTRL	erlotinib	0.1	24	94	896	476	0.158	0	0.018	0.009	0.012
PC9	siCTRL	erlotinib	0.1	24	95	1240	496	0.149	0.001	0.018	0.009	0.011
PC9	siCTRL	erlotinib	0.1	24	96	1109	492	0.247	0	0.019	0.009	0.012
PC9	siCTRL	erlotinib	0.1	24	97	834	496	0.186	0	0.021	0.01	0.012
PC9	siCTRL	erlotinib	0.1	24	98	623	516	0.137	0	0.018	0.01	0.011
PC9	siCTRL	erlotinib	0.1	24	99	1159	511	0.145	0.001	0.019	0.01	0.012
PC9	siCTRL	erlotinib	0.1	24	100	773	526	0.237	0	0.024	0.011	0.015
PC9	siCTRL	erlotinib	0.1	24	101	91	526	0.284	0.002	0.033	0.012	0.015
PC9	siCTRL	erlotinib	0.1	24	102	315	530	0.214	0.001	0.024	0.011	0.013
PC9	siCTRL	erlotinib	0.1	24	103	855	528	0.195	0	0.022	0.01	0.013
PC9	siCTRL	erlotinib	0.1	24	104	539	533	0.111	0.001	0.017	0.01	0.011
PC9	siCTRL	erlotinib	0.1	24	105	236	533	0.182	0.002	0.023	0.01	0.011
PC9	siCTRL	erlotinib	0.1	24	106	1058	537	0.169	0	0.018	0.01	0.011
PC9	siCTRL	erlotinib	0.1	24	107	1284	546	0.231	0	0.02	0.008	0.012
PC9	siCTRL	erlotinib	0.1	24	108	157	543	0.165	0.002	0.022	0.01	0.012
PC9	siCTRL	erlotinib	0.1	24	109	1184	562	0.174	0	0.018	0.008	0.011
PC9	siCTRL	erlotinib	0.1	24	110	15	566	0.113	0.004	0.017	0.012	0.011
PC9	siCTRL	erlotinib	0.1	24	111	907	574	0.236	0	0.02	0.008	0.011
PC9	siCTRL	erlotinib	0.1	24	112	958	573	0.182	0	0.019	0.008	0.011
PC9	siCTRL	erlotinib	0.1	24	113	760	580	0.28	0	0.026	0.011	0.015
PC9	siCTRL	erlotinib	0.1	24	114	638	582	0.137	0.001	0.019	0.01	0.013
PC9	siCTRL	erlotinib	0.1	24	115	658	588	0.288	0.005	0.043	0.011	0.018
PC9	siCTRL	erlotinib	0.1	24	116	1229	595	0.226	0	0.021	0.01	0.012
PC9	siCTRL	erlotinib	0.1	24	117	204	593	0.126	0.003	0.019	0.011	0.011
PC9	siCTRL	erlotinib	0.1	24	118	419	599	0.195	0	0.021	0.01	0.013
PC9	siCTRL	erlotinib	0.1	24	119	1033	595	0.201	0.001	0.024	0.009	0.014
PC9	siCTRL	erlotinib	0.1	24	120	845	598	0.162	0.002	0.024	0.01	0.013
PC9	siCTRL	erlotinib	0.1	24	121	512	601	0.132	0.001	0.018	0.01	0.011
PC9	siCTRL	erlotinib	0.1	24	122	1147	605	0.168	0.001	0.019	0.01	0.011
PC9	siCTRL	erlotinib	0.1	24	123	799	611	0.262	0	0.023	0.01	0.014
PC9	siCTRL	erlotinib	0.1	24	124	1358	618	0.198	0.001	0.022	0.008	0.012
PC9	siCTRL	erlotinib	0.1	24	125	115	614	0.139	0.004	0.02	0.011	0.011
PC9	siCTRL	erlotinib	0.1	24	126	295	619	0.155	0.001	0.021	0.01	0.012
PC9	siCTRL	erlotinib	0.1	24	127	343	621	0.191	0.002	0.026	0.01	0.012
PC9	siCTRL	erlotinib	0.1	24	128	741	627	0.194	0.001	0.022	0.009	0.012
PC9	siCTRL	erlotinib	0.1	24	129	1093	641	0.195	0.001	0.021	0.01	0.013
PC9	siCTRL	erlotinib	0.1	24	130	209	648	0.15	0.003	0.021	0.011	0.012
PC9	siCTRL	erlotinib	0.1	24	131	1273	653	0.146	0.001	0.019	0.01	0.011
PC9	siCTRL	erlotinib	0.1	24	132	911	663	0.15	0.001	0.019	0.009	0.012
PC9	siCTRL	erlotinib	0.1	24	133	396	667	0.128	0.004	0.021	0.01	0.012
PC9	siCTRL	erlotinib	0.1	24	134	247	673	0.173	0.003	0.024	0.011	0.012
PC9	siCTRL	erlotinib	0.1	24	135	87	675	0.166	0.006	0.023	0.012	0.011
PC9	siCTRL	erlotinib	0.1	24	136	1312	672	0.28	0.002	0.03	0.01	0.014
PC9	siCTRL	erlotinib	0.1	24	137	716	679	0.196	0	0.021	0.009	0.013
PC9	siCTRL	erlotinib	0.1	24	138	542	682	0.227	0	0.023	0.011	0.013
PC9	siCTRL	erlotinib	0.1	24	139	462	690	0.231	0	0.019	0.008	0.012
PC9	siCTRL	erlotinib	0.1	24	140	1173	690	0.214	0.001	0.023	0.01	0.012
PC9	siCTRL	erlotinib	0.1	24	141	647	690	0.208	0.006	0.03	0.01	0.014
PC9	siCTRL	erlotinib	0.1	24	142	11	692	0.169	0.003	0.022	0.012	0.012
PC9	siCTRL	erlotinib	0.1	24	143	1082	691	0.163	0.001	0.019	0.01	0.012
PC9	siCTRL	erlotinib	0.1	24	144	1332	696	0.292	0	0.025	0.008	0.014
PC9	siCTRL	erlotinib	0.1	24	145	882	700	0.155	0.001	0.02	0.01	0.011
PC9	siCTRL	erlotinib	0.1	24	146	813	705	0.131	0.001	0.018	0.009	0.011
PC9	siCTRL	erlotinib	0.1	24	147	752	706	0.161	0.002	0.023	0.011	0.013
PC9	siCTRL	erlotinib	0.1	24	148	966	727	0.139	0.001	0.018	0.009	0.011
PC9	siCTRL	erlotinib	0.1	24	149	312	728	0.142	0.002	0.02	0.01	0.011
PC9	siCTRL	erlotinib	0.1	24	150	72	737	0.188	0.002	0.024	0.012	0.012
PC9	siCTRL	erlotinib	0.1	24	151	1264	738	0.164	0.002	0.02	0.01	0.011
PC9	siCTRL	erlotinib	0.1	24	152	1118	742	0.208	0	0.021	0.01	0.012
PC9	siCTRL	erlotinib	0.1	24	153	489	740	0.279	0.002	0.033	0.009	0.014
PC9	siCTRL	erlotinib	0.1	24	154	170	742	0.16	0.002	0.021	0.011	0.011
PC9	siCTRL	erlotinib	0.1	24	155	1380	747	0.245	0	0.021	0.007	0.012
PC9	siCTRL	erlotinib	0.1	24	156	683	744	0.149	0.002	0.021	0.009	0.012
PC9	siCTRL	erlotinib	0.1	24	157	1317	746	0.165	0.001	0.019	0.009	0.011
PC9	siCTRL	erlotinib	0.1	24	158	1228	766	0.187	0	0.019	0.008	0.011
PC9	siCTRL	erlotinib	0.1	24	159	273	772	0.172	0.001	0.02	0.009	0.011
PC9	siCTRL	erlotinib	0.1	24	160	18	773	0.203	0.014	0.025	0.013	0.013
PC9	siCTRL	erlotinib	0.1	24	161	536	779	0.167	0.001	0.019	0.01	0.012
PC9	siCTRL	erlotinib	0.1	24	162	413	776	0.155	0.008	0.024	0.01	0.013
PC9	siCTRL	erlotinib	0.1	24	163	852	788	0.139	0.002	0.019	0.009	0.011
PC9	siCTRL	erlotinib	0.1	24	164	61	786	0.188	0.022	0.024	0.013	0.013
PC9	siCTRL	erlotinib	0.1	24	165	130	789	0.178	0.01	0.024	0.013	0.012
PC9	siCTRL	erlotinib	0.1	24	166	585	801	0.173	0.001	0.021	0.011	0.012
PC9	siCTRL	erlotinib	0.1	24	167	772	801	0.144	0.001	0.019	0.009	0.011
PC9	siCTRL	erlotinib	0.1	24	168	1301	814	0.248	0.001	0.022	0.008	0.011
PC9	siCTRL	erlotinib	0.1	24	169	964	822	0.161	0.003	0.022	0.009	0.011
PC9	siCTRL	erlotinib	0.1	24	170	5	827	0.076	0.016	0.01	0.014	0.009
PC9	siCTRL	erlotinib	0.1	24	171	261	825	0.153	0.005	0.022	0.014	0.012
PC9	siCTRL	erlotinib	0.1	24	172	476	831	0.185	0.001	0.022	0.01	0.012
PC9	siCTRL	erlotinib	0.1	24	173	699	831	0.132	0.001	0.017	0.009	0.011
PC9	siCTRL	erlotinib	0.1	24	174	1168	840	0.113	0.003	0.017	0.01	0.01
PC9	siCTRL	erlotinib	0.1	24	175	176	839	0.149	0.003	0.02	0.012	0.011
PC9	siCTRL	erlotinib	0.1	24	176	1377	845	0.164	0.005	0.02	0.01	0.012
PC9	siCTRL	erlotinib	0.1	24	177	34	840	0.154	0.023	0.019	0.013	0.011
PC9	siCTRL	erlotinib	0.1	24	178	439	840	0.196	0.001	0.023	0.01	0.011
PC9	siCTRL	erlotinib	0.1	24	179	867	842	0.238	0	0.019	0.007	0.012
PC9	siCTRL	erlotinib	0.1	24	180	1074	850	0.213	0.001	0.021	0.01	0.013
PC9	siCTRL	erlotinib	0.1	24	181	100	868	0.143	0.008	0.02	0.012	0.011
PC9	siCTRL	erlotinib	0.1	24	182	225	866	0.197	0.002	0.024	0.011	0.012
PC9	siCTRL	erlotinib	0.1	24	183	655	877	0.115	0.003	0.017	0.01	0.011
PC9	siCTRL	erlotinib	0.1	24	184	1279	892	0.133	0.014	0.017	0.011	0.01
PC9	siCTRL	erlotinib	0.1	24	185	585	886	0.247	0	0.021	0.009	0.012
PC9	siCTRL	erlotinib	0.1	24	186	385	892	0.16	0.006	0.022	0.015	0.012
PC9	siCTRL	erlotinib	0.1	24	187	297	897	0.145	0.005	0.02	0.012	0.011
PC9	siCTRL	erlotinib	0.1	24	188	493	896	0.177	0.002	0.023	0.011	0.011
PC9	siCTRL	erlotinib	0.1	24	189	72	910	0.163	0.005	0.022	0.013	0.011
PC9	siCTRL	erlotinib	0.1	24	190	725	908	0.157	0.001	0.02	0.01	0.012
PC9	siCTRL	erlotinib	0.1	24	191	1361	913	0.194	0.002	0.021	0.009	0.011
PC9	siCTRL	erlotinib	0.1	24	192	905	914	0.176	0.001	0.021	0.01	0.012
PC9	siCTRL	erlotinib	0.1	24	193	877	921	0.196	0.002	0.023	0.01	0.011
PC9	siCTRL	erlotinib	0.1	24	194	198	922	0.163	0.004	0.021	0.012	0.011
PC9	siCTRL	erlotinib	0.1	24	195	1008	924	0.151	0.001	0.019	0.01	0.01
PC9	siCTRL	erlotinib	0.1	24	196	41	937	0.135	0.017	0.016	0.014	0.01
PC9	siCTRL	erlotinib	0.1	24	197	336	946	0.253	0.008	0.03	0.012	0.014
PC9	siCTRL	erlotinib	0.1	24	198	726	941	0.066	0.003	0.013	0.01	0.009
PC9	siCTRL	erlotinib	0.1	24	199	502	965	0.219	0.001	0.024	0.011	0.013
PC9	siCTRL	erlotinib	0.1	24	200	944	958	0.212	0.02	0.025	0.01	0.012
PC9	siCTRL	erlotinib	0.1	24	201	441	957	0.166	0.002	0.021	0.012	0.012
PC9	siCTRL	erlotinib	0.1	24	202	221	965	0.167	0.002	0.021	0.012	0.011
PC9	siCTRL	erlotinib	0.1	24	203	1355	966	0.197	0.003	0.022	0.01	0.012
PC9	siCTRL	erlotinib	0.1	24	204	542	964	0.199	0	0.02	0.009	0.011
PC9	siCTRL	erlotinib	0.1	24	205	782	965	0.154	0.004	0.021	0.009	0.011
PC9	siCTRL	erlotinib	0.1	24	206	157	968	0.142	0.006	0.019	0.014	0.011
PC9	siCTRL	erlotinib	0.1	24	207	1033	970	0.169	0.014	0.021	0.009	0.011
PC9	siCTRL	erlotinib	0.1	24	208	626	978	0.134	0.004	0.018	0.011	0.01
PC9	siCTRL	erlotinib	0.1	24	209	97	981	0.261	0.002	0.028	0.013	0.013
PC9	siCTRL	erlotinib	0.1	24	210	390	979	0.17	0.01	0.022	0.013	0.012
PC9	siCTRL	erlotinib	0.1	24	211	295	983	0.147	0.003	0.019	0.012	0.011
PC9	siCTRL	erlotinib	0.1	24	212	1193	986	0.142	0.005	0.019	0.011	0.01
PC9	siCTRL	erlotinib	0.1	24	213	42	986	0.173	0.003	0.022	0.013	0.011
PC9	siCTRL	erlotinib	0.1	24	214	842	988	0.194	0.002	0.023	0.011	0.011
PC9	siCTRL	erlotinib	0.1	24	215	418	995	0.156	0.006	0.021	0.014	0.011
PC9	siCTRL	erlotinib	0.1	24	216	130	998	0.185	0.027	0.018	0.012	0.01
PC9	siCTRL	erlotinib	0.1	24	217	1244	1009	0.23	0.017	0.024	0.012	0.012
PC9	siCTRL	erlotinib	0.1	24	218	1068	1013	0.189	0.004	0.022	0.011	0.011
PC9	siCTRL	erlotinib	0.1	24	219	624	1015	0.147	0.003	0.018	0.011	0.01
PC9	siCTRL	erlotinib	0.1	24	220	1011	1022	0.195	0.002	0.021	0.008	0.013
PC9	siCTRL	erlotinib	0.1	24	221	748	1022	0.199	0.004	0.023	0.011	0.012
PC9	siCTRL	erlotinib	0.1	24	222	806	1022	0.146	0.004	0.019	0.012	0.011
PC9	siCTRL	erlotinib	0.1	24	223	230	1024	0.157	0.005	0.019	0.012	0.011
PC9	siCTRL	erlotinib	0.1	24	224	364	1025	0.182	0.002	0.021	0.012	0.01
PC9	siCTRL	erlotinib	0.1	24	225	539	1027	0.137	0.005	0.017	0.012	0.01
PC9	siCTRL	erlotinib	0.1	24	226	273	1028	0.195	0.003	0.022	0.012	0.012
PC9	siCTRL	erlotinib	0.1	24	227	1098	1028	0.211	0.014	0.022	0.014	0.013
PC9	siCTRL	erlotinib	0.1	24	228	175	1030	0.153	0.01	0.019	0.014	0.01
PC9	siCTRL	erlotinib	0.1	24	229	1149	1030	0.151	0.006	0.018	0.01	0.009
PC9	siCTRL	erlotinib	0.1	24	230	945	1033	0.169	0.003	0.02	0.011	0.009
PC9	siCTRL	erlotinib	0.1	24	231	478	1034	0.165	0.005	0.019	0.014	0.009
PC9	siCTRL	erlotinib	0.1	24	232	1382	1034	0.154	0.004	0.02	0.012	0.01
PC9	siCTRL	erlotinib	0.1	24	233	1269	1035	0.137	0.006	0.016	0.011	0.008
PC9	siCTRL	erlotinib	0.1	24	234	1344	1036	0.092	0.009	0.012	0.012	0.007
PC9	siCTRL	erlotinib	0.1	24	1	9	11	0.129	0.011	0.024	0.02	0.02
PC9	siCTRL	erlotinib	0.1	24	2	31	15	0.303	0.004	0.039	0.017	0.026
PC9	siCTRL	erlotinib	0.1	24	3	179	6	0.222	0.003	0.031	0.015	0.019
PC9	siCTRL	erlotinib	0.1	24	4	313	13	0.308	0.002	0.039	0.011	0.021
PC9	siCTRL	erlotinib	0.1	24	5	432	7	0.196	0.013	0.035	0.011	0.017
PC9	siCTRL	erlotinib	0.1	24	6	594	10	0.185	0.008	0.032	0.011	0.02
PC9	siCTRL	erlotinib	0.1	24	7	712	10	0.225	0.001	0.028	0.014	0.02
PC9	siCTRL	erlotinib	0.1	24	8	753	12	0.118	0.001	0.021	0.012	0.018
PC9	siCTRL	erlotinib	0.1	24	9	819	7	0.362	0.037	0.074	0.017	0.033
PC9	siCTRL	erlotinib	0.1	24	10	1057	14	0.241	0.001	0.031	0.012	0.017
PC9	siCTRL	erlotinib	0.1	24	11	1149	8	0.226	0.001	0.027	0.012	0.016
PC9	siCTRL	erlotinib	0.1	24	12	1196	15	0.262	0.002	0.035	0.011	0.02
PC9	siCTRL	erlotinib	0.1	24	13	1226	5	0.276	0.002	0.034	0.014	0.027
PC9	siCTRL	erlotinib	0.1	24	14	1268	8	0.355	0.016	0.054	0.015	0.046
PC9	siCTRL	erlotinib	0.1	24	15	1308	11	0.266	0.001	0.031	0.014	0.025
PC9	siCTRL	erlotinib	0.1	24	16	1352	13	0.284	0.001	0.031	0.012	0.017
PC9	siCTRL	erlotinib	0.1	24	17	391	16	0.243	0.001	0.029	0.011	0.017
PC9	siCTRL	erlotinib	0.1	24	18	140	18	0.249	0.002	0.032	0.013	0.02
PC9	siCTRL	erlotinib	0.1	24	19	66	21	0.354	0.01	0.051	0.017	0.03
PC9	siCTRL	erlotinib	0.1	24	20	568	28	0.15	0.027	0.04	0.014	0.022
PC9	siCTRL	erlotinib	0.1	24	21	866	22	0.184	0.001	0.025	0.011	0.015
PC9	siCTRL	erlotinib	0.1	24	22	1105	30	0.19	0.005	0.031	0.011	0.018
PC9	siCTRL	erlotinib	0.1	24	23	1248	28	0.282	0.001	0.03	0.013	0.022
PC9	siCTRL	erlotinib	0.1	24	24	257	26	0.257	0.003	0.036	0.016	0.023
PC9	siCTRL	erlotinib	0.1	24	25	981	26	0.171	0.002	0.025	0.011	0.015
PC9	siCTRL	erlotinib	0.1	24	26	645	38	0.332	0	0.036	0.013	0.022
PC9	siCTRL	erlotinib	0.1	24	27	1294	41	0.222	0.001	0.028	0.011	0.02
PC9	siCTRL	erlotinib	0.1	24	28	757	51	0.258	0.004	0.04	0.011	0.024
PC9	siCTRL	erlotinib	0.1	24	29	796	39	0.518	0	0.035	0.012	0.023
PC9	siCTRL	erlotinib	0.1	24	30	502	44	0.191	0.002	0.029	0.013	0.017
PC9	siCTRL	erlotinib	0.1	24	31	698	50	0.223	0.005	0.038	0.012	0.021
PC9	siCTRL	erlotinib	0.1	24	32	71	52	0.245	0.002	0.032	0.014	0.022
PC9	siCTRL	erlotinib	0.1	24	33	109	51	0.224	0.002	0.028	0.013	0.017
PC9	siCTRL	erlotinib	0.1	24	34	919	50	0.18	0.002	0.026	0.012	0.016
PC9	siCTRL	erlotinib	0.1	24	35	378	55	0.194	0.006	0.031	0.011	0.018
PC9	siCTRL	erlotinib	0.1	24	36	203	59	0.218	0.001	0.028	0.012	0.018
PC9	siCTRL	erlotinib	0.1	24	37	157	60	0.178	0.002	0.025	0.013	0.017
PC9	siCTRL	erlotinib	0.1	24	38	1142	65	0.189	0.001	0.025	0.011	0.017
PC9	siCTRL	erlotinib	0.1	24	39	682	64	0.294	0.001	0.035	0.015	0.023
PC9	siCTRL	erlotinib	0.1	24	40	1022	73	0.176	0.001	0.023	0.011	0.015
PC9	siCTRL	erlotinib	0.1	24	41	460	73	0.147	0.007	0.029	0.017	0.019
PC9	siCTRL	erlotinib	0.1	24	42	1355	73	0.177	0.003	0.028	0.012	0.016
PC9	siCTRL	erlotinib	0.1	24	43	343	66	0.431	0.001	0.042	0.013	0.022
PC9	siCTRL	erlotinib	0.1	24	44	37	73	0.181	0.094	0.041	0.012	0.023
PC9	siCTRL	erlotinib	0.1	24	45	236	72	0.198	0.001	0.025	0.012	0.016
PC9	siCTRL	erlotinib	0.1	24	46	626	76	0.281	0.001	0.033	0.013	0.021
PC9	siCTRL	erlotinib	0.1	24	47	1241	81	0.186	0.027	0.038	0.011	0.018
PC9	siCTRL	erlotinib	0.1	24	48	924	80	0.195	0.001	0.025	0.012	0.018
PC9	siCTRL	erlotinib	0.1	24	49	833	86	0.159	0.001	0.022	0.012	0.014
PC9	siCTRL	erlotinib	0.1	24	50	604	84	0.35	0	0.036	0.012	0.02
PC9	siCTRL	erlotinib	0.1	24	51	967	90	0.208	0.001	0.025	0.012	0.016
PC9	siCTRL	erlotinib	0.1	24	52	5	90	0.119	0.004	0.02	0.012	0.016
PC9	siCTRL	erlotinib	0.1	24	53	346	88	0.474	0	0.042	0.013	0.029
PC9	siCTRL	erlotinib	0.1	24	54	369	101	0.206	0.009	0.034	0.011	0.021
PC9	siCTRL	erlotinib	0.1	24	55	896	104	0.195	0.001	0.026	0.011	0.015
PC9	siCTRL	erlotinib	0.1	24	56	471	108	0.167	0.06	0.048	0.01	0.023
PC9	siCTRL	erlotinib	0.1	24	57	1183	107	0.192	0.001	0.023	0.011	0.015
PC9	siCTRL	erlotinib	0.1	24	58	1382	105	0.249	0.001	0.027	0.012	0.016
PC9	siCTRL	erlotinib	0.1	24	59	624	115	0.191	0.002	0.029	0.017	0.02
PC9	siCTRL	erlotinib	0.1	24	60	540	112	0.182	0.006	0.032	0.015	0.02
PC9	siCTRL	erlotinib	0.1	24	61	679	114	0.168	0.016	0.036	0.011	0.019
PC9	siCTRL	erlotinib	0.1	24	62	579	115	0.417	0	0.036	0.029	0.025
PC9	siCTRL	erlotinib	0.1	24	63	749	115	0.231	0.001	0.03	0.012	0.018
PC9	siCTRL	erlotinib	0.1	24	64	1041	119	0.229	0.003	0.033	0.01	0.018
PC9	siCTRL	erlotinib	0.1	24	65	142	121	0.196	0.003	0.028	0.013	0.016
PC9	siCTRL	erlotinib	0.1	24	66	988	125	0.231	0.003	0.034	0.01	0.017
PC9	siCTRL	erlotinib	0.1	24	67	825	136	0.205	0	0.025	0.011	0.017
PC9	siCTRL	erlotinib	0.1	24	68	202	132	0.169	0.006	0.028	0.015	0.015
PC9	siCTRL	erlotinib	0.1	24	69	1253	133	0.187	0.003	0.026	0.011	0.015
PC9	siCTRL	erlotinib	0.1	24	70	22	134	0.162	0.011	0.026	0.014	0.016
PC9	siCTRL	erlotinib	0.1	24	71	270	138	0.181	0.002	0.026	0.013	0.015
PC9	siCTRL	erlotinib	0.1	24	72	358	130	0.096	0.002	0.018	0.012	0.015
PC9	siCTRL	erlotinib	0.1	24	73	512	138	0.2	0.011	0.036	0.011	0.02
PC9	siCTRL	erlotinib	0.1	24	74	1124	141	0.183	0.001	0.025	0.01	0.016
PC9	siCTRL	erlotinib	0.1	24	75	750	147	0.462	0	0.036	0.01	0.03
PC9	siCTRL	erlotinib	0.1	24	76	121	149	0.194	0.016	0.032	0.014	0.018
PC9	siCTRL	erlotinib	0.1	24	77	1059	151	0.175	0.001	0.022	0.01	0.015
PC9	siCTRL	erlotinib	0.1	24	78	1330	151	0.17	0.03	0.036	0.011	0.017
PC9	siCTRL	erlotinib	0.1	24	79	418	154	0.182	0.003	0.029	0.012	0.017
PC9	siCTRL	erlotinib	0.1	24	80	779	152	0.237	0.002	0.035	0.014	0.025
PC9	siCTRL	erlotinib	0.1	24	81	714	153	0.233	0	0.024	0.011	0.017
PC9	siCTRL	erlotinib	0.1	24	82	362	159	0.229	0.002	0.032	0.013	0.02
PC9	siCTRL	erlotinib	0.1	24	83	1293	161	0.193	0.003	0.026	0.011	0.016
PC9	siCTRL	erlotinib	0.1	24	84	547	161	0.233	0.008	0.04	0.01	0.021
PC9	siCTRL	erlotinib	0.1	24	85	620	169	0.369	0	0.032	0.014	0.019
PC9	siCTRL	erlotinib	0.1	24	86	1163	167	0.171	0.004	0.027	0.011	0.016
PC9	siCTRL	erlotinib	0.1	24	87	874	170	0.155	0.003	0.025	0.011	0.016
PC9	siCTRL	erlotinib	0.1	24	88	804	172	0.236	0.006	0.04	0.016	0.029
PC9	siCTRL	erlotinib	0.1	24	89	184	174	0.207	0.018	0.035	0.013	0.019
PC9	siCTRL	erlotinib	0.1	24	90	771	180	0.346	0.001	0.044	0.011	0.028
PC9	siCTRL	erlotinib	0.1	24	91	287	186	0.205	0.016	0.036	0.013	0.019
PC9	siCTRL	erlotinib	0.1	24	92	955	185	0.2	0.003	0.032	0.01	0.018
PC9	siCTRL	erlotinib	0.1	24	93	466	193	0.257	0	0.027	0.011	0.016
PC9	siCTRL	erlotinib	0.1	24	94	17	193	0.286	0.002	0.034	0.015	0.02
PC9	siCTRL	erlotinib	0.1	24	95	823	194	0.201	0.001	0.028	0.013	0.017
PC9	siCTRL	erlotinib	0.1	24	96	80	195	0.193	0.005	0.029	0.013	0.017
PC9	siCTRL	erlotinib	0.1	24	97	681	195	0.174	0.013	0.034	0.01	0.018
PC9	siCTRL	erlotinib	0.1	24	98	1007	201	0.199	0.001	0.026	0.012	0.017
PC9	siCTRL	erlotinib	0.1	24	99	1227	203	0.15	0.006	0.026	0.012	0.015
PC9	siCTRL	erlotinib	0.1	24	100	387	196	0.098	0.001	0.018	0.011	0.015
PC9	siCTRL	erlotinib	0.1	24	101	157	206	0.226	0.014	0.035	0.012	0.02
PC9	siCTRL	erlotinib	0.1	24	102	1373	204	0.164	0.015	0.029	0.011	0.017
PC9	siCTRL	erlotinib	0.1	24	103	883	199	0.091	0.002	0.018	0.011	0.016
PC9	siCTRL	erlotinib	0.1	24	104	233	211	0.177	0.014	0.03	0.011	0.016
PC9	siCTRL	erlotinib	0.1	24	105	342	210	0.229	0.001	0.028	0.011	0.016
PC9	siCTRL	erlotinib	0.1	24	106	749	210	0.223	0.002	0.032	0.01	0.018
PC9	siCTRL	erlotinib	0.1	24	107	620	214	0.253	0	0.029	0.011	0.02
PC9	siCTRL	erlotinib	0.1	24	108	572	215	0.263	0	0.024	0.01	0.016
[truncated: 4,245 more rows]
