# Supplementary material for: Inhibition of mutant EGFR in lung cancer cells triggers SOX2-FOXO6-dependent survival pathways
Source: eLife. 2015 Feb 16;4:e06132. doi: 10.7554/eLife.06132 (PMC4384750; doi:10.7554/eLife.06132)
Supplement: Figure 7—source data 1. — DOI: http://dx.doi.org/10.7554/eLife.06132.037 [file elife06132s012.txt]

cells	Cell ID	siRNA	treatment	siRNA-treatment	Cell X Position	Cell Y Position	Nucleus dapi mcs Mean (Counts)	Nucleus sox2 af488 mcs Mean (Counts)	Nucleus autofl Mean (Counts)
HCC827	1	siCTRL	erlotinib	siCTRLerlotinib	7	16	322.274	0	96.684
HCC827	2	siCTRL	erlotinib	siCTRLerlotinib	27	16	638.396	0	102.827
HCC827	3	siCTRL	erlotinib	siCTRLerlotinib	329	273	566.016	0	70.952
HCC827	4	siCTRL	erlotinib	siCTRLerlotinib	418	277	523.213	0	50.67
HCC827	5	siCTRL	erlotinib	siCTRLerlotinib	281	270	725.946	0	59.758
HCC827	6	siCTRL	erlotinib	siCTRLerlotinib	250	284	689.578	0	66.95
HCC827	7	siCTRL	erlotinib	siCTRLerlotinib	301	294	592.755	0	54.619
HCC827	8	siCTRL	erlotinib	siCTRLerlotinib	218	307	651.372	0.003	67.972
HCC827	9	siCTRL	erlotinib	siCTRLerlotinib	363	300	242.617	0	48.753
HCC827	10	siCTRL	erlotinib	siCTRLerlotinib	255	313	706.79	0	65.455
HCC827	11	siCTRL	erlotinib	siCTRLerlotinib	318	311	610.553	0	76.746
HCC827	12	siCTRL	erlotinib	siCTRLerlotinib	193	314	545.784	0	61.742
HCC827	13	siCTRL	erlotinib	siCTRLerlotinib	293	326	608.08	0	51.749
HCC827	14	siCTRL	erlotinib	siCTRLerlotinib	353	326	214.009	0	47.034
HCC827	15	siCTRL	erlotinib	siCTRLerlotinib	325	330	550.661	0	56.623
HCC827	16	siCTRL	erlotinib	siCTRLerlotinib	163	340	412.41	0	50.069
HCC827	17	siCTRL	erlotinib	siCTRLerlotinib	277	358	641.174	0	55.407
HCC827	18	siCTRL	erlotinib	siCTRLerlotinib	217	344	310.362	0.054	71.475
HCC827	19	siCTRL	erlotinib	siCTRLerlotinib	172	353	421.348	0	49.187
HCC827	20	siCTRL	erlotinib	siCTRLerlotinib	207	370	559.97	0	59.779
HCC827	21	siCTRL	erlotinib	siCTRLerlotinib	142	374	395.719	0	56.028
HCC827	22	siCTRL	erlotinib	siCTRLerlotinib	153	401	542.092	1.116	65.973
HCC827	23	siCTRL	erlotinib	siCTRLerlotinib	274	381	429.472	0	45.695
HCC827	24	siCTRL	erlotinib	siCTRLerlotinib	194	404	474.4	0	52.746
HCC827	25	siCTRL	erlotinib	siCTRLerlotinib	117	399	151.338	0	42.934
HCC827	26	siCTRL	erlotinib	siCTRLerlotinib	268	404	248.695	0	50.504
HCC827	27	siCTRL	erlotinib	siCTRLerlotinib	233	412	407.33	0	46.563
HCC827	28	siCTRL	erlotinib	siCTRLerlotinib	175	406	558.007	0	59.759
HCC827	29	siCTRL	erlotinib	siCTRLerlotinib	216	434	518.756	0	70.913
HCC827	30	siCTRL	erlotinib	siCTRLerlotinib	111	422	137.417	0	41.822
HCC827	31	siCTRL	erlotinib	siCTRLerlotinib	181	438	456.543	0	62.387
HCC827	32	siCTRL	erlotinib	siCTRLerlotinib	159	440	428.553	0	54.39
HCC827	33	siCTRL	erlotinib	siCTRLerlotinib	238	438	433.787	0	47.56
HCC827	34	siCTRL	erlotinib	siCTRLerlotinib	224	465	248.492	0	50.296
HCC827	1	siCTRL	erlotinib	siCTRLerlotinib	642	16	816.104	10.009	192.511
HCC827	2	siCTRL	erlotinib	siCTRLerlotinib	654	26	822.093	10.136	195.933
HCC827	3	siCTRL	erlotinib	siCTRLerlotinib	451	92	299.426	0	64.936
HCC827	4	siCTRL	erlotinib	siCTRLerlotinib	444	107	396.138	51.191	108.36
HCC827	5	siCTRL	erlotinib	siCTRLerlotinib	438	121	403.22	4.952	108.476
HCC827	6	siCTRL	erlotinib	siCTRLerlotinib	464	138	313.084	22.099	90.644
HCC827	7	siCTRL	erlotinib	siCTRLerlotinib	439	141	280.886	4.21	83.126
HCC827	8	siCTRL	erlotinib	siCTRLerlotinib	473	165	328.523	14.619	95.646
HCC827	9	siCTRL	erlotinib	siCTRLerlotinib	455	185	339.198	0	52.145
HCC827	10	siCTRL	erlotinib	siCTRLerlotinib	483	199	341.655	0	48.895
HCC827	11	siCTRL	erlotinib	siCTRLerlotinib	238	213	332.918	0	51.136
HCC827	12	siCTRL	erlotinib	siCTRLerlotinib	254	256	399.691	0	51.652
HCC827	13	siCTRL	erlotinib	siCTRLerlotinib	631	289	511.625	16.027	118.413
HCC827	14	siCTRL	erlotinib	siCTRLerlotinib	647	325	433.515	21.19	109.575
HCC827	15	siCTRL	erlotinib	siCTRLerlotinib	616	319	421.339	5.068	103.84
HCC827	16	siCTRL	erlotinib	siCTRLerlotinib	33	393	388.645	0	55.574
HCC827	17	siCTRL	erlotinib	siCTRLerlotinib	52	399	365.596	0	60.075
HCC827	18	siCTRL	erlotinib	siCTRLerlotinib	36	420	157.392	0	51.461
HCC827	1	siCTRL	erlotinib	siCTRLerlotinib	541	20	148.665	0	51.203
HCC827	2	siCTRL	erlotinib	siCTRLerlotinib	353	425	643.574	0	54.386
HCC827	3	siCTRL	erlotinib	siCTRLerlotinib	317	445	528.808	0	46.117
HCC827	4	siCTRL	erlotinib	siCTRLerlotinib	334	449	619.457	0	48.187
HCC827	5	siCTRL	erlotinib	siCTRLerlotinib	281	458	549.981	0	47.234
HCC827	6	siCTRL	erlotinib	siCTRLerlotinib	386	470	646.034	0	57.303
HCC827	7	siCTRL	erlotinib	siCTRLerlotinib	325	488	305.291	0	40.839
HCC827	8	siCTRL	erlotinib	siCTRLerlotinib	261	490	347.915	0	44.09
HCC827	9	siCTRL	erlotinib	siCTRLerlotinib	351	502	402.126	0	45.47
HCC827	10	siCTRL	erlotinib	siCTRLerlotinib	386	496	529.886	0	49.716
HCC827	11	siCTRL	erlotinib	siCTRLerlotinib	296	498	359.986	0	40.44
HCC827	12	siCTRL	erlotinib	siCTRLerlotinib	242	506	447.147	0	50.733
HCC827	13	siCTRL	erlotinib	siCTRLerlotinib	371	509	607.769	0	49.087
HCC827	14	siCTRL	erlotinib	siCTRLerlotinib	284	512	327.739	0	40.315
HCC827	1	siCTRL	erlotinib	siCTRLerlotinib	368	173	616.344	0	92.874
HCC827	2	siCTRL	erlotinib	siCTRLerlotinib	502	219	857.577	0	77
HCC827	3	siCTRL	erlotinib	siCTRLerlotinib	48	386	473.483	3.264	103.964
HCC827	4	siCTRL	erlotinib	siCTRLerlotinib	30	394	466.889	10.211	127.247
HCC827	5	siCTRL	erlotinib	siCTRLerlotinib	70	400	359.726	0.355	90.372
HCC827	6	siCTRL	erlotinib	siCTRLerlotinib	15	417	493.766	0.004	89.755
HCC827	7	siCTRL	erlotinib	siCTRLerlotinib	50	420	453.912	5.42	93.405
HCC827	8	siCTRL	erlotinib	siCTRLerlotinib	39	412	521.937	29.285	141.828
HCC827	9	siCTRL	erlotinib	siCTRLerlotinib	9	432	610.137	0.033	96.317
HCC827	10	siCTRL	erlotinib	siCTRLerlotinib	230	435	191.223	0	50.121
HCC827	11	siCTRL	erlotinib	siCTRLerlotinib	32	449	368.393	0.046	82.493
HCC827	12	siCTRL	erlotinib	siCTRLerlotinib	236	480	511.599	66.735	112.996
HCC827	13	siCTRL	erlotinib	siCTRLerlotinib	221	484	852.469	8.146	93.739
HCC827	14	siCTRL	erlotinib	siCTRLerlotinib	212	509	626.987	0.153	92.828
HCC827	1	siCTRL	erlotinib	siCTRLerlotinib	464	127	587.642	0	70.582
HCC827	2	siCTRL	erlotinib	siCTRLerlotinib	479	140	649.397	0	59
HCC827	3	siCTRL	erlotinib	siCTRLerlotinib	472	166	503.586	0	77.934
HCC827	4	siCTRL	erlotinib	siCTRLerlotinib	454	183	476.236	13.988	116.35
HCC827	5	siCTRL	erlotinib	siCTRLerlotinib	434	192	540.266	0	50.493
HCC827	6	siCTRL	erlotinib	siCTRLerlotinib	497	202	458.973	0	51.961
HCC827	7	siCTRL	erlotinib	siCTRLerlotinib	458	224	508.489	0	68.728
HCC827	8	siCTRL	erlotinib	siCTRLerlotinib	413	215	382.444	0	49.125
HCC827	9	siCTRL	erlotinib	siCTRLerlotinib	407	236	466.713	0	50.144
HCC827	10	siCTRL	erlotinib	siCTRLerlotinib	498	248	211.595	0	54.013
HCC827	11	siCTRL	erlotinib	siCTRLerlotinib	414	269	501.883	49.438	75.664
HCC827	12	siCTRL	erlotinib	siCTRLerlotinib	507	264	380.831	0	49.707
HCC827	13	siCTRL	erlotinib	siCTRLerlotinib	460	268	364.581	0	50.493
HCC827	14	siCTRL	erlotinib	siCTRLerlotinib	399	286	459.449	0	48.734
HCC827	15	siCTRL	erlotinib	siCTRLerlotinib	476	287	489.399	0	50.267
HCC827	16	siCTRL	erlotinib	siCTRLerlotinib	449	288	487.241	0	46.764
HCC827	17	siCTRL	erlotinib	siCTRLerlotinib	412	301	544.553	0	51.621
HCC827	18	siCTRL	erlotinib	siCTRLerlotinib	464	304	408.53	0	47.298
HCC827	19	siCTRL	erlotinib	siCTRLerlotinib	383	303	146.1	0	39.31
HCC827	20	siCTRL	erlotinib	siCTRLerlotinib	433	308	359.793	0	46.429
HCC827	21	siCTRL	erlotinib	siCTRLerlotinib	404	427	189.735	0	41.338
HCC827	22	siCTRL	erlotinib	siCTRLerlotinib	429	464	288.324	0	39.645
HCC827	23	siCTRL	erlotinib	siCTRLerlotinib	509	488	319.929	0	45.903
HCC827	24	siCTRL	erlotinib	siCTRLerlotinib	488	489	163.187	0	41.219
HCC827	25	siCTRL	erlotinib	siCTRLerlotinib	507	512	378.694	0	61.834
HCC827	26	siCTRL	erlotinib	siCTRLerlotinib	476	514	392.503	0	50.8
HCC827	1	siCTRL	erlotinib	siCTRLerlotinib	280	23	918.946	0	117.117
HCC827	2	siCTRL	erlotinib	siCTRLerlotinib	412	253	596.551	0	65.686
HCC827	3	siCTRL	erlotinib	siCTRLerlotinib	418	272	474.718	0	62.139
HCC827	4	siCTRL	erlotinib	siCTRLerlotinib	185	337	608.312	0	85.665
HCC827	5	siCTRL	erlotinib	siCTRLerlotinib	156	357	913.665	14.961	132.456
HCC827	6	siCTRL	erlotinib	siCTRLerlotinib	30	348	383.386	0.002	78.115
HCC827	7	siCTRL	erlotinib	siCTRLerlotinib	71	368	463.385	0.577	102.849
HCC827	8	siCTRL	erlotinib	siCTRLerlotinib	116	376	392.071	0.256	60.914
HCC827	9	siCTRL	erlotinib	siCTRLerlotinib	9	369	551.49	0.996	122.071
HCC827	10	siCTRL	erlotinib	siCTRLerlotinib	38	398	618.441	27.205	137.499
HCC827	11	siCTRL	erlotinib	siCTRLerlotinib	7	391	539.804	28.949	145.811
HCC827	12	siCTRL	erlotinib	siCTRLerlotinib	59	410	441.014	0.922	103.549
HCC827	13	siCTRL	erlotinib	siCTRLerlotinib	17	411	393.134	146.889	111.979
HCC827	14	siCTRL	erlotinib	siCTRLerlotinib	11	441	614.771	97.169	152.632
HCC827	15	siCTRL	erlotinib	siCTRLerlotinib	452	482	433.097	0	46.644
HCC827	16	siCTRL	erlotinib	siCTRLerlotinib	447	501	413.888	0	50.744
HCC827	17	siCTRL	erlotinib	siCTRLerlotinib	474	513	363.77	0	43.487
HCC827	1	siCTRL	erlotinib	siCTRLerlotinib	287	30	709.57	0.001	121.996
HCC827	2	siCTRL	erlotinib	siCTRLerlotinib	683	330	496.393	0.47	84.137
HCC827	3	siCTRL	erlotinib	siCTRLerlotinib	668	345	509.305	60.625	94.87
HCC827	4	siCTRL	erlotinib	siCTRLerlotinib	657	355	526.34	6.681	123.718
HCC827	5	siCTRL	erlotinib	siCTRLerlotinib	691	359	644.921	0	80.584
HCC827	6	siCTRL	erlotinib	siCTRLerlotinib	633	367	551.375	93.268	130.072
HCC827	7	siCTRL	erlotinib	siCTRLerlotinib	677	382	475.982	125.138	113.18
HCC827	8	siCTRL	erlotinib	siCTRLerlotinib	28	396	421.651	0	68.27
HCC827	9	siCTRL	erlotinib	siCTRLerlotinib	647	395	458.417	124.711	106.815
HCC827	10	siCTRL	erlotinib	siCTRLerlotinib	607	397	414.659	16.664	105.142
HCC827	11	siCTRL	erlotinib	siCTRLerlotinib	684	423	488.964	91.699	114.052
HCC827	12	siCTRL	erlotinib	siCTRLerlotinib	664	430	467.844	192.627	112.321
HCC827	13	siCTRL	erlotinib	siCTRLerlotinib	313	498	332.965	0	51.103
HCC827	14	siCTRL	erlotinib	siCTRLerlotinib	288	514	554.428	0.055	93.602
HCC827	1	siCTRL	erlotinib	siCTRLerlotinib	569	170	154.697	0	47.095
HCC827	2	siCTRL	erlotinib	siCTRLerlotinib	606	185	473.142	0	53.078
HCC827	3	siCTRL	erlotinib	siCTRLerlotinib	643	185	131.186	0	47.07
HCC827	4	siCTRL	erlotinib	siCTRLerlotinib	578	185	434.01	0	71.968
HCC827	5	siCTRL	erlotinib	siCTRLerlotinib	533	187	512.2	0	55.312
HCC827	6	siCTRL	erlotinib	siCTRLerlotinib	558	188	558.273	0	76.386
HCC827	7	siCTRL	erlotinib	siCTRLerlotinib	506	201	485.269	0	59.443
HCC827	8	siCTRL	erlotinib	siCTRLerlotinib	576	199	573.799	0	53.229
HCC827	9	siCTRL	erlotinib	siCTRLerlotinib	629	208	517.527	0	66.027
HCC827	10	siCTRL	erlotinib	siCTRLerlotinib	553	204	651.865	0	66.392
HCC827	11	siCTRL	erlotinib	siCTRLerlotinib	602	204	524.799	0	50.714
HCC827	12	siCTRL	erlotinib	siCTRLerlotinib	526	211	523.235	0.003	83.869
HCC827	13	siCTRL	erlotinib	siCTRLerlotinib	594	220	524.648	0	51.33
HCC827	14	siCTRL	erlotinib	siCTRLerlotinib	555	225	580.567	0.228	94.756
HCC827	15	siCTRL	erlotinib	siCTRLerlotinib	479	222	206.346	0	51.238
HCC827	16	siCTRL	erlotinib	siCTRLerlotinib	495	228	415.579	0.005	84.325
HCC827	17	siCTRL	erlotinib	siCTRLerlotinib	515	229	546.621	0	69.059
HCC827	18	siCTRL	erlotinib	siCTRLerlotinib	454	242	579.024	0	51.736
HCC827	19	siCTRL	erlotinib	siCTRLerlotinib	624	235	418.726	0	67.456
HCC827	20	siCTRL	erlotinib	siCTRLerlotinib	427	243	162.831	0	43.444
HCC827	21	siCTRL	erlotinib	siCTRLerlotinib	588	240	436.591	0	70.704
HCC827	22	siCTRL	erlotinib	siCTRLerlotinib	568	240	466.562	12.211	116.238
HCC827	23	siCTRL	erlotinib	siCTRLerlotinib	511	254	410.559	1.647	78.641
HCC827	24	siCTRL	erlotinib	siCTRLerlotinib	490	250	441.396	0	61.703
HCC827	25	siCTRL	erlotinib	siCTRLerlotinib	537	249	371.168	30.428	98.77
HCC827	26	siCTRL	erlotinib	siCTRLerlotinib	468	263	468.319	0	71.278
HCC827	27	siCTRL	erlotinib	siCTRLerlotinib	615	261	371.361	0.184	83.724
HCC827	28	siCTRL	erlotinib	siCTRLerlotinib	566	279	487.637	154.122	88.862
HCC827	29	siCTRL	erlotinib	siCTRLerlotinib	645	275	543.195	0	64.08
HCC827	30	siCTRL	erlotinib	siCTRLerlotinib	419	269	163.76	0	45.79
HCC827	31	siCTRL	erlotinib	siCTRLerlotinib	536	284	354.628	17.351	88.779
HCC827	32	siCTRL	erlotinib	siCTRLerlotinib	441	287	601.755	0	53.113
HCC827	33	siCTRL	erlotinib	siCTRLerlotinib	477	281	730.19	0	90.189
HCC827	34	siCTRL	erlotinib	siCTRLerlotinib	687	286	183.697	0	53.76
HCC827	35	siCTRL	erlotinib	siCTRLerlotinib	497	292	456.992	0.64	91.816
HCC827	36	siCTRL	erlotinib	siCTRLerlotinib	518	292	503.035	0	78.163
HCC827	37	siCTRL	erlotinib	siCTRLerlotinib	589	295	517.658	0.745	112.358
HCC827	38	siCTRL	erlotinib	siCTRLerlotinib	618	303	612.402	6.743	103.343
HCC827	39	siCTRL	erlotinib	siCTRLerlotinib	125	319	593.577	0	60.272
HCC827	40	siCTRL	erlotinib	siCTRLerlotinib	476	301	540.644	0	57.6
HCC827	41	siCTRL	erlotinib	siCTRLerlotinib	691	306	420.813	0	52.112
HCC827	42	siCTRL	erlotinib	siCTRLerlotinib	665	318	577.43	0	71.759
HCC827	43	siCTRL	erlotinib	siCTRLerlotinib	530	305	683.739	0.006	86.366
HCC827	44	siCTRL	erlotinib	siCTRLerlotinib	458	312	690.27	0	54.898
HCC827	45	siCTRL	erlotinib	siCTRLerlotinib	498	316	482.92	0.012	71.084
HCC827	46	siCTRL	erlotinib	siCTRLerlotinib	567	325	446.078	100.188	109.991
HCC827	47	siCTRL	erlotinib	siCTRLerlotinib	592	313	504.969	115.125	124.668
HCC827	48	siCTRL	erlotinib	siCTRLerlotinib	530	323	497.11	0.035	68.193
HCC827	49	siCTRL	erlotinib	siCTRLerlotinib	692	326	489.824	0	52.726
HCC827	50	siCTRL	erlotinib	siCTRLerlotinib	480	327	238.404	0	53.022
HCC827	51	siCTRL	erlotinib	siCTRLerlotinib	617	326	537.981	0.979	116.285
HCC827	52	siCTRL	erlotinib	siCTRLerlotinib	634	330	507.108	0.177	94.218
HCC827	53	siCTRL	erlotinib	siCTRLerlotinib	602	341	460.534	118.523	84.458
HCC827	54	siCTRL	erlotinib	siCTRLerlotinib	672	338	652.248	0	89.358
HCC827	55	siCTRL	erlotinib	siCTRLerlotinib	690	355	454.484	12.48	111.675
HCC827	56	siCTRL	erlotinib	siCTRLerlotinib	658	360	428.194	0	54.105
HCC827	57	siCTRL	erlotinib	siCTRLerlotinib	250	395	424.871	0	60.408
HCC827	58	siCTRL	erlotinib	siCTRLerlotinib	221	412	394.291	0	60.811
HCC827	59	siCTRL	erlotinib	siCTRLerlotinib	246	424	643.133	0.04	82.087
HCC827	60	siCTRL	erlotinib	siCTRLerlotinib	231	439	392.821	0.019	76.962
HCC827	61	siCTRL	erlotinib	siCTRLerlotinib	244	454	373.018	0.001	82.898
HCC827	62	siCTRL	erlotinib	siCTRLerlotinib	233	466	157.827	0	44.153
HCC827	1	siCTRL	erlotinib	siCTRLerlotinib	254	10	181.682	0	71.634
HCC827	2	siCTRL	erlotinib	siCTRLerlotinib	235	30	891.802	0	85.014
HCC827	3	siCTRL	erlotinib	siCTRLerlotinib	548	38	509.019	0	62.825
HCC827	4	siCTRL	erlotinib	siCTRLerlotinib	590	59	674.66	0	89.243
HCC827	5	siCTRL	erlotinib	siCTRLerlotinib	570	46	577.036	0	81.321
HCC827	6	siCTRL	erlotinib	siCTRLerlotinib	551	74	628.842	0	71.224
HCC827	7	siCTRL	erlotinib	siCTRLerlotinib	646	87	518.158	0	65.313
HCC827	8	siCTRL	erlotinib	siCTRLerlotinib	657	112	716.578	0	84.174
HCC827	9	siCTRL	erlotinib	siCTRLerlotinib	682	122	662.192	0	72.6
HCC827	10	siCTRL	erlotinib	siCTRLerlotinib	631	123	752.922	4.382	178.649
HCC827	11	siCTRL	erlotinib	siCTRLerlotinib	653	134	531.674	0	88.25
HCC827	12	siCTRL	erlotinib	siCTRLerlotinib	609	132	1151.656	0.356	165.341
HCC827	13	siCTRL	erlotinib	siCTRLerlotinib	576	145	1452.956	0	146.927
HCC827	14	siCTRL	erlotinib	siCTRLerlotinib	632	145	492.34	0	81.367
HCC827	15	siCTRL	erlotinib	siCTRLerlotinib	616	150	1049.833	0	144.263
HCC827	16	siCTRL	erlotinib	siCTRLerlotinib	666	159	958.548	93.027	231.268
HCC827	17	siCTRL	erlotinib	siCTRLerlotinib	643	163	622.028	5.369	162.754
HCC827	18	siCTRL	erlotinib	siCTRLerlotinib	614	176	816.786	26.272	203.717
HCC827	19	siCTRL	erlotinib	siCTRLerlotinib	563	175	657.914	18.431	160.341
HCC827	20	siCTRL	erlotinib	siCTRLerlotinib	673	176	1007.479	7.179	229.664
HCC827	21	siCTRL	erlotinib	siCTRLerlotinib	689	183	810.359	35.396	136.802
HCC827	22	siCTRL	erlotinib	siCTRLerlotinib	591	176	684.689	21.277	176.699
HCC827	23	siCTRL	erlotinib	siCTRLerlotinib	654	181	611.251	0	95.779
HCC827	24	siCTRL	erlotinib	siCTRLerlotinib	597	194	661.855	36.167	178.481
HCC827	25	siCTRL	erlotinib	siCTRLerlotinib	570	196	507.803	0	80.114
HCC827	26	siCTRL	erlotinib	siCTRLerlotinib	676	209	979.035	188.884	217.173
HCC827	27	siCTRL	erlotinib	siCTRLerlotinib	554	217	661.043	0	77.545
HCC827	28	siCTRL	erlotinib	siCTRLerlotinib	653	201	948.894	0	117.707
HCC827	29	siCTRL	erlotinib	siCTRLerlotinib	637	210	593.579	0.118	124.019
HCC827	30	siCTRL	erlotinib	siCTRLerlotinib	600	220	577.649	0	91.941
HCC827	31	siCTRL	erlotinib	siCTRLerlotinib	434	242	719.562	0	57.147
HCC827	32	siCTRL	erlotinib	siCTRLerlotinib	689	233	690.127	16.953	139.874
HCC827	33	siCTRL	erlotinib	siCTRLerlotinib	641	235	867.986	139.052	224.51
HCC827	34	siCTRL	erlotinib	siCTRLerlotinib	563	236	667.334	0	86.031
HCC827	35	siCTRL	erlotinib	siCTRLerlotinib	582	241	821.397	0	79.766
HCC827	36	siCTRL	erlotinib	siCTRLerlotinib	671	243	540.918	0.014	110.814
HCC827	37	siCTRL	erlotinib	siCTRLerlotinib	628	249	928.113	0	126.142
HCC827	38	siCTRL	erlotinib	siCTRLerlotinib	562	277	1046.976	0	88.643
HCC827	39	siCTRL	erlotinib	siCTRLerlotinib	658	262	628.327	0	113.543
HCC827	40	siCTRL	erlotinib	siCTRLerlotinib	458	265	522.797	0	50.797
HCC827	41	siCTRL	erlotinib	siCTRLerlotinib	603	262	534.216	279.173	136.667
HCC827	42	siCTRL	erlotinib	siCTRLerlotinib	678	269	752.426	0	95.211
HCC827	43	siCTRL	erlotinib	siCTRLerlotinib	77	269	715.472	0	84.472
HCC827	44	siCTRL	erlotinib	siCTRLerlotinib	622	270	540.085	176.221	143.729
HCC827	45	siCTRL	erlotinib	siCTRLerlotinib	603	279	750.195	0	79.219
HCC827	46	siCTRL	erlotinib	siCTRLerlotinib	443	277	376.713	0	66.322
HCC827	47	siCTRL	erlotinib	siCTRLerlotinib	676	293	886.477	130.752	154.179
HCC827	48	siCTRL	erlotinib	siCTRLerlotinib	635	293	682.287	134.402	99.58
HCC827	49	siCTRL	erlotinib	siCTRLerlotinib	439	308	476.11	0	49.29
HCC827	50	siCTRL	erlotinib	siCTRLerlotinib	463	306	500.271	0	50.025
HCC827	51	siCTRL	erlotinib	siCTRLerlotinib	526	308	656.962	0	57.611
HCC827	52	siCTRL	erlotinib	siCTRLerlotinib	671	311	1435.845	0.081	126.396
HCC827	53	siCTRL	erlotinib	siCTRLerlotinib	493	316	394.658	0	47.455
HCC827	54	siCTRL	erlotinib	siCTRLerlotinib	690	325	677.913	366.949	144.092
HCC827	55	siCTRL	erlotinib	siCTRLerlotinib	532	323	324.764	0	44.867
HCC827	56	siCTRL	erlotinib	siCTRLerlotinib	424	326	468.622	0	48.279
HCC827	57	siCTRL	erlotinib	siCTRLerlotinib	483	330	340.567	0	46.443
HCC827	58	siCTRL	erlotinib	siCTRLerlotinib	443	348	595.027	0	56.801
HCC827	59	siCTRL	erlotinib	siCTRLerlotinib	311	505	463.253	0.173	118.068
HCC827	60	siCTRL	erlotinib	siCTRLerlotinib	331	511	471.017	0	85.485
HCC827	61	siCTRL	erlotinib	siCTRLerlotinib	356	511	402.79	0	74.859
HCC827	1	siCTRL	erlotinib	siCTRLerlotinib	469	8	554.344	0.508	72.75
HCC827	2	siCTRL	erlotinib	siCTRLerlotinib	504	20	512.489	10.038	122.119
HCC827	3	siCTRL	erlotinib	siCTRLerlotinib	489	10	461.714	245.646	104.964
HCC827	4	siCTRL	erlotinib	siCTRLerlotinib	467	24	430.692	159.449	104.177
HCC827	5	siCTRL	erlotinib	siCTRLerlotinib	494	46	466.891	65.177	116.766
HCC827	6	siCTRL	erlotinib	siCTRLerlotinib	451	42	414.654	0.034	59.225
HCC827	7	siCTRL	erlotinib	siCTRLerlotinib	469	51	479.633	43.919	123.13
HCC827	8	siCTRL	erlotinib	siCTRLerlotinib	526	73	389.778	60.988	78.52
HCC827	9	siCTRL	erlotinib	siCTRLerlotinib	469	77	539.252	19.701	129.488
HCC827	10	siCTRL	erlotinib	siCTRLerlotinib	506	92	514.474	108.694	104.219
HCC827	11	siCTRL	erlotinib	siCTRLerlotinib	455	99	524.263	0.218	83.139
HCC827	12	siCTRL	erlotinib	siCTRLerlotinib	432	96	353.056	0	47.844
HCC827	13	siCTRL	erlotinib	siCTRLerlotinib	480	95	477.735	0.942	108.566
HCC827	14	siCTRL	erlotinib	siCTRLerlotinib	535	113	572.332	0	76.169
HCC827	15	siCTRL	erlotinib	siCTRLerlotinib	490	110	511.426	0	85.206
HCC827	16	siCTRL	erlotinib	siCTRLerlotinib	442	115	437.092	0	51.434
HCC827	17	siCTRL	erlotinib	siCTRLerlotinib	482	126	491.625	0	82.392
HCC827	18	siCTRL	erlotinib	siCTRLerlotinib	528	129	469.675	0	51.033
HCC827	19	siCTRL	erlotinib	siCTRLerlotinib	467	143	436.395	50.746	92.266
HCC827	20	siCTRL	erlotinib	siCTRLerlotinib	515	140	479.437	0.014	57.957
HCC827	21	siCTRL	erlotinib	siCTRLerlotinib	497	155	336.743	136.986	85.974
HCC827	22	siCTRL	erlotinib	siCTRLerlotinib	422	159	303.416	0	50.308
HCC827	23	siCTRL	erlotinib	siCTRLerlotinib	544	160	836.503	0	104.435
HCC827	24	siCTRL	erlotinib	siCTRLerlotinib	441	165	446.094	0	63.944
HCC827	25	siCTRL	erlotinib	siCTRLerlotinib	464	168	399.927	0	49.995
HCC827	26	siCTRL	erlotinib	siCTRLerlotinib	651	171	845.727	0	105.881
HCC827	27	siCTRL	erlotinib	siCTRLerlotinib	560	170	845.98	0	90.739
HCC827	28	siCTRL	erlotinib	siCTRLerlotinib	595	170	491.645	0	58.206
HCC827	29	siCTRL	erlotinib	siCTRLerlotinib	667	180	596.374	0.777	101.8
HCC827	30	siCTRL	erlotinib	siCTRLerlotinib	503	174	240.07	0	58.21
HCC827	31	siCTRL	erlotinib	siCTRLerlotinib	535	185	485.982	0	52.638
HCC827	32	siCTRL	erlotinib	siCTRLerlotinib	635	182	518.35	0	88.572
HCC827	33	siCTRL	erlotinib	siCTRLerlotinib	377	200	384.995	0	51.277
HCC827	34	siCTRL	erlotinib	siCTRLerlotinib	482	185	369.267	0	55.022
HCC827	35	siCTRL	erlotinib	siCTRLerlotinib	436	203	512.06	0.006	69.71
HCC827	36	siCTRL	erlotinib	siCTRLerlotinib	344	182	200.675	0	61.58
HCC827	37	siCTRL	erlotinib	siCTRLerlotinib	406	193	428.175	0	66.267
HCC827	38	siCTRL	erlotinib	siCTRLerlotinib	509	194	327.313	0	66.882
HCC827	39	siCTRL	erlotinib	siCTRLerlotinib	351	201	377.904	0	45.074
HCC827	40	siCTRL	erlotinib	siCTRLerlotinib	457	214	305.23	0	65.503
HCC827	41	siCTRL	erlotinib	siCTRLerlotinib	486	219	384.111	0	57.213
HCC827	42	siCTRL	erlotinib	siCTRLerlotinib	404	223	451.682	0.029	74.756
HCC827	43	siCTRL	erlotinib	siCTRLerlotinib	347	223	382.163	0	45.017
HCC827	44	siCTRL	erlotinib	siCTRLerlotinib	409	275	346.388	0	45.252
HCC827	45	siCTRL	erlotinib	siCTRLerlotinib	9	323	419.286	0	56.27
HCC827	46	siCTRL	erlotinib	siCTRLerlotinib	11	358	400.321	0.005	60.778
HCC827	47	siCTRL	erlotinib	siCTRLerlotinib	523	431	347.673	0	50.872
HCC827	48	siCTRL	erlotinib	siCTRLerlotinib	547	468	837.105	0	73.017
HCC827	49	siCTRL	erlotinib	siCTRLerlotinib	529	466	539.01	0	66.398
HCC827	50	siCTRL	erlotinib	siCTRLerlotinib	540	489	979.129	0	81.132
HCC827	51	siCTRL	erlotinib	siCTRLerlotinib	557	494	579.965	0	73.656
HCC827	52	siCTRL	erlotinib	siCTRLerlotinib	546	510	336.247	0	70.778
HCC827	53	siCTRL	erlotinib	siCTRLerlotinib	569	514	460.531	0	61.543
HCC827	1	siCTRL	erlotinib	siCTRLerlotinib	76	86	466.119	0	61.668
HCC827	2	siCTRL	erlotinib	siCTRLerlotinib	32	105	664.983	0	96.171
HCC827	3	siCTRL	erlotinib	siCTRLerlotinib	54	111	529.429	0.024	107.094
HCC827	4	siCTRL	erlotinib	siCTRLerlotinib	29	135	713.768	76.026	180.363
HCC827	5	siCTRL	erlotinib	siCTRLerlotinib	63	131	668.879	0	87.309
HCC827	6	siCTRL	erlotinib	siCTRLerlotinib	21	162	510.267	7.743	140.795
HCC827	7	siCTRL	erlotinib	siCTRLerlotinib	91	166	603.739	0	78.207
HCC827	8	siCTRL	erlotinib	siCTRLerlotinib	63	172	745.44	1.581	129.35
HCC827	9	siCTRL	erlotinib	siCTRLerlotinib	92	196	720.849	0.914	115.335
HCC827	10	siCTRL	erlotinib	siCTRLerlotinib	5	193	848.853	122.456	218.537
HCC827	11	siCTRL	erlotinib	siCTRLerlotinib	68	199	641.74	0	104.044
HCC827	12	siCTRL	erlotinib	siCTRLerlotinib	112	212	532.381	0.06	102.592
HCC827	13	siCTRL	erlotinib	siCTRLerlotinib	84	217	631.805	75.376	167.22
HCC827	14	siCTRL	erlotinib	siCTRLerlotinib	57	227	748.132	0.057	106.253
HCC827	15	siCTRL	erlotinib	siCTRLerlotinib	98	238	571.716	26.443	109.574
HCC827	16	siCTRL	erlotinib	siCTRLerlotinib	120	244	1099.041	0	91.085
HCC827	17	siCTRL	erlotinib	siCTRLerlotinib	57	250	551.12	0.13	96.021
HCC827	18	siCTRL	erlotinib	siCTRLerlotinib	79	261	500.381	4.255	95.182
HCC827	19	siCTRL	erlotinib	siCTRLerlotinib	101	266	548.762	0	92.224
HCC827	20	siCTRL	erlotinib	siCTRLerlotinib	33	292	640.899	0	69.791
HCC827	21	siCTRL	erlotinib	siCTRLerlotinib	77	317	551.428	1.928	88.062
HCC827	22	siCTRL	erlotinib	siCTRLerlotinib	116	317	561.98	0	58.952
HCC827	23	siCTRL	erlotinib	siCTRLerlotinib	7	325	626.977	149.494	166.584
HCC827	24	siCTRL	erlotinib	siCTRLerlotinib	29	339	823.701	0	108.707
HCC827	25	siCTRL	erlotinib	siCTRLerlotinib	109	348	627.788	0	60.774
HCC827	26	siCTRL	erlotinib	siCTRLerlotinib	83	370	686.139	0	61.185
HCC827	27	siCTRL	erlotinib	siCTRLerlotinib	56	366	527.269	0	67.428
HCC827	1	siCTRL	erlotinib	siCTRLerlotinib	193	20	523.842	0	77.387
HCC827	2	siCTRL	erlotinib	siCTRLerlotinib	239	13	637.314	0	91.529
HCC827	3	siCTRL	erlotinib	siCTRLerlotinib	216	14	496.393	0	66.107
HCC827	4	siCTRL	erlotinib	siCTRLerlotinib	220	33	431.065	0	83.543
HCC827	5	siCTRL	erlotinib	siCTRLerlotinib	5	403	472.888	0	63.825
HCC827	6	siCTRL	erlotinib	siCTRLerlotinib	22	418	365.486	0	54.475
HCC827	7	siCTRL	erlotinib	siCTRLerlotinib	11	444	1124.673	0	79.941
HCC827	1	siCTRL	erlotinib	siCTRLerlotinib	384	262	139.856	0	40.369
HCC827	2	siCTRL	erlotinib	siCTRLerlotinib	463	264	678.243	0	54.691
HCC827	3	siCTRL	erlotinib	siCTRLerlotinib	542	282	552.847	0.02	76.508
HCC827	4	siCTRL	erlotinib	siCTRLerlotinib	407	275	239.791	0.04	55.3
HCC827	5	siCTRL	erlotinib	siCTRLerlotinib	441	274	147.554	0	42.278
HCC827	6	siCTRL	erlotinib	siCTRLerlotinib	370	281	130.682	0	40.225
HCC827	7	siCTRL	erlotinib	siCTRLerlotinib	460	292	373.909	0	94.812
HCC827	8	siCTRL	erlotinib	siCTRLerlotinib	489	304	470.842	0.012	59.941
HCC827	9	siCTRL	erlotinib	siCTRLerlotinib	390	304	324.33	0	47.928
HCC827	10	siCTRL	erlotinib	siCTRLerlotinib	417	306	432.031	0	43.004
HCC827	11	siCTRL	erlotinib	siCTRLerlotinib	543	308	403.659	0.093	88.487
HCC827	12	siCTRL	erlotinib	siCTRLerlotinib	317	312	237.101	0	42.317
HCC827	13	siCTRL	erlotinib	siCTRLerlotinib	522	312	714.593	0	59.16
HCC827	14	siCTRL	erlotinib	siCTRLerlotinib	456	312	476.508	0	45.865
HCC827	15	siCTRL	erlotinib	siCTRLerlotinib	501	327	443.657	0	45.859
HCC827	16	siCTRL	erlotinib	siCTRLerlotinib	469	334	435.005	0	48.912
HCC827	17	siCTRL	erlotinib	siCTRLerlotinib	391	344	568.441	0	51.487
HCC827	18	siCTRL	erlotinib	siCTRLerlotinib	339	342	257.151	0	46.601
HCC827	19	siCTRL	erlotinib	siCTRLerlotinib	191	511	377.235	0	45.628
HCC827	20	siCTRL	erlotinib	siCTRLerlotinib	158	512	400.613	0	46.676
HCC827	21	siCTRL	erlotinib	siCTRLerlotinib	94	516	199	0	46.767
HCC827	1	siCTRL	erlotinib	siCTRLerlotinib	244	11	471.433	0	67.183
HCC827	2	siCTRL	erlotinib	siCTRLerlotinib	381	6	661.563	0	61.096
HCC827	3	siCTRL	erlotinib	siCTRLerlotinib	365	10	385.116	0	51.897
HCC827	4	siCTRL	erlotinib	siCTRLerlotinib	304	33	591.076	0	64.082
HCC827	5	siCTRL	erlotinib	siCTRLerlotinib	238	26	376.866	0	56.852
HCC827	6	siCTRL	erlotinib	siCTRLerlotinib	279	29	465.952	0	56.88
HCC827	7	siCTRL	erlotinib	siCTRLerlotinib	362	31	671.428	0	60.84
HCC827	8	siCTRL	erlotinib	siCTRLerlotinib	261	31	514.313	0	62.21
HCC827	9	siCTRL	erlotinib	siCTRLerlotinib	331	34	381.897	0	52.647
HCC827	10	siCTRL	erlotinib	siCTRLerlotinib	274	57	733.816	0	70.596
HCC827	11	siCTRL	erlotinib	siCTRLerlotinib	353	46	540.406	0	72.084
HCC827	12	siCTRL	erlotinib	siCTRLerlotinib	332	58	584.588	0.103	103.832
HCC827	13	siCTRL	erlotinib	siCTRLerlotinib	264	72	491.756	0	54.384
HCC827	14	siCTRL	erlotinib	siCTRLerlotinib	638	402	543.189	0	58.834
HCC827	15	siCTRL	erlotinib	siCTRLerlotinib	641	418	580.485	0	57.098
HCC827	16	siCTRL	erlotinib	siCTRLerlotinib	634	438	515.809	0	55.309
HCC827	1	siCTRL	erlotinib	siCTRLerlotinib	264	16	491.235	0	57.885
HCC827	2	siCTRL	erlotinib	siCTRLerlotinib	495	8	540.39	0	58.755
HCC827	3	siCTRL	erlotinib	siCTRLerlotinib	403	13	580.317	0	56.038
HCC827	4	siCTRL	erlotinib	siCTRLerlotinib	348	14	510.431	0	67.739
HCC827	5	siCTRL	erlotinib	siCTRLerlotinib	203	19	336.624	0	54.574
HCC827	6	siCTRL	erlotinib	siCTRLerlotinib	287	16	520.887	0	58.461
HCC827	7	siCTRL	erlotinib	siCTRLerlotinib	434	18	588.335	0	55.442
HCC827	8	siCTRL	erlotinib	siCTRLerlotinib	379	22	521.477	0	51.647
HCC827	9	siCTRL	erlotinib	siCTRLerlotinib	512	23	591.194	0	55.43
HCC827	10	siCTRL	erlotinib	siCTRLerlotinib	502	40	602.054	0	60.167
HCC827	11	siCTRL	erlotinib	siCTRLerlotinib	337	31	552.428	0	52.519
HCC827	12	siCTRL	erlotinib	siCTRLerlotinib	296	40	499.187	0	51.044
HCC827	13	siCTRL	erlotinib	siCTRLerlotinib	365	35	556.453	0	52.164
HCC827	14	siCTRL	erlotinib	siCTRLerlotinib	462	38	519.928	0	53.217
HCC827	15	siCTRL	erlotinib	siCTRLerlotinib	400	43	517.998	0	50.055
HCC827	16	siCTRL	erlotinib	siCTRLerlotinib	525	54	382.617	0	48.409
HCC827	17	siCTRL	erlotinib	siCTRLerlotinib	328	50	499.278	0.015	83.737
HCC827	18	siCTRL	erlotinib	siCTRLerlotinib	482	47	587.839	0	54.788
HCC827	19	siCTRL	erlotinib	siCTRLerlotinib	436	52	487.168	0	50.025
HCC827	20	siCTRL	erlotinib	siCTRLerlotinib	406	63	456.05	0.002	47.626
HCC827	21	siCTRL	erlotinib	siCTRLerlotinib	352	63	487.54	0	48.534
HCC827	22	siCTRL	erlotinib	siCTRLerlotinib	489	74	554.985	0	62.039
HCC827	23	siCTRL	erlotinib	siCTRLerlotinib	424	68	585.263	0	52.557
HCC827	24	siCTRL	erlotinib	siCTRLerlotinib	378	70	444.051	0	46.44
HCC827	25	siCTRL	erlotinib	siCTRLerlotinib	467	72	625.646	0	53.996
HCC827	26	siCTRL	erlotinib	siCTRLerlotinib	325	86	527.268	0	51.244
HCC827	27	siCTRL	erlotinib	siCTRLerlotinib	450	78	1124.625	0	71.611
HCC827	28	siCTRL	erlotinib	siCTRLerlotinib	346	81	502.505	0	50.175
HCC827	29	siCTRL	erlotinib	siCTRLerlotinib	508	86	510.813	0	51.422
HCC827	30	siCTRL	erlotinib	siCTRLerlotinib	5	89	587.571	0.022	113.221
HCC827	31	siCTRL	erlotinib	siCTRLerlotinib	378	88	504.142	0	47.99
HCC827	32	siCTRL	erlotinib	siCTRLerlotinib	537	94	763.333	0	58.864
HCC827	33	siCTRL	erlotinib	siCTRLerlotinib	421	99	542.587	0	48.393
HCC827	34	siCTRL	erlotinib	siCTRLerlotinib	352	97	472.575	0	50.148
HCC827	35	siCTRL	erlotinib	siCTRLerlotinib	457	100	667.953	0	52.838
HCC827	36	siCTRL	erlotinib	siCTRLerlotinib	517	105	727.226	0	60.328
HCC827	37	siCTRL	erlotinib	siCTRLerlotinib	391	107	451.181	0	46.594
HCC827	38	siCTRL	erlotinib	siCTRLerlotinib	491	120	532.182	0	50.818
HCC827	39	siCTRL	erlotinib	siCTRLerlotinib	350	116	513.817	0	49.074
HCC827	40	siCTRL	erlotinib	siCTRLerlotinib	535	123	662.806	0	58.153
HCC827	41	siCTRL	erlotinib	siCTRLerlotinib	442	121	424.157	0	45.351
HCC827	42	siCTRL	erlotinib	siCTRLerlotinib	462	121	572.374	0	49.574
HCC827	43	siCTRL	erlotinib	siCTRLerlotinib	513	121	720	0	64.378
HCC827	44	siCTRL	erlotinib	siCTRLerlotinib	554	127	605.754	0	64.314
HCC827	45	siCTRL	erlotinib	siCTRLerlotinib	374	139	537.197	0	47.776
HCC827	46	siCTRL	erlotinib	siCTRLerlotinib	432	139	614.224	0	51.872
HCC827	47	siCTRL	erlotinib	siCTRLerlotinib	354	140	638.888	0	52.647
HCC827	48	siCTRL	erlotinib	siCTRLerlotinib	477	143	474.387	0	45.877
HCC827	49	siCTRL	erlotinib	siCTRLerlotinib	395	149	525.953	0	47.66
HCC827	50	siCTRL	erlotinib	siCTRLerlotinib	511	143	595.106	0	54.915
HCC827	51	siCTRL	erlotinib	siCTRLerlotinib	535	151	503.67	0.073	74.228
HCC827	52	siCTRL	erlotinib	siCTRLerlotinib	417	149	595.603	0	55.388
HCC827	53	siCTRL	erlotinib	siCTRLerlotinib	370	157	579.211	0	49.243
HCC827	54	siCTRL	erlotinib	siCTRLerlotinib	463	158	450.839	0	45.321
HCC827	55	siCTRL	erlotinib	siCTRLerlotinib	417	165	563.146	0	55.506
HCC827	56	siCTRL	erlotinib	siCTRLerlotinib	508	163	496.383	0	50.302
HCC827	57	siCTRL	erlotinib	siCTRLerlotinib	459	181	439.691	0	44.712
HCC827	58	siCTRL	erlotinib	siCTRLerlotinib	92	435	342.816	0.096	95.301
HCC827	59	siCTRL	erlotinib	siCTRLerlotinib	144	445	396.174	3.832	105.777
HCC827	60	siCTRL	erlotinib	siCTRLerlotinib	123	467	747.781	0	114.125
HCC827	61	siCTRL	erlotinib	siCTRLerlotinib	157	502	528.52	0	90.453
HCC827	62	siCTRL	erlotinib	siCTRLerlotinib	459	508	519.128	0.004	69.978
HCC827	63	siCTRL	erlotinib	siCTRLerlotinib	118	512	719.624	0	73.472
HCC827	1	siCTRL	erlotinib	siCTRLerlotinib	496	330	403.24	0	45.329
HCC827	2	siCTRL	erlotinib	siCTRLerlotinib	437	340	517.361	0	46.757
HCC827	3	siCTRL	erlotinib	siCTRLerlotinib	468	340	664.182	0	50.813
HCC827	4	siCTRL	erlotinib	siCTRLerlotinib	416	338	535.586	0	46.458
HCC827	5	siCTRL	erlotinib	siCTRLerlotinib	520	349	594.537	0	48.296
HCC827	6	siCTRL	erlotinib	siCTRLerlotinib	546	345	501.21	0	48.702
HCC827	7	siCTRL	erlotinib	siCTRLerlotinib	503	352	559.289	0	49.673
HCC827	8	siCTRL	erlotinib	siCTRLerlotinib	173	360	566.829	0	54.347
HCC827	9	siCTRL	erlotinib	siCTRLerlotinib	406	366	582.202	0	49.383
HCC827	10	siCTRL	erlotinib	siCTRLerlotinib	487	359	436.7	0.368	91.204
HCC827	11	siCTRL	erlotinib	siCTRLerlotinib	561	361	550.652	0	49.757
HCC827	12	siCTRL	erlotinib	siCTRLerlotinib	462	360	638.469	0	49.342
HCC827	13	siCTRL	erlotinib	siCTRLerlotinib	540	368	500.129	0	46.731
HCC827	14	siCTRL	erlotinib	siCTRLerlotinib	590	366	555.127	0	48.915
HCC827	15	siCTRL	erlotinib	siCTRLerlotinib	214	371	649.543	0	60.186
HCC827	16	siCTRL	erlotinib	siCTRLerlotinib	460	383	666.949	0	65.016
HCC827	17	siCTRL	erlotinib	siCTRLerlotinib	525	386	495.323	0	50.932
HCC827	18	siCTRL	erlotinib	siCTRLerlotinib	189	379	680.165	0	73.262
HCC827	19	siCTRL	erlotinib	siCTRLerlotinib	563	379	385.656	0	48.408
HCC827	20	siCTRL	erlotinib	siCTRLerlotinib	152	392	558.742	0	53.033
HCC827	21	siCTRL	erlotinib	siCTRLerlotinib	605	385	639.848	0	55.381
HCC827	22	siCTRL	erlotinib	siCTRLerlotinib	211	389	520.312	0	74.598
HCC827	23	siCTRL	erlotinib	siCTRLerlotinib	583	395	707.578	0	94.996
HCC827	24	siCTRL	erlotinib	siCTRLerlotinib	192	400	589.577	0	51.654
HCC827	25	siCTRL	erlotinib	siCTRLerlotinib	477	401	494.283	0	45.17
HCC827	26	siCTRL	erlotinib	siCTRLerlotinib	613	407	747.7	0	57.983
HCC827	27	siCTRL	erlotinib	siCTRLerlotinib	504	405	487.253	0	45.361
HCC827	28	siCTRL	erlotinib	siCTRLerlotinib	221	428	696.795	0	70.158
HCC827	29	siCTRL	erlotinib	siCTRLerlotinib	177	413	568.611	0	57.951
HCC827	30	siCTRL	erlotinib	siCTRLerlotinib	566	420	651.181	0	60.935
HCC827	31	siCTRL	erlotinib	siCTRLerlotinib	153	416	496.887	0	50.156
HCC827	32	siCTRL	erlotinib	siCTRLerlotinib	496	432	663.353	0	71.61
HCC827	33	siCTRL	erlotinib	siCTRLerlotinib	200	423	510.632	0	51.254
HCC827	34	siCTRL	erlotinib	siCTRLerlotinib	616	427	748.236	0	63.755
HCC827	35	siCTRL	erlotinib	siCTRLerlotinib	449	426	386.68	0	40.527
HCC827	36	siCTRL	erlotinib	siCTRLerlotinib	523	445	654.585	0	52.046
HCC827	37	siCTRL	erlotinib	siCTRLerlotinib	583	437	1085.878	0	64.111
HCC827	38	siCTRL	erlotinib	siCTRLerlotinib	165	432	560.852	0	50.022
HCC827	39	siCTRL	erlotinib	siCTRLerlotinib	649	436	463.98	0	46.392
HCC827	40	siCTRL	erlotinib	siCTRLerlotinib	630	445	502.141	0	46.146
HCC827	41	siCTRL	erlotinib	siCTRLerlotinib	251	452	578.768	0	178.53
HCC827	42	siCTRL	erlotinib	siCTRLerlotinib	560	447	641.276	0	54.486
HCC827	43	siCTRL	erlotinib	siCTRLerlotinib	602	452	717.733	0	56.825
HCC827	44	siCTRL	erlotinib	siCTRLerlotinib	197	454	557.629	0	52.587
HCC827	45	siCTRL	erlotinib	siCTRLerlotinib	141	455	451.229	0	44.751
HCC827	46	siCTRL	erlotinib	siCTRLerlotinib	170	456	599.239	0	49.85
HCC827	47	siCTRL	erlotinib	siCTRLerlotinib	538	461	633.522	0	52.173
HCC827	48	siCTRL	erlotinib	siCTRLerlotinib	226	463	1176.634	0	73.655
HCC827	49	siCTRL	erlotinib	siCTRLerlotinib	558	471	474.766	0	46.323
HCC827	50	siCTRL	erlotinib	siCTRLerlotinib	85	471	217.516	0	52.104
HCC827	51	siCTRL	erlotinib	siCTRLerlotinib	591	475	630.725	0	60.144
HCC827	52	siCTRL	erlotinib	siCTRLerlotinib	105	476	248.392	0	54.635
HCC827	53	siCTRL	erlotinib	siCTRLerlotinib	240	477	660.82	0	54.687
HCC827	54	siCTRL	erlotinib	siCTRLerlotinib	272	475	621.911	0	50.379
HCC827	55	siCTRL	erlotinib	siCTRLerlotinib	211	480	590.58	0	49.349
HCC827	56	siCTRL	erlotinib	siCTRLerlotinib	164	488	503.442	0	47.632
HCC827	57	siCTRL	erlotinib	siCTRLerlotinib	115	489	444.731	0	46.974
HCC827	58	siCTRL	erlotinib	siCTRLerlotinib	57	502	532.252	0	69.097
HCC827	59	siCTRL	erlotinib	siCTRLerlotinib	244	497	682.659	0	52.701
HCC827	60	siCTRL	erlotinib	siCTRLerlotinib	300	500	754.1	0	58.224
HCC827	61	siCTRL	erlotinib	siCTRLerlotinib	79	504	499.163	0	52.629
HCC827	62	siCTRL	erlotinib	siCTRLerlotinib	265	508	578.757	0	50.979
HCC827	63	siCTRL	erlotinib	siCTRLerlotinib	195	510	488.088	0	47.083
HCC827	64	siCTRL	erlotinib	siCTRLerlotinib	124	511	703.586	0	63.287
HCC827	65	siCTRL	erlotinib	siCTRLerlotinib	21	512	398.864	0	62.249
HCC827	66	siCTRL	erlotinib	siCTRLerlotinib	313	512	624.575	0	51.812
HCC827	67	siCTRL	erlotinib	siCTRLerlotinib	225	515	390.217	0	42.756
HCC827	1	siCTRL	erlotinib	siCTRLerlotinib	91	6	472.5	0	61.897
HCC827	2	siCTRL	erlotinib	siCTRLerlotinib	128	12	856.995	0	83.072
HCC827	3	siCTRL	erlotinib	siCTRLerlotinib	229	5	469.793	0	56.849
HCC827	4	siCTRL	erlotinib	siCTRLerlotinib	287	10	626.042	0	58.466
HCC827	5	siCTRL	erlotinib	siCTRLerlotinib	34	10	512.345	0	91.452
HCC827	6	siCTRL	erlotinib	siCTRLerlotinib	60	13	434.579	0	77.011
HCC827	7	siCTRL	erlotinib	siCTRLerlotinib	177	12	488.627	0	58.898
HCC827	8	siCTRL	erlotinib	siCTRLerlotinib	259	15	728.106	0	63.06
HCC827	9	siCTRL	erlotinib	siCTRLerlotinib	20	19	507.041	0	65.617
HCC827	10	siCTRL	erlotinib	siCTRLerlotinib	102	20	524.485	0	69.91
HCC827	11	siCTRL	erlotinib	siCTRLerlotinib	198	20	531.114	0	58.316
HCC827	12	siCTRL	erlotinib	siCTRLerlotinib	213	33	693.81	45.889	82.496
HCC827	13	siCTRL	erlotinib	siCTRLerlotinib	329	25	636.515	0	55.501
HCC827	14	siCTRL	erlotinib	siCTRLerlotinib	82	24	537.528	0	71.506
HCC827	15	siCTRL	erlotinib	siCTRLerlotinib	39	31	828.233	0	74.419
HCC827	16	siCTRL	erlotinib	siCTRLerlotinib	119	33	521.903	0	59.874
HCC827	17	siCTRL	erlotinib	siCTRLerlotinib	150	34	496.34	0	54.543
HCC827	18	siCTRL	erlotinib	siCTRLerlotinib	88	38	596.747	0	68.823
HCC827	19	siCTRL	erlotinib	siCTRLerlotinib	316	43	923.314	0	65.084
HCC827	20	siCTRL	erlotinib	siCTRLerlotinib	164	51	511.624	0	61.382
HCC827	21	siCTRL	erlotinib	siCTRLerlotinib	66	49	674.417	0	67.65
HCC827	22	siCTRL	erlotinib	siCTRLerlotinib	91	56	652.587	0.323	98.782
HCC827	23	siCTRL	erlotinib	siCTRLerlotinib	181	62	611.028	241.975	142.766
HCC827	24	siCTRL	erlotinib	siCTRLerlotinib	115	58	482.055	0	55.521
HCC827	25	siCTRL	erlotinib	siCTRLerlotinib	142	58	512.34	0	55.977
HCC827	26	siCTRL	erlotinib	siCTRLerlotinib	251	62	567.604	0	60.284
HCC827	27	siCTRL	erlotinib	siCTRLerlotinib	216	63	637.158	0	58.876
HCC827	28	siCTRL	erlotinib	siCTRLerlotinib	207	70	563.615	0	57.954
HCC827	29	siCTRL	erlotinib	siCTRLerlotinib	42	71	193.727	0	58.845
HCC827	30	siCTRL	erlotinib	siCTRLerlotinib	64	71	507.467	0	62.399
HCC827	31	siCTRL	erlotinib	siCTRLerlotinib	89	75	470.358	0	66.906
HCC827	32	siCTRL	erlotinib	siCTRLerlotinib	192	78	626.235	6.456	147.352
HCC827	33	siCTRL	erlotinib	siCTRLerlotinib	289	76	662.774	0	54.402
HCC827	34	siCTRL	erlotinib	siCTRLerlotinib	156	77	574.57	4.813	132.732
HCC827	35	siCTRL	erlotinib	siCTRLerlotinib	253	80	689.365	0	62.949
HCC827	36	siCTRL	erlotinib	siCTRLerlotinib	225	92	494.124	0	66.721
HCC827	37	siCTRL	erlotinib	siCTRLerlotinib	106	91	612.793	0	58.541
HCC827	38	siCTRL	erlotinib	siCTRLerlotinib	143	108	588.041	1.693	96.387
HCC827	39	siCTRL	erlotinib	siCTRLerlotinib	180	101	579.031	41.615	144.196
HCC827	40	siCTRL	erlotinib	siCTRLerlotinib	296	94	627.224	0	53.472
HCC827	41	siCTRL	erlotinib	siCTRLerlotinib	206	96	600.428	0	64.283
HCC827	42	siCTRL	erlotinib	siCTRLerlotinib	119	104	585.205	0	64.098
HCC827	43	siCTRL	erlotinib	siCTRLerlotinib	282	109	517.158	0	49.106
HCC827	44	siCTRL	erlotinib	siCTRLerlotinib	246	106	490.413	0	49.688
HCC827	45	siCTRL	erlotinib	siCTRLerlotinib	207	114	516.553	103.075	126.707
HCC827	46	siCTRL	erlotinib	siCTRLerlotinib	110	128	563.682	0	56.835
HCC827	47	siCTRL	erlotinib	siCTRLerlotinib	192	127	575.731	0	56.941
HCC827	48	siCTRL	erlotinib	siCTRLerlotinib	228	134	641.138	13.415	77.629
HCC827	49	siCTRL	erlotinib	siCTRLerlotinib	173	133	551.059	0	75.967
HCC827	50	siCTRL	erlotinib	siCTRLerlotinib	147	148	648.362	0	63.612
HCC827	51	siCTRL	erlotinib	siCTRLerlotinib	188	157	472.693	0	50.795
HCC827	52	siCTRL	erlotinib	siCTRLerlotinib	215	160	541.037	0	71.854
HCC827	53	siCTRL	erlotinib	siCTRLerlotinib	231	161	495.726	0	49.01
HCC827	54	siCTRL	erlotinib	siCTRLerlotinib	130	164	499.225	0	53.213
HCC827	55	siCTRL	erlotinib	siCTRLerlotinib	162	172	671.24	0	59.18
HCC827	56	siCTRL	erlotinib	siCTRLerlotinib	185	185	544.07	24.605	89.042
HCC827	57	siCTRL	erlotinib	siCTRLerlotinib	469	262	732.076	0	75.869
HCC827	58	siCTRL	erlotinib	siCTRLerlotinib	454	267	576.294	0	51.149
HCC827	59	siCTRL	erlotinib	siCTRLerlotinib	475	304	1005.667	0	92.054
HCC827	60	siCTRL	erlotinib	siCTRLerlotinib	427	283	474.406	0	64.981
HCC827	61	siCTRL	erlotinib	siCTRLerlotinib	497	285	1056.516	0	91.849
HCC827	62	siCTRL	erlotinib	siCTRLerlotinib	437	316	824.643	0	63.738
HCC827	63	siCTRL	erlotinib	siCTRLerlotinib	397	312	586.248	0	46.83
HCC827	64	siCTRL	erlotinib	siCTRLerlotinib	384	327	472.033	0	46.429
HCC827	65	siCTRL	erlotinib	siCTRLerlotinib	415	330	633.994	0	49.545
HCC827	66	siCTRL	erlotinib	siCTRLerlotinib	455	349	495.491	0	54.534
HCC827	67	siCTRL	erlotinib	siCTRLerlotinib	377	348	424.208	0	42.316
HCC827	68	siCTRL	erlotinib	siCTRLerlotinib	426	347	686.049	0	57.133
HCC827	69	siCTRL	erlotinib	siCTRLerlotinib	421	363	1118.374	0	78.166
HCC827	70	siCTRL	erlotinib	siCTRLerlotinib	341	360	576.681	0	47.926
HCC827	71	siCTRL	erlotinib	siCTRLerlotinib	387	366	435.142	0	43.576
HCC827	72	siCTRL	erlotinib	siCTRLerlotinib	401	387	973.012	0.085	101.087
HCC827	1	siCTRL	erlotinib	siCTRLerlotinib	138	10	700.319	0	85.026
HCC827	2	siCTRL	erlotinib	siCTRLerlotinib	458	22	602.958	0	78.231
HCC827	3	siCTRL	erlotinib	siCTRLerlotinib	455	7	633.746	0	120.566
HCC827	4	siCTRL	erlotinib	siCTRLerlotinib	180	17	512.708	1.607	124.161
HCC827	5	siCTRL	erlotinib	siCTRLerlotinib	490	35	446.667	0	56.065
HCC827	6	siCTRL	erlotinib	siCTRLerlotinib	470	44	489.902	0	52.331
HCC827	7	siCTRL	erlotinib	siCTRLerlotinib	438	51	227.831	0	56.768
HCC827	8	siCTRL	erlotinib	siCTRLerlotinib	569	197	294.216	0	39.532
HCC827	9	siCTRL	erlotinib	siCTRLerlotinib	536	211	463.364	0	44.606
HCC827	10	siCTRL	erlotinib	siCTRLerlotinib	512	211	359.44	0	42.047
HCC827	11	siCTRL	erlotinib	siCTRLerlotinib	555	220	380.388	0	43.564
HCC827	12	siCTRL	erlotinib	siCTRLerlotinib	459	223	403.277	0	43.372
HCC827	13	siCTRL	erlotinib	siCTRLerlotinib	499	231	460.893	0	43.009
HCC827	14	siCTRL	erlotinib	siCTRLerlotinib	407	235	1016.957	0	69.539
HCC827	15	siCTRL	erlotinib	siCTRLerlotinib	522	232	474.179	0	48.531
HCC827	16	siCTRL	erlotinib	siCTRLerlotinib	534	241	588.883	0	48.754
HCC827	17	siCTRL	erlotinib	siCTRLerlotinib	483	254	534.274	0	46.398
HCC827	18	siCTRL	erlotinib	siCTRLerlotinib	286	255	1042.877	0	77.193
HCC827	19	siCTRL	erlotinib	siCTRLerlotinib	394	262	689.019	0	53.475
HCC827	20	siCTRL	erlotinib	siCTRLerlotinib	444	261	561.502	0	48.02
HCC827	21	siCTRL	erlotinib	siCTRLerlotinib	262	255	940.509	0	70.198
HCC827	22	siCTRL	erlotinib	siCTRLerlotinib	458	255	587.456	0	48.32
HCC827	23	siCTRL	erlotinib	siCTRLerlotinib	564	263	319.152	0	39.921
HCC827	24	siCTRL	erlotinib	siCTRLerlotinib	301	254	906.041	0	72.657
HCC827	25	siCTRL	erlotinib	siCTRLerlotinib	424	262	606.978	0	49.849
HCC827	26	siCTRL	erlotinib	siCTRLerlotinib	521	258	457.9	0	44.437
HCC827	27	siCTRL	erlotinib	siCTRLerlotinib	305	280	713.511	0	56.699
HCC827	28	siCTRL	erlotinib	siCTRLerlotinib	593	266	195.169	0	48.57
HCC827	29	siCTRL	erlotinib	siCTRLerlotinib	235	277	543.035	0	51.52
HCC827	30	siCTRL	erlotinib	siCTRLerlotinib	369	283	873.578	0	61.976
HCC827	31	siCTRL	erlotinib	siCTRLerlotinib	495	274	569.012	0	47.748
HCC827	32	siCTRL	erlotinib	siCTRLerlotinib	414	291	529.731	0	52.23
HCC827	33	siCTRL	erlotinib	siCTRLerlotinib	536	280	549.823	0	48.4
HCC827	34	siCTRL	erlotinib	siCTRLerlotinib	326	284	548.12	0	75.998
HCC827	35	siCTRL	erlotinib	siCTRLerlotinib	461	282	452.837	0	56.924
HCC827	36	siCTRL	erlotinib	siCTRLerlotinib	273	291	503.709	0	45.398
HCC827	37	siCTRL	erlotinib	siCTRLerlotinib	396	290	690.125	0	54.903
HCC827	38	siCTRL	erlotinib	siCTRLerlotinib	505	287	452.072	0	43.361
HCC827	39	siCTRL	erlotinib	siCTRLerlotinib	600	292	326.361	0	44.263
HCC827	40	siCTRL	erlotinib	siCTRLerlotinib	367	307	492.821	0	51.503
HCC827	41	siCTRL	erlotinib	siCTRLerlotinib	457	298	442.85	0	53.478
HCC827	42	siCTRL	erlotinib	siCTRLerlotinib	519	298	416.578	0	43.065
HCC827	43	siCTRL	erlotinib	siCTRLerlotinib	244	306	331.165	0	41
HCC827	44	siCTRL	erlotinib	siCTRLerlotinib	571	307	385.776	0	52.63
HCC827	45	siCTRL	erlotinib	siCTRLerlotinib	550	305	483.391	0	60.037
HCC827	46	siCTRL	erlotinib	siCTRLerlotinib	320	312	532.876	0	47.261
HCC827	47	siCTRL	erlotinib	siCTRLerlotinib	221	316	452.671	0	46.936
HCC827	48	siCTRL	erlotinib	siCTRLerlotinib	400	313	550.913	0	71.918
HCC827	49	siCTRL	erlotinib	siCTRLerlotinib	468	315	611.274	0	54.906
HCC827	50	siCTRL	erlotinib	siCTRLerlotinib	520	326	580.822	0	50.495
HCC827	51	siCTRL	erlotinib	siCTRLerlotinib	299	323	504.157	0	48.568
HCC827	52	siCTRL	erlotinib	siCTRLerlotinib	253	327	363.032	0	40.264
HCC827	53	siCTRL	erlotinib	siCTRLerlotinib	419	327	444.411	0	53.077
HCC827	54	siCTRL	erlotinib	siCTRLerlotinib	567	340	657.515	0.102	85.146
HCC827	55	siCTRL	erlotinib	siCTRLerlotinib	343	330	390.454	0	47.81
HCC827	56	siCTRL	erlotinib	siCTRLerlotinib	495	340	512.402	0	64.673
HCC827	57	siCTRL	erlotinib	siCTRLerlotinib	542	328	652.266	0	51.955
HCC827	58	siCTRL	erlotinib	siCTRLerlotinib	463	336	447.327	0	49.54
HCC827	59	siCTRL	erlotinib	siCTRLerlotinib	314	337	523.874	0	53.799
HCC827	60	siCTRL	erlotinib	siCTRLerlotinib	289	341	526.482	0	45.126
HCC827	61	siCTRL	erlotinib	siCTRLerlotinib	383	346	446.964	0	45.993
HCC827	62	siCTRL	erlotinib	siCTRLerlotinib	535	349	543.22	0	50.65
HCC827	63	siCTRL	erlotinib	siCTRLerlotinib	254	348	433.372	0	44.853
HCC827	64	siCTRL	erlotinib	siCTRLerlotinib	322	351	222.453	0	48.496
HCC827	65	siCTRL	erlotinib	siCTRLerlotinib	410	355	451.204	0	46.058
HCC827	66	siCTRL	erlotinib	siCTRLerlotinib	449	358	494.552	0	51.013
HCC827	67	siCTRL	erlotinib	siCTRLerlotinib	225	365	403.67	0	44.872
HCC827	68	siCTRL	erlotinib	siCTRLerlotinib	178	363	450.426	0	44.952
HCC827	69	siCTRL	erlotinib	siCTRLerlotinib	360	363	377.045	0	43.43
HCC827	70	siCTRL	erlotinib	siCTRLerlotinib	482	374	646.271	0	55.818
HCC827	71	siCTRL	erlotinib	siCTRLerlotinib	274	367	440.338	0	43.92
HCC827	72	siCTRL	erlotinib	siCTRLerlotinib	430	368	438.167	0	52.447
HCC827	73	siCTRL	erlotinib	siCTRLerlotinib	510	371	547.745	0	62.523
HCC827	74	siCTRL	erlotinib	siCTRLerlotinib	538	378	682.63	0	64.614
HCC827	75	siCTRL	erlotinib	siCTRLerlotinib	344	383	437.75	0	50.53
HCC827	76	siCTRL	erlotinib	siCTRLerlotinib	392	378	492.535	0	48.143
HCC827	77	siCTRL	erlotinib	siCTRLerlotinib	317	374	415.722	0	46.872
HCC827	78	siCTRL	erlotinib	siCTRLerlotinib	557	379	473.17	0	53.281
HCC827	79	siCTRL	erlotinib	siCTRLerlotinib	259	383	405.743	0	41.944
HCC827	80	siCTRL	erlotinib	siCTRLerlotinib	437	385	540.883	0	56.562
HCC827	81	siCTRL	erlotinib	siCTRLerlotinib	367	396	446.31	0	48.696
HCC827	82	siCTRL	erlotinib	siCTRLerlotinib	306	388	450.687	0	43.862
HCC827	83	siCTRL	erlotinib	siCTRLerlotinib	285	395	373.987	0	40.678
HCC827	84	siCTRL	erlotinib	siCTRLerlotinib	410	397	547.104	0	55.528
HCC827	85	siCTRL	erlotinib	siCTRLerlotinib	395	401	473.283	0	47.782
HCC827	86	siCTRL	erlotinib	siCTRLerlotinib	244	400	483.187	0	45.121
HCC827	87	siCTRL	erlotinib	siCTRLerlotinib	492	403	476.394	0	53.043
HCC827	88	siCTRL	erlotinib	siCTRLerlotinib	526	403	627.534	0	63.807
HCC827	89	siCTRL	erlotinib	siCTRLerlotinib	462	409	434.358	0	50.042
HCC827	90	siCTRL	erlotinib	siCTRLerlotinib	318	406	580.337	0	51.584
HCC827	91	siCTRL	erlotinib	siCTRLerlotinib	301	412	397.61	0	44.612
HCC827	92	siCTRL	erlotinib	siCTRLerlotinib	430	408	538.007	0	52.302
HCC827	93	siCTRL	erlotinib	siCTRLerlotinib	257	415	418.941	0	43.461
HCC827	94	siCTRL	erlotinib	siCTRLerlotinib	349	413	537.942	0	49.347
HCC827	95	siCTRL	erlotinib	siCTRLerlotinib	442	429	472.117	0	48.684
HCC827	96	siCTRL	erlotinib	siCTRLerlotinib	395	423	858.135	0	63.471
HCC827	97	siCTRL	erlotinib	siCTRLerlotinib	332	426	523.978	0	53.441
HCC827	98	siCTRL	erlotinib	siCTRLerlotinib	422	428	438.511	0	47.904
HCC827	99	siCTRL	erlotinib	siCTRLerlotinib	488	429	415.519	0	47.157
HCC827	100	siCTRL	erlotinib	siCTRLerlotinib	365	432	698.485	0	57.099
HCC827	101	siCTRL	erlotinib	siCTRLerlotinib	393	448	409.685	0	49.529
HCC827	102	siCTRL	erlotinib	siCTRLerlotinib	467	454	362.041	0	42.663
HCC827	103	siCTRL	erlotinib	siCTRLerlotinib	431	460	535.5	0	49.443
HCC827	1	siCTRL	erlotinib	siCTRLerlotinib	493	157	729.009	0	56.384
HCC827	2	siCTRL	erlotinib	siCTRLerlotinib	557	158	602.06	0	53.679
HCC827	3	siCTRL	erlotinib	siCTRLerlotinib	526	167	565.505	0	54.773
HCC827	4	siCTRL	erlotinib	siCTRLerlotinib	473	172	741.03	0	61.463
HCC827	5	siCTRL	erlotinib	siCTRLerlotinib	558	178	622.559	0	55.342
HCC827	6	siCTRL	erlotinib	siCTRLerlotinib	494	177	630.967	0.897	59.437
HCC827	7	siCTRL	erlotinib	siCTRLerlotinib	515	185	562.533	128.654	129.992
HCC827	8	siCTRL	erlotinib	siCTRLerlotinib	461	183	595.831	0	51.127
HCC827	9	siCTRL	erlotinib	siCTRLerlotinib	569	209	684.884	26.623	97.916
HCC827	10	siCTRL	erlotinib	siCTRLerlotinib	439	195	391.24	0	43.516
HCC827	11	siCTRL	erlotinib	siCTRLerlotinib	482	192	626.797	0	52.019
HCC827	12	siCTRL	erlotinib	siCTRLerlotinib	532	203	525.425	226.246	119.685
HCC827	13	siCTRL	erlotinib	siCTRLerlotinib	508	212	633.044	0	55.59
HCC827	14	siCTRL	erlotinib	siCTRLerlotinib	479	212	527.769	0	50.843
HCC827	15	siCTRL	erlotinib	siCTRLerlotinib	537	216	673.345	0	67.318
HCC827	16	siCTRL	erlotinib	siCTRLerlotinib	411	225	851.64	0	56.138
HCC827	17	siCTRL	erlotinib	siCTRLerlotinib	524	224	740.952	0	70.578
HCC827	18	siCTRL	erlotinib	siCTRLerlotinib	422	235	529.366	0	48.893
HCC827	19	siCTRL	erlotinib	siCTRLerlotinib	507	234	554.075	0	55.088
HCC827	20	siCTRL	erlotinib	siCTRLerlotinib	551	246	849.123	0	84.345
HCC827	21	siCTRL	erlotinib	siCTRLerlotinib	488	237	529.724	0	54.692
HCC827	22	siCTRL	erlotinib	siCTRLerlotinib	471	249	515.219	0	49.825
HCC827	23	siCTRL	erlotinib	siCTRLerlotinib	519	247	747.912	0	80.498
HCC827	24	siCTRL	erlotinib	siCTRLerlotinib	583	253	467.069	0	52.78
HCC827	25	siCTRL	erlotinib	siCTRLerlotinib	570	260	657.532	0	67.444
HCC827	26	siCTRL	erlotinib	siCTRLerlotinib	485	266	578.013	0	80.002
HCC827	27	siCTRL	erlotinib	siCTRLerlotinib	522	265	728.283	0	71.059
HCC827	28	siCTRL	erlotinib	siCTRLerlotinib	505	270	662.428	0	102.771
HCC827	29	siCTRL	erlotinib	siCTRLerlotinib	458	275	396.705	0	56.316
HCC827	30	siCTRL	erlotinib	siCTRLerlotinib	410	279	517.723	0	47.668
HCC827	31	siCTRL	erlotinib	siCTRLerlotinib	536	278	765.32	24.526	142.721
HCC827	32	siCTRL	erlotinib	siCTRLerlotinib	560	300	651.985	0.433	84.864
HCC827	33	siCTRL	erlotinib	siCTRLerlotinib	490	288	399.097	0	55.631
HCC827	34	siCTRL	erlotinib	siCTRLerlotinib	431	296	551.568	0	60.935
HCC827	35	siCTRL	erlotinib	siCTRLerlotinib	610	298	629.712	0	56.903
HCC827	36	siCTRL	erlotinib	siCTRLerlotinib	512	309	875.091	0	57.889
HCC827	37	siCTRL	erlotinib	siCTRLerlotinib	455	309	588.021	0	65.591
HCC827	38	siCTRL	erlotinib	siCTRLerlotinib	600	319	770.31	0.135	141.934
HCC827	39	siCTRL	erlotinib	siCTRLerlotinib	441	318	551.037	12.186	133.065
HCC827	40	siCTRL	erlotinib	siCTRLerlotinib	537	322	535.396	0	53.007
HCC827	41	siCTRL	erlotinib	siCTRLerlotinib	620	323	917.591	0	63.936
HCC827	42	siCTRL	erlotinib	siCTRLerlotinib	554	335	460.73	0	64.9
HCC827	43	siCTRL	erlotinib	siCTRLerlotinib	468	343	433.935	0	45.027
HCC827	44	siCTRL	erlotinib	siCTRLerlotinib	587	350	572.274	0	59.672
HCC827	45	siCTRL	erlotinib	siCTRLerlotinib	435	356	384.334	0	44.936
HCC827	46	siCTRL	erlotinib	siCTRLerlotinib	463	366	659.922	0	56.861
HCC827	47	siCTRL	erlotinib	siCTRLerlotinib	609	373	610.75	24.111	110.486
HCC827	48	siCTRL	erlotinib	siCTRLerlotinib	559	396	749.077	3.955	126.77
HCC827	49	siCTRL	erlotinib	siCTRLerlotinib	585	386	624.732	0.094	92.765
HCC827	50	siCTRL	erlotinib	siCTRLerlotinib	421	381	377.63	0	51.491
HCC827	51	siCTRL	erlotinib	siCTRLerlotinib	472	387	590.36	0	73.853
HCC827	52	siCTRL	erlotinib	siCTRLerlotinib	446	396	448.988	0	52.002
HCC827	53	siCTRL	erlotinib	siCTRLerlotinib	419	403	647.247	0	51.794
HCC827	54	siCTRL	erlotinib	siCTRLerlotinib	525	403	533.402	0	81.023
HCC827	55	siCTRL	erlotinib	siCTRLerlotinib	469	414	476.314	0	53
HCC827	56	siCTRL	erlotinib	siCTRLerlotinib	497	426	459.708	0	50.944
HCC827	57	siCTRL	erlotinib	siCTRLerlotinib	443	428	389.144	0	54.701
HCC827	58	siCTRL	erlotinib	siCTRLerlotinib	7	443	468.292	0	78.492
HCC827	59	siCTRL	erlotinib	siCTRLerlotinib	589	453	467.552	13.364	84.991
HCC827	60	siCTRL	erlotinib	siCTRLerlotinib	480	442	501.57	0	78.29
HCC827	61	siCTRL	erlotinib	siCTRLerlotinib	496	454	672.18	0	52.176
HCC827	62	siCTRL	erlotinib	siCTRLerlotinib	467	460	560.547	0	49.378
HCC827	63	siCTRL	erlotinib	siCTRLerlotinib	554	470	564.299	0.104	80.794
HCC827	64	siCTRL	erlotinib	siCTRLerlotinib	524	474	844.399	0	76.024
HCC827	65	siCTRL	erlotinib	siCTRLerlotinib	492	478	1446.648	0	98.308
HCC827	66	siCTRL	erlotinib	siCTRLerlotinib	601	487	418.817	0	44.67
HCC827	67	siCTRL	erlotinib	siCTRLerlotinib	580	501	453.944	0	44.604
HCC827	68	siCTRL	erlotinib	siCTRLerlotinib	628	502	409.691	0	45.959
HCC827	69	siCTRL	erlotinib	siCTRLerlotinib	607	506	410.419	0	43.494
HCC827	1	siCTRL	erlotinib	siCTRLerlotinib	140	12	472.655	0	59.892
HCC827	2	siCTRL	erlotinib	siCTRLerlotinib	159	10	428.925	0	55.66
HCC827	3	siCTRL	erlotinib	siCTRLerlotinib	220	9	660.239	0	71.152
HCC827	4	siCTRL	erlotinib	siCTRLerlotinib	94	11	387.304	0	64.697
HCC827	5	siCTRL	erlotinib	siCTRLerlotinib	197	15	756.845	0	66.404
HCC827	6	siCTRL	erlotinib	siCTRLerlotinib	60	25	315.3	0	57.933
HCC827	7	siCTRL	erlotinib	siCTRLerlotinib	214	25	598.41	0	63.921
HCC827	8	siCTRL	erlotinib	siCTRLerlotinib	129	29	430.916	0	56.461
HCC827	9	siCTRL	erlotinib	siCTRLerlotinib	106	28	506.969	0	83.939
HCC827	10	siCTRL	erlotinib	siCTRLerlotinib	87	35	346.472	2.759	103.043
HCC827	11	siCTRL	erlotinib	siCTRLerlotinib	232	32	660.828	0	63.613
HCC827	12	siCTRL	erlotinib	siCTRLerlotinib	210	41	497.789	0	53.618
HCC827	13	siCTRL	erlotinib	siCTRLerlotinib	72	47	353.642	45.651	111.444
HCC827	14	siCTRL	erlotinib	siCTRLerlotinib	47	54	451.586	0	59.273
HCC827	15	siCTRL	erlotinib	siCTRLerlotinib	174	47	494.144	0	52.549
HCC827	16	siCTRL	erlotinib	siCTRLerlotinib	235	50	431.715	0	50.943
HCC827	17	siCTRL	erlotinib	siCTRLerlotinib	150	60	292.851	17.029	91.065
HCC827	18	siCTRL	erlotinib	siCTRLerlotinib	91	58	373.017	0	54.652
HCC827	19	siCTRL	erlotinib	siCTRLerlotinib	181	60	502.905	0	55.112
HCC827	20	siCTRL	erlotinib	siCTRLerlotinib	127	68	364.308	0	50.679
HCC827	21	siCTRL	erlotinib	siCTRLerlotinib	70	73	462.586	0	65.507
HCC827	22	siCTRL	erlotinib	siCTRLerlotinib	237	71	525.026	0	62.458
HCC827	23	siCTRL	erlotinib	siCTRLerlotinib	188	75	465.878	0	56.085
HCC827	24	siCTRL	erlotinib	siCTRLerlotinib	248	88	440.187	0	56.46
HCC827	25	siCTRL	erlotinib	siCTRLerlotinib	202	98	490.856	85.464	125.772
HCC827	26	siCTRL	erlotinib	siCTRLerlotinib	102	90	405.186	0	51.313
HCC827	27	siCTRL	erlotinib	siCTRLerlotinib	138	89	407.729	0	51.471
HCC827	28	siCTRL	erlotinib	siCTRLerlotinib	158	92	376.188	44.393	105.722
HCC827	29	siCTRL	erlotinib	siCTRLerlotinib	78	104	632.669	0	68.668
HCC827	30	siCTRL	erlotinib	siCTRLerlotinib	145	106	451.218	0	51.633
HCC827	31	siCTRL	erlotinib	siCTRLerlotinib	127	109	530.528	0	53.414
HCC827	32	siCTRL	erlotinib	siCTRLerlotinib	110	112	498.616	0	53.01
HCC827	33	siCTRL	erlotinib	siCTRLerlotinib	194	113	756.622	5.561	171.802
HCC827	34	siCTRL	erlotinib	siCTRLerlotinib	235	118	656.866	0	59.322
HCC827	35	siCTRL	erlotinib	siCTRLerlotinib	165	116	623.017	4.611	146.366
HCC827	36	siCTRL	erlotinib	siCTRLerlotinib	254	137	480.797	0	51.382
HCC827	37	siCTRL	erlotinib	siCTRLerlotinib	105	131	388.2	0	49.013
HCC827	38	siCTRL	erlotinib	siCTRLerlotinib	197	130	773.711	0	57.813
HCC827	39	siCTRL	erlotinib	siCTRLerlotinib	79	136	424.504	0	51.787
HCC827	40	siCTRL	erlotinib	siCTRLerlotinib	225	141	506.008	0	51.503
HCC827	1	siCTRL	erlotinib	siCTRLerlotinib	421	68	348.841	0	64.743
HCC827	2	siCTRL	erlotinib	siCTRLerlotinib	401	80	492.939	0	82.706
HCC827	3	siCTRL	erlotinib	siCTRLerlotinib	378	93	402.401	103.577	108.992
HCC827	4	siCTRL	erlotinib	siCTRLerlotinib	414	107	514.718	270.993	118.208
HCC827	5	siCTRL	erlotinib	siCTRLerlotinib	379	111	415.379	75.776	92.83
HCC827	6	siCTRL	erlotinib	siCTRLerlotinib	419	152	464.158	111.83	106.691
HCC827	7	siCTRL	erlotinib	siCTRLerlotinib	432	214	388.987	71.093	69.052
HCC827	8	siCTRL	erlotinib	siCTRLerlotinib	418	254	455.906	0	73.689
HCC827	9	siCTRL	erlotinib	siCTRLerlotinib	447	261	189.964	0	49.208
HCC827	10	siCTRL	erlotinib	siCTRLerlotinib	423	282	338.856	2.423	64.344
HCC827	11	siCTRL	erlotinib	siCTRLerlotinib	466	297	429.393	0.26	98.162
HCC827	12	siCTRL	erlotinib	siCTRLerlotinib	409	312	354.889	0	47.248
HCC827	13	siCTRL	erlotinib	siCTRLerlotinib	529	314	577.466	0.114	135.435
HCC827	14	siCTRL	erlotinib	siCTRLerlotinib	551	356	413.311	8.724	115.295
HCC827	1	siCTRL	erlotinib	siCTRLerlotinib	546	38	548.206	0	92.883
HCC827	2	siCTRL	erlotinib	siCTRLerlotinib	523	54	1107.367	0	92.819
HCC827	3	siCTRL	erlotinib	siCTRLerlotinib	542	61	1042.883	0	90.124
HCC827	4	siCTRL	erlotinib	siCTRLerlotinib	531	83	485.945	0	72.742
HCC827	5	siCTRL	erlotinib	siCTRLerlotinib	512	85	563.033	0	66.553
HCC827	6	siCTRL	erlotinib	siCTRLerlotinib	504	108	629.41	0	76.786
HCC827	7	siCTRL	erlotinib	siCTRLerlotinib	463	115	378.979	0	61.947
HCC827	8	siCTRL	erlotinib	siCTRLerlotinib	518	118	622.652	0	64.213
HCC827	9	siCTRL	erlotinib	siCTRLerlotinib	483	131	527.734	27.039	119.523
HCC827	10	siCTRL	erlotinib	siCTRLerlotinib	497	145	531.78	1.675	96.239
HCC827	11	siCTRL	erlotinib	siCTRLerlotinib	454	233	434.19	0	50.506
HCC827	12	siCTRL	erlotinib	siCTRLerlotinib	63	232	333.135	0.003	79.539
HCC827	13	siCTRL	erlotinib	siCTRLerlotinib	31	252	517.311	284.272	138.161
HCC827	14	siCTRL	erlotinib	siCTRLerlotinib	15	265	583.417	126.989	161.879
HCC827	15	siCTRL	erlotinib	siCTRLerlotinib	15	347	915.587	56.798	217.67
HCC827	1	siCTRL	erlotinib	siCTRLerlotinib	302	114	534.862	1.024	100.234
HCC827	2	siCTRL	erlotinib	siCTRLerlotinib	624	258	154.493	0	49.585
HCC827	3	siCTRL	erlotinib	siCTRLerlotinib	531	292	621.811	21.372	124.539
HCC827	4	siCTRL	erlotinib	siCTRLerlotinib	604	286	480.592	55.216	125.262
HCC827	5	siCTRL	erlotinib	siCTRLerlotinib	545	322	683.463	10.436	157.235
HCC827	6	siCTRL	erlotinib	siCTRLerlotinib	574	319	439.581	50.71	128.045
HCC827	1	siCTRL	erlotinib	siCTRLerlotinib	438	78	792.173	0	73.251
HCC827	2	siCTRL	erlotinib	siCTRLerlotinib	368	218	817.908	0	119.184
HCC827	3	siCTRL	erlotinib	siCTRLerlotinib	390	226	599.787	0	93.714
HCC827	4	siCTRL	erlotinib	siCTRLerlotinib	356	236	532.31	0	80.532
HCC827	5	siCTRL	erlotinib	siCTRLerlotinib	398	242	513.064	0	76.752
HCC827	6	siCTRL	erlotinib	siCTRLerlotinib	374	246	571.094	0	63.58
HCC827	7	siCTRL	erlotinib	siCTRLerlotinib	179	278	858.303	262.916	190.697
HCC827	8	siCTRL	erlotinib	siCTRLerlotinib	148	303	757.044	2.279	110.938
HCC827	9	siCTRL	erlotinib	siCTRLerlotinib	199	285	747.29	0	92.487
HCC827	10	siCTRL	erlotinib	siCTRLerlotinib	187	322	892.6	29.042	163.08
HCC827	11	siCTRL	erlotinib	siCTRLerlotinib	175	339	458.873	37.437	133.005
HCC827	1	siFOXO1	erlotinib	siFOXO1erlotinib	639	9	948.477	0.826	134.54
HCC827	2	siFOXO1	erlotinib	siFOXO1erlotinib	581	17	665.219	4.748	126.33
HCC827	3	siFOXO1	erlotinib	siFOXO1erlotinib	612	24	1149.196	8.851	156.326
HCC827	4	siFOXO1	erlotinib	siFOXO1erlotinib	116	31	1097.16	0.048	170.49
HCC827	5	siFOXO1	erlotinib	siFOXO1erlotinib	647	26	730.313	1.326	131.551
HCC827	6	siFOXO1	erlotinib	siFOXO1erlotinib	635	39	733.537	7.408	150.862
HCC827	7	siFOXO1	erlotinib	siFOXO1erlotinib	586	48	867.668	0.118	118.794
HCC827	8	siFOXO1	erlotinib	siFOXO1erlotinib	76	76	1170.385	252.057	269.218
HCC827	9	siFOXO1	erlotinib	siFOXO1erlotinib	114	72	1123.843	330.509	275.079
HCC827	10	siFOXO1	erlotinib	siFOXO1erlotinib	621	53	1091.367	0	129.837
HCC827	11	siFOXO1	erlotinib	siFOXO1erlotinib	63	80	1102.197	99.314	250.352
HCC827	12	siFOXO1	erlotinib	siFOXO1erlotinib	116	113	1043.821	173.871	420.038
HCC827	13	siFOXO1	erlotinib	siFOXO1erlotinib	87	115	1109.468	214.076	240.931
HCC827	14	siFOXO1	erlotinib	siFOXO1erlotinib	618	367	604.68	0	67.573
HCC827	15	siFOXO1	erlotinib	siFOXO1erlotinib	631	381	935.452	0	76.921
HCC827	16	siFOXO1	erlotinib	siFOXO1erlotinib	649	391	838.01	0	83.846
HCC827	17	siFOXO1	erlotinib	siFOXO1erlotinib	678	418	707.875	0.617	107.894
HCC827	18	siFOXO1	erlotinib	siFOXO1erlotinib	690	484	813.611	0	71.105
HCC827	19	siFOXO1	erlotinib	siFOXO1erlotinib	526	487	534.607	0	52.964
HCC827	20	siFOXO1	erlotinib	siFOXO1erlotinib	503	498	797.315	0	57.926
HCC827	21	siFOXO1	erlotinib	siFOXO1erlotinib	531	505	758.288	0	57.358
HCC827	22	siFOXO1	erlotinib	siFOXO1erlotinib	509	513	470.246	0	47.275
HCC827	1	siFOXO1	erlotinib	siFOXO1erlotinib	443	156	417.735	0	81.054
HCC827	2	siFOXO1	erlotinib	siFOXO1erlotinib	400	166	755.04	0	96.917
HCC827	3	siFOXO1	erlotinib	siFOXO1erlotinib	443	180	903.088	0	72.844
HCC827	4	siFOXO1	erlotinib	siFOXO1erlotinib	385	184	848.664	0	73.715
HCC827	5	siFOXO1	erlotinib	siFOXO1erlotinib	414	191	1239.082	0	105.208
HCC827	6	siFOXO1	erlotinib	siFOXO1erlotinib	397	198	1141.008	32.248	132.501
HCC827	7	siFOXO1	erlotinib	siFOXO1erlotinib	373	204	689.343	0	83.011
HCC827	8	siFOXO1	erlotinib	siFOXO1erlotinib	427	208	733.994	0	78.377
HCC827	9	siFOXO1	erlotinib	siFOXO1erlotinib	369	222	738.135	0	71.545
HCC827	10	siFOXO1	erlotinib	siFOXO1erlotinib	403	219	1180.412	0	99.269
HCC827	11	siFOXO1	erlotinib	siFOXO1erlotinib	692	470	674.957	20.799	156.236
HCC827	12	siFOXO1	erlotinib	siFOXO1erlotinib	676	487	761.966	0	87.077
HCC827	13	siFOXO1	erlotinib	siFOXO1erlotinib	694	495	533.514	1.208	87.306
HCC827	14	siFOXO1	erlotinib	siFOXO1erlotinib	682	508	865.486	0.051	116.035
HCC827	1	siFOXO1	erlotinib	siFOXO1erlotinib	177	18	790.463	0	87.93
HCC827	2	siFOXO1	erlotinib	siFOXO1erlotinib	219	22	494.689	6.471	104.084
HCC827	3	siFOXO1	erlotinib	siFOXO1erlotinib	258	16	457.676	0.012	76.031
HCC827	4	siFOXO1	erlotinib	siFOXO1erlotinib	303	9	485.618	0	65.506
HCC827	5	siFOXO1	erlotinib	siFOXO1erlotinib	688	24	583.946	0	78.871
HCC827	6	siFOXO1	erlotinib	siFOXO1erlotinib	358	37	558.259	0.312	114.286
HCC827	7	siFOXO1	erlotinib	siFOXO1erlotinib	317	32	706.342	0	86.117
HCC827	8	siFOXO1	erlotinib	siFOXO1erlotinib	196	31	445.064	0	86.16
HCC827	9	siFOXO1	erlotinib	siFOXO1erlotinib	289	33	413.221	0	54.144
HCC827	10	siFOXO1	erlotinib	siFOXO1erlotinib	604	36	472.93	0	56.103
HCC827	11	siFOXO1	erlotinib	siFOXO1erlotinib	158	48	683.686	0	89.646
HCC827	12	siFOXO1	erlotinib	siFOXO1erlotinib	559	45	596.803	0	61.628
HCC827	13	siFOXO1	erlotinib	siFOXO1erlotinib	250	52	437.498	38.866	121.021
HCC827	14	siFOXO1	erlotinib	siFOXO1erlotinib	118	49	444.731	0	63.017
HCC827	15	siFOXO1	erlotinib	siFOXO1erlotinib	286	58	588.583	0	60.769
HCC827	16	siFOXO1	erlotinib	siFOXO1erlotinib	402	58	491.995	0	73.445
HCC827	17	siFOXO1	erlotinib	siFOXO1erlotinib	221	69	569.252	36.762	136.015
HCC827	18	siFOXO1	erlotinib	siFOXO1erlotinib	328	62	406.174	0	51.482
HCC827	19	siFOXO1	erlotinib	siFOXO1erlotinib	511	66	433.625	0.005	78.78
HCC827	20	siFOXO1	erlotinib	siFOXO1erlotinib	174	64	918.483	0.037	168.181
HCC827	21	siFOXO1	erlotinib	siFOXO1erlotinib	438	64	532.097	0	64.888
HCC827	22	siFOXO1	erlotinib	siFOXO1erlotinib	379	68	341.251	0	61.204
HCC827	23	siFOXO1	erlotinib	siFOXO1erlotinib	687	67	614.957	0	101.983
HCC827	24	siFOXO1	erlotinib	siFOXO1erlotinib	140	92	605.539	0	78.764
HCC827	25	siFOXO1	erlotinib	siFOXO1erlotinib	192	68	700.684	0	105.065
HCC827	26	siFOXO1	erlotinib	siFOXO1erlotinib	116	80	583.797	0	71.15
HCC827	27	siFOXO1	erlotinib	siFOXO1erlotinib	425	83	482.357	1.916	82.395
HCC827	28	siFOXO1	erlotinib	siFOXO1erlotinib	547	78	546.896	2.081	126.511
HCC827	29	siFOXO1	erlotinib	siFOXO1erlotinib	361	82	338.848	0	47.679
HCC827	30	siFOXO1	erlotinib	siFOXO1erlotinib	174	79	663.728	89.802	163.048
HCC827	31	siFOXO1	erlotinib	siFOXO1erlotinib	464	92	570.471	0	73.177
HCC827	32	siFOXO1	erlotinib	siFOXO1erlotinib	236	81	484.776	0	91.335
HCC827	33	siFOXO1	erlotinib	siFOXO1erlotinib	625	91	476.393	0.096	95.248
HCC827	34	siFOXO1	erlotinib	siFOXO1erlotinib	655	89	687.26	0	89.393
HCC827	35	siFOXO1	erlotinib	siFOXO1erlotinib	587	89	411.16	0	57.646
HCC827	36	siFOXO1	erlotinib	siFOXO1erlotinib	559	93	498.725	30.994	129.232
HCC827	37	siFOXO1	erlotinib	siFOXO1erlotinib	190	94	768.74	0	73.76
HCC827	38	siFOXO1	erlotinib	siFOXO1erlotinib	503	96	454.088	0	61.458
HCC827	39	siFOXO1	erlotinib	siFOXO1erlotinib	535	95	654.763	0	72.264
HCC827	40	siFOXO1	erlotinib	siFOXO1erlotinib	223	98	585.027	94.99	147.601
HCC827	41	siFOXO1	erlotinib	siFOXO1erlotinib	156	103	570.076	0	73.917
HCC827	42	siFOXO1	erlotinib	siFOXO1erlotinib	272	103	188.104	0.692	67.599
HCC827	43	siFOXO1	erlotinib	siFOXO1erlotinib	578	110	598.103	0	77.803
HCC827	44	siFOXO1	erlotinib	siFOXO1erlotinib	204	107	665.996	0.077	139.393
HCC827	45	siFOXO1	erlotinib	siFOXO1erlotinib	110	115	567.284	0	74.832
HCC827	46	siFOXO1	erlotinib	siFOXO1erlotinib	675	117	609.571	0.029	77.821
HCC827	47	siFOXO1	erlotinib	siFOXO1erlotinib	191	138	731.756	102.079	98.919
HCC827	48	siFOXO1	erlotinib	siFOXO1erlotinib	641	112	512.832	0	69.472
HCC827	50	siFOXO1	erlotinib	siFOXO1erlotinib	245	140	506.105	75.336	81.59
HCC827	51	siFOXO1	erlotinib	siFOXO1erlotinib	437	125	356.638	0	50.334
HCC827	52	siFOXO1	erlotinib	siFOXO1erlotinib	157	125	655.982	0	72.485
HCC827	53	siFOXO1	erlotinib	siFOXO1erlotinib	309	147	609.656	62.555	68.41
HCC827	54	siFOXO1	erlotinib	siFOXO1erlotinib	501	129	485.795	0	70.291
HCC827	55	siFOXO1	erlotinib	siFOXO1erlotinib	552	128	568.437	0	97.816
HCC827	56	siFOXO1	erlotinib	siFOXO1erlotinib	472	131	266.935	0.034	68.798
HCC827	57	siFOXO1	erlotinib	siFOXO1erlotinib	642	132	1071.225	0	87.885
HCC827	58	siFOXO1	erlotinib	siFOXO1erlotinib	571	137	574.796	0.958	119.939
HCC827	59	siFOXO1	erlotinib	siFOXO1erlotinib	156	144	570.754	0.777	123.684
HCC827	60	siFOXO1	erlotinib	siFOXO1erlotinib	620	145	484.517	0.027	59.051
HCC827	61	siFOXO1	erlotinib	siFOXO1erlotinib	501	158	485.198	0	78.803
HCC827	62	siFOXO1	erlotinib	siFOXO1erlotinib	349	154	492.599	0	55.387
HCC827	63	siFOXO1	erlotinib	siFOXO1erlotinib	668	151	511.813	0	56.708
HCC827	64	siFOXO1	erlotinib	siFOXO1erlotinib	126	153	734.878	0	90.778
HCC827	65	siFOXO1	erlotinib	siFOXO1erlotinib	580	151	861.068	0	94.006
HCC827	66	siFOXO1	erlotinib	siFOXO1erlotinib	545	153	623.297	1.16	89.4
HCC827	67	siFOXO1	erlotinib	siFOXO1erlotinib	534	164	469.001	3.894	115.082
HCC827	68	siFOXO1	erlotinib	siFOXO1erlotinib	561	162	411.585	0	82.878
HCC827	69	siFOXO1	erlotinib	siFOXO1erlotinib	601	164	803.914	0	73.083
HCC827	70	siFOXO1	erlotinib	siFOXO1erlotinib	326	172	609.773	0	58.72
HCC827	71	siFOXO1	erlotinib	siFOXO1erlotinib	651	168	521.684	0	55.491
HCC827	72	siFOXO1	erlotinib	siFOXO1erlotinib	409	170	566.243	0.577	121.388
HCC827	73	siFOXO1	erlotinib	siFOXO1erlotinib	387	174	398.902	213.247	99.028
HCC827	74	siFOXO1	erlotinib	siFOXO1erlotinib	630	178	914.238	0	76.843
HCC827	75	siFOXO1	erlotinib	siFOXO1erlotinib	605	186	531.75	0.005	59.736
HCC827	76	siFOXO1	erlotinib	siFOXO1erlotinib	270	188	515.901	300.669	117.735
HCC827	77	siFOXO1	erlotinib	siFOXO1erlotinib	517	197	390.74	0	46.731
HCC827	78	siFOXO1	erlotinib	siFOXO1erlotinib	635	196	484.13	0	55.527
HCC827	79	siFOXO1	erlotinib	siFOXO1erlotinib	394	212	677.49	0	59.073
HCC827	80	siFOXO1	erlotinib	siFOXO1erlotinib	601	209	459.171	0	49.206
HCC827	81	siFOXO1	erlotinib	siFOXO1erlotinib	506	220	304.496	2.314	80.654
HCC827	82	siFOXO1	erlotinib	siFOXO1erlotinib	490	237	382.391	0	46.859
HCC827	1	siFOXO1	erlotinib	siFOXO1erlotinib	317	308	1145.216	0.008	129.974
HCC827	2	siFOXO1	erlotinib	siFOXO1erlotinib	341	300	738.819	0	94.732
HCC827	3	siFOXO1	erlotinib	siFOXO1erlotinib	334	321	1077.603	0.425	149.039
HCC827	4	siFOXO1	erlotinib	siFOXO1erlotinib	19	449	838.716	57.91	121.888
HCC827	5	siFOXO1	erlotinib	siFOXO1erlotinib	46	443	737.859	0	73.549
HCC827	6	siFOXO1	erlotinib	siFOXO1erlotinib	45	458	908.988	0	77.582
HCC827	7	siFOXO1	erlotinib	siFOXO1erlotinib	29	468	642.619	118.534	158.649
HCC827	8	siFOXO1	erlotinib	siFOXO1erlotinib	13	491	726.623	1.289	125.735
HCC827	9	siFOXO1	erlotinib	siFOXO1erlotinib	43	491	539.99	17.4	104.455
HCC827	1	siFOXO1	erlotinib	siFOXO1erlotinib	19	10	651.443	30.242	152.84
HCC827	2	siFOXO1	erlotinib	siFOXO1erlotinib	77	8	630.999	3.011	148.469
HCC827	3	siFOXO1	erlotinib	siFOXO1erlotinib	44	12	707.52	261.734	171.709
HCC827	4	siFOXO1	erlotinib	siFOXO1erlotinib	59	19	770.723	230.518	173.159
HCC827	5	siFOXO1	erlotinib	siFOXO1erlotinib	81	34	681.26	14.766	143.517
HCC827	6	siFOXO1	erlotinib	siFOXO1erlotinib	23	38	708.465	107.377	177.187
HCC827	7	siFOXO1	erlotinib	siFOXO1erlotinib	42	52	861.529	234.436	204.341
HCC827	8	siFOXO1	erlotinib	siFOXO1erlotinib	78	60	658.046	62.516	148.477
HCC827	9	siFOXO1	erlotinib	siFOXO1erlotinib	25	75	840.99	197.133	198.385
HCC827	10	siFOXO1	erlotinib	siFOXO1erlotinib	57	76	1566.432	0	114.849
HCC827	11	siFOXO1	erlotinib	siFOXO1erlotinib	9	76	701.794	311.005	167.735
HCC827	12	siFOXO1	erlotinib	siFOXO1erlotinib	96	78	323.511	0.488	78.692
HCC827	13	siFOXO1	erlotinib	siFOXO1erlotinib	72	92	759.385	112.643	157.275
HCC827	14	siFOXO1	erlotinib	siFOXO1erlotinib	27	100	913.347	25.522	192.79
HCC827	15	siFOXO1	erlotinib	siFOXO1erlotinib	59	116	589.469	0	65.348
HCC827	16	siFOXO1	erlotinib	siFOXO1erlotinib	11	120	569.702	0	71.866
HCC827	17	siFOXO1	erlotinib	siFOXO1erlotinib	23	133	442.81	0	82.353
HCC827	18	siFOXO1	erlotinib	siFOXO1erlotinib	689	188	762.436	0.149	129.003
HCC827	19	siFOXO1	erlotinib	siFOXO1erlotinib	451	198	643.694	230.5	98.553
HCC827	20	siFOXO1	erlotinib	siFOXO1erlotinib	422	212	566.977	205.462	86.243
HCC827	21	siFOXO1	erlotinib	siFOXO1erlotinib	479	222	626.746	253.275	111.761
HCC827	22	siFOXO1	erlotinib	siFOXO1erlotinib	369	219	639.422	0	63.816
HCC827	23	siFOXO1	erlotinib	siFOXO1erlotinib	399	221	549.757	0	61.32
HCC827	24	siFOXO1	erlotinib	siFOXO1erlotinib	414	235	654.48	196.7	96.438
HCC827	25	siFOXO1	erlotinib	siFOXO1erlotinib	361	235	474.131	0	52.3
HCC827	26	siFOXO1	erlotinib	siFOXO1erlotinib	441	238	775.282	1.783	101.686
HCC827	27	siFOXO1	erlotinib	siFOXO1erlotinib	388	245	556.225	0	54.424
HCC827	28	siFOXO1	erlotinib	siFOXO1erlotinib	462	251	657.107	218.032	97.16
HCC827	29	siFOXO1	erlotinib	siFOXO1erlotinib	482	248	566.453	0	66.564
HCC827	30	siFOXO1	erlotinib	siFOXO1erlotinib	440	252	657.171	0	64.202
HCC827	31	siFOXO1	erlotinib	siFOXO1erlotinib	628	512	598.511	0	56.949
HCC827	1	siFOXO1	erlotinib	siFOXO1erlotinib	61	12	901.042	163.435	220.221
HCC827	2	siFOXO1	erlotinib	siFOXO1erlotinib	99	8	824.344	120.714	184.935
HCC827	3	siFOXO1	erlotinib	siFOXO1erlotinib	96	36	1228.645	123.757	260.911
HCC827	4	siFOXO1	erlotinib	siFOXO1erlotinib	83	65	559.809	0	79.889
HCC827	5	siFOXO1	erlotinib	siFOXO1erlotinib	560	92	702.678	9.165	140.079
HCC827	6	siFOXO1	erlotinib	siFOXO1erlotinib	589	107	650.869	41.803	131.818
HCC827	7	siFOXO1	erlotinib	siFOXO1erlotinib	536	111	670.388	0	100.83
HCC827	8	siFOXO1	erlotinib	siFOXO1erlotinib	562	123	784.178	9.572	116.89
HCC827	9	siFOXO1	erlotinib	siFOXO1erlotinib	593	139	873.813	3.252	151.871
HCC827	10	siFOXO1	erlotinib	siFOXO1erlotinib	553	141	766.136	0	119.018
HCC827	11	siFOXO1	erlotinib	siFOXO1erlotinib	550	160	790.699	0	68.251
HCC827	12	siFOXO1	erlotinib	siFOXO1erlotinib	574	163	717.976	0	63.99
HCC827	13	siFOXO1	erlotinib	siFOXO1erlotinib	348	250	568.018	0.494	109.026
HCC827	1	siFOXO1	erlotinib	siFOXO1erlotinib	465	297	656.239	0	57.007
HCC827	2	siFOXO1	erlotinib	siFOXO1erlotinib	480	297	548.838	0	53.2
HCC827	3	siFOXO1	erlotinib	siFOXO1erlotinib	494	314	664.016	0	55.433
HCC827	4	siFOXO1	erlotinib	siFOXO1erlotinib	464	327	789.723	0	60.597
HCC827	5	siFOXO1	erlotinib	siFOXO1erlotinib	509	338	1045.099	0	66.472
HCC827	6	siFOXO1	erlotinib	siFOXO1erlotinib	495	352	672.455	0	58.539
HCC827	7	siFOXO1	erlotinib	siFOXO1erlotinib	477	359	616.752	0	53.288
HCC827	8	siFOXO1	erlotinib	siFOXO1erlotinib	459	365	378.944	0	49.161
HCC827	9	siFOXO1	erlotinib	siFOXO1erlotinib	489	383	207.062	0	47.201
HCC827	1	siFOXO1	erlotinib	siFOXO1erlotinib	419	300	419.741	0	45.886
HCC827	2	siFOXO1	erlotinib	siFOXO1erlotinib	326	313	312.159	0	44.638
HCC827	3	siFOXO1	erlotinib	siFOXO1erlotinib	506	322	436.641	0	43.866
HCC827	4	siFOXO1	erlotinib	siFOXO1erlotinib	480	324	407.607	0	43.266
HCC827	5	siFOXO1	erlotinib	siFOXO1erlotinib	357	325	507.901	0	45.335
HCC827	6	siFOXO1	erlotinib	siFOXO1erlotinib	335	339	544.349	0	51.276
HCC827	7	siFOXO1	erlotinib	siFOXO1erlotinib	425	337	455.727	0	46.637
HCC827	8	siFOXO1	erlotinib	siFOXO1erlotinib	455	341	587.825	0	53.594
HCC827	9	siFOXO1	erlotinib	siFOXO1erlotinib	497	343	474.537	0	45.914
HCC827	10	siFOXO1	erlotinib	siFOXO1erlotinib	371	348	473.488	0	47.417
HCC827	11	siFOXO1	erlotinib	siFOXO1erlotinib	426	354	547.821	0	53.278
HCC827	12	siFOXO1	erlotinib	siFOXO1erlotinib	340	356	505.298	0	59.021
HCC827	13	siFOXO1	erlotinib	siFOXO1erlotinib	472	358	580.628	0	48.904
HCC827	14	siFOXO1	erlotinib	siFOXO1erlotinib	322	366	519.652	0	49.653
HCC827	15	siFOXO1	erlotinib	siFOXO1erlotinib	484	371	527.238	29.942	91.333
HCC827	16	siFOXO1	erlotinib	siFOXO1erlotinib	353	370	623.183	0	53.401
HCC827	17	siFOXO1	erlotinib	siFOXO1erlotinib	454	378	618.341	13.21	89.973
HCC827	18	siFOXO1	erlotinib	siFOXO1erlotinib	403	374	411.573	0	43.848
HCC827	19	siFOXO1	erlotinib	siFOXO1erlotinib	426	374	666.787	0	57.32
HCC827	20	siFOXO1	erlotinib	siFOXO1erlotinib	343	394	439.26	0	47.06
HCC827	21	siFOXO1	erlotinib	siFOXO1erlotinib	369	384	352.82	0	40.836
HCC827	22	siFOXO1	erlotinib	siFOXO1erlotinib	318	394	428.083	0	45.349
HCC827	23	siFOXO1	erlotinib	siFOXO1erlotinib	501	394	425.701	0	44.893
HCC827	24	siFOXO1	erlotinib	siFOXO1erlotinib	443	402	716.746	0	55.11
HCC827	25	siFOXO1	erlotinib	siFOXO1erlotinib	328	413	446.155	0	47.161
HCC827	26	siFOXO1	erlotinib	siFOXO1erlotinib	394	418	355.333	0	42.073
HCC827	27	siFOXO1	erlotinib	siFOXO1erlotinib	494	422	534.817	0	52.255
HCC827	28	siFOXO1	erlotinib	siFOXO1erlotinib	514	424	573.9	0	52.159
HCC827	29	siFOXO1	erlotinib	siFOXO1erlotinib	434	430	525.468	0	51.681
HCC827	30	siFOXO1	erlotinib	siFOXO1erlotinib	420	439	534.067	0	52.486
HCC827	31	siFOXO1	erlotinib	siFOXO1erlotinib	371	440	513.766	0	47.114
HCC827	32	siFOXO1	erlotinib	siFOXO1erlotinib	311	443	342.375	0	41.904
HCC827	33	siFOXO1	erlotinib	siFOXO1erlotinib	502	454	728.149	6.903	94.408
HCC827	34	siFOXO1	erlotinib	siFOXO1erlotinib	408	456	533.687	0	74.662
HCC827	35	siFOXO1	erlotinib	siFOXO1erlotinib	353	453	403.309	0	44.203
HCC827	36	siFOXO1	erlotinib	siFOXO1erlotinib	378	459	437.26	0	48.896
HCC827	37	siFOXO1	erlotinib	siFOXO1erlotinib	7	470	439.173	0	55.624
HCC827	38	siFOXO1	erlotinib	siFOXO1erlotinib	457	470	586.58	0	57.959
HCC827	39	siFOXO1	erlotinib	siFOXO1erlotinib	352	473	434.973	0	46.569
HCC827	40	siFOXO1	erlotinib	siFOXO1erlotinib	377	482	432.832	0	50.517
HCC827	41	siFOXO1	erlotinib	siFOXO1erlotinib	436	479	504.314	0	48.959
HCC827	42	siFOXO1	erlotinib	siFOXO1erlotinib	50	494	1236.57	0	113.523
HCC827	43	siFOXO1	erlotinib	siFOXO1erlotinib	417	487	437.616	0	45.866
HCC827	44	siFOXO1	erlotinib	siFOXO1erlotinib	15	498	669.19	0	71.311
HCC827	45	siFOXO1	erlotinib	siFOXO1erlotinib	522	500	472.961	0	48.131
HCC827	46	siFOXO1	erlotinib	siFOXO1erlotinib	405	498	377.593	0	41.876
HCC827	47	siFOXO1	erlotinib	siFOXO1erlotinib	440	508	407.584	0	44.632
HCC827	48	siFOXO1	erlotinib	siFOXO1erlotinib	34	508	798.219	0	78.461
HCC827	1	siFOXO1	erlotinib	siFOXO1erlotinib	502	12	489.632	0	57.754
HCC827	2	siFOXO1	erlotinib	siFOXO1erlotinib	549	14	779.423	0	65.735
HCC827	3	siFOXO1	erlotinib	siFOXO1erlotinib	487	26	937.583	0	69.759
HCC827	4	siFOXO1	erlotinib	siFOXO1erlotinib	543	43	782.12	0	61.803
HCC827	5	siFOXO1	erlotinib	siFOXO1erlotinib	513	59	393.756	0	49.536
HCC827	6	siFOXO1	erlotinib	siFOXO1erlotinib	491	65	738.571	0	66.94
HCC827	7	siFOXO1	erlotinib	siFOXO1erlotinib	285	72	577.635	0	78.06
HCC827	8	siFOXO1	erlotinib	siFOXO1erlotinib	475	86	534.289	0	56.61
HCC827	9	siFOXO1	erlotinib	siFOXO1erlotinib	537	83	892.327	0.124	136.345
HCC827	10	siFOXO1	erlotinib	siFOXO1erlotinib	295	88	704.122	0	78.951
HCC827	11	siFOXO1	erlotinib	siFOXO1erlotinib	551	89	511.048	10.443	127.133
HCC827	12	siFOXO1	erlotinib	siFOXO1erlotinib	500	100	635.006	0.051	84.291
HCC827	13	siFOXO1	erlotinib	siFOXO1erlotinib	567	94	474.233	0	58.245
HCC827	14	siFOXO1	erlotinib	siFOXO1erlotinib	278	100	595.514	0	70.995
HCC827	15	siFOXO1	erlotinib	siFOXO1erlotinib	301	115	694.211	0	63.455
HCC827	16	siFOXO1	erlotinib	siFOXO1erlotinib	525	114	739.799	0	63.631
HCC827	17	siFOXO1	erlotinib	siFOXO1erlotinib	559	122	672.619	2.763	127.098
HCC827	18	siFOXO1	erlotinib	siFOXO1erlotinib	478	123	1069.131	0	71.459
HCC827	19	siFOXO1	erlotinib	siFOXO1erlotinib	537	124	713.115	0	57.959
HCC827	20	siFOXO1	erlotinib	siFOXO1erlotinib	519	130	1048.579	0	75.899
HCC827	21	siFOXO1	erlotinib	siFOXO1erlotinib	499	133	756.347	0	115.913
HCC827	22	siFOXO1	erlotinib	siFOXO1erlotinib	554	143	662.774	0.251	116.056
HCC827	23	siFOXO1	erlotinib	siFOXO1erlotinib	511	164	778.758	0	73.258
HCC827	24	siFOXO1	erlotinib	siFOXO1erlotinib	552	162	634.991	0	64.094
HCC827	25	siFOXO1	erlotinib	siFOXO1erlotinib	482	178	893.383	0	66.553
HCC827	26	siFOXO1	erlotinib	siFOXO1erlotinib	538	175	879.588	0	80.122
HCC827	27	siFOXO1	erlotinib	siFOXO1erlotinib	520	187	744.113	0	91.279
HCC827	28	siFOXO1	erlotinib	siFOXO1erlotinib	531	206	841.447	0	82.205
HCC827	29	siFOXO1	erlotinib	siFOXO1erlotinib	495	206	995.62	0	67.785
HCC827	30	siFOXO1	erlotinib	siFOXO1erlotinib	511	210	552.827	0	61.673
HCC827	31	siFOXO1	erlotinib	siFOXO1erlotinib	9	320	515.101	0	63.009
HCC827	32	siFOXO1	erlotinib	siFOXO1erlotinib	41	344	279.656	0	67.169
HCC827	33	siFOXO1	erlotinib	siFOXO1erlotinib	51	351	276.981	0	63.973
HCC827	34	siFOXO1	erlotinib	siFOXO1erlotinib	622	417	861.481	0	85.629
HCC827	35	siFOXO1	erlotinib	siFOXO1erlotinib	637	417	779.162	0	85.902
HCC827	36	siFOXO1	erlotinib	siFOXO1erlotinib	643	434	1001.04	0	113.025
HCC827	37	siFOXO1	erlotinib	siFOXO1erlotinib	613	436	877.768	0	97.148
HCC827	38	siFOXO1	erlotinib	siFOXO1erlotinib	628	446	797.465	0	89.426
HCC827	1	siFOXO1	erlotinib	siFOXO1erlotinib	10	44	387.459	0	88.204
HCC827	2	siFOXO1	erlotinib	siFOXO1erlotinib	27	92	500.264	0	118.661
HCC827	3	siFOXO1	erlotinib	siFOXO1erlotinib	21	123	609.008	0.349	132.692
HCC827	4	siFOXO1	erlotinib	siFOXO1erlotinib	34	126	436.572	42.13	146.426
HCC827	5	siFOXO1	erlotinib	siFOXO1erlotinib	7	134	257.183	0	89.902
HCC827	6	siFOXO1	erlotinib	siFOXO1erlotinib	45	162	738.1	74.287	177.367
HCC827	7	siFOXO1	erlotinib	siFOXO1erlotinib	12	157	492.265	0	105.464
HCC827	8	siFOXO1	erlotinib	siFOXO1erlotinib	20	175	666.836	18.579	191.811
HCC827	9	siFOXO1	erlotinib	siFOXO1erlotinib	9	189	593.542	1.198	165.82
HCC827	10	siFOXO1	erlotinib	siFOXO1erlotinib	56	189	516.588	399.957	141.663
HCC827	11	siFOXO1	erlotinib	siFOXO1erlotinib	34	193	648.161	13.896	189.941
HCC827	12	siFOXO1	erlotinib	siFOXO1erlotinib	15	214	666.754	52.558	187.953
HCC827	13	siFOXO1	erlotinib	siFOXO1erlotinib	75	210	542.12	0	91.773
HCC827	14	siFOXO1	erlotinib	siFOXO1erlotinib	51	222	566.753	19.904	167.455
HCC827	15	siFOXO1	erlotinib	siFOXO1erlotinib	28	227	558.555	118.388	171.906
HCC827	16	siFOXO1	erlotinib	siFOXO1erlotinib	47	240	520.902	87.578	161.39
HCC827	17	siFOXO1	erlotinib	siFOXO1erlotinib	73	263	647.032	57.24	176.419
HCC827	18	siFOXO1	erlotinib	siFOXO1erlotinib	233	241	209.581	0	70.678
HCC827	19	siFOXO1	erlotinib	siFOXO1erlotinib	212	256	753.458	0.17	149.048
HCC827	21	siFOXO1	erlotinib	siFOXO1erlotinib	103	267	576.813	47.705	165.742
HCC827	22	siFOXO1	erlotinib	siFOXO1erlotinib	190	284	802.067	5.384	156.344
HCC827	23	siFOXO1	erlotinib	siFOXO1erlotinib	149	280	668.191	112.27	155.419
HCC827	24	siFOXO1	erlotinib	siFOXO1erlotinib	232	311	697.698	138.299	127.376
HCC827	25	siFOXO1	erlotinib	siFOXO1erlotinib	226	290	648.089	0.037	89.071
HCC827	26	siFOXO1	erlotinib	siFOXO1erlotinib	116	297	609.452	146.882	165.602
HCC827	27	siFOXO1	erlotinib	siFOXO1erlotinib	101	305	587.749	286.745	158.124
HCC827	28	siFOXO1	erlotinib	siFOXO1erlotinib	139	316	666.152	228.686	170.275
HCC827	29	siFOXO1	erlotinib	siFOXO1erlotinib	172	313	1027.179	71.268	242.224
HCC827	30	siFOXO1	erlotinib	siFOXO1erlotinib	110	334	549.944	132.804	155.026
HCC827	31	siFOXO1	erlotinib	siFOXO1erlotinib	247	335	509.989	0	70.643
HCC827	32	siFOXO1	erlotinib	siFOXO1erlotinib	262	339	471.103	0	67.835
HCC827	33	siFOXO1	erlotinib	siFOXO1erlotinib	216	350	721.297	0	105.716
HCC827	34	siFOXO1	erlotinib	siFOXO1erlotinib	232	360	537.576	0	70.91
HCC827	35	siFOXO1	erlotinib	siFOXO1erlotinib	247	368	416.121	0	55.787
HCC827	36	siFOXO1	erlotinib	siFOXO1erlotinib	212	384	524.127	260.797	139.34
HCC827	37	siFOXO1	erlotinib	siFOXO1erlotinib	172	414	429.524	314.196	119.379
HCC827	38	siFOXO1	erlotinib	siFOXO1erlotinib	193	420	479.352	0	70.321
HCC827	39	siFOXO1	erlotinib	siFOXO1erlotinib	165	437	453.813	0	62.973
HCC827	1	siFOXO1	erlotinib	siFOXO1erlotinib	267	55	820.839	0	79.658
HCC827	2	siFOXO1	erlotinib	siFOXO1erlotinib	283	62	809.908	0	75.274
HCC827	3	siFOXO1	erlotinib	siFOXO1erlotinib	426	63	615.61	0	68.144
HCC827	4	siFOXO1	erlotinib	siFOXO1erlotinib	413	79	776.399	0	74.798
HCC827	5	siFOXO1	erlotinib	siFOXO1erlotinib	448	82	589.237	0	71.013
HCC827	6	siFOXO1	erlotinib	siFOXO1erlotinib	430	113	758.62	0	66.288
HCC827	7	siFOXO1	erlotinib	siFOXO1erlotinib	337	293	931.995	0	70.789
HCC827	8	siFOXO1	erlotinib	siFOXO1erlotinib	311	297	850.989	0	108.608
HCC827	9	siFOXO1	erlotinib	siFOXO1erlotinib	300	318	658.585	0	108.929
HCC827	10	siFOXO1	erlotinib	siFOXO1erlotinib	355	327	679.603	39.068	112.96
HCC827	11	siFOXO1	erlotinib	siFOXO1erlotinib	382	325	675.624	0	57.413
HCC827	12	siFOXO1	erlotinib	siFOXO1erlotinib	325	328	550.104	0	72.675
HCC827	13	siFOXO1	erlotinib	siFOXO1erlotinib	296	336	663.071	46.8	128.145
HCC827	14	siFOXO1	erlotinib	siFOXO1erlotinib	328	345	772.056	0.636	124.804
HCC827	15	siFOXO1	erlotinib	siFOXO1erlotinib	377	344	547.336	0	98.642
HCC827	16	siFOXO1	erlotinib	siFOXO1erlotinib	358	353	633.558	0	79.185
HCC827	17	siFOXO1	erlotinib	siFOXO1erlotinib	387	357	742.835	0	58.596
HCC827	18	siFOXO1	erlotinib	siFOXO1erlotinib	273	364	680.264	49.242	129.736
HCC827	19	siFOXO1	erlotinib	siFOXO1erlotinib	296	366	703.771	0	70.907
HCC827	20	siFOXO1	erlotinib	siFOXO1erlotinib	345	367	706.167	0	89.684
HCC827	21	siFOXO1	erlotinib	siFOXO1erlotinib	315	373	806.921	0	116.143
HCC827	22	siFOXO1	erlotinib	siFOXO1erlotinib	373	379	660.698	0	61.926
HCC827	23	siFOXO1	erlotinib	siFOXO1erlotinib	285	380	662.587	0	72.451
HCC827	24	siFOXO1	erlotinib	siFOXO1erlotinib	333	381	811.61	0	83.362
HCC827	25	siFOXO1	erlotinib	siFOXO1erlotinib	271	386	485.306	0	51.166
HCC827	26	siFOXO1	erlotinib	siFOXO1erlotinib	353	396	663.88	0	66.865
HCC827	27	siFOXO1	erlotinib	siFOXO1erlotinib	289	398	613.753	0	62.273
HCC827	28	siFOXO1	erlotinib	siFOXO1erlotinib	309	403	713.327	0	82.623
HCC827	29	siFOXO1	erlotinib	siFOXO1erlotinib	333	407	745.4	0	63.357
HCC827	30	siFOXO1	erlotinib	siFOXO1erlotinib	298	430	694.618	0	80.175
HCC827	1	siFOXO1	erlotinib	siFOXO1erlotinib	486	7	353.463	0	51.297
HCC827	2	siFOXO1	erlotinib	siFOXO1erlotinib	515	8	377.164	0	52.809
HCC827	3	siFOXO1	erlotinib	siFOXO1erlotinib	489	31	502.448	0	57.078
HCC827	4	siFOXO1	erlotinib	siFOXO1erlotinib	540	30	184.742	0	51.273
HCC827	5	siFOXO1	erlotinib	siFOXO1erlotinib	519	29	481.49	0	56.085
HCC827	6	siFOXO1	erlotinib	siFOXO1erlotinib	521	45	638.639	0	60.31
HCC827	7	siFOXO1	erlotinib	siFOXO1erlotinib	510	256	472.138	0	51.52
HCC827	8	siFOXO1	erlotinib	siFOXO1erlotinib	528	259	778.533	0.042	119.369
HCC827	9	siFOXO1	erlotinib	siFOXO1erlotinib	540	277	567.818	0	54.919
HCC827	10	siFOXO1	erlotinib	siFOXO1erlotinib	507	285	696.868	0	58.337
HCC827	11	siFOXO1	erlotinib	siFOXO1erlotinib	525	297	754.178	0	68.672
HCC827	12	siFOXO1	erlotinib	siFOXO1erlotinib	554	299	499.249	0	57.696
HCC827	13	siFOXO1	erlotinib	siFOXO1erlotinib	514	313	534.401	0	51.55
HCC827	14	siFOXO1	erlotinib	siFOXO1erlotinib	534	311	562.902	0	59.556
HCC827	15	siFOXO1	erlotinib	siFOXO1erlotinib	491	325	497.715	0	51.271
HCC827	16	siFOXO1	erlotinib	siFOXO1erlotinib	531	337	681.916	0	57.157
HCC827	17	siFOXO1	erlotinib	siFOXO1erlotinib	553	347	1053.058	0	75.643
HCC827	18	siFOXO1	erlotinib	siFOXO1erlotinib	514	350	442.935	0	50.614
HCC827	19	siFOXO1	erlotinib	siFOXO1erlotinib	520	378	218.92	0	49.975
HCC827	20	siFOXO1	erlotinib	siFOXO1erlotinib	549	389	544.989	0	54.123
HCC827	1	siFOXO1	erlotinib	siFOXO1erlotinib	47	20	1215.074	56.26	227.147
HCC827	2	siFOXO1	erlotinib	siFOXO1erlotinib	107	10	1293.293	134.264	224.455
HCC827	3	siFOXO1	erlotinib	siFOXO1erlotinib	133	23	1266.169	23.96	190.536
HCC827	4	siFOXO1	erlotinib	siFOXO1erlotinib	86	35	1361.28	349.206	297.797
HCC827	5	siFOXO1	erlotinib	siFOXO1erlotinib	160	40	958.621	20.733	112.879
HCC827	6	siFOXO1	erlotinib	siFOXO1erlotinib	135	38	1059.422	76.134	203.085
HCC827	7	siFOXO1	erlotinib	siFOXO1erlotinib	497	174	680.407	0	59.131
HCC827	8	siFOXO1	erlotinib	siFOXO1erlotinib	451	174	519.245	0	75.095
HCC827	9	siFOXO1	erlotinib	siFOXO1erlotinib	479	194	849.058	0.004	88.272
HCC827	10	siFOXO1	erlotinib	siFOXO1erlotinib	451	203	686.463	0	81.45
HCC827	11	siFOXO1	erlotinib	siFOXO1erlotinib	534	203	656.303	0.119	108.436
HCC827	12	siFOXO1	erlotinib	siFOXO1erlotinib	507	213	829.773	0	82.969
HCC827	13	siFOXO1	erlotinib	siFOXO1erlotinib	473	224	833.598	0	106.299
HCC827	14	siFOXO1	erlotinib	siFOXO1erlotinib	449	221	587.798	0.043	109.306
HCC827	15	siFOXO1	erlotinib	siFOXO1erlotinib	497	227	740.914	0	76.807
HCC827	16	siFOXO1	erlotinib	siFOXO1erlotinib	531	243	799.799	0	76.918
HCC827	17	siFOXO1	erlotinib	siFOXO1erlotinib	463	242	1105.969	0	88.513
HCC827	18	siFOXO1	erlotinib	siFOXO1erlotinib	442	246	567.416	0	70.072
HCC827	19	siFOXO1	erlotinib	siFOXO1erlotinib	487	259	1008.734	0.006	125.977
HCC827	20	siFOXO1	erlotinib	siFOXO1erlotinib	473	279	755.413	20.723	113.739
HCC827	21	siFOXO1	erlotinib	siFOXO1erlotinib	525	278	705.432	0.032	100.01
HCC827	22	siFOXO1	erlotinib	siFOXO1erlotinib	522	298	1036.041	0	87.994
HCC827	23	siFOXO1	erlotinib	siFOXO1erlotinib	468	309	691.712	0	105.511
HCC827	24	siFOXO1	erlotinib	siFOXO1erlotinib	503	306	975.3	0	86.191
HCC827	25	siFOXO1	erlotinib	siFOXO1erlotinib	214	379	774.516	0.251	91.076
HCC827	26	siFOXO1	erlotinib	siFOXO1erlotinib	244	385	699.898	0	66.708
HCC827	27	siFOXO1	erlotinib	siFOXO1erlotinib	211	424	785.869	0	71.677
HCC827	28	siFOXO1	erlotinib	siFOXO1erlotinib	242	411	833.281	0	75.241
HCC827	29	siFOXO1	erlotinib	siFOXO1erlotinib	188	435	683.914	0	92.329
HCC827	1	siFOXO1	erlotinib	siFOXO1erlotinib	141	11	1087.251	5.037	176.198
HCC827	2	siFOXO1	erlotinib	siFOXO1erlotinib	131	20	919.445	0.013	142.237
HCC827	3	siFOXO1	erlotinib	siFOXO1erlotinib	108	112	572.614	0.196	102.056
HCC827	4	siFOXO1	erlotinib	siFOXO1erlotinib	89	121	787.632	0	123.224
HCC827	5	siFOXO1	erlotinib	siFOXO1erlotinib	63	123	582.315	0	99.853
HCC827	6	siFOXO1	erlotinib	siFOXO1erlotinib	104	143	823.657	0.349	138.222
HCC827	7	siFOXO1	erlotinib	siFOXO1erlotinib	125	138	724.062	0	79.12
HCC827	8	siFOXO1	erlotinib	siFOXO1erlotinib	31	139	540.902	0	71.558
HCC827	9	siFOXO1	erlotinib	siFOXO1erlotinib	58	148	745.256	0	101.555
HCC827	10	siFOXO1	erlotinib	siFOXO1erlotinib	14	156	240.303	0	71.954
HCC827	11	siFOXO1	erlotinib	siFOXO1erlotinib	59	158	1136.146	0.097	182.234
HCC827	12	siFOXO1	erlotinib	siFOXO1erlotinib	87	170	839.477	0.649	107.591
HCC827	13	siFOXO1	erlotinib	siFOXO1erlotinib	32	162	942.726	0	92.011
HCC827	14	siFOXO1	erlotinib	siFOXO1erlotinib	120	173	614.598	0	67.492
HCC827	15	siFOXO1	erlotinib	siFOXO1erlotinib	58	175	869.922	0	86.269
HCC827	16	siFOXO1	erlotinib	siFOXO1erlotinib	36	193	671.776	0.022	89.688
HCC827	17	siFOXO1	erlotinib	siFOXO1erlotinib	74	193	764.773	0	100.184
HCC827	18	siFOXO1	erlotinib	siFOXO1erlotinib	58	193	856.473	0	90.667
HCC827	19	siFOXO1	erlotinib	siFOXO1erlotinib	427	198	959.129	0	73.457
HCC827	20	siFOXO1	erlotinib	siFOXO1erlotinib	418	214	783.122	0	66.797
HCC827	21	siFOXO1	erlotinib	siFOXO1erlotinib	245	273	359.041	0	46.815
HCC827	22	siFOXO1	erlotinib	siFOXO1erlotinib	255	305	469.341	0	59.761
HCC827	23	siFOXO1	erlotinib	siFOXO1erlotinib	293	316	362.095	0	44.117
HCC827	24	siFOXO1	erlotinib	siFOXO1erlotinib	234	318	450.808	0	48.84
HCC827	25	siFOXO1	erlotinib	siFOXO1erlotinib	255	329	458.22	0	50.91
HCC827	26	siFOXO1	erlotinib	siFOXO1erlotinib	288	349	640.163	0	52.824
HCC827	27	siFOXO1	erlotinib	siFOXO1erlotinib	244	349	508.661	0	54.822
HCC827	28	siFOXO1	erlotinib	siFOXO1erlotinib	197	352	537.306	0	50.356
HCC827	29	siFOXO1	erlotinib	siFOXO1erlotinib	271	359	664.043	0	56.609
HCC827	30	siFOXO1	erlotinib	siFOXO1erlotinib	235	371	513.502	0	52.173
HCC827	31	siFOXO1	erlotinib	siFOXO1erlotinib	257	372	623.805	0	59.248
HCC827	32	siFOXO1	erlotinib	siFOXO1erlotinib	201	378	382.779	0	45.733
HCC827	33	siFOXO1	erlotinib	siFOXO1erlotinib	298	402	579.416	0	53.632
HCC827	34	siFOXO1	erlotinib	siFOXO1erlotinib	253	395	700.383	0	59.199
HCC827	35	siFOXO1	erlotinib	siFOXO1erlotinib	216	397	455.529	0	51.495
HCC827	36	siFOXO1	erlotinib	siFOXO1erlotinib	279	396	591.428	0	65.059
HCC827	37	siFOXO1	erlotinib	siFOXO1erlotinib	194	422	659.391	0	58.587
HCC827	38	siFOXO1	erlotinib	siFOXO1erlotinib	218	423	766.243	0	71.68
HCC827	39	siFOXO1	erlotinib	siFOXO1erlotinib	278	427	878.82	0	62.789
HCC827	40	siFOXO1	erlotinib	siFOXO1erlotinib	253	439	818.556	0	72.819
HCC827	41	siFOXO1	erlotinib	siFOXO1erlotinib	286	453	810.744	0	65.902
HCC827	42	siFOXO1	erlotinib	siFOXO1erlotinib	221	443	555.255	6.945	142.926
HCC827	43	siFOXO1	erlotinib	siFOXO1erlotinib	191	452	457.509	0	52.383
HCC827	1	siFOXO1	erlotinib	siFOXO1erlotinib	529	298	1178.564	29.893	186.806
HCC827	2	siFOXO1	erlotinib	siFOXO1erlotinib	557	280	701.701	0	60.685
HCC827	3	siFOXO1	erlotinib	siFOXO1erlotinib	497	302	1033.476	25.242	153.431
HCC827	4	siFOXO1	erlotinib	siFOXO1erlotinib	571	301	856.101	0.195	130.454
HCC827	5	siFOXO1	erlotinib	siFOXO1erlotinib	547	316	902.422	5.424	130.886
HCC827	6	siFOXO1	erlotinib	siFOXO1erlotinib	538	332	824.92	42.628	127.442
HCC827	7	siFOXO1	erlotinib	siFOXO1erlotinib	575	315	764.225	0	83.506
HCC827	8	siFOXO1	erlotinib	siFOXO1erlotinib	569	346	902.259	7.131	149.062
HCC827	9	siFOXO1	erlotinib	siFOXO1erlotinib	492	332	795.071	0.489	108.163
HCC827	10	siFOXO1	erlotinib	siFOXO1erlotinib	513	360	834.729	0.055	93.639
HCC827	11	siFOXO1	erlotinib	siFOXO1erlotinib	580	358	621.274	0	63.888
HCC827	12	siFOXO1	erlotinib	siFOXO1erlotinib	534	364	722.574	0.461	135.3
HCC827	13	siFOXO1	erlotinib	siFOXO1erlotinib	546	385	905.407	0.004	83.729
HCC827	14	siFOXO1	erlotinib	siFOXO1erlotinib	571	381	688.988	0	61.163
HCC827	1	siFOXO1	erlotinib	siFOXO1erlotinib	615	13	859.644	0	79.867
HCC827	2	siFOXO1	erlotinib	siFOXO1erlotinib	591	25	777.3	0.149	120.463
HCC827	3	siFOXO1	erlotinib	siFOXO1erlotinib	573	40	1019.52	0.017	112.198
HCC827	4	siFOXO1	erlotinib	siFOXO1erlotinib	636	50	893.661	0	79.808
HCC827	5	siFOXO1	erlotinib	siFOXO1erlotinib	609	45	987.568	0.05	98.411
HCC827	6	siFOXO1	erlotinib	siFOXO1erlotinib	577	68	870.769	3.11	119.517
HCC827	7	siFOXO1	erlotinib	siFOXO1erlotinib	545	80	749.459	27.581	164.766
HCC827	8	siFOXO1	erlotinib	siFOXO1erlotinib	530	91	801.917	0.507	137.889
HCC827	9	siFOXO1	erlotinib	siFOXO1erlotinib	634	89	694.002	0	90.117
HCC827	10	siFOXO1	erlotinib	siFOXO1erlotinib	509	108	614.552	11.424	86.944
HCC827	11	siFOXO1	erlotinib	siFOXO1erlotinib	626	106	758.329	0.022	72.984
HCC827	12	siFOXO1	erlotinib	siFOXO1erlotinib	565	116	661.399	3.342	132.32
HCC827	13	siFOXO1	erlotinib	siFOXO1erlotinib	593	119	865.224	36.546	134.983
HCC827	14	siFOXO1	erlotinib	siFOXO1erlotinib	549	135	702.892	5.743	102.574
HCC827	15	siFOXO1	erlotinib	siFOXO1erlotinib	609	134	821.973	92.962	174.158
HCC827	16	siFOXO1	erlotinib	siFOXO1erlotinib	637	143	830.193	0.023	116.407
HCC827	17	siFOXO1	erlotinib	siFOXO1erlotinib	505	142	622.22	0.033	74.275
HCC827	18	siFOXO1	erlotinib	siFOXO1erlotinib	579	141	616.796	29.785	142.919
HCC827	19	siFOXO1	erlotinib	siFOXO1erlotinib	594	164	750.019	53.139	143.347
HCC827	20	siFOXO1	erlotinib	siFOXO1erlotinib	619	171	690.52	21.292	131.973
HCC827	21	siFOXO1	erlotinib	siFOXO1erlotinib	522	160	601.784	12.979	126.305
HCC827	22	siFOXO1	erlotinib	siFOXO1erlotinib	555	169	513.107	0	54.697
HCC827	23	siFOXO1	erlotinib	siFOXO1erlotinib	637	189	662.894	115.346	144.6
HCC827	24	siFOXO1	erlotinib	siFOXO1erlotinib	647	206	629.569	0	67.982
HCC827	25	siFOXO1	erlotinib	siFOXO1erlotinib	664	225	512.197	0	64.664
HCC827	26	siFOXO1	erlotinib	siFOXO1erlotinib	674	246	641.14	33.052	140.922
HCC827	27	siFOXO1	erlotinib	siFOXO1erlotinib	686	264	670.975	0	68.703
HCC827	28	siFOXO1	erlotinib	siFOXO1erlotinib	90	410	497.786	0	77.945
HCC827	29	siFOXO1	erlotinib	siFOXO1erlotinib	73	428	417.529	0	87.324
HCC827	30	siFOXO1	erlotinib	siFOXO1erlotinib	97	428	519.948	0	92.359
HCC827	31	siFOXO1	erlotinib	siFOXO1erlotinib	79	468	584.514	0	88.709
HCC827	32	siFOXO1	erlotinib	siFOXO1erlotinib	52	467	494.165	1.026	108.056
HCC827	1	siFOXO1	erlotinib	siFOXO1erlotinib	116	55	707.022	0	83.699
HCC827	2	siFOXO1	erlotinib	siFOXO1erlotinib	148	52	621.497	0	77.893
HCC827	3	siFOXO1	erlotinib	siFOXO1erlotinib	97	58	1232.315	0	129.183
HCC827	4	siFOXO1	erlotinib	siFOXO1erlotinib	135	70	912.619	0	101.437
HCC827	5	siFOXO1	erlotinib	siFOXO1erlotinib	300	116	966.15	0	97.93
HCC827	6	siFOXO1	erlotinib	siFOXO1erlotinib	311	126	812.357	0	97.715
HCC827	7	siFOXO1	erlotinib	siFOXO1erlotinib	289	134	736.285	0	80.974
HCC827	8	siFOXO1	erlotinib	siFOXO1erlotinib	309	145	774.37	0	103.548
HCC827	9	siFOXO1	erlotinib	siFOXO1erlotinib	297	154	860.687	0	81.19
HCC827	10	siFOXO1	erlotinib	siFOXO1erlotinib	322	164	957.403	149.023	184.79
HCC827	11	siFOXO1	erlotinib	siFOXO1erlotinib	342	193	1409.241	0	177.186
HCC827	12	siFOXO1	erlotinib	siFOXO1erlotinib	477	410	1158.672	0	106.935
HCC827	1	siFOXO1	erlotinib	siFOXO1erlotinib	286	5	843.927	0.094	118.122
HCC827	2	siFOXO1	erlotinib	siFOXO1erlotinib	303	5	857.596	0.08	120.991
HCC827	3	siFOXO1	erlotinib	siFOXO1erlotinib	319	12	934.491	0	85.91
HCC827	4	siFOXO1	erlotinib	siFOXO1erlotinib	268	16	567.41	0	89.56
HCC827	5	siFOXO1	erlotinib	siFOXO1erlotinib	316	28	1074.977	0	98.791
HCC827	6	siFOXO1	erlotinib	siFOXO1erlotinib	253	35	704.768	0	84.979
HCC827	7	siFOXO1	erlotinib	siFOXO1erlotinib	259	66	708.262	0	85.464
HCC827	8	siFOXO1	erlotinib	siFOXO1erlotinib	239	75	797.087	0.046	92.885
HCC827	9	siFOXO1	erlotinib	siFOXO1erlotinib	320	109	811.746	7.181	136.898
HCC827	10	siFOXO1	erlotinib	siFOXO1erlotinib	271	83	684.139	0	77.713
HCC827	11	siFOXO1	erlotinib	siFOXO1erlotinib	286	127	953.161	60.869	201.307
HCC827	12	siFOXO1	erlotinib	siFOXO1erlotinib	328	138	820.74	4.562	147.89
HCC827	13	siFOXO1	erlotinib	siFOXO1erlotinib	268	138	779.401	399.843	157.566
HCC827	15	siFOXO1	erlotinib	siFOXO1erlotinib	363	160	1017.183	0	95.034
HCC827	16	siFOXO1	erlotinib	siFOXO1erlotinib	307	152	804.767	134.359	175.122
HCC827	17	siFOXO1	erlotinib	siFOXO1erlotinib	238	159	766.777	0	66.042
HCC827	18	siFOXO1	erlotinib	siFOXO1erlotinib	336	160	1084.69	0	151.144
HCC827	19	siFOXO1	erlotinib	siFOXO1erlotinib	297	164	641.473	89.444	157.407
HCC827	21	siFOXO1	erlotinib	siFOXO1erlotinib	253	181	953.374	0	127.662
HCC827	22	siFOXO1	erlotinib	siFOXO1erlotinib	235	180	726.232	0	73.257
HCC827	23	siFOXO1	erlotinib	siFOXO1erlotinib	270	192	621.053	0	101.017
HCC827	24	siFOXO1	erlotinib	siFOXO1erlotinib	241	197	633.895	74.9	149.369
HCC827	25	siFOXO1	erlotinib	siFOXO1erlotinib	282	211	849.795	79.567	147.543
HCC827	26	siFOXO1	erlotinib	siFOXO1erlotinib	313	221	831.026	26.56	178.698
HCC827	27	siFOXO1	erlotinib	siFOXO1erlotinib	305	234	652.979	59.777	154.267
HCC827	1	siFOXO1	erlotinib	siFOXO1erlotinib	310	66	838.815	0.067	81.218
HCC827	2	siFOXO1	erlotinib	siFOXO1erlotinib	297	61	768.623	0	75.425
HCC827	3	siFOXO1	erlotinib	siFOXO1erlotinib	266	63	1297.49	0	87.197
HCC827	4	siFOXO1	erlotinib	siFOXO1erlotinib	347	64	728.795	0	82.958
HCC827	5	siFOXO1	erlotinib	siFOXO1erlotinib	371	75	915.605	0	68.825
HCC827	6	siFOXO1	erlotinib	siFOXO1erlotinib	339	84	654.377	0	64.452
HCC827	7	siFOXO1	erlotinib	siFOXO1erlotinib	240	104	711.82	0	59.211
HCC827	8	siFOXO1	erlotinib	siFOXO1erlotinib	298	102	536.556	0	55.435
HCC827	9	siFOXO1	erlotinib	siFOXO1erlotinib	365	104	580.305	0	54.932
HCC827	10	siFOXO1	erlotinib	siFOXO1erlotinib	321	107	576.337	0	108.569
HCC827	11	siFOXO1	erlotinib	siFOXO1erlotinib	343	106	529.591	0	51.129
HCC827	12	siFOXO1	erlotinib	siFOXO1erlotinib	384	130	641.69	0	66.3
HCC827	13	siFOXO1	erlotinib	siFOXO1erlotinib	300	128	557.996	0	57.038
HCC827	14	siFOXO1	erlotinib	siFOXO1erlotinib	204	136	888.876	0	82.026
HCC827	15	siFOXO1	erlotinib	siFOXO1erlotinib	266	126	489.943	0.049	97.512
HCC827	16	siFOXO1	erlotinib	siFOXO1erlotinib	327	134	664.836	0	70.13
HCC827	17	siFOXO1	erlotinib	siFOXO1erlotinib	406	143	846.532	0	62.998
HCC827	18	siFOXO1	erlotinib	siFOXO1erlotinib	359	136	639.746	0	71.012
HCC827	19	siFOXO1	erlotinib	siFOXO1erlotinib	267	144	443.644	0	49.01
HCC827	20	siFOXO1	erlotinib	siFOXO1erlotinib	342	161	784.415	304.402	110.685
HCC827	21	siFOXO1	erlotinib	siFOXO1erlotinib	375	148	764.23	0	75.862
HCC827	22	siFOXO1	erlotinib	siFOXO1erlotinib	295	155	628.821	0	56.03
HCC827	23	siFOXO1	erlotinib	siFOXO1erlotinib	418	162	714.731	0	58.328
HCC827	24	siFOXO1	erlotinib	siFOXO1erlotinib	265	177	546.642	0	60.302
HCC827	25	siFOXO1	erlotinib	siFOXO1erlotinib	396	170	700.305	0	64.305
HCC827	26	siFOXO1	erlotinib	siFOXO1erlotinib	375	169	808.451	0	73.107
HCC827	27	siFOXO1	erlotinib	siFOXO1erlotinib	391	191	771.776	0	87.859
HCC827	28	siFOXO1	erlotinib	siFOXO1erlotinib	414	187	627.05	0	72.51
HCC827	29	siFOXO1	erlotinib	siFOXO1erlotinib	293	191	633.866	0	59.132
HCC827	30	siFOXO1	erlotinib	siFOXO1erlotinib	363	205	614.525	0	63.001
HCC827	31	siFOXO1	erlotinib	siFOXO1erlotinib	324	201	775.693	0	58.673
HCC827	32	siFOXO1	erlotinib	siFOXO1erlotinib	247	208	561.086	0	57.172
HCC827	33	siFOXO1	erlotinib	siFOXO1erlotinib	428	207	672.524	0	56.116
HCC827	34	siFOXO1	erlotinib	siFOXO1erlotinib	299	216	714.16	0	63.736
HCC827	35	siFOXO1	erlotinib	siFOXO1erlotinib	396	217	577.997	0	58.78
HCC827	36	siFOXO1	erlotinib	siFOXO1erlotinib	270	220	721.895	0	61.84
HCC827	37	siFOXO1	erlotinib	siFOXO1erlotinib	372	222	572.302	0	51.287
HCC827	38	siFOXO1	erlotinib	siFOXO1erlotinib	334	234	821.683	0	57.508
HCC827	39	siFOXO1	erlotinib	siFOXO1erlotinib	307	234	675.981	0	62.033
HCC827	40	siFOXO1	erlotinib	siFOXO1erlotinib	248	256	555.585	0.003	61.509
HCC827	41	siFOXO1	erlotinib	siFOXO1erlotinib	285	243	679.322	0	56.511
HCC827	42	siFOXO1	erlotinib	siFOXO1erlotinib	364	246	496.01	0	46.604
HCC827	43	siFOXO1	erlotinib	siFOXO1erlotinib	404	253	1100.522	0	76.576
HCC827	44	siFOXO1	erlotinib	siFOXO1erlotinib	309	258	376.855	0.048	70.305
HCC827	45	siFOXO1	erlotinib	siFOXO1erlotinib	328	262	827.457	0	58.027
HCC827	46	siFOXO1	erlotinib	siFOXO1erlotinib	298	281	894.842	0	75.702
HCC827	47	siFOXO1	erlotinib	siFOXO1erlotinib	161	422	787.948	0	58.907
HCC827	48	siFOXO1	erlotinib	siFOXO1erlotinib	146	433	752.839	0	64.464
HCC827	49	siFOXO1	erlotinib	siFOXO1erlotinib	191	429	851.211	0	60.263
HCC827	50	siFOXO1	erlotinib	siFOXO1erlotinib	108	446	742.024	0	60.658
HCC827	51	siFOXO1	erlotinib	siFOXO1erlotinib	173	448	703.222	0	55.589
HCC827	52	siFOXO1	erlotinib	siFOXO1erlotinib	195	465	822.994	0	62.155
HCC827	53	siFOXO1	erlotinib	siFOXO1erlotinib	116	463	788.747	0	67.673
HCC827	54	siFOXO1	erlotinib	siFOXO1erlotinib	80	464	802.662	0	61.47
HCC827	55	siFOXO1	erlotinib	siFOXO1erlotinib	169	473	780.969	0	60.043
HCC827	56	siFOXO1	erlotinib	siFOXO1erlotinib	153	466	652.403	0	61.852
HCC827	57	siFOXO1	erlotinib	siFOXO1erlotinib	155	491	676.201	0	56.817
HCC827	58	siFOXO1	erlotinib	siFOXO1erlotinib	183	481	715.381	0	56.633
HCC827	59	siFOXO1	erlotinib	siFOXO1erlotinib	124	488	757.582	0	62.106
HCC827	60	siFOXO1	erlotinib	siFOXO1erlotinib	182	506	777.758	0	63.439
HCC827	61	siFOXO1	erlotinib	siFOXO1erlotinib	132	512	693.31	0	65.306
HCC827	1	siFOXO1	erlotinib	siFOXO1erlotinib	488	75	576.493	0.593	105.507
HCC827	2	siFOXO1	erlotinib	siFOXO1erlotinib	276	112	200.582	0	51.417
HCC827	3	siFOXO1	erlotinib	siFOXO1erlotinib	281	128	684.041	1.23	99.998
HCC827	4	siFOXO1	erlotinib	siFOXO1erlotinib	305	143	772.489	0.94	109.203
HCC827	5	siFOXO1	erlotinib	siFOXO1erlotinib	283	152	655.868	0.188	96.57
HCC827	6	siFOXO1	erlotinib	siFOXO1erlotinib	72	141	246.562	0	75.83
HCC827	7	siFOXO1	erlotinib	siFOXO1erlotinib	91	143	262.496	0.156	66.334
HCC827	8	siFOXO1	erlotinib	siFOXO1erlotinib	50	175	720.691	0	73.61
HCC827	9	siFOXO1	erlotinib	siFOXO1erlotinib	263	159	537.005	0	70.332
HCC827	10	siFOXO1	erlotinib	siFOXO1erlotinib	76	164	855.106	0	71.664
HCC827	11	siFOXO1	erlotinib	siFOXO1erlotinib	247	165	224.991	0.023	56.611
HCC827	12	siFOXO1	erlotinib	siFOXO1erlotinib	305	168	643.824	0	91.934
HCC827	13	siFOXO1	erlotinib	siFOXO1erlotinib	32	182	659.38	0	68.183
HCC827	14	siFOXO1	erlotinib	siFOXO1erlotinib	19	197	312.126	0	66.341
HCC827	15	siFOXO1	erlotinib	siFOXO1erlotinib	26	215	208.06	0.063	57.349
HCC827	16	siFOXO1	erlotinib	siFOXO1erlotinib	207	494	677.682	0.188	104.363
HCC827	17	siFOXO1	erlotinib	siFOXO1erlotinib	231	506	641.345	0	72.391
HCC827	18	siFOXO1	erlotinib	siFOXO1erlotinib	193	514	640.593	0	74.947
HCC827	1	siFOXO1	erlotinib	siFOXO1erlotinib	581	212	848.104	43.093	134.67
HCC827	2	siFOXO1	erlotinib	siFOXO1erlotinib	624	205	745.883	240.841	129.015
HCC827	3	siFOXO1	erlotinib	siFOXO1erlotinib	646	225	677.612	7.943	104.711
HCC827	4	siFOXO1	erlotinib	siFOXO1erlotinib	612	224	975.24	158.049	150.64
HCC827	5	siFOXO1	erlotinib	siFOXO1erlotinib	595	230	1048.134	306.404	149.697
HCC827	6	siFOXO1	erlotinib	siFOXO1erlotinib	629	238	1022.112	95.525	160.596
HCC827	7	siFOXO1	erlotinib	siFOXO1erlotinib	632	266	688.598	0	65.681
HCC827	8	siFOXO1	erlotinib	siFOXO1erlotinib	593	277	750.883	100.299	137.824
HCC827	1	siFOXO1	erlotinib	siFOXO1erlotinib	631	298	758.112	1.085	141.431
HCC827	2	siFOXO1	erlotinib	siFOXO1erlotinib	633	316	858.266	0	85.677
HCC827	3	siFOXO1	erlotinib	siFOXO1erlotinib	621	387	911.739	0.067	117.986
HCC827	4	siFOXO1	erlotinib	siFOXO1erlotinib	651	406	891.108	0.251	104.275
HCC827	5	siFOXO1	erlotinib	siFOXO1erlotinib	169	397	856.485	5.063	161.574
HCC827	6	siFOXO1	erlotinib	siFOXO1erlotinib	588	399	652.856	40.231	118.652
HCC827	7	siFOXO1	erlotinib	siFOXO1erlotinib	167	412	902.804	58.917	191.2
HCC827	8	siFOXO1	erlotinib	siFOXO1erlotinib	200	412	738.207	59.855	123.676
HCC827	9	siFOXO1	erlotinib	siFOXO1erlotinib	633	415	921.178	0.18	135.866
HCC827	10	siFOXO1	erlotinib	siFOXO1erlotinib	133	419	967.333	51.53	161.425
HCC827	11	siFOXO1	erlotinib	siFOXO1erlotinib	609	417	935.846	0.041	138.617
HCC827	12	siFOXO1	erlotinib	siFOXO1erlotinib	227	437	744.832	65.453	142.801
HCC827	13	siFOXO1	erlotinib	siFOXO1erlotinib	152	440	1111.911	50.545	223.285
HCC827	14	siFOXO1	erlotinib	siFOXO1erlotinib	133	454	797.577	0.37	122.238
HCC827	15	siFOXO1	erlotinib	siFOXO1erlotinib	209	448	958.771	15.857	139.873
HCC827	16	siFOXO1	erlotinib	siFOXO1erlotinib	181	453	1090.494	1.659	176.326
HCC827	1	siFOXO1	erlotinib	siFOXO1erlotinib	282	121	462.452	0	60.238
HCC827	2	siFOXO1	erlotinib	siFOXO1erlotinib	339	141	483.105	0	55.497
HCC827	3	siFOXO1	erlotinib	siFOXO1erlotinib	299	148	635.911	0	61.624
HCC827	4	siFOXO1	erlotinib	siFOXO1erlotinib	358	149	637.865	0	66.451
HCC827	5	siFOXO1	erlotinib	siFOXO1erlotinib	382	153	534.332	0	54.788
HCC827	6	siFOXO1	erlotinib	siFOXO1erlotinib	206	165	354.304	0	51.698
HCC827	7	siFOXO1	erlotinib	siFOXO1erlotinib	372	180	516.179	0	59.373
HCC827	8	siFOXO1	erlotinib	siFOXO1erlotinib	261	179	428.427	0	69.122
HCC827	9	siFOXO1	erlotinib	siFOXO1erlotinib	339	183	567.757	0	58.59
HCC827	10	siFOXO1	erlotinib	siFOXO1erlotinib	525	180	428.252	0	51.826
HCC827	11	siFOXO1	erlotinib	siFOXO1erlotinib	430	187	345.42	0	45.135
HCC827	12	siFOXO1	erlotinib	siFOXO1erlotinib	403	202	267.639	0	52.113
HCC827	13	siFOXO1	erlotinib	siFOXO1erlotinib	280	202	507.973	0	58.215
HCC827	14	siFOXO1	erlotinib	siFOXO1erlotinib	561	197	505.284	0	55.929
HCC827	15	siFOXO1	erlotinib	siFOXO1erlotinib	515	197	440.844	0	54.864
HCC827	16	siFOXO1	erlotinib	siFOXO1erlotinib	315	207	489.715	0.005	73.963
HCC827	17	siFOXO1	erlotinib	siFOXO1erlotinib	470	213	706.612	0	65.291
HCC827	18	siFOXO1	erlotinib	siFOXO1erlotinib	539	213	398.746	0	51.51
HCC827	19	siFOXO1	erlotinib	siFOXO1erlotinib	348	214	502.069	0	54.15
HCC827	20	siFOXO1	erlotinib	siFOXO1erlotinib	380	215	372.204	0	68.408
HCC827	21	siFOXO1	erlotinib	siFOXO1erlotinib	437	218	573.726	0	57.369
HCC827	22	siFOXO1	erlotinib	siFOXO1erlotinib	365	223	439.966	0	52.752
HCC827	23	siFOXO1	erlotinib	siFOXO1erlotinib	565	231	418.954	0	55.145
HCC827	24	siFOXO1	erlotinib	siFOXO1erlotinib	393	233	463.894	0	51.789
HCC827	25	siFOXO1	erlotinib	siFOXO1erlotinib	290	235	542.944	0	58.834
HCC827	26	siFOXO1	erlotinib	siFOXO1erlotinib	456	235	545.174	0	62.785
HCC827	27	siFOXO1	erlotinib	siFOXO1erlotinib	315	233	409.79	0	54.54
HCC827	28	siFOXO1	erlotinib	siFOXO1erlotinib	441	237	831.474	0	61.044
HCC827	29	siFOXO1	erlotinib	siFOXO1erlotinib	475	242	486.642	0	62.717
HCC827	30	siFOXO1	erlotinib	siFOXO1erlotinib	425	255	213.041	0	48.367
HCC827	31	siFOXO1	erlotinib	siFOXO1erlotinib	510	252	408.102	0	45.3
HCC827	32	siFOXO1	erlotinib	siFOXO1erlotinib	365	254	710.198	0.006	109.129
HCC827	33	siFOXO1	erlotinib	siFOXO1erlotinib	602	257	461.928	0	51.255
HCC827	34	siFOXO1	erlotinib	siFOXO1erlotinib	569	255	422.586	0	50.387
HCC827	35	siFOXO1	erlotinib	siFOXO1erlotinib	313	254	534.382	0	59.246
HCC827	36	siFOXO1	erlotinib	siFOXO1erlotinib	335	258	481.519	0	62.221
HCC827	37	siFOXO1	erlotinib	siFOXO1erlotinib	390	268	472.338	0	51.376
HCC827	38	siFOXO1	erlotinib	siFOXO1erlotinib	506	273	466.418	0	47.61
HCC827	39	siFOXO1	erlotinib	siFOXO1erlotinib	296	276	404.051	0	51.648
HCC827	40	siFOXO1	erlotinib	siFOXO1erlotinib	415	281	368.295	0	49.361
HCC827	41	siFOXO1	erlotinib	siFOXO1erlotinib	349	288	432.773	0	53.635
HCC827	42	siFOXO1	erlotinib	siFOXO1erlotinib	369	293	591.429	0	73.144
HCC827	43	siFOXO1	erlotinib	siFOXO1erlotinib	460	295	485.386	0	50.527
HCC827	44	siFOXO1	erlotinib	siFOXO1erlotinib	437	298	896.771	0	99.544
HCC827	45	siFOXO1	erlotinib	siFOXO1erlotinib	321	308	486.324	0	52.169
HCC827	46	siFOXO1	erlotinib	siFOXO1erlotinib	514	295	489.854	0	51.632
HCC827	47	siFOXO1	erlotinib	siFOXO1erlotinib	404	305	657.213	0	88.662
HCC827	48	siFOXO1	erlotinib	siFOXO1erlotinib	600	306	333.098	0	45.376
HCC827	49	siFOXO1	erlotinib	siFOXO1erlotinib	545	304	389.388	0	46.302
HCC827	50	siFOXO1	erlotinib	siFOXO1erlotinib	459	324	493.383	0	51.321
HCC827	51	siFOXO1	erlotinib	siFOXO1erlotinib	368	315	646.829	0	59.799
HCC827	52	siFOXO1	erlotinib	siFOXO1erlotinib	583	321	398.746	0	51.729
HCC827	53	siFOXO1	erlotinib	siFOXO1erlotinib	323	323	448.616	0	51.357
HCC827	54	siFOXO1	erlotinib	siFOXO1erlotinib	523	323	397.651	0	47.454
HCC827	55	siFOXO1	erlotinib	siFOXO1erlotinib	397	325	497.45	0	57.82
HCC827	56	siFOXO1	erlotinib	siFOXO1erlotinib	424	327	517.891	0	55.503
HCC827	57	siFOXO1	erlotinib	siFOXO1erlotinib	492	328	654.685	0	60.225
HCC827	58	siFOXO1	erlotinib	siFOXO1erlotinib	554	334	419.677	0	50.431
HCC827	59	siFOXO1	erlotinib	siFOXO1erlotinib	375	340	510.928	2.141	111.566
HCC827	60	siFOXO1	erlotinib	siFOXO1erlotinib	433	348	783.75	0	61.885
HCC827	61	siFOXO1	erlotinib	siFOXO1erlotinib	339	359	669.49	0	57.949
HCC827	62	siFOXO1	erlotinib	siFOXO1erlotinib	358	347	519.39	0	62.843
HCC827	63	siFOXO1	erlotinib	siFOXO1erlotinib	389	353	539.785	0	73.792
HCC827	64	siFOXO1	erlotinib	siFOXO1erlotinib	526	360	432.099	0	48.458
HCC827	65	siFOXO1	erlotinib	siFOXO1erlotinib	410	354	553.722	0	58.289
HCC827	66	siFOXO1	erlotinib	siFOXO1erlotinib	480	356	777.49	0	61.212
HCC827	67	siFOXO1	erlotinib	siFOXO1erlotinib	504	358	449.297	0	46.568
HCC827	68	siFOXO1	erlotinib	siFOXO1erlotinib	603	361	320.029	0	45.417
HCC827	69	siFOXO1	erlotinib	siFOXO1erlotinib	370	366	682.999	0	70.691
HCC827	70	siFOXO1	erlotinib	siFOXO1erlotinib	461	366	570.239	0	53.689
HCC827	71	siFOXO1	erlotinib	siFOXO1erlotinib	579	373	347.018	0	46
HCC827	72	siFOXO1	erlotinib	siFOXO1erlotinib	441	371	535.267	0	53.347
HCC827	73	siFOXO1	erlotinib	siFOXO1erlotinib	392	374	739.441	0	55.275
HCC827	74	siFOXO1	erlotinib	siFOXO1erlotinib	555	380	327.432	0	43.218
HCC827	75	siFOXO1	erlotinib	siFOXO1erlotinib	490	382	532.385	0	48.847
HCC827	1	siFOXO1	erlotinib	siFOXO1erlotinib	91	18	710.54	0.026	80.272
HCC827	2	siFOXO1	erlotinib	siFOXO1erlotinib	112	8	724.41	0	76.51
HCC827	3	siFOXO1	erlotinib	siFOXO1erlotinib	165	8	788.115	0	73.929
HCC827	4	siFOXO1	erlotinib	siFOXO1erlotinib	142	17	741.393	0	73.281
HCC827	5	siFOXO1	erlotinib	siFOXO1erlotinib	461	35	617.352	0	69.006
HCC827	6	siFOXO1	erlotinib	siFOXO1erlotinib	487	42	646.006	0	67.393
HCC827	7	siFOXO1	erlotinib	siFOXO1erlotinib	432	58	647.138	0	82.367
HCC827	8	siFOXO1	erlotinib	siFOXO1erlotinib	501	59	805.93	0	85.758
HCC827	9	siFOXO1	erlotinib	siFOXO1erlotinib	465	53	1220.664	0	84.395
HCC827	10	siFOXO1	erlotinib	siFOXO1erlotinib	401	88	678.153	0	59.733
HCC827	11	siFOXO1	erlotinib	siFOXO1erlotinib	485	80	633.49	0	62.961
HCC827	12	siFOXO1	erlotinib	siFOXO1erlotinib	463	84	1207.048	0	90.885
HCC827	13	siFOXO1	erlotinib	siFOXO1erlotinib	444	79	784.995	0	87.176
HCC827	14	siFOXO1	erlotinib	siFOXO1erlotinib	433	111	622.818	0	61.403
HCC827	15	siFOXO1	erlotinib	siFOXO1erlotinib	410	268	642.497	0	53.379
HCC827	16	siFOXO1	erlotinib	siFOXO1erlotinib	377	277	667.642	0	67.889
HCC827	17	siFOXO1	erlotinib	siFOXO1erlotinib	98	284	510.903	0	54.51
HCC827	18	siFOXO1	erlotinib	siFOXO1erlotinib	424	290	757.302	0	57.295
HCC827	19	siFOXO1	erlotinib	siFOXO1erlotinib	128	299	704.458	0	68.014
HCC827	20	siFOXO1	erlotinib	siFOXO1erlotinib	329	299	722.348	59.377	133.903
HCC827	21	siFOXO1	erlotinib	siFOXO1erlotinib	379	305	425.447	0	48.353
HCC827	22	siFOXO1	erlotinib	siFOXO1erlotinib	343	306	553.634	0	56.379
HCC827	23	siFOXO1	erlotinib	siFOXO1erlotinib	106	314	578.328	0	70.422
HCC827	24	siFOXO1	erlotinib	siFOXO1erlotinib	431	317	1057.194	0	70.812
HCC827	25	siFOXO1	erlotinib	siFOXO1erlotinib	87	319	527.315	0	59.668
HCC827	26	siFOXO1	erlotinib	siFOXO1erlotinib	411	322	486.433	0	77.334
HCC827	27	siFOXO1	erlotinib	siFOXO1erlotinib	123	333	684.377	0.013	73.561
HCC827	28	siFOXO1	erlotinib	siFOXO1erlotinib	302	330	734.302	113.596	135.609
HCC827	29	siFOXO1	erlotinib	siFOXO1erlotinib	367	333	528.858	4.149	112.109
HCC827	30	siFOXO1	erlotinib	siFOXO1erlotinib	189	344	661.358	0	58.844
HCC827	31	siFOXO1	erlotinib	siFOXO1erlotinib	274	344	628.805	102.659	142.406
HCC827	32	siFOXO1	erlotinib	siFOXO1erlotinib	301	353	682.193	2.616	109.956
HCC827	33	siFOXO1	erlotinib	siFOXO1erlotinib	401	350	569.371	0.606	109.868
HCC827	34	siFOXO1	erlotinib	siFOXO1erlotinib	348	351	604.695	0.798	114.139
HCC827	35	siFOXO1	erlotinib	siFOXO1erlotinib	368	350	687.739	0.004	103.059
HCC827	36	siFOXO1	erlotinib	siFOXO1erlotinib	95	358	538.489	0	60.597
HCC827	37	siFOXO1	erlotinib	siFOXO1erlotinib	322	352	917.332	0.196	118.635
HCC827	38	siFOXO1	erlotinib	siFOXO1erlotinib	419	358	428.521	0	46.472
HCC827	39	siFOXO1	erlotinib	siFOXO1erlotinib	387	361	663.169	0.183	106.865
HCC827	40	siFOXO1	erlotinib	siFOXO1erlotinib	145	357	523.245	1.855	126.419
HCC827	41	siFOXO1	erlotinib	siFOXO1erlotinib	251	355	704.178	2.424	130.456
HCC827	42	siFOXO1	erlotinib	siFOXO1erlotinib	225	358	1174.363	0	80.874
HCC827	43	siFOXO1	erlotinib	siFOXO1erlotinib	337	367	635.562	0	82.056
HCC827	44	siFOXO1	erlotinib	siFOXO1erlotinib	267	364	640.929	62.026	151.531
HCC827	45	siFOXO1	erlotinib	siFOXO1erlotinib	183	365	636.752	0	77.154
HCC827	46	siFOXO1	erlotinib	siFOXO1erlotinib	126	371	747.712	0	69.665
HCC827	47	siFOXO1	erlotinib	siFOXO1erlotinib	364	368	569.307	0.41	92.91
HCC827	48	siFOXO1	erlotinib	siFOXO1erlotinib	210	375	614.742	9.944	127.914
HCC827	49	siFOXO1	erlotinib	siFOXO1erlotinib	288	375	590.585	24.402	111.067
HCC827	50	siFOXO1	erlotinib	siFOXO1erlotinib	236	386	580.122	21.293	121.866
HCC827	51	siFOXO1	erlotinib	siFOXO1erlotinib	166	390	642.94	0.124	93.344
HCC827	52	siFOXO1	erlotinib	siFOXO1erlotinib	316	377	571.39	40.154	135.164
HCC827	53	siFOXO1	erlotinib	siFOXO1erlotinib	360	385	613.106	0.001	106.114
HCC827	54	siFOXO1	erlotinib	siFOXO1erlotinib	379	389	637.415	0	92.301
HCC827	55	siFOXO1	erlotinib	siFOXO1erlotinib	257	406	577.719	9.937	119.38
HCC827	56	siFOXO1	erlotinib	siFOXO1erlotinib	401	393	488.993	0	51.671
HCC827	57	siFOXO1	erlotinib	siFOXO1erlotinib	342	390	673.515	0	82.213
HCC827	58	siFOXO1	erlotinib	siFOXO1erlotinib	92	394	453.751	0	53.205
HCC827	59	siFOXO1	erlotinib	siFOXO1erlotinib	122	393	484.876	0	75.321
HCC827	60	siFOXO1	erlotinib	siFOXO1erlotinib	157	396	538.741	0	76.182
HCC827	61	siFOXO1	erlotinib	siFOXO1erlotinib	323	401	517.959	0.089	96.339
HCC827	62	siFOXO1	erlotinib	siFOXO1erlotinib	195	400	659.028	0	104.412
HCC827	63	siFOXO1	erlotinib	siFOXO1erlotinib	292	404	407.342	0	73.91
HCC827	64	siFOXO1	erlotinib	siFOXO1erlotinib	364	407	518.053	0.032	87.766
HCC827	65	siFOXO1	erlotinib	siFOXO1erlotinib	337	417	551.762	2.482	119.041
HCC827	66	siFOXO1	erlotinib	siFOXO1erlotinib	163	413	478.004	0.045	79.369
HCC827	67	siFOXO1	erlotinib	siFOXO1erlotinib	220	417	600.632	0.179	88.788
HCC827	68	siFOXO1	erlotinib	siFOXO1erlotinib	308	416	459.889	0.243	97.545
HCC827	69	siFOXO1	erlotinib	siFOXO1erlotinib	389	418	490.887	0	48.303
HCC827	70	siFOXO1	erlotinib	siFOXO1erlotinib	136	417	1064.825	0	78.927
HCC827	71	siFOXO1	erlotinib	siFOXO1erlotinib	186	417	730.67	0	94.074
HCC827	72	siFOXO1	erlotinib	siFOXO1erlotinib	101	427	421.412	0	49.605
HCC827	73	siFOXO1	erlotinib	siFOXO1erlotinib	199	429	761.756	0.501	131.91
HCC827	74	siFOXO1	erlotinib	siFOXO1erlotinib	175	454	602.448	0.007	82.823
HCC827	75	siFOXO1	erlotinib	siFOXO1erlotinib	361	436	419.625	0	46.302
HCC827	76	siFOXO1	erlotinib	siFOXO1erlotinib	210	446	721.56	0	70.464
HCC827	77	siFOXO1	erlotinib	siFOXO1erlotinib	139	455	549.202	0	58.637
HCC827	78	siFOXO1	erlotinib	siFOXO1erlotinib	192	442	907.797	0	88.435
HCC827	79	siFOXO1	erlotinib	siFOXO1erlotinib	113	447	506.188	0	53.938
HCC827	80	siFOXO1	erlotinib	siFOXO1erlotinib	158	462	739.242	0	63.971
HCC827	1	siFOXO3a	erlotinib	siFOXO3aerlotinib	460	425	491.708	0.444	113.501
HCC827	2	siFOXO3a	erlotinib	siFOXO3aerlotinib	442	433	683.938	2.096	148.394
HCC827	3	siFOXO3a	erlotinib	siFOXO3aerlotinib	474	440	636.912	0	107.755
HCC827	4	siFOXO3a	erlotinib	siFOXO3aerlotinib	457	442	661.473	0	65.501
HCC827	5	siFOXO3a	erlotinib	siFOXO3aerlotinib	380	455	784.422	0	68.893
HCC827	6	siFOXO3a	erlotinib	siFOXO3aerlotinib	468	471	1092.999	0	137.244
HCC827	7	siFOXO3a	erlotinib	siFOXO3aerlotinib	361	466	808.066	0	68.479
HCC827	8	siFOXO3a	erlotinib	siFOXO3aerlotinib	416	488	1241.517	51.863	296.985
HCC827	9	siFOXO3a	erlotinib	siFOXO3aerlotinib	373	487	1082.917	0	83.883
HCC827	10	siFOXO3a	erlotinib	siFOXO3aerlotinib	482	504	837.893	0	67.987
HCC827	11	siFOXO3a	erlotinib	siFOXO3aerlotinib	353	507	452.882	0	55.19
HCC827	12	siFOXO3a	erlotinib	siFOXO3aerlotinib	388	510	706.533	0	70.636
HCC827	13	siFOXO3a	erlotinib	siFOXO3aerlotinib	453	512	876.689	0	98.499
HCC827	1	siFOXO3a	erlotinib	siFOXO3aerlotinib	446	388	786.743	358.517	175.12
HCC827	3	siFOXO3a	erlotinib	siFOXO3aerlotinib	489	399	756.007	234.476	129.908
HCC827	4	siFOXO3a	erlotinib	siFOXO3aerlotinib	451	410	498.583	166.962	125.695
HCC827	5	siFOXO3a	erlotinib	siFOXO3aerlotinib	487	416	696.998	9.159	149.675
HCC827	6	siFOXO3a	erlotinib	siFOXO3aerlotinib	461	426	538.953	105.309	135.179
HCC827	1	siFOXO3a	erlotinib	siFOXO3aerlotinib	183	238	506.627	0	64.768
HCC827	2	siFOXO3a	erlotinib	siFOXO3aerlotinib	195	256	470.474	158.878	115.753
HCC827	3	siFOXO3a	erlotinib	siFOXO3aerlotinib	214	269	605.243	297.764	139.707
HCC827	4	siFOXO3a	erlotinib	siFOXO3aerlotinib	214	284	607.78	364.775	133.889
HCC827	5	siFOXO3a	erlotinib	siFOXO3aerlotinib	248	300	610.103	8.589	133.556
HCC827	6	siFOXO3a	erlotinib	siFOXO3aerlotinib	207	301	481.752	23.635	126.686
HCC827	7	siFOXO3a	erlotinib	siFOXO3aerlotinib	237	329	726.43	136.012	114.539
HCC827	8	siFOXO3a	erlotinib	siFOXO3aerlotinib	221	324	509.764	0.193	92.33
HCC827	9	siFOXO3a	erlotinib	siFOXO3aerlotinib	254	322	513.618	0	89.886
HCC827	10	siFOXO3a	erlotinib	siFOXO3aerlotinib	264	343	610.854	6.384	110.792
HCC827	1	siFOXO3a	erlotinib	siFOXO3aerlotinib	607	160	494.502	3.033	95.459
HCC827	2	siFOXO3a	erlotinib	siFOXO3aerlotinib	551	172	673.932	209.782	135.001
HCC827	3	siFOXO3a	erlotinib	siFOXO3aerlotinib	602	183	775.463	0	82.45
HCC827	4	siFOXO3a	erlotinib	siFOXO3aerlotinib	575	195	556.635	0	68.953
HCC827	5	siFOXO3a	erlotinib	siFOXO3aerlotinib	689	278	633.363	0	64.422
HCC827	6	siFOXO3a	erlotinib	siFOXO3aerlotinib	687	295	770.29	0	76.258
HCC827	1	siFOXO3a	erlotinib	siFOXO3aerlotinib	489	91	754.438	0	64.559
HCC827	2	siFOXO3a	erlotinib	siFOXO3aerlotinib	531	98	793.839	0	68.471
HCC827	3	siFOXO3a	erlotinib	siFOXO3aerlotinib	509	120	506.966	0	57.949
HCC827	1	siFOXO3a	erlotinib	siFOXO3aerlotinib	179	8	458.156	0	77.86
HCC827	2	siFOXO3a	erlotinib	siFOXO3aerlotinib	200	13	609.489	0	88.44
HCC827	3	siFOXO3a	erlotinib	siFOXO3aerlotinib	674	33	594.929	6.425	87.731
HCC827	4	siFOXO3a	erlotinib	siFOXO3aerlotinib	164	36	639.074	36.583	138.787
HCC827	5	siFOXO3a	erlotinib	siFOXO3aerlotinib	225	14	425.107	0	80.49
HCC827	6	siFOXO3a	erlotinib	siFOXO3aerlotinib	247	18	464.432	55.14	127.25
HCC827	7	siFOXO3a	erlotinib	siFOXO3aerlotinib	222	40	317.341	0	68.981
HCC827	8	siFOXO3a	erlotinib	siFOXO3aerlotinib	251	43	981.386	6.605	179.513
HCC827	9	siFOXO3a	erlotinib	siFOXO3aerlotinib	183	45	568.323	0	79.746
HCC827	10	siFOXO3a	erlotinib	siFOXO3aerlotinib	217	72	583.697	0.874	88.93
HCC827	11	siFOXO3a	erlotinib	siFOXO3aerlotinib	415	85	438.755	0	65.246
HCC827	12	siFOXO3a	erlotinib	siFOXO3aerlotinib	221	83	594.437	0	74.126
HCC827	13	siFOXO3a	erlotinib	siFOXO3aerlotinib	240	86	524.269	0	69.097
HCC827	14	siFOXO3a	erlotinib	siFOXO3aerlotinib	404	292	447.653	0	49.238
HCC827	15	siFOXO3a	erlotinib	siFOXO3aerlotinib	385	298	498.033	0	50.564
HCC827	16	siFOXO3a	erlotinib	siFOXO3aerlotinib	411	312	714.682	0	59.361
HCC827	17	siFOXO3a	erlotinib	siFOXO3aerlotinib	359	317	427.895	0	47.067
HCC827	18	siFOXO3a	erlotinib	siFOXO3aerlotinib	384	337	640.296	0	57.617
HCC827	19	siFOXO3a	erlotinib	siFOXO3aerlotinib	440	343	687.785	0	60.499
HCC827	20	siFOXO3a	erlotinib	siFOXO3aerlotinib	406	353	506.247	0	50.167
HCC827	21	siFOXO3a	erlotinib	siFOXO3aerlotinib	451	363	430.821	0	57.779
HCC827	22	siFOXO3a	erlotinib	siFOXO3aerlotinib	389	374	487.63	0	54.158
HCC827	23	siFOXO3a	erlotinib	siFOXO3aerlotinib	424	391	503.259	0	53.571
HCC827	24	siFOXO3a	erlotinib	siFOXO3aerlotinib	484	381	598.66	0	50.768
HCC827	25	siFOXO3a	erlotinib	siFOXO3aerlotinib	462	391	582.493	0	51.377
HCC827	26	siFOXO3a	erlotinib	siFOXO3aerlotinib	402	393	498.198	0	49.203
HCC827	27	siFOXO3a	erlotinib	siFOXO3aerlotinib	449	412	472.549	0	47.697
HCC827	28	siFOXO3a	erlotinib	siFOXO3aerlotinib	414	412	507.145	0	50.242
HCC827	29	siFOXO3a	erlotinib	siFOXO3aerlotinib	499	423	449.446	0	48.254
HCC827	30	siFOXO3a	erlotinib	siFOXO3aerlotinib	434	429	379.73	0	55.484
HCC827	31	siFOXO3a	erlotinib	siFOXO3aerlotinib	691	436	730.468	0.018	88.018
HCC827	32	siFOXO3a	erlotinib	siFOXO3aerlotinib	467	433	536.84	0	51.451
HCC827	33	siFOXO3a	erlotinib	siFOXO3aerlotinib	498	443	587.829	0	65.734
HCC827	34	siFOXO3a	erlotinib	siFOXO3aerlotinib	519	444	519.723	0	52.415
HCC827	35	siFOXO3a	erlotinib	siFOXO3aerlotinib	41	446	347.776	0	50.432
HCC827	36	siFOXO3a	erlotinib	siFOXO3aerlotinib	478	445	594.199	0	55.409
HCC827	37	siFOXO3a	erlotinib	siFOXO3aerlotinib	461	450	429.496	0	54.292
HCC827	38	siFOXO3a	erlotinib	siFOXO3aerlotinib	21	465	414.781	0	70.493
HCC827	39	siFOXO3a	erlotinib	siFOXO3aerlotinib	666	450	255.561	0	55.28
HCC827	40	siFOXO3a	erlotinib	siFOXO3aerlotinib	435	455	419.75	0	47.973
HCC827	41	siFOXO3a	erlotinib	siFOXO3aerlotinib	689	457	598.114	0	103.762
HCC827	42	siFOXO3a	erlotinib	siFOXO3aerlotinib	544	465	471.506	0	50.515
HCC827	43	siFOXO3a	erlotinib	siFOXO3aerlotinib	511	468	478.379	0	53.166
HCC827	44	siFOXO3a	erlotinib	siFOXO3aerlotinib	668	466	548.008	0	65.141
HCC827	45	siFOXO3a	erlotinib	siFOXO3aerlotinib	490	471	491.887	0	58.619
HCC827	46	siFOXO3a	erlotinib	siFOXO3aerlotinib	67	471	538.84	0	55.514
HCC827	47	siFOXO3a	erlotinib	siFOXO3aerlotinib	470	473	671.905	0	54.548
HCC827	48	siFOXO3a	erlotinib	siFOXO3aerlotinib	561	476	426.919	0	44.69
HCC827	49	siFOXO3a	erlotinib	siFOXO3aerlotinib	619	482	433.573	0	53.634
HCC827	50	siFOXO3a	erlotinib	siFOXO3aerlotinib	686	484	565.279	0	78.599
HCC827	51	siFOXO3a	erlotinib	siFOXO3aerlotinib	512	492	1093.942	0	156.823
HCC827	52	siFOXO3a	erlotinib	siFOXO3aerlotinib	91	486	409.562	0	53.151
HCC827	53	siFOXO3a	erlotinib	siFOXO3aerlotinib	647	488	738.036	0	59.848
HCC827	54	siFOXO3a	erlotinib	siFOXO3aerlotinib	45	496	362.823	0	52.449
HCC827	55	siFOXO3a	erlotinib	siFOXO3aerlotinib	107	496	392.848	0	50.875
HCC827	56	siFOXO3a	erlotinib	siFOXO3aerlotinib	77	504	493.776	0	66.089
HCC827	57	siFOXO3a	erlotinib	siFOXO3aerlotinib	673	506	593.067	0	63.135
HCC827	58	siFOXO3a	erlotinib	siFOXO3aerlotinib	606	503	553.746	0	100.575
HCC827	59	siFOXO3a	erlotinib	siFOXO3aerlotinib	629	508	790.549	0	60.721
HCC827	60	siFOXO3a	erlotinib	siFOXO3aerlotinib	563	510	396.882	0	52.002
HCC827	61	siFOXO3a	erlotinib	siFOXO3aerlotinib	593	513	467.975	0	53.767
HCC827	1	siFOXO3a	erlotinib	siFOXO3aerlotinib	461	294	624.293	0	55.332
HCC827	2	siFOXO3a	erlotinib	siFOXO3aerlotinib	479	307	705.165	0	62.712
HCC827	3	siFOXO3a	erlotinib	siFOXO3aerlotinib	512	332	576.782	0	63.249
HCC827	4	siFOXO3a	erlotinib	siFOXO3aerlotinib	494	323	763.267	0	98.377
HCC827	5	siFOXO3a	erlotinib	siFOXO3aerlotinib	460	326	1197.444	0	93.89
HCC827	6	siFOXO3a	erlotinib	siFOXO3aerlotinib	443	333	600.172	0	66.328
HCC827	7	siFOXO3a	erlotinib	siFOXO3aerlotinib	475	331	702.485	0	89.44
HCC827	8	siFOXO3a	erlotinib	siFOXO3aerlotinib	489	340	688.606	1.337	123.514
HCC827	9	siFOXO3a	erlotinib	siFOXO3aerlotinib	461	353	583.564	0	65.25
HCC827	10	siFOXO3a	erlotinib	siFOXO3aerlotinib	489	353	781.024	0	68.556
HCC827	11	siFOXO3a	erlotinib	siFOXO3aerlotinib	433	356	595.83	0	51.282
HCC827	12	siFOXO3a	erlotinib	siFOXO3aerlotinib	476	369	594.88	0	60.459
HCC827	13	siFOXO3a	erlotinib	siFOXO3aerlotinib	436	372	391.133	0	49.174
HCC827	14	siFOXO3a	erlotinib	siFOXO3aerlotinib	683	437	630.844	0	50.296
HCC827	15	siFOXO3a	erlotinib	siFOXO3aerlotinib	668	468	784.029	0	57.056
HCC827	16	siFOXO3a	erlotinib	siFOXO3aerlotinib	111	491	993.132	19.435	166.572
HCC827	17	siFOXO3a	erlotinib	siFOXO3aerlotinib	683	492	728.709	79.869	108.441
HCC827	18	siFOXO3a	erlotinib	siFOXO3aerlotinib	645	489	551.203	0.005	79.429
HCC827	19	siFOXO3a	erlotinib	siFOXO3aerlotinib	624	507	524.39	84.028	127.17
HCC827	20	siFOXO3a	erlotinib	siFOXO3aerlotinib	672	508	594.67	106.056	137.504
HCC827	21	siFOXO3a	erlotinib	siFOXO3aerlotinib	66	510	450.991	0	72.735
HCC827	22	siFOXO3a	erlotinib	siFOXO3aerlotinib	645	509	718.022	80.913	168.057
HCC827	1	siFOXO3a	erlotinib	siFOXO3aerlotinib	366	7	721.072	0.56	114.614
HCC827	2	siFOXO3a	erlotinib	siFOXO3aerlotinib	435	20	824.752	1.508	117.258
HCC827	3	siFOXO3a	erlotinib	siFOXO3aerlotinib	366	22	565.757	0	69.382
HCC827	4	siFOXO3a	erlotinib	siFOXO3aerlotinib	423	48	691.369	0.184	70.474
HCC827	5	siFOXO3a	erlotinib	siFOXO3aerlotinib	380	39	573.033	0	67.23
HCC827	6	siFOXO3a	erlotinib	siFOXO3aerlotinib	457	50	790.194	0	107.834
HCC827	7	siFOXO3a	erlotinib	siFOXO3aerlotinib	140	55	677.445	0	84.768
HCC827	8	siFOXO3a	erlotinib	siFOXO3aerlotinib	387	58	529.992	0	62.564
HCC827	9	siFOXO3a	erlotinib	siFOXO3aerlotinib	133	70	931.137	0.048	147.685
HCC827	10	siFOXO3a	erlotinib	siFOXO3aerlotinib	125	102	659.267	0	81.795
HCC827	11	siFOXO3a	erlotinib	siFOXO3aerlotinib	117	139	401.754	26.945	114.755
HCC827	12	siFOXO3a	erlotinib	siFOXO3aerlotinib	104	155	564.727	0.263	91.204
HCC827	13	siFOXO3a	erlotinib	siFOXO3aerlotinib	67	195	820.166	0	92.069
HCC827	14	siFOXO3a	erlotinib	siFOXO3aerlotinib	21	209	619.461	2.524	97.992
HCC827	15	siFOXO3a	erlotinib	siFOXO3aerlotinib	76	215	597.854	0	60.26
HCC827	16	siFOXO3a	erlotinib	siFOXO3aerlotinib	81	230	485.294	0.172	97.975
HCC827	17	siFOXO3a	erlotinib	siFOXO3aerlotinib	35	231	500.923	0	83.575
HCC827	18	siFOXO3a	erlotinib	siFOXO3aerlotinib	56	248	372.228	0	50.385
HCC827	19	siFOXO3a	erlotinib	siFOXO3aerlotinib	93	246	377.49	0	50.241
HCC827	20	siFOXO3a	erlotinib	siFOXO3aerlotinib	81	264	464.644	13.513	107.631
HCC827	21	siFOXO3a	erlotinib	siFOXO3aerlotinib	24	280	445.799	0	66.635
HCC827	22	siFOXO3a	erlotinib	siFOXO3aerlotinib	62	294	449.441	0.917	106.157
HCC827	23	siFOXO3a	erlotinib	siFOXO3aerlotinib	28	322	496.241	1.09	89.056
HCC827	24	siFOXO3a	erlotinib	siFOXO3aerlotinib	104	316	360.79	0	46.714
HCC827	25	siFOXO3a	erlotinib	siFOXO3aerlotinib	77	320	486.16	8.587	88.21
HCC827	26	siFOXO3a	erlotinib	siFOXO3aerlotinib	50	344	526.674	0	64.685
HCC827	27	siFOXO3a	erlotinib	siFOXO3aerlotinib	94	346	472.628	0.006	93.101
HCC827	28	siFOXO3a	erlotinib	siFOXO3aerlotinib	18	378	520.805	0	68.691
HCC827	29	siFOXO3a	erlotinib	siFOXO3aerlotinib	62	358	520.6	0	54.546
HCC827	30	siFOXO3a	erlotinib	siFOXO3aerlotinib	78	359	508.987	0	96.531
HCC827	31	siFOXO3a	erlotinib	siFOXO3aerlotinib	96	365	437.776	0	53.359
HCC827	32	siFOXO3a	erlotinib	siFOXO3aerlotinib	42	367	459.265	0	55.15
HCC827	33	siFOXO3a	erlotinib	siFOXO3aerlotinib	487	370	419.064	0	48.778
HCC827	34	siFOXO3a	erlotinib	siFOXO3aerlotinib	63	377	548.431	0	71.947
HCC827	35	siFOXO3a	erlotinib	siFOXO3aerlotinib	81	393	561.901	0.023	76.137
HCC827	36	siFOXO3a	erlotinib	siFOXO3aerlotinib	514	383	401.427	0	48.206
HCC827	37	siFOXO3a	erlotinib	siFOXO3aerlotinib	46	409	553.026	0	75.952
HCC827	38	siFOXO3a	erlotinib	siFOXO3aerlotinib	507	399	590.053	0	54.981
HCC827	39	siFOXO3a	erlotinib	siFOXO3aerlotinib	9	421	587.419	0.017	93.131
HCC827	40	siFOXO3a	erlotinib	siFOXO3aerlotinib	517	412	392.296	0	48.07
HCC827	41	siFOXO3a	erlotinib	siFOXO3aerlotinib	68	424	433.929	0	66.601
HCC827	42	siFOXO3a	erlotinib	siFOXO3aerlotinib	19	424	522.107	0	66.679
HCC827	43	siFOXO3a	erlotinib	siFOXO3aerlotinib	39	452	386.398	0	67.494
HCC827	44	siFOXO3a	erlotinib	siFOXO3aerlotinib	11	455	348.382	0	55.356
HCC827	1	siFOXO3a	erlotinib	siFOXO3aerlotinib	454	5	485.431	44.08	122.668
HCC827	2	siFOXO3a	erlotinib	siFOXO3aerlotinib	509	18	605.144	20.654	117.525
HCC827	3	siFOXO3a	erlotinib	siFOXO3aerlotinib	424	22	748.171	103.016	143.081
HCC827	4	siFOXO3a	erlotinib	siFOXO3aerlotinib	571	8	548.049	129.051	128.816
HCC827	5	siFOXO3a	erlotinib	siFOXO3aerlotinib	590	14	438.019	14.72	111.321
HCC827	6	siFOXO3a	erlotinib	siFOXO3aerlotinib	462	24	580.131	8.563	119.76
HCC827	7	siFOXO3a	erlotinib	siFOXO3aerlotinib	547	18	387.42	2.785	96.446
HCC827	8	siFOXO3a	erlotinib	siFOXO3aerlotinib	564	32	476.766	35.743	117.053
HCC827	9	siFOXO3a	erlotinib	siFOXO3aerlotinib	598	36	508.518	321.803	105.596
HCC827	10	siFOXO3a	erlotinib	siFOXO3aerlotinib	545	42	519.013	0	71.079
HCC827	11	siFOXO3a	erlotinib	siFOXO3aerlotinib	579	41	480.516	0	70.922
HCC827	12	siFOXO3a	erlotinib	siFOXO3aerlotinib	489	52	563.653	0	56.498
HCC827	13	siFOXO3a	erlotinib	siFOXO3aerlotinib	437	50	493.262	15.746	119.462
HCC827	14	siFOXO3a	erlotinib	siFOXO3aerlotinib	462	65	647.647	0	90.475
HCC827	15	siFOXO3a	erlotinib	siFOXO3aerlotinib	528	53	557.117	64.893	135.076
HCC827	16	siFOXO3a	erlotinib	siFOXO3aerlotinib	605	54	514.557	0	66.568
HCC827	17	siFOXO3a	erlotinib	siFOXO3aerlotinib	561	58	629.083	32.654	145.456
HCC827	18	siFOXO3a	erlotinib	siFOXO3aerlotinib	578	61	852.701	28.238	174.025
HCC827	19	siFOXO3a	erlotinib	siFOXO3aerlotinib	509	80	539.552	0	59.481
HCC827	20	siFOXO3a	erlotinib	siFOXO3aerlotinib	546	68	573.539	0.022	70.004
HCC827	21	siFOXO3a	erlotinib	siFOXO3aerlotinib	589	69	915.261	37.181	176.861
HCC827	22	siFOXO3a	erlotinib	siFOXO3aerlotinib	435	70	772.297	0.07	90.579
HCC827	23	siFOXO3a	erlotinib	siFOXO3aerlotinib	611	76	441.581	0.008	81.158
HCC827	24	siFOXO3a	erlotinib	siFOXO3aerlotinib	429	82	834.721	39.031	130.354
HCC827	25	siFOXO3a	erlotinib	siFOXO3aerlotinib	566	83	605.046	0	65.774
HCC827	26	siFOXO3a	erlotinib	siFOXO3aerlotinib	453	87	680.864	46.359	154.1
HCC827	27	siFOXO3a	erlotinib	siFOXO3aerlotinib	596	86	890.146	0	74.336
HCC827	28	siFOXO3a	erlotinib	siFOXO3aerlotinib	544	93	585.169	0	59.18
HCC827	29	siFOXO3a	erlotinib	siFOXO3aerlotinib	474	99	619.837	0.12	90.254
HCC827	30	siFOXO3a	erlotinib	siFOXO3aerlotinib	586	101	598.971	0	59.335
HCC827	31	siFOXO3a	erlotinib	siFOXO3aerlotinib	611	102	494.321	0	57.295
HCC827	32	siFOXO3a	erlotinib	siFOXO3aerlotinib	433	108	766.984	97.814	166.432
HCC827	33	siFOXO3a	erlotinib	siFOXO3aerlotinib	552	112	368.79	0.211	81.908
HCC827	34	siFOXO3a	erlotinib	siFOXO3aerlotinib	534	114	531.639	0.049	79.246
HCC827	35	siFOXO3a	erlotinib	siFOXO3aerlotinib	511	119	436.941	0	67.679
HCC827	36	siFOXO3a	erlotinib	siFOXO3aerlotinib	589	118	564.453	28.985	130.744
HCC827	37	siFOXO3a	erlotinib	siFOXO3aerlotinib	490	122	360.107	0	57.437
HCC827	38	siFOXO3a	erlotinib	siFOXO3aerlotinib	618	123	557.875	0	56.362
HCC827	39	siFOXO3a	erlotinib	siFOXO3aerlotinib	575	131	527.036	0	68.688
HCC827	40	siFOXO3a	erlotinib	siFOXO3aerlotinib	600	132	645.782	0	58.158
HCC827	41	siFOXO3a	erlotinib	siFOXO3aerlotinib	488	139	664.163	12.594	139.582
HCC827	42	siFOXO3a	erlotinib	siFOXO3aerlotinib	543	150	497.851	0	51.123
HCC827	43	siFOXO3a	erlotinib	siFOXO3aerlotinib	511	151	502.949	18.004	116.49
HCC827	44	siFOXO3a	erlotinib	siFOXO3aerlotinib	458	152	590.774	32.978	131.449
HCC827	45	siFOXO3a	erlotinib	siFOXO3aerlotinib	562	156	610.608	0	52.675
HCC827	46	siFOXO3a	erlotinib	siFOXO3aerlotinib	475	166	674.281	17.249	106.184
HCC827	47	siFOXO3a	erlotinib	siFOXO3aerlotinib	499	165	557.875	284.721	120.427
HCC827	48	siFOXO3a	erlotinib	siFOXO3aerlotinib	529	179	650.877	62.696	102.664
HCC827	49	siFOXO3a	erlotinib	siFOXO3aerlotinib	561	182	384.426	0	52.384
HCC827	50	siFOXO3a	erlotinib	siFOXO3aerlotinib	497	182	660.481	147.408	143.677
HCC827	51	siFOXO3a	erlotinib	siFOXO3aerlotinib	549	201	506.181	0	52.504
HCC827	52	siFOXO3a	erlotinib	siFOXO3aerlotinib	74	228	754.086	107.305	165.345
HCC827	53	siFOXO3a	erlotinib	siFOXO3aerlotinib	516	208	493.43	89.673	117.029
HCC827	54	siFOXO3a	erlotinib	siFOXO3aerlotinib	569	211	580.952	0	58.575
HCC827	55	siFOXO3a	erlotinib	siFOXO3aerlotinib	545	224	431.828	0	52.58
HCC827	56	siFOXO3a	erlotinib	siFOXO3aerlotinib	55	261	791.146	114.867	199.518
HCC827	57	siFOXO3a	erlotinib	siFOXO3aerlotinib	74	270	637.347	93.668	165.935
HCC827	1	siFOXO3a	erlotinib	siFOXO3aerlotinib	474	39	459.942	0	63.016
HCC827	2	siFOXO3a	erlotinib	siFOXO3aerlotinib	53	64	1101.876	0	136.758
HCC827	3	siFOXO3a	erlotinib	siFOXO3aerlotinib	610	276	325.806	0	44.913
HCC827	4	siFOXO3a	erlotinib	siFOXO3aerlotinib	688	309	449.086	0	54.287
HCC827	5	siFOXO3a	erlotinib	siFOXO3aerlotinib	648	321	592.083	0	69.741
HCC827	6	siFOXO3a	erlotinib	siFOXO3aerlotinib	615	323	439.146	0	50.934
HCC827	7	siFOXO3a	erlotinib	siFOXO3aerlotinib	682	326	537.983	0	65.351
HCC827	8	siFOXO3a	erlotinib	siFOXO3aerlotinib	643	344	1065.359	0	82.569
HCC827	9	siFOXO3a	erlotinib	siFOXO3aerlotinib	675	356	634.96	0	63.004
HCC827	10	siFOXO3a	erlotinib	siFOXO3aerlotinib	642	378	638.078	0	63.25
HCC827	11	siFOXO3a	erlotinib	siFOXO3aerlotinib	618	386	540.99	0	54.127
HCC827	12	siFOXO3a	erlotinib	siFOXO3aerlotinib	668	393	724.328	0.902	81.418
HCC827	13	siFOXO3a	erlotinib	siFOXO3aerlotinib	11	406	449.884	0	56.259
HCC827	14	siFOXO3a	erlotinib	siFOXO3aerlotinib	616	416	373.421	0	45.403
HCC827	15	siFOXO3a	erlotinib	siFOXO3aerlotinib	641	414	492.378	0	75.676
HCC827	16	siFOXO3a	erlotinib	siFOXO3aerlotinib	688	413	651.052	0	60.508
HCC827	17	siFOXO3a	erlotinib	siFOXO3aerlotinib	655	421	556.194	0	56.272
HCC827	18	siFOXO3a	erlotinib	siFOXO3aerlotinib	689	431	563.371	0	65.431
HCC827	19	siFOXO3a	erlotinib	siFOXO3aerlotinib	9	445	514.27	0	62.265
HCC827	20	siFOXO3a	erlotinib	siFOXO3aerlotinib	673	431	593.986	0	59.267
HCC827	21	siFOXO3a	erlotinib	siFOXO3aerlotinib	638	438	327.391	0	44.304
HCC827	1	siFOXO3a	erlotinib	siFOXO3aerlotinib	554	114	1209.241	0	132.778
HCC827	2	siFOXO3a	erlotinib	siFOXO3aerlotinib	489	131	708.523	0.025	130.715
HCC827	3	siFOXO3a	erlotinib	siFOXO3aerlotinib	564	137	668.156	0	116.313
HCC827	4	siFOXO3a	erlotinib	siFOXO3aerlotinib	529	138	760.813	0.076	147.942
HCC827	5	siFOXO3a	erlotinib	siFOXO3aerlotinib	305	206	761.11	0	80.607
HCC827	6	siFOXO3a	erlotinib	siFOXO3aerlotinib	283	199	519.384	0	69.489
HCC827	7	siFOXO3a	erlotinib	siFOXO3aerlotinib	341	208	484.443	0	66.64
HCC827	8	siFOXO3a	erlotinib	siFOXO3aerlotinib	293	231	516.667	0	74.799
HCC827	9	siFOXO3a	erlotinib	siFOXO3aerlotinib	320	232	546.887	0	65.379
HCC827	10	siFOXO3a	erlotinib	siFOXO3aerlotinib	328	240	447.526	0	59.93
HCC827	11	siFOXO3a	erlotinib	siFOXO3aerlotinib	571	373	334.605	0	61.279
HCC827	12	siFOXO3a	erlotinib	siFOXO3aerlotinib	601	379	568.755	0	72.017
HCC827	13	siFOXO3a	erlotinib	siFOXO3aerlotinib	413	391	440.105	0	48.867
HCC827	14	siFOXO3a	erlotinib	siFOXO3aerlotinib	629	389	586.349	0	133.501
HCC827	15	siFOXO3a	erlotinib	siFOXO3aerlotinib	648	404	735.517	0	89.281
HCC827	16	siFOXO3a	erlotinib	siFOXO3aerlotinib	617	401	547.191	0	81.782
HCC827	17	siFOXO3a	erlotinib	siFOXO3aerlotinib	489	402	563.444	0	55.688
HCC827	18	siFOXO3a	erlotinib	siFOXO3aerlotinib	597	414	435.53	0	53.765
HCC827	19	siFOXO3a	erlotinib	siFOXO3aerlotinib	681	424	399.926	0	50.801
HCC827	20	siFOXO3a	erlotinib	siFOXO3aerlotinib	412	443	444.184	0	50.497
HCC827	21	siFOXO3a	erlotinib	siFOXO3aerlotinib	488	441	458.757	0	50.783
HCC827	22	siFOXO3a	erlotinib	siFOXO3aerlotinib	440	448	284.623	0	44.465
HCC827	23	siFOXO3a	erlotinib	siFOXO3aerlotinib	379	456	405.965	0	56.171
HCC827	24	siFOXO3a	erlotinib	siFOXO3aerlotinib	546	454	472.912	0	51.676
HCC827	25	siFOXO3a	erlotinib	siFOXO3aerlotinib	497	484	388.987	0	48.33
HCC827	26	siFOXO3a	erlotinib	siFOXO3aerlotinib	352	487	346.326	0	44.674
HCC827	27	siFOXO3a	erlotinib	siFOXO3aerlotinib	397	490	463.058	0	58.764
HCC827	28	siFOXO3a	erlotinib	siFOXO3aerlotinib	440	494	402.967	0	57.383
HCC827	29	siFOXO3a	erlotinib	siFOXO3aerlotinib	548	502	431.718	0	60.238
HCC827	30	siFOXO3a	erlotinib	siFOXO3aerlotinib	416	501	443.609	0	77.569
HCC827	31	siFOXO3a	erlotinib	siFOXO3aerlotinib	495	508	428.841	0	55.386
HCC827	32	siFOXO3a	erlotinib	siFOXO3aerlotinib	473	512	409.167	0	55.666
HCC827	33	siFOXO3a	erlotinib	siFOXO3aerlotinib	395	513	541.974	0	63.426
HCC827	34	siFOXO3a	erlotinib	siFOXO3aerlotinib	424	514	474.203	0	63.737
HCC827	35	siFOXO3a	erlotinib	siFOXO3aerlotinib	314	514	286.407	0	41.961
HCC827	1	siFOXO3a	erlotinib	siFOXO3aerlotinib	296	24	664.851	27.938	103.337
HCC827	2	siFOXO3a	erlotinib	siFOXO3aerlotinib	254	42	423.882	3.924	113.782
HCC827	3	siFOXO3a	erlotinib	siFOXO3aerlotinib	215	47	365.879	0	58.496
HCC827	4	siFOXO3a	erlotinib	siFOXO3aerlotinib	519	55	388.863	0	58.476
HCC827	5	siFOXO3a	erlotinib	siFOXO3aerlotinib	277	55	455.983	0.738	110.665
HCC827	6	siFOXO3a	erlotinib	siFOXO3aerlotinib	247	71	522.729	109.943	116.816
HCC827	7	siFOXO3a	erlotinib	siFOXO3aerlotinib	203	64	404.862	0	59.65
HCC827	8	siFOXO3a	erlotinib	siFOXO3aerlotinib	292	73	402.945	0.098	89.235
HCC827	9	siFOXO3a	erlotinib	siFOXO3aerlotinib	317	83	425.809	0.062	91.608
HCC827	10	siFOXO3a	erlotinib	siFOXO3aerlotinib	231	87	509.388	22.435	139.961
HCC827	11	siFOXO3a	erlotinib	siFOXO3aerlotinib	501	91	310.45	0	75.293
HCC827	12	siFOXO3a	erlotinib	siFOXO3aerlotinib	288	97	455.071	5.258	112.954
HCC827	13	siFOXO3a	erlotinib	siFOXO3aerlotinib	214	96	453.132	29.228	127.668
HCC827	14	siFOXO3a	erlotinib	siFOXO3aerlotinib	271	95	762.684	0	119.672
HCC827	15	siFOXO3a	erlotinib	siFOXO3aerlotinib	250	99	649.033	0	91.191
HCC827	16	siFOXO3a	erlotinib	siFOXO3aerlotinib	180	109	637.774	0	62.951
HCC827	17	siFOXO3a	erlotinib	siFOXO3aerlotinib	319	105	536.645	0	103.729
HCC827	18	siFOXO3a	erlotinib	siFOXO3aerlotinib	341	124	589.162	0	94.978
HCC827	19	siFOXO3a	erlotinib	siFOXO3aerlotinib	369	115	425.227	0	55.22
HCC827	20	siFOXO3a	erlotinib	siFOXO3aerlotinib	250	118	447.064	121.634	119.661
HCC827	21	siFOXO3a	erlotinib	siFOXO3aerlotinib	308	123	416.758	21.078	113.417
HCC827	22	siFOXO3a	erlotinib	siFOXO3aerlotinib	419	144	402.001	0	52.745
HCC827	23	siFOXO3a	erlotinib	siFOXO3aerlotinib	263	138	766.868	0	105.6
HCC827	24	siFOXO3a	erlotinib	siFOXO3aerlotinib	285	138	714.049	180.028	169.472
HCC827	25	siFOXO3a	erlotinib	siFOXO3aerlotinib	383	148	459.359	0	51.898
HCC827	26	siFOXO3a	erlotinib	siFOXO3aerlotinib	344	169	463.859	0	64.171
HCC827	27	siFOXO3a	erlotinib	siFOXO3aerlotinib	308	159	458.782	41.602	126.651
HCC827	28	siFOXO3a	erlotinib	siFOXO3aerlotinib	271	174	483.809	0	59.769
HCC827	29	siFOXO3a	erlotinib	siFOXO3aerlotinib	675	173	790.382	8.463	162.305
HCC827	30	siFOXO3a	erlotinib	siFOXO3aerlotinib	247	184	193.059	0	52.014
HCC827	31	siFOXO3a	erlotinib	siFOXO3aerlotinib	294	187	541.575	56.704	136.167
HCC827	32	siFOXO3a	erlotinib	siFOXO3aerlotinib	329	201	494.308	0	60.581
HCC827	33	siFOXO3a	erlotinib	siFOXO3aerlotinib	262	197	457.262	0	55.664
HCC827	34	siFOXO3a	erlotinib	siFOXO3aerlotinib	296	205	562.186	0	70.067
HCC827	35	siFOXO3a	erlotinib	siFOXO3aerlotinib	273	228	682.439	0	59.149
HCC827	36	siFOXO3a	erlotinib	siFOXO3aerlotinib	323	242	431.641	0	48.36
HCC827	37	siFOXO3a	erlotinib	siFOXO3aerlotinib	299	235	678.804	0	64.177
HCC827	38	siFOXO3a	erlotinib	siFOXO3aerlotinib	301	250	512.192	0	52.919
HCC827	39	siFOXO3a	erlotinib	siFOXO3aerlotinib	235	273	489.565	0	54.269
HCC827	40	siFOXO3a	erlotinib	siFOXO3aerlotinib	249	286	546.213	0	53.941
HCC827	41	siFOXO3a	erlotinib	siFOXO3aerlotinib	202	356	415.77	0	56.279
HCC827	42	siFOXO3a	erlotinib	siFOXO3aerlotinib	443	446	718.222	0	73.375
HCC827	43	siFOXO3a	erlotinib	siFOXO3aerlotinib	417	459	935.869	0	73.683
HCC827	44	siFOXO3a	erlotinib	siFOXO3aerlotinib	441	471	503.971	0	65.262
HCC827	45	siFOXO3a	erlotinib	siFOXO3aerlotinib	403	483	200.641	0	50.685
HCC827	46	siFOXO3a	erlotinib	siFOXO3aerlotinib	422	483	519.847	0	56.53
HCC827	1	siFOXO3a	erlotinib	siFOXO3aerlotinib	312	8	336.384	0	56.104
HCC827	2	siFOXO3a	erlotinib	siFOXO3aerlotinib	395	17	566.025	0	81.158
HCC827	3	siFOXO3a	erlotinib	siFOXO3aerlotinib	419	5	523.445	0	82.631
HCC827	4	siFOXO3a	erlotinib	siFOXO3aerlotinib	433	10	355.718	0	82.606
HCC827	5	siFOXO3a	erlotinib	siFOXO3aerlotinib	468	8	465.647	0	77.791
HCC827	6	siFOXO3a	erlotinib	siFOXO3aerlotinib	486	7	367.858	0	60.515
HCC827	7	siFOXO3a	erlotinib	siFOXO3aerlotinib	511	13	600.34	0	77.387
HCC827	8	siFOXO3a	erlotinib	siFOXO3aerlotinib	373	14	464.591	0	70.092
HCC827	9	siFOXO3a	erlotinib	siFOXO3aerlotinib	287	30	468.57	0	62.219
HCC827	10	siFOXO3a	erlotinib	siFOXO3aerlotinib	632	35	507.663	0	67.288
HCC827	11	siFOXO3a	erlotinib	siFOXO3aerlotinib	447	32	411.147	0	63.935
HCC827	12	siFOXO3a	erlotinib	siFOXO3aerlotinib	368	35	272.312	0	71.553
HCC827	13	siFOXO3a	erlotinib	siFOXO3aerlotinib	472	42	391.846	0	54.896
HCC827	14	siFOXO3a	erlotinib	siFOXO3aerlotinib	514	58	441.811	0	65.764
HCC827	15	siFOXO3a	erlotinib	siFOXO3aerlotinib	405	60	361.68	0	60.191
HCC827	16	siFOXO3a	erlotinib	siFOXO3aerlotinib	318	64	490.381	0	61.19
HCC827	17	siFOXO3a	erlotinib	siFOXO3aerlotinib	386	68	378.547	0	57.786
HCC827	18	siFOXO3a	erlotinib	siFOXO3aerlotinib	635	63	250.675	0	74.362
HCC827	19	siFOXO3a	erlotinib	siFOXO3aerlotinib	472	77	484.81	23.998	126.41
HCC827	20	siFOXO3a	erlotinib	siFOXO3aerlotinib	291	74	335.003	0	51.971
HCC827	21	siFOXO3a	erlotinib	siFOXO3aerlotinib	529	77	451.257	0	59.585
HCC827	22	siFOXO3a	erlotinib	siFOXO3aerlotinib	497	80	487.421	0	68.179
HCC827	23	siFOXO3a	erlotinib	siFOXO3aerlotinib	437	98	507.534	1.137	83.69
HCC827	24	siFOXO3a	erlotinib	siFOXO3aerlotinib	445	82	551.488	0.088	117.745
HCC827	25	siFOXO3a	erlotinib	siFOXO3aerlotinib	587	107	459.893	0	69.163
HCC827	26	siFOXO3a	erlotinib	siFOXO3aerlotinib	333	84	285.415	0	70.088
HCC827	27	siFOXO3a	erlotinib	siFOXO3aerlotinib	644	85	295.523	0	79.916
HCC827	28	siFOXO3a	erlotinib	siFOXO3aerlotinib	663	87	416.688	0	65.748
HCC827	29	siFOXO3a	erlotinib	siFOXO3aerlotinib	393	102	542.534	0	86.127
HCC827	30	siFOXO3a	erlotinib	siFOXO3aerlotinib	507	99	664.891	0	72.26
HCC827	31	siFOXO3a	erlotinib	siFOXO3aerlotinib	529	97	491.375	0	62.937
HCC827	32	siFOXO3a	erlotinib	siFOXO3aerlotinib	342	109	363.977	0	55.175
HCC827	33	siFOXO3a	erlotinib	siFOXO3aerlotinib	483	125	549.084	66.011	118.264
HCC827	34	siFOXO3a	erlotinib	siFOXO3aerlotinib	366	111	770.708	0	86.007
HCC827	35	siFOXO3a	erlotinib	siFOXO3aerlotinib	536	113	526.216	0	74.48
HCC827	36	siFOXO3a	erlotinib	siFOXO3aerlotinib	633	113	437.572	0	61.18
HCC827	37	siFOXO3a	erlotinib	siFOXO3aerlotinib	562	113	785.528	0.595	97.268
HCC827	38	siFOXO3a	erlotinib	siFOXO3aerlotinib	614	121	406.936	0	61.215
HCC827	39	siFOXO3a	erlotinib	siFOXO3aerlotinib	651	121	583.203	0	65.511
HCC827	40	siFOXO3a	erlotinib	siFOXO3aerlotinib	400	134	400.362	0	58.975
HCC827	41	siFOXO3a	erlotinib	siFOXO3aerlotinib	425	136	632.043	0	98.68
HCC827	42	siFOXO3a	erlotinib	siFOXO3aerlotinib	638	140	443.267	0	62.145
HCC827	43	siFOXO3a	erlotinib	siFOXO3aerlotinib	456	152	481.168	0.146	94.383
HCC827	44	siFOXO3a	erlotinib	siFOXO3aerlotinib	587	152	314.865	0	72.886
HCC827	45	siFOXO3a	erlotinib	siFOXO3aerlotinib	610	157	406.426	0	56.981
HCC827	46	siFOXO3a	erlotinib	siFOXO3aerlotinib	558	155	465.019	0	58.771
HCC827	47	siFOXO3a	erlotinib	siFOXO3aerlotinib	513	158	324.62	0	75.855
HCC827	48	siFOXO3a	erlotinib	siFOXO3aerlotinib	432	157	420.161	0	79.571
HCC827	49	siFOXO3a	erlotinib	siFOXO3aerlotinib	495	170	636.227	0.024	114.482
HCC827	50	siFOXO3a	erlotinib	siFOXO3aerlotinib	533	177	698.18	6.946	119.423
HCC827	51	siFOXO3a	erlotinib	siFOXO3aerlotinib	561	180	485.8	0	67.528
HCC827	52	siFOXO3a	erlotinib	siFOXO3aerlotinib	582	181	547.555	0	75.174
HCC827	53	siFOXO3a	erlotinib	siFOXO3aerlotinib	604	184	457.15	0	65.982
HCC827	54	siFOXO3a	erlotinib	siFOXO3aerlotinib	625	210	472.316	0	65.032
HCC827	55	siFOXO3a	erlotinib	siFOXO3aerlotinib	15	207	1384.661	0	174.578
HCC827	56	siFOXO3a	erlotinib	siFOXO3aerlotinib	611	204	507.59	0	60.209
HCC827	57	siFOXO3a	erlotinib	siFOXO3aerlotinib	590	217	568.816	0	66.37
HCC827	58	siFOXO3a	erlotinib	siFOXO3aerlotinib	563	217	620.43	52.982	135.696
HCC827	59	siFOXO3a	erlotinib	siFOXO3aerlotinib	645	229	295.336	0	67.863
HCC827	60	siFOXO3a	erlotinib	siFOXO3aerlotinib	597	244	413.39	0	53.713
HCC827	61	siFOXO3a	erlotinib	siFOXO3aerlotinib	639	252	509.345	0	67.636
HCC827	1	siFOXO3a	erlotinib	siFOXO3aerlotinib	257	367	141.308	0.011	40.038
HCC827	2	siFOXO3a	erlotinib	siFOXO3aerlotinib	237	386	334.174	0	44.381
HCC827	3	siFOXO3a	erlotinib	siFOXO3aerlotinib	287	392	565.395	0	54.141
HCC827	4	siFOXO3a	erlotinib	siFOXO3aerlotinib	231	408	301.142	0	47.219
HCC827	5	siFOXO3a	erlotinib	siFOXO3aerlotinib	318	405	580.993	0	52.098
[truncated: 3,349 more rows]
