# Supplementary material for: Inhibition of mutant EGFR in lung cancer cells triggers SOX2-FOXO6-dependent survival pathways
Source: eLife. 2015 Feb 16;4:e06132. doi: 10.7554/eLife.06132 (PMC4384750; doi:10.7554/eLife.06132)
Supplement: Figure 7—source data 2. — DOI: http://dx.doi.org/10.7554/eLife.06132.038 [file elife06132s013.txt]

cells	primary 1	primary 2	secondary 1	secondary 2	erlotinib uM	erlotinib hr	Cell ID	Cell X Position	Cell Y Position	Nucleus dapi mcs Mean (Normalized Counts, Total Weighting)	Nucleus af488 mcs Mean (Normalized Counts, Total Weighting)	Nucleus af647 mcs Mean (Normalized Counts, Total Weighting)	Nucleus autofl Mean (Normalized Counts, Total Weighting)
HCC827	SOX2	FOXO6	donkey anti-goat AF488	goat anti-rabbit AF647	0	24	1	113	28	4.022	0.347	1.798	0.498
HCC827	SOX2	FOXO6	donkey anti-goat AF488	goat anti-rabbit AF647	0	24	2	105	51	3.439	0.379	1.859	0.477
HCC827	SOX2	FOXO6	donkey anti-goat AF488	goat anti-rabbit AF647	0	24	3	353	150	3.587	0.47	1.852	0.361
HCC827	SOX2	FOXO6	donkey anti-goat AF488	goat anti-rabbit AF647	0	24	4	402	148	4.823	0.386	1.591	0.395
HCC827	SOX2	FOXO6	donkey anti-goat AF488	goat anti-rabbit AF647	0	24	5	319	158	3.882	0.368	1.445	0.397
HCC827	SOX2	FOXO6	donkey anti-goat AF488	goat anti-rabbit AF647	0	24	6	412	163	4.312	0.282	1.178	0.421
HCC827	SOX2	FOXO6	donkey anti-goat AF488	goat anti-rabbit AF647	0	24	7	519	164	7.792	0.466	1.967	0.393
HCC827	SOX2	FOXO6	donkey anti-goat AF488	goat anti-rabbit AF647	0	24	8	376	167	3.522	0.31	1.181	0.402
HCC827	SOX2	FOXO6	donkey anti-goat AF488	goat anti-rabbit AF647	0	24	9	262	177	7.101	0.398	1.835	0.424
HCC827	SOX2	FOXO6	donkey anti-goat AF488	goat anti-rabbit AF647	0	24	10	483	176	6.323	0.542	2.112	0.356
HCC827	SOX2	FOXO6	donkey anti-goat AF488	goat anti-rabbit AF647	0	24	11	538	173	6.085	0.453	1.814	0.403
HCC827	SOX2	FOXO6	donkey anti-goat AF488	goat anti-rabbit AF647	0	24	12	300	180	7.352	0.327	1.497	0.441
HCC827	SOX2	FOXO6	donkey anti-goat AF488	goat anti-rabbit AF647	0	24	13	548	188	6.377	0.583	2.242	0.367
HCC827	SOX2	FOXO6	donkey anti-goat AF488	goat anti-rabbit AF647	0	24	14	523	184	5.555	0.594	2.165	0.334
HCC827	SOX2	FOXO6	donkey anti-goat AF488	goat anti-rabbit AF647	0	24	15	579	190	6.198	0.397	1.626	0.416
HCC827	SOX2	FOXO6	donkey anti-goat AF488	goat anti-rabbit AF647	0	24	16	450	192	6.386	0.377	1.375	0.404
HCC827	SOX2	FOXO6	donkey anti-goat AF488	goat anti-rabbit AF647	0	24	17	413	197	3.653	0.276	1.105	0.412
HCC827	SOX2	FOXO6	donkey anti-goat AF488	goat anti-rabbit AF647	0	24	18	504	195	4.767	0.47	1.763	0.359
HCC827	SOX2	FOXO6	donkey anti-goat AF488	goat anti-rabbit AF647	0	24	19	471	199	6.069	0.37	1.334	0.396
HCC827	SOX2	FOXO6	donkey anti-goat AF488	goat anti-rabbit AF647	0	24	20	374	200	3.497	0.286	1.051	0.406
HCC827	SOX2	FOXO6	donkey anti-goat AF488	goat anti-rabbit AF647	0	24	21	484	203	8.228	1.072	3.412	0.252
HCC827	SOX2	FOXO6	donkey anti-goat AF488	goat anti-rabbit AF647	0	24	22	264	210	7.833	0.421	1.775	0.419
HCC827	SOX2	FOXO6	donkey anti-goat AF488	goat anti-rabbit AF647	0	24	23	554	207	7.652	0.578	2.163	0.36
HCC827	SOX2	FOXO6	donkey anti-goat AF488	goat anti-rabbit AF647	0	24	24	570	208	8.046	0.683	2.46	0.344
HCC827	SOX2	FOXO6	donkey anti-goat AF488	goat anti-rabbit AF647	0	24	25	285	214	3.558	0.484	1.564	0.356
HCC827	SOX2	FOXO6	donkey anti-goat AF488	goat anti-rabbit AF647	0	24	26	325	223	5.31	0.416	1.65	0.389
HCC827	SOX2	FOXO6	donkey anti-goat AF488	goat anti-rabbit AF647	0	24	27	420	228	4.179	0.368	1.454	0.399
HCC827	SOX2	FOXO6	donkey anti-goat AF488	goat anti-rabbit AF647	0	24	28	517	214	4.642	0.358	1.409	0.41
HCC827	SOX2	FOXO6	donkey anti-goat AF488	goat anti-rabbit AF647	0	24	29	498	219	5.538	0.382	1.631	0.396
HCC827	SOX2	FOXO6	donkey anti-goat AF488	goat anti-rabbit AF647	0	24	30	578	223	4.361	0.418	1.751	0.387
HCC827	SOX2	FOXO6	donkey anti-goat AF488	goat anti-rabbit AF647	0	24	31	336	234	10.709	1.012	2.902	0.281
HCC827	SOX2	FOXO6	donkey anti-goat AF488	goat anti-rabbit AF647	0	24	32	556	235	3.964	0.364	1.485	0.39
HCC827	SOX2	FOXO6	donkey anti-goat AF488	goat anti-rabbit AF647	0	24	33	357	236	3.8	0.275	1.087	0.417
HCC827	SOX2	FOXO6	donkey anti-goat AF488	goat anti-rabbit AF647	0	24	34	639	244	10.352	0.909	4.054	0.319
HCC827	SOX2	FOXO6	donkey anti-goat AF488	goat anti-rabbit AF647	0	24	35	253	240	3.525	0.527	1.739	0.349
HCC827	SOX2	FOXO6	donkey anti-goat AF488	goat anti-rabbit AF647	0	24	36	482	250	4.976	0.431	1.668	0.393
HCC827	SOX2	FOXO6	donkey anti-goat AF488	goat anti-rabbit AF647	0	24	37	509	242	6.763	0.416	1.496	0.392
HCC827	SOX2	FOXO6	donkey anti-goat AF488	goat anti-rabbit AF647	0	24	38	605	249	4.744	0.366	1.577	0.398
HCC827	SOX2	FOXO6	donkey anti-goat AF488	goat anti-rabbit AF647	0	24	39	49	259	7.305	0.483	2.36	0.485
HCC827	SOX2	FOXO6	donkey anti-goat AF488	goat anti-rabbit AF647	0	24	40	269	261	4.757	0.348	1.322	0.411
HCC827	SOX2	FOXO6	donkey anti-goat AF488	goat anti-rabbit AF647	0	24	41	380	261	4.375	0.336	1.312	0.404
HCC827	SOX2	FOXO6	donkey anti-goat AF488	goat anti-rabbit AF647	0	24	42	358	261	3.519	0.291	1.052	0.411
HCC827	SOX2	FOXO6	donkey anti-goat AF488	goat anti-rabbit AF647	0	24	43	529	264	3.847	0.453	1.631	0.364
HCC827	SOX2	FOXO6	donkey anti-goat AF488	goat anti-rabbit AF647	0	24	44	556	260	4.316	0.371	1.517	0.391
HCC827	SOX2	FOXO6	donkey anti-goat AF488	goat anti-rabbit AF647	0	24	45	162	267	5.084	0.39	1.95	0.446
HCC827	SOX2	FOXO6	donkey anti-goat AF488	goat anti-rabbit AF647	0	24	46	230	265	3.89	0.405	1.488	0.397
HCC827	SOX2	FOXO6	donkey anti-goat AF488	goat anti-rabbit AF647	0	24	47	37	278	7.628	0.517	2.256	0.476
HCC827	SOX2	FOXO6	donkey anti-goat AF488	goat anti-rabbit AF647	0	24	48	254	270	2.904	0.59	1.913	0.325
HCC827	SOX2	FOXO6	donkey anti-goat AF488	goat anti-rabbit AF647	0	24	49	289	277	6.074	0.386	1.591	0.416
HCC827	SOX2	FOXO6	donkey anti-goat AF488	goat anti-rabbit AF647	0	24	50	195	271	10.376	0.804	2.512	0.379
HCC827	SOX2	FOXO6	donkey anti-goat AF488	goat anti-rabbit AF647	0	24	51	512	275	4.172	0.383	1.344	0.394
HCC827	SOX2	FOXO6	donkey anti-goat AF488	goat anti-rabbit AF647	0	24	52	550	280	5.131	0.34	1.409	0.404
HCC827	SOX2	FOXO6	donkey anti-goat AF488	goat anti-rabbit AF647	0	24	53	592	278	4.685	0.364	1.643	0.406
HCC827	SOX2	FOXO6	donkey anti-goat AF488	goat anti-rabbit AF647	0	24	54	64	286	5.883	0.415	2.039	0.478
HCC827	SOX2	FOXO6	donkey anti-goat AF488	goat anti-rabbit AF647	0	24	55	192	290	6.937	0.609	1.997	0.4
HCC827	SOX2	FOXO6	donkey anti-goat AF488	goat anti-rabbit AF647	0	24	56	220	289	4.994	0.372	1.562	0.418
HCC827	SOX2	FOXO6	donkey anti-goat AF488	goat anti-rabbit AF647	0	24	57	348	290	6.661	0.42	1.456	0.394
HCC827	SOX2	FOXO6	donkey anti-goat AF488	goat anti-rabbit AF647	0	24	58	273	293	4.371	0.264	1.061	0.438
HCC827	SOX2	FOXO6	donkey anti-goat AF488	goat anti-rabbit AF647	0	24	59	317	301	5.779	0.333	1.459	0.424
HCC827	SOX2	FOXO6	donkey anti-goat AF488	goat anti-rabbit AF647	0	24	60	456	294	3.927	0.306	1.199	0.403
HCC827	SOX2	FOXO6	donkey anti-goat AF488	goat anti-rabbit AF647	0	24	61	244	297	6.024	0.271	1.202	0.446
HCC827	SOX2	FOXO6	donkey anti-goat AF488	goat anti-rabbit AF647	0	24	62	398	300	5.157	0.33	1.387	0.406
HCC827	SOX2	FOXO6	donkey anti-goat AF488	goat anti-rabbit AF647	0	24	63	560	301	13.63	0.858	2.905	0.438
HCC827	SOX2	FOXO6	donkey anti-goat AF488	goat anti-rabbit AF647	0	24	64	5	303	7.251	0.492	2.492	0.492
HCC827	SOX2	FOXO6	donkey anti-goat AF488	goat anti-rabbit AF647	0	24	65	88	305	6.858	0.396	1.775	0.473
HCC827	SOX2	FOXO6	donkey anti-goat AF488	goat anti-rabbit AF647	0	24	66	503	307	3.844	0.256	1.01	0.414
HCC827	SOX2	FOXO6	donkey anti-goat AF488	goat anti-rabbit AF647	0	24	67	23	309	7.663	0.44	2.464	0.517
HCC827	SOX2	FOXO6	donkey anti-goat AF488	goat anti-rabbit AF647	0	24	68	112	309	6.319	0.354	1.768	0.47
HCC827	SOX2	FOXO6	donkey anti-goat AF488	goat anti-rabbit AF647	0	24	69	58	313	4.085	0.401	1.942	0.464
HCC827	SOX2	FOXO6	donkey anti-goat AF488	goat anti-rabbit AF647	0	24	70	182	314	5.906	0.532	1.944	0.399
HCC827	SOX2	FOXO6	donkey anti-goat AF488	goat anti-rabbit AF647	0	24	71	207	311	11.523	0.397	1.58	0.506
HCC827	SOX2	FOXO6	donkey anti-goat AF488	goat anti-rabbit AF647	0	24	72	157	318	6.385	0.366	1.616	0.457
HCC827	SOX2	FOXO6	donkey anti-goat AF488	goat anti-rabbit AF647	0	24	73	447	315	4.335	0.318	1.243	0.403
HCC827	SOX2	FOXO6	donkey anti-goat AF488	goat anti-rabbit AF647	0	24	74	132	318	4.712	0.348	1.517	0.45
HCC827	SOX2	FOXO6	donkey anti-goat AF488	goat anti-rabbit AF647	0	24	75	331	325	4.512	0.421	1.542	0.391
HCC827	SOX2	FOXO6	donkey anti-goat AF488	goat anti-rabbit AF647	0	24	76	396	326	4.735	0.27	1.103	0.426
HCC827	SOX2	FOXO6	donkey anti-goat AF488	goat anti-rabbit AF647	0	24	77	82	334	7.928	0.355	1.924	0.503
HCC827	SOX2	FOXO6	donkey anti-goat AF488	goat anti-rabbit AF647	0	24	78	357	328	8.157	1.475	4.207	0.198
HCC827	SOX2	FOXO6	donkey anti-goat AF488	goat anti-rabbit AF647	0	24	79	7	330	7.339	0.36	2.064	0.527
HCC827	SOX2	FOXO6	donkey anti-goat AF488	goat anti-rabbit AF647	0	24	80	315	326	10.69	0.804	2.507	0.431
HCC827	SOX2	FOXO6	donkey anti-goat AF488	goat anti-rabbit AF647	0	24	81	560	331	4.655	0.442	1.526	0.379
HCC827	SOX2	FOXO6	donkey anti-goat AF488	goat anti-rabbit AF647	0	24	82	224	338	6.758	0.491	1.349	0.401
HCC827	SOX2	FOXO6	donkey anti-goat AF488	goat anti-rabbit AF647	0	24	83	305	334	10.36	0.79	2.376	0.39
HCC827	SOX2	FOXO6	donkey anti-goat AF488	goat anti-rabbit AF647	0	24	84	179	336	6.506	0.292	1.47	0.469
HCC827	SOX2	FOXO6	donkey anti-goat AF488	goat anti-rabbit AF647	0	24	85	589	337	4.747	0.363	1.287	0.395
HCC827	SOX2	FOXO6	donkey anti-goat AF488	goat anti-rabbit AF647	0	24	86	24	339	6.717	0.367	2.095	0.515
HCC827	SOX2	FOXO6	donkey anti-goat AF488	goat anti-rabbit AF647	0	24	87	454	344	5.654	0.366	1.513	0.399
HCC827	SOX2	FOXO6	donkey anti-goat AF488	goat anti-rabbit AF647	0	24	88	67	345	5.906	0.399	1.847	0.479
HCC827	SOX2	FOXO6	donkey anti-goat AF488	goat anti-rabbit AF647	0	24	89	489	345	3.8	0.322	1.211	0.398
HCC827	SOX2	FOXO6	donkey anti-goat AF488	goat anti-rabbit AF647	0	24	90	336	359	6.549	0.638	1.776	0.342
HCC827	SOX2	FOXO6	donkey anti-goat AF488	goat anti-rabbit AF647	0	24	91	259	352	7.063	0.372	1.542	0.429
HCC827	SOX2	FOXO6	donkey anti-goat AF488	goat anti-rabbit AF647	0	24	92	421	350	3.629	0.292	1.13	0.417
HCC827	SOX2	FOXO6	donkey anti-goat AF488	goat anti-rabbit AF647	0	24	93	164	348	4.963	0.447	1.517	0.426
HCC827	SOX2	FOXO6	donkey anti-goat AF488	goat anti-rabbit AF647	0	24	94	310	359	8.899	0.581	2.146	0.382
HCC827	SOX2	FOXO6	donkey anti-goat AF488	goat anti-rabbit AF647	0	24	95	352	351	5.642	0.803	1.59	0.277
HCC827	SOX2	FOXO6	donkey anti-goat AF488	goat anti-rabbit AF647	0	24	96	121	353	3.337	0.391	1.228	0.421
HCC827	SOX2	FOXO6	donkey anti-goat AF488	goat anti-rabbit AF647	0	24	97	287	355	4.763	0.366	1.352	0.408
HCC827	SOX2	FOXO6	donkey anti-goat AF488	goat anti-rabbit AF647	0	24	98	686	358	5.458	0.38	1.799	0.426
HCC827	SOX2	FOXO6	donkey anti-goat AF488	goat anti-rabbit AF647	0	24	99	379	358	4.97	0.282	1.28	0.427
HCC827	SOX2	FOXO6	donkey anti-goat AF488	goat anti-rabbit AF647	0	24	100	227	360	4.935	0.382	1.222	0.413
HCC827	SOX2	FOXO6	donkey anti-goat AF488	goat anti-rabbit AF647	0	24	101	467	369	4.668	0.258	1.024	0.43
HCC827	SOX2	FOXO6	donkey anti-goat AF488	goat anti-rabbit AF647	0	24	102	360	372	4.87	0.814	1.439	0.267
HCC827	SOX2	FOXO6	donkey anti-goat AF488	goat anti-rabbit AF647	0	24	103	128	380	6.64	0.361	1.619	0.47
HCC827	SOX2	FOXO6	donkey anti-goat AF488	goat anti-rabbit AF647	0	24	104	413	377	3.796	0.301	1.198	0.409
HCC827	SOX2	FOXO6	donkey anti-goat AF488	goat anti-rabbit AF647	0	24	105	267	378	10.488	0.452	1.674	0.445
HCC827	SOX2	FOXO6	donkey anti-goat AF488	goat anti-rabbit AF647	0	24	106	282	392	6.516	0.449	1.463	0.403
HCC827	SOX2	FOXO6	donkey anti-goat AF488	goat anti-rabbit AF647	0	24	107	393	389	5.846	0.458	1.339	0.375
HCC827	SOX2	FOXO6	donkey anti-goat AF488	goat anti-rabbit AF647	0	24	108	59	385	4.105	0.653	3.198	0.412
HCC827	SOX2	FOXO6	donkey anti-goat AF488	goat anti-rabbit AF647	0	24	109	243	395	4.215	0.307	1.083	0.431
HCC827	SOX2	FOXO6	donkey anti-goat AF488	goat anti-rabbit AF647	0	24	110	445	403	8.325	0.552	1.813	0.4
HCC827	SOX2	FOXO6	donkey anti-goat AF488	goat anti-rabbit AF647	0	24	111	422	404	5.119	0.314	1.359	0.411
HCC827	SOX2	FOXO6	donkey anti-goat AF488	goat anti-rabbit AF647	0	24	112	29	402	10.39	0.499	2.769	0.556
HCC827	SOX2	FOXO6	donkey anti-goat AF488	goat anti-rabbit AF647	0	24	113	389	406	4.667	0.411	1.29	0.383
HCC827	SOX2	FOXO6	donkey anti-goat AF488	goat anti-rabbit AF647	0	24	114	693	411	4.687	0.36	1.294	0.412
HCC827	SOX2	FOXO6	donkey anti-goat AF488	goat anti-rabbit AF647	0	24	115	289	418	5.784	0.605	1.359	0.348
HCC827	SOX2	FOXO6	donkey anti-goat AF488	goat anti-rabbit AF647	0	24	116	539	423	7.726	0.713	2.637	0.33
HCC827	SOX2	FOXO6	donkey anti-goat AF488	goat anti-rabbit AF647	0	24	117	245	429	3.952	0.345	1.207	0.414
HCC827	SOX2	FOXO6	donkey anti-goat AF488	goat anti-rabbit AF647	0	24	118	273	431	6.888	0.288	1.269	0.455
HCC827	SOX2	FOXO6	donkey anti-goat AF488	goat anti-rabbit AF647	0	24	119	259	435	5.082	0.375	1.381	0.417
HCC827	SOX2	FOXO6	donkey anti-goat AF488	goat anti-rabbit AF647	0	24	120	458	436	4.524	0.298	1.054	0.408
HCC827	SOX2	FOXO6	donkey anti-goat AF488	goat anti-rabbit AF647	0	24	121	289	439	4.582	0.412	1.366	0.396
HCC827	SOX2	FOXO6	donkey anti-goat AF488	goat anti-rabbit AF647	0	24	122	425	442	4.925	0.301	1.111	0.422
HCC827	SOX2	FOXO6	donkey anti-goat AF488	goat anti-rabbit AF647	0	24	123	215	446	6.352	0.316	1.497	0.461
HCC827	SOX2	FOXO6	donkey anti-goat AF488	goat anti-rabbit AF647	0	24	124	674	449	5.263	0.329	1.312	0.424
HCC827	SOX2	FOXO6	donkey anti-goat AF488	goat anti-rabbit AF647	0	24	125	275	449	4.697	0.476	1.583	0.388
HCC827	SOX2	FOXO6	donkey anti-goat AF488	goat anti-rabbit AF647	0	24	126	247	458	5.924	0.442	1.587	0.418
HCC827	SOX2	FOXO6	donkey anti-goat AF488	goat anti-rabbit AF647	0	24	127	654	461	5.538	0.541	1.685	0.36
HCC827	SOX2	FOXO6	donkey anti-goat AF488	goat anti-rabbit AF647	0	24	128	228	459	6.699	0.331	1.409	0.453
HCC827	SOX2	FOXO6	donkey anti-goat AF488	goat anti-rabbit AF647	0	24	129	484	466	4.614	0.366	1.257	0.394
HCC827	SOX2	FOXO6	donkey anti-goat AF488	goat anti-rabbit AF647	0	24	130	264	466	5.789	0.487	1.582	0.401
HCC827	SOX2	FOXO6	donkey anti-goat AF488	goat anti-rabbit AF647	0	24	131	631	481	3.763	0.587	1.539	0.332
HCC827	SOX2	FOXO6	donkey anti-goat AF488	goat anti-rabbit AF647	0	24	132	244	478	5.071	0.345	1.282	0.44
HCC827	SOX2	FOXO6	donkey anti-goat AF488	goat anti-rabbit AF647	0	24	133	495	482	5.175	0.347	1.37	0.407
HCC827	SOX2	FOXO6	donkey anti-goat AF488	goat anti-rabbit AF647	0	24	134	654	487	6.77	0.565	1.582	0.359
HCC827	SOX2	FOXO6	donkey anti-goat AF488	goat anti-rabbit AF647	0	24	135	677	485	5.115	0.653	1.589	0.328
HCC827	SOX2	FOXO6	donkey anti-goat AF488	goat anti-rabbit AF647	0	24	136	693	486	5.005	0.644	1.44	0.317
HCC827	SOX2	FOXO6	donkey anti-goat AF488	goat anti-rabbit AF647	0	24	137	591	493	4.69	0.263	1.039	0.441
HCC827	SOX2	FOXO6	donkey anti-goat AF488	goat anti-rabbit AF647	0	24	138	613	496	4.158	0.45	1.299	0.373
HCC827	SOX2	FOXO6	donkey anti-goat AF488	goat anti-rabbit AF647	0	24	139	684	506	4.954	0.512	1.561	0.385
HCC827	SOX2	FOXO6	donkey anti-goat AF488	goat anti-rabbit AF647	0	24	140	639	512	4.452	0.454	1.416	0.359
HCC827	SOX2	FOXO6	donkey anti-goat AF488	goat anti-rabbit AF647	0	24	141	607	512	4.593	0.353	1.341	0.394
HCC827	SOX2	FOXO6	donkey anti-goat AF488	goat anti-rabbit AF647	0	24	142	467	517	1.062	0.347	0.81	0.329
HCC827	SOX2	FOXO6	donkey anti-goat AF488	goat anti-rabbit AF647	0	24	1	152	4	7.252	1.408	4.821	0.163
HCC827	SOX2	FOXO6	donkey anti-goat AF488	goat anti-rabbit AF647	0	24	2	542	5	7.811	0.5	2.424	0.33
HCC827	SOX2	FOXO6	donkey anti-goat AF488	goat anti-rabbit AF647	0	24	3	564	9	8.117	0.334	1.98	0.387
HCC827	SOX2	FOXO6	donkey anti-goat AF488	goat anti-rabbit AF647	0	24	4	589	5	8.861	0.389	2.086	0.372
HCC827	SOX2	FOXO6	donkey anti-goat AF488	goat anti-rabbit AF647	0	24	5	642	6	5.037	0.31	1.62	0.398
HCC827	SOX2	FOXO6	donkey anti-goat AF488	goat anti-rabbit AF647	0	24	6	514	9	19.349	2.391	9.122	0.271
HCC827	SOX2	FOXO6	donkey anti-goat AF488	goat anti-rabbit AF647	0	24	7	629	20	6.159	0.48	2.45	0.34
HCC827	SOX2	FOXO6	donkey anti-goat AF488	goat anti-rabbit AF647	0	24	8	499	19	11.752	1.042	4.394	0.201
HCC827	SOX2	FOXO6	donkey anti-goat AF488	goat anti-rabbit AF647	0	24	9	541	29	9.34	0.437	2.533	0.368
HCC827	SOX2	FOXO6	donkey anti-goat AF488	goat anti-rabbit AF647	0	24	10	564	30	8.983	0.304	1.9	0.398
HCC827	SOX2	FOXO6	donkey anti-goat AF488	goat anti-rabbit AF647	0	24	11	675	32	5.51	0.276	1.647	0.393
HCC827	SOX2	FOXO6	donkey anti-goat AF488	goat anti-rabbit AF647	0	24	12	693	37	2.485	0.333	1.396	0.352
HCC827	SOX2	FOXO6	donkey anti-goat AF488	goat anti-rabbit AF647	0	24	13	561	52	5.154	0.429	2.183	0.338
HCC827	SOX2	FOXO6	donkey anti-goat AF488	goat anti-rabbit AF647	0	24	14	351	108	6.521	0.337	2.047	0.368
HCC827	SOX2	FOXO6	donkey anti-goat AF488	goat anti-rabbit AF647	0	24	15	376	118	6.348	0.47	2.259	0.325
HCC827	SOX2	FOXO6	donkey anti-goat AF488	goat anti-rabbit AF647	0	24	16	326	128	7.167	0.35	1.777	0.369
HCC827	SOX2	FOXO6	donkey anti-goat AF488	goat anti-rabbit AF647	0	24	17	354	125	7.692	0.417	2.265	0.354
HCC827	SOX2	FOXO6	donkey anti-goat AF488	goat anti-rabbit AF647	0	24	18	375	139	9.403	1.612	3.514	0.138
HCC827	SOX2	FOXO6	donkey anti-goat AF488	goat anti-rabbit AF647	0	24	19	279	140	7.133	0.247	1.513	0.41
HCC827	SOX2	FOXO6	donkey anti-goat AF488	goat anti-rabbit AF647	0	24	20	336	148	6.658	0.556	2.329	0.309
HCC827	SOX2	FOXO6	donkey anti-goat AF488	goat anti-rabbit AF647	0	24	21	355	151	7.267	0.585	2.79	0.309
HCC827	SOX2	FOXO6	donkey anti-goat AF488	goat anti-rabbit AF647	0	24	22	311	149	6.357	0.357	1.795	0.369
HCC827	SOX2	FOXO6	donkey anti-goat AF488	goat anti-rabbit AF647	0	24	23	254	156	5.524	0.366	2.167	0.374
HCC827	SOX2	FOXO6	donkey anti-goat AF488	goat anti-rabbit AF647	0	24	24	381	150	8.047	2.244	3.546	0.026
HCC827	SOX2	FOXO6	donkey anti-goat AF488	goat anti-rabbit AF647	0	24	25	286	158	9.892	0.329	1.982	0.399
HCC827	SOX2	FOXO6	donkey anti-goat AF488	goat anti-rabbit AF647	0	24	26	394	158	3.622	0.541	2.107	0.289
HCC827	SOX2	FOXO6	donkey anti-goat AF488	goat anti-rabbit AF647	0	24	27	324	158	7.185	0.662	2.262	0.28
HCC827	SOX2	FOXO6	donkey anti-goat AF488	goat anti-rabbit AF647	0	24	28	370	163	8.231	2.373	2.989	0.013
HCC827	SOX2	FOXO6	donkey anti-goat AF488	goat anti-rabbit AF647	0	24	29	307	169	7.433	0.515	2.163	0.344
HCC827	SOX2	FOXO6	donkey anti-goat AF488	goat anti-rabbit AF647	0	24	30	293	176	14.971	0.717	2.911	0.647
HCC827	SOX2	FOXO6	donkey anti-goat AF488	goat anti-rabbit AF647	0	24	31	342	177	7.051	2.254	2.824	0.011
HCC827	SOX2	FOXO6	donkey anti-goat AF488	goat anti-rabbit AF647	0	24	32	374	180	6.747	0.426	2.116	0.346
HCC827	SOX2	FOXO6	donkey anti-goat AF488	goat anti-rabbit AF647	0	24	33	325	187	6.074	0.433	1.797	0.351
HCC827	SOX2	FOXO6	donkey anti-goat AF488	goat anti-rabbit AF647	0	24	34	310	187	5.976	0.429	1.751	0.352
HCC827	SOX2	FOXO6	donkey anti-goat AF488	goat anti-rabbit AF647	0	24	35	275	188	8.71	0.438	2.178	0.366
HCC827	SOX2	FOXO6	donkey anti-goat AF488	goat anti-rabbit AF647	0	24	36	249	194	9.104	0.339	2.159	0.401
HCC827	SOX2	FOXO6	donkey anti-goat AF488	goat anti-rabbit AF647	0	24	37	296	207	6.764	0.833	2.258	0.226
HCC827	SOX2	FOXO6	donkey anti-goat AF488	goat anti-rabbit AF647	0	24	38	354	198	6.169	0.339	1.847	0.376
HCC827	SOX2	FOXO6	donkey anti-goat AF488	goat anti-rabbit AF647	0	24	39	384	197	6.332	0.374	1.932	0.36
HCC827	SOX2	FOXO6	donkey anti-goat AF488	goat anti-rabbit AF647	0	24	40	319	209	9.646	0.973	2.25	0.184
HCC827	SOX2	FOXO6	donkey anti-goat AF488	goat anti-rabbit AF647	0	24	41	361	215	6.588	0.328	1.759	0.38
HCC827	SOX2	FOXO6	donkey anti-goat AF488	goat anti-rabbit AF647	0	24	42	338	216	6.25	0.333	1.648	0.381
HCC827	SOX2	FOXO6	donkey anti-goat AF488	goat anti-rabbit AF647	0	24	43	253	222	8.961	0.318	2.026	0.403
HCC827	SOX2	FOXO6	donkey anti-goat AF488	goat anti-rabbit AF647	0	24	44	377	221	5.205	0.407	2.033	0.354
HCC827	SOX2	FOXO6	donkey anti-goat AF488	goat anti-rabbit AF647	0	24	45	317	233	6.717	0.671	2.048	0.267
HCC827	SOX2	FOXO6	donkey anti-goat AF488	goat anti-rabbit AF647	0	24	46	361	249	7.024	0.546	1.96	0.312
HCC827	SOX2	FOXO6	donkey anti-goat AF488	goat anti-rabbit AF647	0	24	47	297	242	6.911	0.285	1.591	0.394
HCC827	SOX2	FOXO6	donkey anti-goat AF488	goat anti-rabbit AF647	0	24	48	273	247	7.451	0.239	1.632	0.414
HCC827	SOX2	FOXO6	donkey anti-goat AF488	goat anti-rabbit AF647	0	24	49	312	259	5.085	0.264	1.426	0.391
HCC827	SOX2	FOXO6	donkey anti-goat AF488	goat anti-rabbit AF647	0	24	50	349	278	6.585	0.336	1.492	0.37
HCC827	SOX2	FOXO6	donkey anti-goat AF488	goat anti-rabbit AF647	0	24	51	300	284	6.345	0.261	1.645	0.403
HCC827	SOX2	FOXO6	donkey anti-goat AF488	goat anti-rabbit AF647	0	24	52	374	294	6.573	0.578	1.837	0.299
HCC827	SOX2	FOXO6	donkey anti-goat AF488	goat anti-rabbit AF647	0	24	53	457	294	5.664	0.423	2.182	0.35
HCC827	SOX2	FOXO6	donkey anti-goat AF488	goat anti-rabbit AF647	0	24	54	411	296	4.76	0.241	1.243	0.386
HCC827	SOX2	FOXO6	donkey anti-goat AF488	goat anti-rabbit AF647	0	24	55	494	299	6.604	0.416	2.296	0.352
HCC827	SOX2	FOXO6	donkey anti-goat AF488	goat anti-rabbit AF647	0	24	56	330	308	5.59	0.278	1.472	0.388
HCC827	SOX2	FOXO6	donkey anti-goat AF488	goat anti-rabbit AF647	0	24	57	348	305	5.46	0.299	1.564	0.383
HCC827	SOX2	FOXO6	donkey anti-goat AF488	goat anti-rabbit AF647	0	24	58	392	314	5.221	0.44	2.014	0.333
HCC827	SOX2	FOXO6	donkey anti-goat AF488	goat anti-rabbit AF647	0	24	59	442	322	3.92	0.235	1.237	0.384
HCC827	SOX2	FOXO6	donkey anti-goat AF488	goat anti-rabbit AF647	0	24	60	315	326	4.57	0.232	1.344	0.397
HCC827	SOX2	FOXO6	donkey anti-goat AF488	goat anti-rabbit AF647	0	24	61	345	326	6.474	0.279	1.59	0.396
HCC827	SOX2	FOXO6	donkey anti-goat AF488	goat anti-rabbit AF647	0	24	62	522	332	9.872	0.353	2.2	0.379
HCC827	SOX2	FOXO6	donkey anti-goat AF488	goat anti-rabbit AF647	0	24	63	368	333	5.324	0.228	1.413	0.399
HCC827	SOX2	FOXO6	donkey anti-goat AF488	goat anti-rabbit AF647	0	24	64	391	333	6.261	0.38	1.742	0.359
HCC827	SOX2	FOXO6	donkey anti-goat AF488	goat anti-rabbit AF647	0	24	65	478	339	4.164	0.51	1.301	0.294
HCC827	SOX2	FOXO6	donkey anti-goat AF488	goat anti-rabbit AF647	0	24	66	503	338	5.8	0.444	1.931	0.328
HCC827	SOX2	FOXO6	donkey anti-goat AF488	goat anti-rabbit AF647	0	24	67	407	344	4.812	0.296	1.398	0.373
HCC827	SOX2	FOXO6	donkey anti-goat AF488	goat anti-rabbit AF647	0	24	68	386	349	5.112	0.88	1.659	0.192
HCC827	SOX2	FOXO6	donkey anti-goat AF488	goat anti-rabbit AF647	0	24	69	456	358	4.013	0.264	1.414	0.377
HCC827	SOX2	FOXO6	donkey anti-goat AF488	goat anti-rabbit AF647	0	24	70	340	359	4.581	0.22	1.258	0.407
HCC827	SOX2	FOXO6	donkey anti-goat AF488	goat anti-rabbit AF647	0	24	71	501	360	6.874	0.318	1.812	0.373
HCC827	SOX2	FOXO6	donkey anti-goat AF488	goat anti-rabbit AF647	0	24	72	421	363	4.665	0.276	1.369	0.379
HCC827	SOX2	FOXO6	donkey anti-goat AF488	goat anti-rabbit AF647	0	24	73	479	368	6.395	0.245	1.568	0.389
HCC827	SOX2	FOXO6	donkey anti-goat AF488	goat anti-rabbit AF647	0	24	74	396	378	4.881	0.249	1.377	0.389
HCC827	SOX2	FOXO6	donkey anti-goat AF488	goat anti-rabbit AF647	0	24	75	329	380	4.501	0.238	1.344	0.398
HCC827	SOX2	FOXO6	donkey anti-goat AF488	goat anti-rabbit AF647	0	24	76	375	381	5.378	0.211	1.351	0.408
HCC827	SOX2	FOXO6	donkey anti-goat AF488	goat anti-rabbit AF647	0	24	77	438	396	3.81	0.259	1.297	0.377
HCC827	SOX2	FOXO6	donkey anti-goat AF488	goat anti-rabbit AF647	0	24	78	324	399	5.112	0.294	1.649	0.395
HCC827	SOX2	FOXO6	donkey anti-goat AF488	goat anti-rabbit AF647	0	24	79	372	402	4.658	0.969	1.818	0.166
HCC827	SOX2	FOXO6	donkey anti-goat AF488	goat anti-rabbit AF647	0	24	80	349	403	5.017	0.24	1.44	0.399
HCC827	SOX2	FOXO6	donkey anti-goat AF488	goat anti-rabbit AF647	0	24	81	393	404	5.26	0.29	1.559	0.38
HCC827	SOX2	FOXO6	donkey anti-goat AF488	goat anti-rabbit AF647	0	24	82	304	410	5.744	0.568	3.404	0.343
HCC827	SOX2	FOXO6	donkey anti-goat AF488	goat anti-rabbit AF647	0	24	83	489	408	4.965	0.262	1.618	0.387
HCC827	SOX2	FOXO6	donkey anti-goat AF488	goat anti-rabbit AF647	0	24	84	449	418	4.312	0.362	1.372	0.353
HCC827	SOX2	FOXO6	donkey anti-goat AF488	goat anti-rabbit AF647	0	24	85	361	426	6.695	0.399	1.744	0.354
HCC827	SOX2	FOXO6	donkey anti-goat AF488	goat anti-rabbit AF647	0	24	86	403	436	4.599	0.266	1.627	0.387
HCC827	SOX2	FOXO6	donkey anti-goat AF488	goat anti-rabbit AF647	0	24	87	432	440	15.002	1.041	5.199	0.365
HCC827	SOX2	FOXO6	donkey anti-goat AF488	goat anti-rabbit AF647	0	24	88	458	448	9.122	0.481	2.548	0.36
HCC827	SOX2	FOXO6	donkey anti-goat AF488	goat anti-rabbit AF647	0	24	89	356	449	5.84	0.307	1.524	0.387
HCC827	SOX2	FOXO6	donkey anti-goat AF488	goat anti-rabbit AF647	0	24	90	330	458	17.393	1.127	6.715	0.777
HCC827	SOX2	FOXO6	donkey anti-goat AF488	goat anti-rabbit AF647	0	24	91	420	458	6.176	0.352	1.999	0.372
HCC827	SOX2	FOXO6	donkey anti-goat AF488	goat anti-rabbit AF647	0	24	92	448	483	6.963	0.303	1.782	0.396
HCC827	SOX2	FOXO6	donkey anti-goat AF488	goat anti-rabbit AF647	0	24	93	352	482	12.323	0.736	4.63	0.437
HCC827	SOX2	FOXO6	donkey anti-goat AF488	goat anti-rabbit AF647	0	24	94	686	492	5.91	0.581	3.236	0.328
HCC827	SOX2	FOXO6	donkey anti-goat AF488	goat anti-rabbit AF647	0	24	95	375	494	6.389	0.284	1.763	0.403
HCC827	SOX2	FOXO6	donkey anti-goat AF488	goat anti-rabbit AF647	0	24	96	360	504	8.124	0.349	2.007	0.395
HCC827	SOX2	FOXO6	donkey anti-goat AF488	goat anti-rabbit AF647	0	24	97	410	512	7.635	0.236	1.655	0.397
HCC827	SOX2	FOXO6	donkey anti-goat AF488	goat anti-rabbit AF647	0	24	98	690	514	7.75	0.301	2.262	0.422
HCC827	SOX2	FOXO6	donkey anti-goat AF488	goat anti-rabbit AF647	0	24	99	439	515	5.062	0.355	1.744	0.338
HCC827	SOX2	FOXO6	donkey anti-goat AF488	goat anti-rabbit AF647	0	24	100	455	516	5.158	0.313	1.9	0.359
HCC827	SOX2	FOXO6	donkey anti-goat AF488	goat anti-rabbit AF647	0	24	101	364	517	4.897	0.257	1.572	0.365
HCC827	SOX2	FOXO6	donkey anti-goat AF488	goat anti-rabbit AF647	0	24	1	601	5	5.597	0.361	0.805	0.373
HCC827	SOX2	FOXO6	donkey anti-goat AF488	goat anti-rabbit AF647	0	24	2	646	5	5.326	0.64	0.878	0.278
HCC827	SOX2	FOXO6	donkey anti-goat AF488	goat anti-rabbit AF647	0	24	3	661	4	7.493	0.509	1.043	0.335
HCC827	SOX2	FOXO6	donkey anti-goat AF488	goat anti-rabbit AF647	0	24	4	690	7	6.903	0.495	1.001	0.344
HCC827	SOX2	FOXO6	donkey anti-goat AF488	goat anti-rabbit AF647	0	24	5	567	18	6.888	0.469	1.043	0.34
HCC827	SOX2	FOXO6	donkey anti-goat AF488	goat anti-rabbit AF647	0	24	6	674	23	9.846	0.569	1.182	0.331
HCC827	SOX2	FOXO6	donkey anti-goat AF488	goat anti-rabbit AF647	0	24	7	630	24	6.417	0.837	1.228	0.224
HCC827	SOX2	FOXO6	donkey anti-goat AF488	goat anti-rabbit AF647	0	24	8	647	27	7.551	0.772	1.294	0.252
HCC827	SOX2	FOXO6	donkey anti-goat AF488	goat anti-rabbit AF647	0	24	9	687	35	7.663	0.594	1.129	0.302
HCC827	SOX2	FOXO6	donkey anti-goat AF488	goat anti-rabbit AF647	0	24	10	598	29	5.229	0.671	1.032	0.27
HCC827	SOX2	FOXO6	donkey anti-goat AF488	goat anti-rabbit AF647	0	24	11	662	34	9.917	0.622	1.251	0.31
HCC827	SOX2	FOXO6	donkey anti-goat AF488	goat anti-rabbit AF647	0	24	12	24	46	7.718	0.364	1.732	0.462
HCC827	SOX2	FOXO6	donkey anti-goat AF488	goat anti-rabbit AF647	0	24	13	564	48	7.692	0.673	1.073	0.27
HCC827	SOX2	FOXO6	donkey anti-goat AF488	goat anti-rabbit AF647	0	24	14	582	52	6.39	0.389	0.868	0.366
HCC827	SOX2	FOXO6	donkey anti-goat AF488	goat anti-rabbit AF647	0	24	15	641	54	9.293	0.801	1.365	0.254
HCC827	SOX2	FOXO6	donkey anti-goat AF488	goat anti-rabbit AF647	0	24	16	125	51	4.578	0.411	1.479	0.386
HCC827	SOX2	FOXO6	donkey anti-goat AF488	goat anti-rabbit AF647	0	24	17	662	55	9.107	0.585	1.098	0.314
HCC827	SOX2	FOXO6	donkey anti-goat AF488	goat anti-rabbit AF647	0	24	18	72	67	5.607	0.389	1.621	0.419
HCC827	SOX2	FOXO6	donkey anti-goat AF488	goat anti-rabbit AF647	0	24	19	105	70	4.742	0.36	1.392	0.41
HCC827	SOX2	FOXO6	donkey anti-goat AF488	goat anti-rabbit AF647	0	24	20	677	69	8.362	0.61	1.123	0.292
HCC827	SOX2	FOXO6	donkey anti-goat AF488	goat anti-rabbit AF647	0	24	21	656	73	10.354	0.643	1.182	0.296
HCC827	SOX2	FOXO6	donkey anti-goat AF488	goat anti-rabbit AF647	0	24	22	691	74	7.078	0.623	1.073	0.285
HCC827	SOX2	FOXO6	donkey anti-goat AF488	goat anti-rabbit AF647	0	24	23	12	77	5.02	0.336	1.639	0.445
HCC827	SOX2	FOXO6	donkey anti-goat AF488	goat anti-rabbit AF647	0	24	24	554	79	8.193	1.344	1.219	0.066
HCC827	SOX2	FOXO6	donkey anti-goat AF488	goat anti-rabbit AF647	0	24	25	590	83	7.527	0.53	0.868	0.323
HCC827	SOX2	FOXO6	donkey anti-goat AF488	goat anti-rabbit AF647	0	24	26	630	80	9.801	0.567	1.086	0.312
HCC827	SOX2	FOXO6	donkey anti-goat AF488	goat anti-rabbit AF647	0	24	27	129	97	4.288	0.6	2.112	0.325
HCC827	SOX2	FOXO6	donkey anti-goat AF488	goat anti-rabbit AF647	0	24	28	61	90	4.271	0.262	1.154	0.449
HCC827	SOX2	FOXO6	donkey anti-goat AF488	goat anti-rabbit AF647	0	24	29	641	92	8.164	0.576	1.017	0.302
HCC827	SOX2	FOXO6	donkey anti-goat AF488	goat anti-rabbit AF647	0	24	30	690	102	5.838	0.547	0.876	0.302
HCC827	SOX2	FOXO6	donkey anti-goat AF488	goat anti-rabbit AF647	0	24	31	617	96	7.363	0.519	0.968	0.32
HCC827	SOX2	FOXO6	donkey anti-goat AF488	goat anti-rabbit AF647	0	24	32	675	97	6.936	0.56	0.959	0.301
HCC827	SOX2	FOXO6	donkey anti-goat AF488	goat anti-rabbit AF647	0	24	33	432	105	7.842	0.973	1.437	0.184
HCC827	SOX2	FOXO6	donkey anti-goat AF488	goat anti-rabbit AF647	0	24	34	656	99	9.106	0.636	1.116	0.288
HCC827	SOX2	FOXO6	donkey anti-goat AF488	goat anti-rabbit AF647	0	24	35	498	102	6.68	0.867	1.336	0.209
HCC827	SOX2	FOXO6	donkey anti-goat AF488	goat anti-rabbit AF647	0	24	36	599	107	5.8	0.467	0.875	0.326
HCC827	SOX2	FOXO6	donkey anti-goat AF488	goat anti-rabbit AF647	0	24	37	77	109	4.188	0.269	1.125	0.435
HCC827	SOX2	FOXO6	donkey anti-goat AF488	goat anti-rabbit AF647	0	24	38	409	114	7.674	1.174	1.84	0.12
HCC827	SOX2	FOXO6	donkey anti-goat AF488	goat anti-rabbit AF647	0	24	39	20	111	4.027	0.279	1.339	0.445
HCC827	SOX2	FOXO6	donkey anti-goat AF488	goat anti-rabbit AF647	0	24	40	626	109	6.369	0.693	1.201	0.261
HCC827	SOX2	FOXO6	donkey anti-goat AF488	goat anti-rabbit AF647	0	24	41	460	114	8.341	0.814	1.332	0.238
HCC827	SOX2	FOXO6	donkey anti-goat AF488	goat anti-rabbit AF647	0	24	42	647	116	10.488	0.714	1.351	0.274
HCC827	SOX2	FOXO6	donkey anti-goat AF488	goat anti-rabbit AF647	0	24	43	558	119	8.112	0.676	1.376	0.281
HCC827	SOX2	FOXO6	donkey anti-goat AF488	goat anti-rabbit AF647	0	24	44	675	117	7.09	0.552	0.962	0.312
HCC827	SOX2	FOXO6	donkey anti-goat AF488	goat anti-rabbit AF647	0	24	45	387	123	16.345	1.645	3	0.267
HCC827	SOX2	FOXO6	donkey anti-goat AF488	goat anti-rabbit AF647	0	24	46	120	126	4.41	0.438	1.501	0.371
HCC827	SOX2	FOXO6	donkey anti-goat AF488	goat anti-rabbit AF647	0	24	47	607	126	5.676	0.591	1.013	0.291
HCC827	SOX2	FOXO6	donkey anti-goat AF488	goat anti-rabbit AF647	0	24	48	92	140	7.202	0.396	1.461	0.413
HCC827	SOX2	FOXO6	donkey anti-goat AF488	goat anti-rabbit AF647	0	24	49	621	127	7.62	0.679	1.228	0.278
HCC827	SOX2	FOXO6	donkey anti-goat AF488	goat anti-rabbit AF647	0	24	50	373	128	14.094	1.645	2.788	0.374
HCC827	SOX2	FOXO6	donkey anti-goat AF488	goat anti-rabbit AF647	0	24	51	449	136	6.659	0.936	1.429	0.191
HCC827	SOX2	FOXO6	donkey anti-goat AF488	goat anti-rabbit AF647	0	24	52	692	138	6.598	0.737	1.18	0.238
HCC827	SOX2	FOXO6	donkey anti-goat AF488	goat anti-rabbit AF647	0	24	53	651	135	6.65	0.686	1.18	0.271
HCC827	SOX2	FOXO6	donkey anti-goat AF488	goat anti-rabbit AF647	0	24	54	672	137	9.004	0.653	1.253	0.292
HCC827	SOX2	FOXO6	donkey anti-goat AF488	goat anti-rabbit AF647	0	24	55	363	138	8.231	0.747	1.275	0.256
HCC827	SOX2	FOXO6	donkey anti-goat AF488	goat anti-rabbit AF647	0	24	56	400	142	7.902	1.037	1.768	0.167
HCC827	SOX2	FOXO6	donkey anti-goat AF488	goat anti-rabbit AF647	0	24	57	589	146	4.788	0.66	1.371	0.269
HCC827	SOX2	FOXO6	donkey anti-goat AF488	goat anti-rabbit AF647	0	24	58	380	142	9.032	0.793	1.34	0.245
HCC827	SOX2	FOXO6	donkey anti-goat AF488	goat anti-rabbit AF647	0	24	59	623	145	10.063	0.914	1.501	0.212
HCC827	SOX2	FOXO6	donkey anti-goat AF488	goat anti-rabbit AF647	0	24	60	429	148	6.52	0.925	1.796	0.188
HCC827	SOX2	FOXO6	donkey anti-goat AF488	goat anti-rabbit AF647	0	24	61	553	150	4.995	0.477	0.889	0.315
HCC827	SOX2	FOXO6	donkey anti-goat AF488	goat anti-rabbit AF647	0	24	62	637	153	7.615	0.802	1.379	0.242
HCC827	SOX2	FOXO6	donkey anti-goat AF488	goat anti-rabbit AF647	0	24	63	41	155	7.925	0.425	1.802	0.434
HCC827	SOX2	FOXO6	donkey anti-goat AF488	goat anti-rabbit AF647	0	24	64	369	157	10.669	0.941	1.51	0.211
HCC827	SOX2	FOXO6	donkey anti-goat AF488	goat anti-rabbit AF647	0	24	65	675	157	9.594	0.721	1.327	0.275
HCC827	SOX2	FOXO6	donkey anti-goat AF488	goat anti-rabbit AF647	0	24	66	650	159	10.607	0.738	1.436	0.275
HCC827	SOX2	FOXO6	donkey anti-goat AF488	goat anti-rabbit AF647	0	24	67	392	164	7.384	0.861	1.691	0.221
HCC827	SOX2	FOXO6	donkey anti-goat AF488	goat anti-rabbit AF647	0	24	68	617	165	9.699	0.888	1.504	0.223
HCC827	SOX2	FOXO6	donkey anti-goat AF488	goat anti-rabbit AF647	0	24	69	478	174	4.973	0.444	0.939	0.323
HCC827	SOX2	FOXO6	donkey anti-goat AF488	goat anti-rabbit AF647	0	24	70	415	167	6.921	0.731	1.279	0.249
HCC827	SOX2	FOXO6	donkey anti-goat AF488	goat anti-rabbit AF647	0	24	71	81	167	11.9	0.534	2.09	0.433
HCC827	SOX2	FOXO6	donkey anti-goat AF488	goat anti-rabbit AF647	0	24	72	5	170	4.222	0.293	1.421	0.447
HCC827	SOX2	FOXO6	donkey anti-goat AF488	goat anti-rabbit AF647	0	24	73	24	170	8.615	0.274	1.576	0.496
HCC827	SOX2	FOXO6	donkey anti-goat AF488	goat anti-rabbit AF647	0	24	74	517	168	6.601	0.458	0.871	0.337
HCC827	SOX2	FOXO6	donkey anti-goat AF488	goat anti-rabbit AF647	0	24	75	546	170	5.269	0.457	0.873	0.316
HCC827	SOX2	FOXO6	donkey anti-goat AF488	goat anti-rabbit AF647	0	24	76	109	174	5.614	0.453	1.671	0.389
HCC827	SOX2	FOXO6	donkey anti-goat AF488	goat anti-rabbit AF647	0	24	77	357	175	6.617	0.801	1.775	0.228
HCC827	SOX2	FOXO6	donkey anti-goat AF488	goat anti-rabbit AF647	0	24	78	595	173	7.951	0.658	1.098	0.282
HCC827	SOX2	FOXO6	donkey anti-goat AF488	goat anti-rabbit AF647	0	24	79	561	175	11.579	0.795	1.359	0.254
HCC827	SOX2	FOXO6	donkey anti-goat AF488	goat anti-rabbit AF647	0	24	80	657	176	9.125	0.607	1.116	0.309
HCC827	SOX2	FOXO6	donkey anti-goat AF488	goat anti-rabbit AF647	0	24	81	125	182	7.911	0.517	1.804	0.38
HCC827	SOX2	FOXO6	donkey anti-goat AF488	goat anti-rabbit AF647	0	24	82	499	183	5.775	0.431	0.896	0.327
HCC827	SOX2	FOXO6	donkey anti-goat AF488	goat anti-rabbit AF647	0	24	83	613	183	6.654	0.657	1.024	0.277
HCC827	SOX2	FOXO6	donkey anti-goat AF488	goat anti-rabbit AF647	0	24	84	146	194	10.565	0.631	2.062	0.354
HCC827	SOX2	FOXO6	donkey anti-goat AF488	goat anti-rabbit AF647	0	24	85	530	191	6.247	0.44	0.919	0.331
HCC827	SOX2	FOXO6	donkey anti-goat AF488	goat anti-rabbit AF647	0	24	86	349	198	9.853	0.951	2.164	0.217
HCC827	SOX2	FOXO6	donkey anti-goat AF488	goat anti-rabbit AF647	0	24	87	368	195	10.438	0.914	2.316	0.252
HCC827	SOX2	FOXO6	donkey anti-goat AF488	goat anti-rabbit AF647	0	24	88	595	196	4.112	0.792	1.522	0.233
HCC827	SOX2	FOXO6	donkey anti-goat AF488	goat anti-rabbit AF647	0	24	89	676	191	5.905	0.834	1.219	0.259
HCC827	SOX2	FOXO6	donkey anti-goat AF488	goat anti-rabbit AF647	0	24	90	516	195	9.171	0.857	1.512	0.224
HCC827	SOX2	FOXO6	donkey anti-goat AF488	goat anti-rabbit AF647	0	24	91	101	202	3.896	0.447	1.568	0.373
HCC827	SOX2	FOXO6	donkey anti-goat AF488	goat anti-rabbit AF647	0	24	92	393	206	7.247	0.768	1.716	0.247
HCC827	SOX2	FOXO6	donkey anti-goat AF488	goat anti-rabbit AF647	0	24	93	499	209	5.936	0.466	0.962	0.326
HCC827	SOX2	FOXO6	donkey anti-goat AF488	goat anti-rabbit AF647	0	24	94	45	211	7.11	0.44	1.71	0.421
HCC827	SOX2	FOXO6	donkey anti-goat AF488	goat anti-rabbit AF647	0	24	95	537	210	5.957	0.627	1.099	0.278
HCC827	SOX2	FOXO6	donkey anti-goat AF488	goat anti-rabbit AF647	0	24	96	378	213	11.847	1.013	2.622	0.227
HCC827	SOX2	FOXO6	donkey anti-goat AF488	goat anti-rabbit AF647	0	24	97	358	230	12.62	1.278	3.118	0.204
HCC827	SOX2	FOXO6	donkey anti-goat AF488	goat anti-rabbit AF647	0	24	98	13	223	7.338	0.557	2.345	0.41
HCC827	SOX2	FOXO6	donkey anti-goat AF488	goat anti-rabbit AF647	0	24	99	385	233	10.843	2.317	2.427	0.078
HCC827	SOX2	FOXO6	donkey anti-goat AF488	goat anti-rabbit AF647	0	24	100	524	232	5.516	0.386	0.768	0.342
HCC827	SOX2	FOXO6	donkey anti-goat AF488	goat anti-rabbit AF647	0	24	101	349	234	11.176	2.049	3.331	0.219
HCC827	SOX2	FOXO6	donkey anti-goat AF488	goat anti-rabbit AF647	0	24	102	45	244	9.767	0.394	1.773	0.46
HCC827	SOX2	FOXO6	donkey anti-goat AF488	goat anti-rabbit AF647	0	24	103	348	255	8.209	2.082	2.184	0.013
HCC827	SOX2	FOXO6	donkey anti-goat AF488	goat anti-rabbit AF647	0	24	104	392	253	6.829	1.25	2.485	0.124
HCC827	SOX2	FOXO6	donkey anti-goat AF488	goat anti-rabbit AF647	0	24	105	366	257	7.981	3.4	3.205	1.055
HCC827	SOX2	FOXO6	donkey anti-goat AF488	goat anti-rabbit AF647	0	24	106	108	268	5.934	0.627	2.207	0.341
HCC827	SOX2	FOXO6	donkey anti-goat AF488	goat anti-rabbit AF647	0	24	107	351	289	6.155	0.44	1.106	0.343
HCC827	SOX2	FOXO6	donkey anti-goat AF488	goat anti-rabbit AF647	0	24	108	333	304	4.738	0.317	0.885	0.372
HCC827	SOX2	FOXO6	donkey anti-goat AF488	goat anti-rabbit AF647	0	24	109	313	311	5.645	0.347	0.962	0.38
HCC827	SOX2	FOXO6	donkey anti-goat AF488	goat anti-rabbit AF647	0	24	110	343	323	5.866	0.317	0.946	0.382
HCC827	SOX2	FOXO6	donkey anti-goat AF488	goat anti-rabbit AF647	0	24	111	324	330	4.728	0.594	1.114	0.293
HCC827	SOX2	FOXO6	donkey anti-goat AF488	goat anti-rabbit AF647	0	24	112	308	332	6.373	0.597	1.469	0.32
HCC827	SOX2	FOXO6	donkey anti-goat AF488	goat anti-rabbit AF647	0	24	113	294	334	9.997	0.965	2.531	0.247
HCC827	SOX2	FOXO6	donkey anti-goat AF488	goat anti-rabbit AF647	0	24	114	347	344	7.603	0.507	1.468	0.339
HCC827	SOX2	FOXO6	donkey anti-goat AF488	goat anti-rabbit AF647	0	24	115	293	351	9.579	1.008	2.377	0.248
HCC827	SOX2	FOXO6	donkey anti-goat AF488	goat anti-rabbit AF647	0	24	116	316	352	5.614	0.69	1.338	0.289
HCC827	SOX2	FOXO6	donkey anti-goat AF488	goat anti-rabbit AF647	0	24	117	342	368	6.624	0.764	1.455	0.27
HCC827	SOX2	FOXO6	donkey anti-goat AF488	goat anti-rabbit AF647	0	24	118	291	367	8.092	0.793	2.225	0.296
HCC827	SOX2	FOXO6	donkey anti-goat AF488	goat anti-rabbit AF647	0	24	119	308	380	6.106	0.893	1.554	0.238
HCC827	SOX2	FOXO6	donkey anti-goat AF488	goat anti-rabbit AF647	0	24	120	282	384	6.133	0.472	1.477	0.358
HCC827	SOX2	FOXO6	donkey anti-goat AF488	goat anti-rabbit AF647	0	24	121	333	398	15.482	2.121	5.279	0.249
HCC827	SOX2	FOXO6	donkey anti-goat AF488	goat anti-rabbit AF647	0	24	122	303	407	6.954	0.633	1.83	0.315
HCC827	SOX2	FOXO6	donkey anti-goat AF488	goat anti-rabbit AF647	0	24	123	295	423	6.269	0.53	1.646	0.344
HCC827	SOX2	FOXO6	donkey anti-goat AF488	goat anti-rabbit AF647	0	24	124	416	455	5.909	0.665	1.611	0.307
HCC827	SOX2	FOXO6	donkey anti-goat AF488	goat anti-rabbit AF647	0	24	1	224	4	4.017	0.322	1.294	0.385
HCC827	SOX2	FOXO6	donkey anti-goat AF488	goat anti-rabbit AF647	0	24	2	281	4	4.501	0.394	1.657	0.359
HCC827	SOX2	FOXO6	donkey anti-goat AF488	goat anti-rabbit AF647	0	24	3	454	12	5.872	0.347	1.678	0.361
HCC827	SOX2	FOXO6	donkey anti-goat AF488	goat anti-rabbit AF647	0	24	4	510	3	3.119	0.209	0.925	0.396
HCC827	SOX2	FOXO6	donkey anti-goat AF488	goat anti-rabbit AF647	0	24	5	583	4	4.425	0.394	1.716	0.347
HCC827	SOX2	FOXO6	donkey anti-goat AF488	goat anti-rabbit AF647	0	24	6	350	19	7.312	0.537	2.288	0.31
HCC827	SOX2	FOXO6	donkey anti-goat AF488	goat anti-rabbit AF647	0	24	7	391	11	7.405	0.346	1.756	0.373
HCC827	SOX2	FOXO6	donkey anti-goat AF488	goat anti-rabbit AF647	0	24	8	484	13	5.872	0.37	1.737	0.351
HCC827	SOX2	FOXO6	donkey anti-goat AF488	goat anti-rabbit AF647	0	24	9	535	15	4.83	0.355	1.598	0.36
HCC827	SOX2	FOXO6	donkey anti-goat AF488	goat anti-rabbit AF647	0	24	10	504	22	5.069	0.382	1.795	0.35
HCC827	SOX2	FOXO6	donkey anti-goat AF488	goat anti-rabbit AF647	0	24	11	265	28	4.83	0.314	1.455	0.383
HCC827	SOX2	FOXO6	donkey anti-goat AF488	goat anti-rabbit AF647	0	24	12	405	34	4.145	0.308	1.404	0.362
HCC827	SOX2	FOXO6	donkey anti-goat AF488	goat anti-rabbit AF647	0	24	13	322	34	6.991	0.453	2.177	0.34
HCC827	SOX2	FOXO6	donkey anti-goat AF488	goat anti-rabbit AF647	0	24	14	298	37	5.508	0.335	1.635	0.375
HCC827	SOX2	FOXO6	donkey anti-goat AF488	goat anti-rabbit AF647	0	24	15	333	48	8.12	0.435	1.947	0.335
HCC827	SOX2	FOXO6	donkey anti-goat AF488	goat anti-rabbit AF647	0	24	16	351	48	9.771	0.517	2.478	0.325
HCC827	SOX2	FOXO6	donkey anti-goat AF488	goat anti-rabbit AF647	0	24	17	425	51	4.169	0.285	1.312	0.363
HCC827	SOX2	FOXO6	donkey anti-goat AF488	goat anti-rabbit AF647	0	24	18	477	60	5.846	0.303	1.492	0.368
HCC827	SOX2	FOXO6	donkey anti-goat AF488	goat anti-rabbit AF647	0	24	19	365	69	12.923	0.433	2.029	0.56
HCC827	SOX2	FOXO6	donkey anti-goat AF488	goat anti-rabbit AF647	0	24	20	466	81	4.77	0.249	1.228	0.374
HCC827	SOX2	FOXO6	donkey anti-goat AF488	goat anti-rabbit AF647	0	24	21	429	81	4.647	0.252	1.224	0.373
HCC827	SOX2	FOXO6	donkey anti-goat AF488	goat anti-rabbit AF647	0	24	22	420	104	8.988	0.367	1.634	0.354
HCC827	SOX2	FOXO6	donkey anti-goat AF488	goat anti-rabbit AF647	0	24	23	230	118	14.84	1.33	5.688	0.361
HCC827	SOX2	FOXO6	donkey anti-goat AF488	goat anti-rabbit AF647	0	24	24	359	122	6.604	0.328	1.539	0.357
HCC827	SOX2	FOXO6	donkey anti-goat AF488	goat anti-rabbit AF647	0	24	25	403	121	4.737	0.27	1.228	0.371
HCC827	SOX2	FOXO6	donkey anti-goat AF488	goat anti-rabbit AF647	0	24	26	439	127	5.86	0.364	1.828	0.345
HCC827	SOX2	FOXO6	donkey anti-goat AF488	goat anti-rabbit AF647	0	24	27	480	154	7.025	0.491	1.704	0.307
HCC827	SOX2	FOXO6	donkey anti-goat AF488	goat anti-rabbit AF647	0	24	28	440	160	6.899	0.337	1.55	0.358
HCC827	SOX2	FOXO6	donkey anti-goat AF488	goat anti-rabbit AF647	0	24	29	144	157	6.454	0.442	1.978	0.402
HCC827	SOX2	FOXO6	donkey anti-goat AF488	goat anti-rabbit AF647	0	24	30	391	158	6.463	0.268	1.325	0.383
HCC827	SOX2	FOXO6	donkey anti-goat AF488	goat anti-rabbit AF647	0	24	31	365	168	5.626	0.499	2.424	0.316
HCC827	SOX2	FOXO6	donkey anti-goat AF488	goat anti-rabbit AF647	0	24	32	509	167	7.334	0.432	1.909	0.328
HCC827	SOX2	FOXO6	donkey anti-goat AF488	goat anti-rabbit AF647	0	24	33	554	182	6.363	0.552	3.021	0.295
HCC827	SOX2	FOXO6	donkey anti-goat AF488	goat anti-rabbit AF647	0	24	34	409	177	7.876	0.409	1.767	0.345
HCC827	SOX2	FOXO6	donkey anti-goat AF488	goat anti-rabbit AF647	0	24	35	394	185	8.538	0.432	1.925	0.336
HCC827	SOX2	FOXO6	donkey anti-goat AF488	goat anti-rabbit AF647	0	24	36	445	185	7.699	0.369	1.667	0.351
HCC827	SOX2	FOXO6	donkey anti-goat AF488	goat anti-rabbit AF647	0	24	37	506	185	15.477	0.675	3.033	0.541
HCC827	SOX2	FOXO6	donkey anti-goat AF488	goat anti-rabbit AF647	0	24	38	15	188	7.178	0.448	2.398	0.431
HCC827	SOX2	FOXO6	donkey anti-goat AF488	goat anti-rabbit AF647	0	24	39	466	198	7.458	0.383	1.821	0.34
HCC827	SOX2	FOXO6	donkey anti-goat AF488	goat anti-rabbit AF647	0	24	40	428	197	10.388	0.602	2.021	0.308
HCC827	SOX2	FOXO6	donkey anti-goat AF488	goat anti-rabbit AF647	0	24	41	491	197	14.135	0.648	2.972	0.597
HCC827	SOX2	FOXO6	donkey anti-goat AF488	goat anti-rabbit AF647	0	24	42	373	212	10.519	0.506	2.119	0.348
HCC827	SOX2	FOXO6	donkey anti-goat AF488	goat anti-rabbit AF647	0	24	43	394	214	9.958	0.515	1.979	0.381
HCC827	SOX2	FOXO6	donkey anti-goat AF488	goat anti-rabbit AF647	0	24	44	441	210	10.976	0.485	1.812	0.358
HCC827	SOX2	FOXO6	donkey anti-goat AF488	goat anti-rabbit AF647	0	24	45	414	217	6.782	0.425	1.672	0.334
HCC827	SOX2	FOXO6	donkey anti-goat AF488	goat anti-rabbit AF647	0	24	46	354	215	14.14	0.385	2.123	0.679
HCC827	SOX2	FOXO6	donkey anti-goat AF488	goat anti-rabbit AF647	0	24	47	519	221	5.912	0.436	1.802	0.324
HCC827	SOX2	FOXO6	donkey anti-goat AF488	goat anti-rabbit AF647	0	24	48	543	219	5.122	0.418	1.412	0.329
HCC827	SOX2	FOXO6	donkey anti-goat AF488	goat anti-rabbit AF647	0	24	49	35	224	5.797	0.274	1.547	0.46
HCC827	SOX2	FOXO6	donkey anti-goat AF488	goat anti-rabbit AF647	0	24	50	432	223	8.318	0.377	1.487	0.346
HCC827	SOX2	FOXO6	donkey anti-goat AF488	goat anti-rabbit AF647	0	24	51	531	235	6.039	0.487	1.892	0.306
HCC827	SOX2	FOXO6	donkey anti-goat AF488	goat anti-rabbit AF647	0	24	52	332	246	6.472	0.938	1.627	0.203
HCC827	SOX2	FOXO6	donkey anti-goat AF488	goat anti-rabbit AF647	0	24	53	494	240	5.519	0.547	2.434	0.298
HCC827	SOX2	FOXO6	donkey anti-goat AF488	goat anti-rabbit AF647	0	24	54	441	242	7.131	0.37	1.72	0.366
HCC827	SOX2	FOXO6	donkey anti-goat AF488	goat anti-rabbit AF647	0	24	55	546	247	5.007	0.357	1.401	0.34
HCC827	SOX2	FOXO6	donkey anti-goat AF488	goat anti-rabbit AF647	0	24	56	419	255	6.595	0.477	2.31	0.322
HCC827	SOX2	FOXO6	donkey anti-goat AF488	goat anti-rabbit AF647	0	24	57	219	251	5.502	0.59	2.457	0.314
HCC827	SOX2	FOXO6	donkey anti-goat AF488	goat anti-rabbit AF647	0	24	58	458	256	5.155	0.235	1.252	0.382
HCC827	SOX2	FOXO6	donkey anti-goat AF488	goat anti-rabbit AF647	0	24	59	527	256	5.748	0.43	1.715	0.32
HCC827	SOX2	FOXO6	donkey anti-goat AF488	goat anti-rabbit AF647	0	24	60	344	261	6.158	0.304	1.389	0.377
HCC827	SOX2	FOXO6	donkey anti-goat AF488	goat anti-rabbit AF647	0	24	61	308	267	5.932	0.297	1.448	0.378
HCC827	SOX2	FOXO6	donkey anti-goat AF488	goat anti-rabbit AF647	0	24	62	294	284	5.373	0.255	1.316	0.387
HCC827	SOX2	FOXO6	donkey anti-goat AF488	goat anti-rabbit AF647	0	24	63	447	283	4.27	0.37	1.49	0.34
HCC827	SOX2	FOXO6	donkey anti-goat AF488	goat anti-rabbit AF647	0	24	64	535	289	5.485	0.262	1.235	0.366
HCC827	SOX2	FOXO6	donkey anti-goat AF488	goat anti-rabbit AF647	0	24	65	552	292	4.975	0.373	1.396	0.337
HCC827	SOX2	FOXO6	donkey anti-goat AF488	goat anti-rabbit AF647	0	24	66	321	296	4.214	0.894	1.233	0.185
HCC827	SOX2	FOXO6	donkey anti-goat AF488	goat anti-rabbit AF647	0	24	67	470	296	5.478	0.204	1.187	0.389
HCC827	SOX2	FOXO6	donkey anti-goat AF488	goat anti-rabbit AF647	0	24	68	453	300	6.873	0.414	1.743	0.339
HCC827	SOX2	FOXO6	donkey anti-goat AF488	goat anti-rabbit AF647	0	24	69	5	299	5.253	0.436	2.108	0.432
HCC827	SOX2	FOXO6	donkey anti-goat AF488	goat anti-rabbit AF647	0	24	70	428	309	6.395	0.486	1.639	0.313
HCC827	SOX2	FOXO6	donkey anti-goat AF488	goat anti-rabbit AF647	0	24	71	510	299	9.531	0.531	2.14	0.515
HCC827	SOX2	FOXO6	donkey anti-goat AF488	goat anti-rabbit AF647	0	24	72	499	306	9.464	0.587	2.319	0.487
HCC827	SOX2	FOXO6	donkey anti-goat AF488	goat anti-rabbit AF647	0	24	73	203	309	4.246	0.542	2.335	0.327
HCC827	SOX2	FOXO6	donkey anti-goat AF488	goat anti-rabbit AF647	0	24	74	527	307	9.541	0.507	1.57	0.329
HCC827	SOX2	FOXO6	donkey anti-goat AF488	goat anti-rabbit AF647	0	24	75	545	310	6.027	0.509	1.694	0.304
HCC827	SOX2	FOXO6	donkey anti-goat AF488	goat anti-rabbit AF647	0	24	76	7	317	11.382	0.578	3.075	0.448
HCC827	SOX2	FOXO6	donkey anti-goat AF488	goat anti-rabbit AF647	0	24	77	391	327	6.395	0.425	2.644	0.352
HCC827	SOX2	FOXO6	donkey anti-goat AF488	goat anti-rabbit AF647	0	24	78	468	320	5.592	0.381	1.896	0.346
HCC827	SOX2	FOXO6	donkey anti-goat AF488	goat anti-rabbit AF647	0	24	79	331	323	6.68	0.249	1.224	0.4
HCC827	SOX2	FOXO6	donkey anti-goat AF488	goat anti-rabbit AF647	0	24	80	449	326	8.241	0.735	2.018	0.24
HCC827	SOX2	FOXO6	donkey anti-goat AF488	goat anti-rabbit AF647	0	24	81	516	332	6.129	0.411	1.684	0.33
HCC827	SOX2	FOXO6	donkey anti-goat AF488	goat anti-rabbit AF647	0	24	82	530	326	9.681	0.486	1.56	0.319
HCC827	SOX2	FOXO6	donkey anti-goat AF488	goat anti-rabbit AF647	0	24	83	17	331	8.703	0.453	2.62	0.45
HCC827	SOX2	FOXO6	donkey anti-goat AF488	goat anti-rabbit AF647	0	24	84	299	333	6.983	1.182	1.907	0.111
HCC827	SOX2	FOXO6	donkey anti-goat AF488	goat anti-rabbit AF647	0	24	85	318	333	6.575	0.295	1.499	0.38
HCC827	SOX2	FOXO6	donkey anti-goat AF488	goat anti-rabbit AF647	0	24	86	488	326	6.312	0.457	1.963	0.33
HCC827	SOX2	FOXO6	donkey anti-goat AF488	goat anti-rabbit AF647	0	24	87	550	331	4.927	0.282	1.466	0.373
HCC827	SOX2	FOXO6	donkey anti-goat AF488	goat anti-rabbit AF647	0	24	88	354	332	14.17	0.452	2.082	0.922
HCC827	SOX2	FOXO6	donkey anti-goat AF488	goat anti-rabbit AF647	0	24	89	424	336	5.512	0.364	1.539	0.353
HCC827	SOX2	FOXO6	donkey anti-goat AF488	goat anti-rabbit AF647	0	24	90	629	342	4.987	0.301	1.348	0.377
HCC827	SOX2	FOXO6	donkey anti-goat AF488	goat anti-rabbit AF647	0	24	91	658	342	5.518	0.33	1.527	0.365
HCC827	SOX2	FOXO6	donkey anti-goat AF488	goat anti-rabbit AF647	0	24	92	491	343	4.553	0.364	1.539	0.344
HCC827	SOX2	FOXO6	donkey anti-goat AF488	goat anti-rabbit AF647	0	24	93	171	358	9.137	0.355	2.107	0.421
HCC827	SOX2	FOXO6	donkey anti-goat AF488	goat anti-rabbit AF647	0	24	94	286	363	5.334	0.231	1.244	0.402
HCC827	SOX2	FOXO6	donkey anti-goat AF488	goat anti-rabbit AF647	0	24	95	347	360	6.493	0.265	1.426	0.392
HCC827	SOX2	FOXO6	donkey anti-goat AF488	goat anti-rabbit AF647	0	24	96	531	362	4.29	0.298	1.333	0.363
HCC827	SOX2	FOXO6	donkey anti-goat AF488	goat anti-rabbit AF647	0	24	97	420	362	9.54	0.441	2.103	0.341
HCC827	SOX2	FOXO6	donkey anti-goat AF488	goat anti-rabbit AF647	0	24	98	512	372	4.904	0.216	1.103	0.39
HCC827	SOX2	FOXO6	donkey anti-goat AF488	goat anti-rabbit AF647	0	24	99	324	371	6.578	0.346	1.642	0.372
HCC827	SOX2	FOXO6	donkey anti-goat AF488	goat anti-rabbit AF647	0	24	100	305	376	5.577	0.405	1.836	0.36
HCC827	SOX2	FOXO6	donkey anti-goat AF488	goat anti-rabbit AF647	0	24	101	340	376	5.974	0.233	1.322	0.399
HCC827	SOX2	FOXO6	donkey anti-goat AF488	goat anti-rabbit AF647	0	24	102	175	379	8.012	0.504	2.056	0.381
HCC827	SOX2	FOXO6	donkey anti-goat AF488	goat anti-rabbit AF647	0	24	103	225	381	5.176	0.288	1.535	0.398
HCC827	SOX2	FOXO6	donkey anti-goat AF488	goat anti-rabbit AF647	0	24	104	356	383	5.257	0.249	1.349	0.391
HCC827	SOX2	FOXO6	donkey anti-goat AF488	goat anti-rabbit AF647	0	24	105	433	392	5.783	0.307	1.348	0.37
HCC827	SOX2	FOXO6	donkey anti-goat AF488	goat anti-rabbit AF647	0	24	106	412	389	8.734	0.373	1.728	0.362
HCC827	SOX2	FOXO6	donkey anti-goat AF488	goat anti-rabbit AF647	0	24	107	24	393	13.963	2.028	7.756	0.122
HCC827	SOX2	FOXO6	donkey anti-goat AF488	goat anti-rabbit AF647	0	24	108	292	399	7.001	0.348	1.711	0.381
HCC827	SOX2	FOXO6	donkey anti-goat AF488	goat anti-rabbit AF647	0	24	109	166	397	5.65	1.088	2.53	0.197
HCC827	SOX2	FOXO6	donkey anti-goat AF488	goat anti-rabbit AF647	0	24	110	318	399	4.526	0.36	1.54	0.363
HCC827	SOX2	FOXO6	donkey anti-goat AF488	goat anti-rabbit AF647	0	24	111	535	400	4.66	0.311	1.401	0.359
HCC827	SOX2	FOXO6	donkey anti-goat AF488	goat anti-rabbit AF647	0	24	112	186	402	7.363	0.456	1.868	0.381
HCC827	SOX2	FOXO6	donkey anti-goat AF488	goat anti-rabbit AF647	0	24	113	395	404	6.303	0.345	1.345	0.359
HCC827	SOX2	FOXO6	donkey anti-goat AF488	goat anti-rabbit AF647	0	24	114	223	410	6.362	0.317	1.617	0.411
HCC827	SOX2	FOXO6	donkey anti-goat AF488	goat anti-rabbit AF647	0	24	115	465	411	4.995	0.246	1.2	0.378
HCC827	SOX2	FOXO6	donkey anti-goat AF488	goat anti-rabbit AF647	0	24	116	358	420	7.993	0.425	1.87	0.357
HCC827	SOX2	FOXO6	donkey anti-goat AF488	goat anti-rabbit AF647	0	24	117	333	418	10.195	0.391	2.057	0.381
HCC827	SOX2	FOXO6	donkey anti-goat AF488	goat anti-rabbit AF647	0	24	118	421	416	4.942	0.451	1.634	0.321
HCC827	SOX2	FOXO6	donkey anti-goat AF488	goat anti-rabbit AF647	0	24	119	168	419	4.676	0.346	1.68	0.403
HCC827	SOX2	FOXO6	donkey anti-goat AF488	goat anti-rabbit AF647	0	24	120	386	427	8.397	0.355	1.741	0.374
HCC827	SOX2	FOXO6	donkey anti-goat AF488	goat anti-rabbit AF647	0	24	121	449	420	4.893	0.29	1.362	0.368
HCC827	SOX2	FOXO6	donkey anti-goat AF488	goat anti-rabbit AF647	0	24	122	533	423	7.055	0.335	1.557	0.36
HCC827	SOX2	FOXO6	donkey anti-goat AF488	goat anti-rabbit AF647	0	24	123	500	427	3.863	0.267	1.205	0.378
HCC827	SOX2	FOXO6	donkey anti-goat AF488	goat anti-rabbit AF647	0	24	124	558	426	3.877	0.303	1.404	0.38
HCC827	SOX2	FOXO6	donkey anti-goat AF488	goat anti-rabbit AF647	0	24	125	118	432	17.67	0.997	6.107	0.425
HCC827	SOX2	FOXO6	donkey anti-goat AF488	goat anti-rabbit AF647	0	24	126	198	433	14.63	0.892	4.301	0.478
HCC827	SOX2	FOXO6	donkey anti-goat AF488	goat anti-rabbit AF647	0	24	127	5	453	7.232	0.303	2.052	0.474
HCC827	SOX2	FOXO6	donkey anti-goat AF488	goat anti-rabbit AF647	0	24	128	114	453	8.821	0.315	2.005	0.46
HCC827	SOX2	FOXO6	donkey anti-goat AF488	goat anti-rabbit AF647	0	24	129	79	459	7.334	0.385	2.303	0.441
HCC827	SOX2	FOXO6	donkey anti-goat AF488	goat anti-rabbit AF647	0	24	130	178	460	10.774	0.434	3.397	0.433
HCC827	SOX2	FOXO6	donkey anti-goat AF488	goat anti-rabbit AF647	0	24	131	21	465	6.754	0.486	2.816	0.444
HCC827	SOX2	FOXO6	donkey anti-goat AF488	goat anti-rabbit AF647	0	24	132	88	482	7.496	0.332	2.041	0.444
HCC827	SOX2	FOXO6	donkey anti-goat AF488	goat anti-rabbit AF647	0	24	133	31	492	3.788	0.331	2.222	0.442
HCC827	SOX2	FOXO6	donkey anti-goat AF488	goat anti-rabbit AF647	0	24	134	11	506	8.119	0.351	2.378	0.484
HCC827	SOX2	FOXO6	donkey anti-goat AF488	goat anti-rabbit AF647	0	24	135	690	508	4.958	0.318	1.747	0.394
HCC827	SOX2	FOXO6	donkey anti-goat AF488	goat anti-rabbit AF647	0	24	136	36	507	3.878	0.352	2.206	0.43
HCC827	SOX2	FOXO6	donkey anti-goat AF488	goat anti-rabbit AF647	0	24	1	404	88	4.446	0.359	1.033	0.345
HCC827	SOX2	FOXO6	donkey anti-goat AF488	goat anti-rabbit AF647	0	24	2	293	95	4.44	0.405	1.395	0.35
HCC827	SOX2	FOXO6	donkey anti-goat AF488	goat anti-rabbit AF647	0	24	3	434	104	6.16	0.567	2.12	0.295
HCC827	SOX2	FOXO6	donkey anti-goat AF488	goat anti-rabbit AF647	0	24	4	359	111	4.324	0.409	1.495	0.334
HCC827	SOX2	FOXO6	donkey anti-goat AF488	goat anti-rabbit AF647	0	24	5	689	112	11.001	1.583	4.189	0.179
HCC827	SOX2	FOXO6	donkey anti-goat AF488	goat anti-rabbit AF647	0	24	6	398	116	4.723	0.435	1.252	0.322
HCC827	SOX2	FOXO6	donkey anti-goat AF488	goat anti-rabbit AF647	0	24	7	63	119	4.992	0.47	2.244	0.414
HCC827	SOX2	FOXO6	donkey anti-goat AF488	goat anti-rabbit AF647	0	24	8	309	129	7.278	0.353	1.452	0.378
HCC827	SOX2	FOXO6	donkey anti-goat AF488	goat anti-rabbit AF647	0	24	9	381	128	4.895	0.42	1.186	0.333
HCC827	SOX2	FOXO6	donkey anti-goat AF488	goat anti-rabbit AF647	0	24	10	489	131	7.964	0.395	1.475	0.355
HCC827	SOX2	FOXO6	donkey anti-goat AF488	goat anti-rabbit AF647	0	24	11	674	131	10.691	0.937	2.498	0.236
HCC827	SOX2	FOXO6	donkey anti-goat AF488	goat anti-rabbit AF647	0	24	12	326	146	6.724	0.657	1.362	0.265
HCC827	SOX2	FOXO6	donkey anti-goat AF488	goat anti-rabbit AF647	0	24	13	420	144	8.387	0.436	1.472	0.348
HCC827	SOX2	FOXO6	donkey anti-goat AF488	goat anti-rabbit AF647	0	24	14	385	158	5.368	0.496	1.098	0.305
HCC827	SOX2	FOXO6	donkey anti-goat AF488	goat anti-rabbit AF647	0	24	15	401	157	8.998	0.428	1.488	0.35
HCC827	SOX2	FOXO6	donkey anti-goat AF488	goat anti-rabbit AF647	0	24	16	341	161	5.77	0.271	1.102	0.393
HCC827	SOX2	FOXO6	donkey anti-goat AF488	goat anti-rabbit AF647	0	24	17	437	168	6.636	0.385	1.24	0.352
HCC827	SOX2	FOXO6	donkey anti-goat AF488	goat anti-rabbit AF647	0	24	18	462	168	4.882	0.394	1.27	0.339
HCC827	SOX2	FOXO6	donkey anti-goat AF488	goat anti-rabbit AF647	0	24	19	307	178	6.92	0.348	1.366	0.381
HCC827	SOX2	FOXO6	donkey anti-goat AF488	goat anti-rabbit AF647	0	24	20	500	177	7.146	0.292	1.119	0.383
HCC827	SOX2	FOXO6	donkey anti-goat AF488	goat anti-rabbit AF647	0	24	21	674	173	5.792	0.396	1.314	0.356
HCC827	SOX2	FOXO6	donkey anti-goat AF488	goat anti-rabbit AF647	0	24	22	413	183	9.274	0.446	1.506	0.349
HCC827	SOX2	FOXO6	donkey anti-goat AF488	goat anti-rabbit AF647	0	24	23	369	184	6.142	0.663	1.565	0.259
HCC827	SOX2	FOXO6	donkey anti-goat AF488	goat anti-rabbit AF647	0	24	24	386	186	7.195	0.598	1.649	0.297
HCC827	SOX2	FOXO6	donkey anti-goat AF488	goat anti-rabbit AF647	0	24	25	430	195	7.061	0.477	1.477	0.325
HCC827	SOX2	FOXO6	donkey anti-goat AF488	goat anti-rabbit AF647	0	24	26	338	189	5.192	0.528	1.337	0.304
HCC827	SOX2	FOXO6	donkey anti-goat AF488	goat anti-rabbit AF647	0	24	27	562	189	6.046	0.395	1.186	0.345
HCC827	SOX2	FOXO6	donkey anti-goat AF488	goat anti-rabbit AF647	0	24	28	458	191	4.536	0.404	1.315	0.333
HCC827	SOX2	FOXO6	donkey anti-goat AF488	goat anti-rabbit AF647	0	24	29	402	194	9.354	0.476	1.58	0.347
HCC827	SOX2	FOXO6	donkey anti-goat AF488	goat anti-rabbit AF647	0	24	30	482	202	4.102	0.328	1.054	0.352
HCC827	SOX2	FOXO6	donkey anti-goat AF488	goat anti-rabbit AF647	0	24	31	304	208	7.991	0.528	1.445	0.326
HCC827	SOX2	FOXO6	donkey anti-goat AF488	goat anti-rabbit AF647	0	24	32	322	211	6.52	0.288	1.132	0.398
HCC827	SOX2	FOXO6	donkey anti-goat AF488	goat anti-rabbit AF647	0	24	33	380	214	9.045	0.619	1.719	0.304
HCC827	SOX2	FOXO6	donkey anti-goat AF488	goat anti-rabbit AF647	0	24	34	442	209	5.722	0.398	1.235	0.335
HCC827	SOX2	FOXO6	donkey anti-goat AF488	goat anti-rabbit AF647	0	24	35	403	214	8.8	0.444	1.392	0.347
HCC827	SOX2	FOXO6	donkey anti-goat AF488	goat anti-rabbit AF647	0	24	36	691	222	5.057	0.327	0.961	0.362
HCC827	SOX2	FOXO6	donkey anti-goat AF488	goat anti-rabbit AF647	0	24	37	468	227	3.282	0.437	1.293	0.314
HCC827	SOX2	FOXO6	donkey anti-goat AF488	goat anti-rabbit AF647	0	24	38	417	228	8.045	0.461	1.42	0.331
HCC827	SOX2	FOXO6	donkey anti-goat AF488	goat anti-rabbit AF647	0	24	39	674	230	5.876	0.477	1.317	0.324
HCC827	SOX2	FOXO6	donkey anti-goat AF488	goat anti-rabbit AF647	0	24	40	397	232	10.065	0.477	1.499	0.346
HCC827	SOX2	FOXO6	donkey anti-goat AF488	goat anti-rabbit AF647	0	24	41	431	234	6.797	0.477	1.374	0.32
HCC827	SOX2	FOXO6	donkey anti-goat AF488	goat anti-rabbit AF647	0	24	42	293	238	8.284	1.113	1.673	0.148
HCC827	SOX2	FOXO6	donkey anti-goat AF488	goat anti-rabbit AF647	0	24	43	330	242	7.818	0.413	1.16	0.366
HCC827	SOX2	FOXO6	donkey anti-goat AF488	goat anti-rabbit AF647	0	24	44	369	240	9.998	0.422	1.397	0.371
HCC827	SOX2	FOXO6	donkey anti-goat AF488	goat anti-rabbit AF647	0	24	45	517	257	6.694	0.291	0.961	0.383
HCC827	SOX2	FOXO6	donkey anti-goat AF488	goat anti-rabbit AF647	0	24	46	646	249	8.753	0.35	1.216	0.379
HCC827	SOX2	FOXO6	donkey anti-goat AF488	goat anti-rabbit AF647	0	24	47	668	250	5.101	0.292	0.991	0.388
HCC827	SOX2	FOXO6	donkey anti-goat AF488	goat anti-rabbit AF647	0	24	48	437	252	5.747	0.377	1.052	0.35
HCC827	SOX2	FOXO6	donkey anti-goat AF488	goat anti-rabbit AF647	0	24	49	381	252	8.508	0.427	1.318	0.353
HCC827	SOX2	FOXO6	donkey anti-goat AF488	goat anti-rabbit AF647	0	24	50	355	256	7.674	0.392	1.281	0.365
HCC827	SOX2	FOXO6	donkey anti-goat AF488	goat anti-rabbit AF647	0	24	51	414	257	6.875	0.42	1.221	0.339
HCC827	SOX2	FOXO6	donkey anti-goat AF488	goat anti-rabbit AF647	0	24	52	172	265	7.954	0.868	2.228	0.264
HCC827	SOX2	FOXO6	donkey anti-goat AF488	goat anti-rabbit AF647	0	24	53	397	258	9.182	0.474	1.431	0.338
HCC827	SOX2	FOXO6	donkey anti-goat AF488	goat anti-rabbit AF647	0	24	54	237	262	6.432	0.68	1.851	0.288
HCC827	SOX2	FOXO6	donkey anti-goat AF488	goat anti-rabbit AF647	0	24	55	482	268	7.757	0.292	1.092	0.383
HCC827	SOX2	FOXO6	donkey anti-goat AF488	goat anti-rabbit AF647	0	24	56	631	270	6.836	0.357	1.137	0.37
HCC827	SOX2	FOXO6	donkey anti-goat AF488	goat anti-rabbit AF647	0	24	57	339	267	6.006	0.35	1.186	0.376
HCC827	SOX2	FOXO6	donkey anti-goat AF488	goat anti-rabbit AF647	0	24	58	149	273	7.72	1.056	2.94	0.223
HCC827	SOX2	FOXO6	donkey anti-goat AF488	goat anti-rabbit AF647	0	24	59	366	268	6.539	0.525	1.57	0.317
HCC827	SOX2	FOXO6	donkey anti-goat AF488	goat anti-rabbit AF647	0	24	60	433	269	5.634	0.407	1.136	0.341
HCC827	SOX2	FOXO6	donkey anti-goat AF488	goat anti-rabbit AF647	0	24	61	685	269	5.442	0.404	1.228	0.342
HCC827	SOX2	FOXO6	donkey anti-goat AF488	goat anti-rabbit AF647	0	24	62	200	274	8.525	0.69	2.009	0.321
HCC827	SOX2	FOXO6	donkey anti-goat AF488	goat anti-rabbit AF647	0	24	63	387	275	10.7	0.525	1.738	0.347
HCC827	SOX2	FOXO6	donkey anti-goat AF488	goat anti-rabbit AF647	0	24	64	298	278	8.416	0.529	1.958	0.347
HCC827	SOX2	FOXO6	donkey anti-goat AF488	goat anti-rabbit AF647	0	24	65	592	274	6.904	0.494	1.467	0.327
HCC827	SOX2	FOXO6	donkey anti-goat AF488	goat anti-rabbit AF647	0	24	66	613	276	8.09	0.417	1.297	0.357
HCC827	SOX2	FOXO6	donkey anti-goat AF488	goat anti-rabbit AF647	0	24	67	416	277	6.981	0.412	1.231	0.344
HCC827	SOX2	FOXO6	donkey anti-goat AF488	goat anti-rabbit AF647	0	24	68	554	278	5.092	0.364	0.96	0.349
HCC827	SOX2	FOXO6	donkey anti-goat AF488	goat anti-rabbit AF647	0	24	69	125	283	17.059	1.486	4.868	0.341
HCC827	SOX2	FOXO6	donkey anti-goat AF488	goat anti-rabbit AF647	0	24	70	527	281	5.647	0.269	0.774	0.373
HCC827	SOX2	FOXO6	donkey anti-goat AF488	goat anti-rabbit AF647	0	24	71	353	285	6.823	0.476	1.495	0.34
HCC827	SOX2	FOXO6	donkey anti-goat AF488	goat anti-rabbit AF647	0	24	72	668	283	6.23	0.374	1.146	0.353
HCC827	SOX2	FOXO6	donkey anti-goat AF488	goat anti-rabbit AF647	0	24	73	685	286	6.342	0.424	1.399	0.347
HCC827	SOX2	FOXO6	donkey anti-goat AF488	goat anti-rabbit AF647	0	24	74	112	288	13.351	1.434	4.451	0.369
HCC827	SOX2	FOXO6	donkey anti-goat AF488	goat anti-rabbit AF647	0	24	75	189	295	6.799	0.813	2.241	0.281
HCC827	SOX2	FOXO6	donkey anti-goat AF488	goat anti-rabbit AF647	0	24	76	435	298	7.399	0.587	1.701	0.306
HCC827	SOX2	FOXO6	donkey anti-goat AF488	goat anti-rabbit AF647	0	24	77	504	294	7.465	0.238	0.939	0.399
HCC827	SOX2	FOXO6	donkey anti-goat AF488	goat anti-rabbit AF647	0	24	78	595	298	7.413	0.438	1.344	0.35
HCC827	SOX2	FOXO6	donkey anti-goat AF488	goat anti-rabbit AF647	0	24	79	410	296	9.179	0.484	1.627	0.346
HCC827	SOX2	FOXO6	donkey anti-goat AF488	goat anti-rabbit AF647	0	24	80	391	295	6.974	0.517	1.556	0.328
HCC827	SOX2	FOXO6	donkey anti-goat AF488	goat anti-rabbit AF647	0	24	81	546	304	8.287	0.341	1.059	0.379
HCC827	SOX2	FOXO6	donkey anti-goat AF488	goat anti-rabbit AF647	0	24	82	626	302	6.834	0.448	1.359	0.35
HCC827	SOX2	FOXO6	donkey anti-goat AF488	goat anti-rabbit AF647	0	24	83	101	298	8.226	0.668	2.171	0.37
HCC827	SOX2	FOXO6	donkey anti-goat AF488	goat anti-rabbit AF647	0	24	84	657	297	5.921	0.468	1.412	0.33
HCC827	SOX2	FOXO6	donkey anti-goat AF488	goat anti-rabbit AF647	0	24	85	140	302	7.91	0.925	2.907	0.274
HCC827	SOX2	FOXO6	donkey anti-goat AF488	goat anti-rabbit AF647	0	24	86	328	306	4.934	0.502	1.901	0.33
HCC827	SOX2	FOXO6	donkey anti-goat AF488	goat anti-rabbit AF647	0	24	87	363	304	10.291	0.699	2.017	0.293
HCC827	SOX2	FOXO6	donkey anti-goat AF488	goat anti-rabbit AF647	0	24	88	691	301	8.175	0.432	1.38	0.349
HCC827	SOX2	FOXO6	donkey anti-goat AF488	goat anti-rabbit AF647	0	24	89	119	302	8.735	0.704	2.231	0.355
HCC827	SOX2	FOXO6	donkey anti-goat AF488	goat anti-rabbit AF647	0	24	90	169	308	6.557	0.791	2.873	0.291
HCC827	SOX2	FOXO6	donkey anti-goat AF488	goat anti-rabbit AF647	0	24	91	671	305	9.768	0.454	1.456	0.364
HCC827	SOX2	FOXO6	donkey anti-goat AF488	goat anti-rabbit AF647	0	24	92	572	307	6.498	0.398	1.249	0.359
HCC827	SOX2	FOXO6	donkey anti-goat AF488	goat anti-rabbit AF647	0	24	93	293	310	5.251	0.376	1.287	0.368
HCC827	SOX2	FOXO6	donkey anti-goat AF488	goat anti-rabbit AF647	0	24	94	526	310	8.14	0.338	1.022	0.374
HCC827	SOX2	FOXO6	donkey anti-goat AF488	goat anti-rabbit AF647	0	24	95	376	312	7.842	0.606	1.829	0.313
HCC827	SOX2	FOXO6	donkey anti-goat AF488	goat anti-rabbit AF647	0	24	96	641	313	7.519	0.436	1.358	0.356
HCC827	SOX2	FOXO6	donkey anti-goat AF488	goat anti-rabbit AF647	0	24	97	107	317	10.62	0.881	2.578	0.319
HCC827	SOX2	FOXO6	donkey anti-goat AF488	goat anti-rabbit AF647	0	24	98	390	318	10.833	0.552	1.897	0.346
HCC827	SOX2	FOXO6	donkey anti-goat AF488	goat anti-rabbit AF647	0	24	99	414	316	9.693	0.536	1.721	0.337
HCC827	SOX2	FOXO6	donkey anti-goat AF488	goat anti-rabbit AF647	0	24	100	450	326	6.588	0.559	1.966	0.312
HCC827	SOX2	FOXO6	donkey anti-goat AF488	goat anti-rabbit AF647	0	24	101	501	324	5.563	0.507	1.193	0.316
HCC827	SOX2	FOXO6	donkey anti-goat AF488	goat anti-rabbit AF647	0	24	102	132	324	7.401	0.759	2.839	0.32
HCC827	SOX2	FOXO6	donkey anti-goat AF488	goat anti-rabbit AF647	0	24	103	218	333	5.087	0.367	1.459	0.383
HCC827	SOX2	FOXO6	donkey anti-goat AF488	goat anti-rabbit AF647	0	24	104	356	324	10.123	0.682	2.083	0.31
HCC827	SOX2	FOXO6	donkey anti-goat AF488	goat anti-rabbit AF647	0	24	105	155	327	6.936	0.647	2.077	0.329
HCC827	SOX2	FOXO6	donkey anti-goat AF488	goat anti-rabbit AF647	0	24	106	257	328	6.998	0.377	1.33	0.393
HCC827	SOX2	FOXO6	donkey anti-goat AF488	goat anti-rabbit AF647	0	24	107	285	329	5.439	0.361	1.277	0.37
HCC827	SOX2	FOXO6	donkey anti-goat AF488	goat anti-rabbit AF647	0	24	108	97	334	6.69	0.721	3.101	0.338
HCC827	SOX2	FOXO6	donkey anti-goat AF488	goat anti-rabbit AF647	0	24	109	301	334	11.797	0.645	1.968	0.334
HCC827	SOX2	FOXO6	donkey anti-goat AF488	goat anti-rabbit AF647	0	24	110	335	333	8.169	0.506	1.533	0.343
HCC827	SOX2	FOXO6	donkey anti-goat AF488	goat anti-rabbit AF647	0	24	111	396	336	9.378	0.459	1.502	0.365
HCC827	SOX2	FOXO6	donkey anti-goat AF488	goat anti-rabbit AF647	0	24	112	353	342	6.593	0.51	1.416	0.332
HCC827	SOX2	FOXO6	donkey anti-goat AF488	goat anti-rabbit AF647	0	24	113	239	343	5.866	0.353	1.363	0.389
HCC827	SOX2	FOXO6	donkey anti-goat AF488	goat anti-rabbit AF647	0	24	114	270	351	6.393	0.351	1.371	0.384
HCC827	SOX2	FOXO6	donkey anti-goat AF488	goat anti-rabbit AF647	0	24	115	336	356	4.225	0.611	2.171	0.297
HCC827	SOX2	FOXO6	donkey anti-goat AF488	goat anti-rabbit AF647	0	24	116	416	350	5.513	0.616	1.549	0.31
HCC827	SOX2	FOXO6	donkey anti-goat AF488	goat anti-rabbit AF647	0	24	117	89	358	9.651	0.865	3.813	0.357
HCC827	SOX2	FOXO6	donkey anti-goat AF488	goat anti-rabbit AF647	0	24	118	106	355	10.402	0.833	4.035	0.373
HCC827	SOX2	FOXO6	donkey anti-goat AF488	goat anti-rabbit AF647	0	24	119	256	354	9.286	0.706	2.34	0.322
HCC827	SOX2	FOXO6	donkey anti-goat AF488	goat anti-rabbit AF647	0	24	120	132	366	7.215	0.69	2.905	0.331
HCC827	SOX2	FOXO6	donkey anti-goat AF488	goat anti-rabbit AF647	0	24	121	443	362	2.096	0.104	0.406	0.427
HCC827	SOX2	FOXO6	donkey anti-goat AF488	goat anti-rabbit AF647	0	24	122	239	369	5.982	0.381	1.484	0.385
HCC827	SOX2	FOXO6	donkey anti-goat AF488	goat anti-rabbit AF647	0	24	123	275	370	6.084	0.515	1.693	0.342
HCC827	SOX2	FOXO6	donkey anti-goat AF488	goat anti-rabbit AF647	0	24	124	107	389	11.904	1.572	5.052	0.252
HCC827	SOX2	FOXO6	donkey anti-goat AF488	goat anti-rabbit AF647	0	24	125	264	392	5.528	0.311	1.176	0.4
HCC827	SOX2	FOXO6	donkey anti-goat AF488	goat anti-rabbit AF647	0	24	126	88	395	13.084	1.963	6.032	0.24
HCC827	SOX2	FOXO6	donkey anti-goat AF488	goat anti-rabbit AF647	0	24	127	87	415	8.355	2.156	4.137	0.034
HCC827	SOX2	FOXO6	donkey anti-goat AF488	goat anti-rabbit AF647	0	24	128	131	413	6.828	1.136	4.414	0.244
HCC827	SOX2	FOXO6	donkey anti-goat AF488	goat anti-rabbit AF647	0	24	129	558	419	10.742	0.593	2.086	0.334
HCC827	SOX2	FOXO6	donkey anti-goat AF488	goat anti-rabbit AF647	0	24	130	105	418	7.859	4.345	5.941	0.047
HCC827	SOX2	FOXO6	donkey anti-goat AF488	goat anti-rabbit AF647	0	24	131	607	431	5.325	0.24	0.846	0.408
HCC827	SOX2	FOXO6	donkey anti-goat AF488	goat anti-rabbit AF647	0	24	132	585	434	9.398	0.522	1.824	0.358
HCC827	SOX2	FOXO6	donkey anti-goat AF488	goat anti-rabbit AF647	0	24	133	552	443	6.899	0.42	1.409	0.358
HCC827	SOX2	FOXO6	donkey anti-goat AF488	goat anti-rabbit AF647	0	24	134	571	437	7.724	0.488	1.695	0.351
HCC827	SOX2	FOXO6	donkey anti-goat AF488	goat anti-rabbit AF647	0	24	135	90	450	6.285	0.4	2.013	0.435
HCC827	SOX2	FOXO6	donkey anti-goat AF488	goat anti-rabbit AF647	0	24	136	596	463	5.348	0.321	1.132	0.395
HCC827	SOX2	FOXO6	donkey anti-goat AF488	goat anti-rabbit AF647	0	24	137	71	465	4.954	0.282	1.583	0.462
HCC827	SOX2	FOXO6	donkey anti-goat AF488	goat anti-rabbit AF647	0	24	138	570	467	4.438	0.337	1.139	0.385
HCC827	SOX2	FOXO6	donkey anti-goat AF488	goat anti-rabbit AF647	0	24	139	51	471	6.041	0.304	1.731	0.475
HCC827	SOX2	FOXO6	donkey anti-goat AF488	goat anti-rabbit AF647	0	24	140	82	483	6.164	0.291	1.708	0.463
HCC827	SOX2	FOXO6	donkey anti-goat AF488	goat anti-rabbit AF647	0	24	141	562	484	5.732	0.45	1.492	0.344
HCC827	SOX2	FOXO6	donkey anti-goat AF488	goat anti-rabbit AF647	0	24	142	64	491	4.978	0.582	1.978	0.376
HCC827	SOX2	FOXO6	donkey anti-goat AF488	goat anti-rabbit AF647	0	24	143	37	493	8.565	0.695	3.454	0.416
HCC827	SOX2	FOXO6	donkey anti-goat AF488	goat anti-rabbit AF647	0	24	144	84	505	7.655	0.453	2.594	0.444
HCC827	SOX2	FOXO6	donkey anti-goat AF488	goat anti-rabbit AF647	0	24	145	576	508	5.714	0.472	1.532	0.329
HCC827	SOX2	FOXO6	donkey anti-goat AF488	goat anti-rabbit AF647	0	24	146	614	510	6.304	0.366	1.366	0.369
HCC827	SOX2	FOXO6	donkey anti-goat AF488	goat anti-rabbit AF647	0	24	147	29	511	10.358	0.922	4.139	0.374
HCC827	SOX2	FOXO6	donkey anti-goat AF488	goat anti-rabbit AF647	0	24	148	55	512	5.878	0.669	2.343	0.355
HCC827	SOX2	FOXO6	donkey anti-goat AF488	goat anti-rabbit AF647	0	24	149	591	513	7.269	0.416	1.508	0.345
HCC827	SOX2	FOXO6	donkey anti-goat AF488	goat anti-rabbit AF647	0	24	150	82	516	5.02	0.72	2.261	0.297
HCC827	SOX2	FOXO6	donkey anti-goat AF488	goat anti-rabbit AF647	0	24	1	217	44	4.147	0.427	2.063	0.428
HCC827	SOX2	FOXO6	donkey anti-goat AF488	goat anti-rabbit AF647	0	24	2	244	46	5.181	0.453	2.282	0.412
HCC827	SOX2	FOXO6	donkey anti-goat AF488	goat anti-rabbit AF647	0	24	3	269	53	6.621	0.487	2.538	0.41
HCC827	SOX2	FOXO6	donkey anti-goat AF488	goat anti-rabbit AF647	0	24	4	201	59	6.375	0.454	2.227	0.434
HCC827	SOX2	FOXO6	donkey anti-goat AF488	goat anti-rabbit AF647	0	24	5	643	70	4.726	0.458	2.483	0.401
HCC827	SOX2	FOXO6	donkey anti-goat AF488	goat anti-rabbit AF647	0	24	6	175	66	5.119	1.019	2.593	0.241
HCC827	SOX2	FOXO6	donkey anti-goat AF488	goat anti-rabbit AF647	0	24	7	149	77	8.939	0.569	2.743	0.453
HCC827	SOX2	FOXO6	donkey anti-goat AF488	goat anti-rabbit AF647	0	24	8	118	94	6.712	0.585	2.176	0.424
HCC827	SOX2	FOXO6	donkey anti-goat AF488	goat anti-rabbit AF647	0	24	9	150	101	3.956	0.438	2.664	0.441
HCC827	SOX2	FOXO6	donkey anti-goat AF488	goat anti-rabbit AF647	0	24	10	508	137	8.764	0.721	4.241	0.372
HCC827	SOX2	FOXO6	donkey anti-goat AF488	goat anti-rabbit AF647	0	24	11	65	133	3.814	0.306	1.684	0.492
HCC827	SOX2	FOXO6	donkey anti-goat AF488	goat anti-rabbit AF647	0	24	12	103	152	6.791	0.456	2.489	0.462
HCC827	SOX2	FOXO6	donkey anti-goat AF488	goat anti-rabbit AF647	0	24	13	157	165	3.664	0.332	1.6	0.433
HCC827	SOX2	FOXO6	donkey anti-goat AF488	goat anti-rabbit AF647	0	24	14	69	173	5.384	0.413	2.207	0.472
HCC827	SOX2	FOXO6	donkey anti-goat AF488	goat anti-rabbit AF647	0	24	15	43	174	3.76	0.402	2.089	0.468
HCC827	SOX2	FOXO6	donkey anti-goat AF488	goat anti-rabbit AF647	0	24	16	169	186	3.944	0.38	1.832	0.42
HCC827	SOX2	FOXO6	donkey anti-goat AF488	goat anti-rabbit AF647	0	24	17	209	196	3.736	0.342	1.587	0.411
HCC827	SOX2	FOXO6	donkey anti-goat AF488	goat anti-rabbit AF647	0	24	18	130	208	4.691	0.3	1.786	0.462
HCC827	SOX2	FOXO6	donkey anti-goat AF488	goat anti-rabbit AF647	0	24	19	158	204	5.463	0.348	2.045	0.443
HCC827	SOX2	FOXO6	donkey anti-goat AF488	goat anti-rabbit AF647	0	24	20	112	212	4.49	0.305	1.624	0.469
HCC827	SOX2	FOXO6	donkey anti-goat AF488	goat anti-rabbit AF647	0	24	21	163	220	5.445	0.284	1.702	0.456
HCC827	SOX2	FOXO6	donkey anti-goat AF488	goat anti-rabbit AF647	0	24	22	196	225	4.325	0.312	1.761	0.435
HCC827	SOX2	FOXO6	donkey anti-goat AF488	goat anti-rabbit AF647	0	24	23	380	227	8.517	0.495	2.068	0.404
HCC827	SOX2	FOXO6	donkey anti-goat AF488	goat anti-rabbit AF647	0	24	24	213	246	4.249	0.295	1.662	0.431
HCC827	SOX2	FOXO6	donkey anti-goat AF488	goat anti-rabbit AF647	0	24	25	193	257	4.144	0.299	1.678	0.436
HCC827	SOX2	FOXO6	donkey anti-goat AF488	goat anti-rabbit AF647	0	24	26	142	262	2.879	0.432	2.149	0.406
HCC827	SOX2	FOXO6	donkey anti-goat AF488	goat anti-rabbit AF647	0	24	27	268	255	6.75	0.302	1.824	0.436
HCC827	SOX2	FOXO6	donkey anti-goat AF488	goat anti-rabbit AF647	0	24	28	226	272	6.132	0.577	1.817	0.37
HCC827	SOX2	FOXO6	donkey anti-goat AF488	goat anti-rabbit AF647	0	24	29	385	272	7.384	1.212	5.469	0.251
HCC827	SOX2	FOXO6	donkey anti-goat AF488	goat anti-rabbit AF647	0	24	30	295	281	4.453	0.85	3.231	0.279
HCC827	SOX2	FOXO6	donkey anti-goat AF488	goat anti-rabbit AF647	0	24	31	206	283	4.026	0.395	1.801	0.402
HCC827	SOX2	FOXO6	donkey anti-goat AF488	goat anti-rabbit AF647	0	24	32	264	294	7.124	0.593	2.761	0.374
HCC827	SOX2	FOXO6	donkey anti-goat AF488	goat anti-rabbit AF647	0	24	33	375	297	4.756	0.376	2.112	0.396
HCC827	SOX2	FOXO6	donkey anti-goat AF488	goat anti-rabbit AF647	0	24	34	286	298	8.244	0.276	0.97	0.563
HCC827	SOX2	FOXO6	donkey anti-goat AF488	goat anti-rabbit AF647	0	24	35	165	306	2.702	0.373	1.765	0.408
HCC827	SOX2	FOXO6	donkey anti-goat AF488	goat anti-rabbit AF647	0	24	36	318	310	4.928	0.309	1.622	0.42
HCC827	SOX2	FOXO6	donkey anti-goat AF488	goat anti-rabbit AF647	0	24	37	207	318	4.06	0.332	1.678	0.425
HCC827	SOX2	FOXO6	donkey anti-goat AF488	goat anti-rabbit AF647	0	24	38	248	321	4.368	0.424	1.886	0.393
HCC827	SOX2	FOXO6	donkey anti-goat AF488	goat anti-rabbit AF647	0	24	39	350	330	5.795	0.264	1.491	0.43
HCC827	SOX2	FOXO6	donkey anti-goat AF488	goat anti-rabbit AF647	0	24	40	122	335	4.177	0.483	2.48	0.416
HCC827	SOX2	FOXO6	donkey anti-goat AF488	goat anti-rabbit AF647	0	24	41	293	333	5.383	0.402	2.67	0.413
HCC827	SOX2	FOXO6	donkey anti-goat AF488	goat anti-rabbit AF647	0	24	42	230	333	4.274	0.405	1.82	0.406
HCC827	SOX2	FOXO6	donkey anti-goat AF488	goat anti-rabbit AF647	0	24	43	40	344	8.372	0.733	3.447	0.464
HCC827	SOX2	FOXO6	donkey anti-goat AF488	goat anti-rabbit AF647	0	24	44	143	344	13.379	0.286	1.625	0.543
HCC827	SOX2	FOXO6	donkey anti-goat AF488	goat anti-rabbit AF647	0	24	45	271	350	4.029	0.336	1.538	0.409
HCC827	SOX2	FOXO6	donkey anti-goat AF488	goat anti-rabbit AF647	0	24	46	241	353	4.128	0.415	1.876	0.394
HCC827	SOX2	FOXO6	donkey anti-goat AF488	goat anti-rabbit AF647	0	24	47	403	354	5.754	0.353	1.833	0.402
HCC827	SOX2	FOXO6	donkey anti-goat AF488	goat anti-rabbit AF647	0	24	48	325	360	3.695	0.404	1.804	0.384
HCC827	SOX2	FOXO6	donkey anti-goat AF488	goat anti-rabbit AF647	0	24	49	40	370	6.64	0.397	3.474	0.512
HCC827	SOX2	FOXO6	donkey anti-goat AF488	goat anti-rabbit AF647	0	24	50	113	369	8.726	0.61	2.482	0.419
HCC827	SOX2	FOXO6	donkey anti-goat AF488	goat anti-rabbit AF647	0	24	51	442	365	6.366	0.372	1.899	0.407
HCC827	SOX2	FOXO6	donkey anti-goat AF488	goat anti-rabbit AF647	0	24	52	142	372	6.255	0.252	1.558	0.48
HCC827	SOX2	FOXO6	donkey anti-goat AF488	goat anti-rabbit AF647	0	24	53	373	370	6.197	0.291	1.724	0.429
HCC827	SOX2	FOXO6	donkey anti-goat AF488	goat anti-rabbit AF647	0	24	54	216	381	5.446	0.467	2.138	0.398
HCC827	SOX2	FOXO6	donkey anti-goat AF488	goat anti-rabbit AF647	0	24	55	5	382	2.91	0.447	1.982	0.436
HCC827	SOX2	FOXO6	donkey anti-goat AF488	goat anti-rabbit AF647	0	24	56	185	394	6.425	0.477	2.489	0.418
HCC827	SOX2	FOXO6	donkey anti-goat AF488	goat anti-rabbit AF647	0	24	57	97	393	7.251	0.377	2.206	0.479
HCC827	SOX2	FOXO6	donkey anti-goat AF488	goat anti-rabbit AF647	0	24	58	236	392	5.402	0.331	1.677	0.44
HCC827	SOX2	FOXO6	donkey anti-goat AF488	goat anti-rabbit AF647	0	24	59	439	395	5.528	0.306	1.629	0.414
HCC827	SOX2	FOXO6	donkey anti-goat AF488	goat anti-rabbit AF647	0	24	60	27	396	6.426	0.688	3.903	0.434
HCC827	SOX2	FOXO6	donkey anti-goat AF488	goat anti-rabbit AF647	0	24	61	250	400	4.478	0.306	1.78	0.436
HCC827	SOX2	FOXO6	donkey anti-goat AF488	goat anti-rabbit AF647	0	24	62	392	397	3.749	0.302	1.669	0.409
HCC827	SOX2	FOXO6	donkey anti-goat AF488	goat anti-rabbit AF647	0	24	63	473	399	6.13	0.361	1.851	0.407
HCC827	SOX2	FOXO6	donkey anti-goat AF488	goat anti-rabbit AF647	0	24	64	374	402	3.627	0.307	1.69	0.408
HCC827	SOX2	FOXO6	donkey anti-goat AF488	goat anti-rabbit AF647	0	24	65	301	405	5.224	0.3	1.638	0.427
HCC827	SOX2	FOXO6	donkey anti-goat AF488	goat anti-rabbit AF647	0	24	66	61	405	5.53	0.273	1.718	0.497
HCC827	SOX2	FOXO6	donkey anti-goat AF488	goat anti-rabbit AF647	0	24	67	336	407	5.964	0.301	1.8	0.432
HCC827	SOX2	FOXO6	donkey anti-goat AF488	goat anti-rabbit AF647	0	24	68	117	411	3.267	0.286	1.406	0.452
HCC827	SOX2	FOXO6	donkey anti-goat AF488	goat anti-rabbit AF647	0	24	69	235	412	6.79	0.274	1.548	0.461
HCC827	SOX2	FOXO6	donkey anti-goat AF488	goat anti-rabbit AF647	0	24	70	279	411	4.781	0.269	1.518	0.436
HCC827	SOX2	FOXO6	donkey anti-goat AF488	goat anti-rabbit AF647	0	24	71	159	415	4.6	0.341	1.718	0.444
HCC827	SOX2	FOXO6	donkey anti-goat AF488	goat anti-rabbit AF647	0	24	72	11	418	8.113	0.819	2.657	0.394
HCC827	SOX2	FOXO6	donkey anti-goat AF488	goat anti-rabbit AF647	0	24	73	34	431	6.354	0.418	2.391	0.495
HCC827	SOX2	FOXO6	donkey anti-goat AF488	goat anti-rabbit AF647	0	24	74	340	426	4.509	0.273	1.509	0.425
HCC827	SOX2	FOXO6	donkey anti-goat AF488	goat anti-rabbit AF647	0	24	75	433	429	8.991	0.499	2.607	0.39
HCC827	SOX2	FOXO6	donkey anti-goat AF488	goat anti-rabbit AF647	0	24	76	286	430	5.61	0.254	1.563	0.449
HCC827	SOX2	FOXO6	donkey anti-goat AF488	goat anti-rabbit AF647	0	24	77	394	433	4.481	0.278	1.661	0.422
HCC827	SOX2	FOXO6	donkey anti-goat AF488	goat anti-rabbit AF647	0	24	78	79	440	5.747	0.286	1.8	0.497
HCC827	SOX2	FOXO6	donkey anti-goat AF488	goat anti-rabbit AF647	0	24	79	3	433	3.933	0.328	1.697	0.48
HCC827	SOX2	FOXO6	donkey anti-goat AF488	goat anti-rabbit AF647	0	24	80	307	438	4.235	0.263	1.48	0.434
HCC827	SOX2	FOXO6	donkey anti-goat AF488	goat anti-rabbit AF647	0	24	81	419	441	13.628	0.928	4.24	0.518
HCC827	SOX2	FOXO6	donkey anti-goat AF488	goat anti-rabbit AF647	0	24	82	213	440	14.03	0.343	1.908	0.535
HCC827	SOX2	FOXO6	donkey anti-goat AF488	goat anti-rabbit AF647	0	24	83	96	442	3.003	0.321	1.549	0.464
HCC827	SOX2	FOXO6	donkey anti-goat AF488	goat anti-rabbit AF647	0	24	84	360	452	6.579	0.351	2.119	0.431
HCC827	SOX2	FOXO6	donkey anti-goat AF488	goat anti-rabbit AF647	0	24	85	283	453	5.696	0.258	1.5	0.445
HCC827	SOX2	FOXO6	donkey anti-goat AF488	goat anti-rabbit AF647	0	24	86	656	456	6.52	0.294	1.575	0.435
HCC827	SOX2	FOXO6	donkey anti-goat AF488	goat anti-rabbit AF647	0	24	87	45	459	5.063	0.294	1.863	0.501
HCC827	SOX2	FOXO6	donkey anti-goat AF488	goat anti-rabbit AF647	0	24	88	92	453	2.803	0.302	1.554	0.459
HCC827	SOX2	FOXO6	donkey anti-goat AF488	goat anti-rabbit AF647	0	24	89	209	459	6.866	0.301	1.681	0.465
HCC827	SOX2	FOXO6	donkey anti-goat AF488	goat anti-rabbit AF647	0	24	90	244	465	6.029	0.406	2.211	0.43
HCC827	SOX2	FOXO6	donkey anti-goat AF488	goat anti-rabbit AF647	0	24	91	688	463	3.322	0.287	1.529	0.425
HCC827	SOX2	FOXO6	donkey anti-goat AF488	goat anti-rabbit AF647	0	24	92	35	482	5.228	0.436	2.437	0.465
HCC827	SOX2	FOXO6	donkey anti-goat AF488	goat anti-rabbit AF647	0	24	93	645	484	6.364	0.268	1.508	0.436
HCC827	SOX2	FOXO6	donkey anti-goat AF488	goat anti-rabbit AF647	0	24	94	672	493	4.4	0.269	1.423	0.434
HCC827	SOX2	FOXO6	donkey anti-goat AF488	goat anti-rabbit AF647	0	24	95	217	504	6.523	0.275	1.848	0.468
HCC827	SOX2	FOXO6	donkey anti-goat AF488	goat anti-rabbit AF647	0	24	96	687	505	6.283	0.252	1.486	0.467
HCC827	SOX2	FOXO6	donkey anti-goat AF488	goat anti-rabbit AF647	0	24	97	263	511	5.831	0.3	2.316	0.447
HCC827	SOX2	FOXO6	donkey anti-goat AF488	goat anti-rabbit AF647	0	24	98	666	511	4.828	0.245	1.49	0.443
HCC827	SOX2	FOXO6	donkey anti-goat AF488	goat anti-rabbit AF647	0	24	99	652	514	13.061	0.816	4.459	0.34
HCC827	SOX2	FOXO6	donkey anti-goat AF488	goat anti-rabbit AF647	0	24	1	148	4	3.553	0.383	1.449	0.389
HCC827	SOX2	FOXO6	donkey anti-goat AF488	goat anti-rabbit AF647	0	24	2	295	6	4.122	0.281	1.159	0.396
HCC827	SOX2	FOXO6	donkey anti-goat AF488	goat anti-rabbit AF647	0	24	3	331	4	4.898	0.24	1.005	0.404
HCC827	SOX2	FOXO6	donkey anti-goat AF488	goat anti-rabbit AF647	0	24	4	192	12	5.035	0.245	1.263	0.429
HCC827	SOX2	FOXO6	donkey anti-goat AF488	goat anti-rabbit AF647	0	24	5	63	13	6.072	0.37	1.847	0.451
HCC827	SOX2	FOXO6	donkey anti-goat AF488	goat anti-rabbit AF647	0	24	6	309	27	7.324	0.311	1.492	0.389
HCC827	SOX2	FOXO6	donkey anti-goat AF488	goat anti-rabbit AF647	0	24	7	227	24	7.869	0.517	2.078	0.358
HCC827	SOX2	FOXO6	donkey anti-goat AF488	goat anti-rabbit AF647	0	24	8	121	27	10.174	0.361	2.019	0.447
HCC827	SOX2	FOXO6	donkey anti-goat AF488	goat anti-rabbit AF647	0	24	9	164	29	5.505	0.254	1.271	0.423
HCC827	SOX2	FOXO6	donkey anti-goat AF488	goat anti-rabbit AF647	0	24	10	27	32	5.554	0.349	1.841	0.452
HCC827	SOX2	FOXO6	donkey anti-goat AF488	goat anti-rabbit AF647	0	24	11	235	44	7.972	0.391	1.862	0.383
HCC827	SOX2	FOXO6	donkey anti-goat AF488	goat anti-rabbit AF647	0	24	12	288	49	5.057	0.314	1.452	0.373
HCC827	SOX2	FOXO6	donkey anti-goat AF488	goat anti-rabbit AF647	0	24	13	54	47	4.5	0.192	1.089	0.47
HCC827	SOX2	FOXO6	donkey anti-goat AF488	goat anti-rabbit AF647	0	24	14	11	50	6.103	0.265	1.446	0.475
HCC827	SOX2	FOXO6	donkey anti-goat AF488	goat anti-rabbit AF647	0	24	15	186	52	10.217	0.371	1.933	0.417
HCC827	SOX2	FOXO6	donkey anti-goat AF488	goat anti-rabbit AF647	0	24	16	270	53	6.107	0.365	1.693	0.364
HCC827	SOX2	FOXO6	donkey anti-goat AF488	goat anti-rabbit AF647	0	24	17	353	65	2.814	0.652	2.594	0.252
HCC827	SOX2	FOXO6	donkey anti-goat AF488	goat anti-rabbit AF647	0	24	18	50	68	5.783	0.322	1.625	0.451
HCC827	SOX2	FOXO6	donkey anti-goat AF488	goat anti-rabbit AF647	0	24	19	307	72	6.606	0.311	1.454	0.383
HCC827	SOX2	FOXO6	donkey anti-goat AF488	goat anti-rabbit AF647	0	24	20	35	80	5.747	0.299	1.529	0.452
HCC827	SOX2	FOXO6	donkey anti-goat AF488	goat anti-rabbit AF647	0	24	21	214	88	4.168	0.184	0.898	0.415
HCC827	SOX2	FOXO6	donkey anti-goat AF488	goat anti-rabbit AF647	0	24	22	274	91	6.319	0.357	1.742	0.37
HCC827	SOX2	FOXO6	donkey anti-goat AF488	goat anti-rabbit AF647	0	24	23	176	98	7.628	0.301	1.55	0.413
HCC827	SOX2	FOXO6	donkey anti-goat AF488	goat anti-rabbit AF647	0	24	24	151	114	6.75	0.366	1.701	0.397
HCC827	SOX2	FOXO6	donkey anti-goat AF488	goat anti-rabbit AF647	0	24	25	353	118	6.499	0.282	1.342	0.375
HCC827	SOX2	FOXO6	donkey anti-goat AF488	goat anti-rabbit AF647	0	24	26	214	120	4.391	0.261	1.22	0.393
HCC827	SOX2	FOXO6	donkey anti-goat AF488	goat anti-rabbit AF647	0	24	27	258	127	7.947	0.322	1.589	0.392
HCC827	SOX2	FOXO6	donkey anti-goat AF488	goat anti-rabbit AF647	0	24	28	158	138	6	0.311	1.537	0.409
HCC827	SOX2	FOXO6	donkey anti-goat AF488	goat anti-rabbit AF647	0	24	29	297	144	7.842	0.366	1.525	0.372
HCC827	SOX2	FOXO6	donkey anti-goat AF488	goat anti-rabbit AF647	0	24	30	325	151	5.868	0.266	1.191	0.382
HCC827	SOX2	FOXO6	donkey anti-goat AF488	goat anti-rabbit AF647	0	24	31	268	145	8.403	0.349	1.538	0.391
HCC827	SOX2	FOXO6	donkey anti-goat AF488	goat anti-rabbit AF647	0	24	32	183	154	4.385	0.259	1.179	0.397
HCC827	SOX2	FOXO6	donkey anti-goat AF488	goat anti-rabbit AF647	0	24	33	5	166	12.906	0.97	4.466	0.359
HCC827	SOX2	FOXO6	donkey anti-goat AF488	goat anti-rabbit AF647	0	24	34	239	158	8.64	0.277	1.511	0.412
HCC827	SOX2	FOXO6	donkey anti-goat AF488	goat anti-rabbit AF647	0	24	35	560	158	3.832	0.419	1.36	0.319
HCC827	SOX2	FOXO6	donkey anti-goat AF488	goat anti-rabbit AF647	0	24	36	281	167	4.216	0.374	1.732	0.354
HCC827	SOX2	FOXO6	donkey anti-goat AF488	goat anti-rabbit AF647	0	24	37	350	166	7.465	0.321	1.501	0.372
HCC827	SOX2	FOXO6	donkey anti-goat AF488	goat anti-rabbit AF647	0	24	38	260	162	9.668	0.358	1.652	0.394
HCC827	SOX2	FOXO6	donkey anti-goat AF488	goat anti-rabbit AF647	0	24	39	668	182	8.788	0.398	2.146	0.369
HCC827	SOX2	FOXO6	donkey anti-goat AF488	goat anti-rabbit AF647	0	24	40	239	183	5.928	0.23	1.136	0.407
HCC827	SOX2	FOXO6	donkey anti-goat AF488	goat anti-rabbit AF647	0	24	41	116	193	6.775	0.349	1.665	0.425
HCC827	SOX2	FOXO6	donkey anti-goat AF488	goat anti-rabbit AF647	0	24	42	479	193	8.52	0.307	1.642	0.374
HCC827	SOX2	FOXO6	donkey anti-goat AF488	goat anti-rabbit AF647	0	24	43	155	195	3.753	0.281	1.343	0.395
HCC827	SOX2	FOXO6	donkey anti-goat AF488	goat anti-rabbit AF647	0	24	44	194	197	4.022	0.234	1.192	0.404
HCC827	SOX2	FOXO6	donkey anti-goat AF488	goat anti-rabbit AF647	0	24	45	633	201	7.821	0.265	1.481	0.393
HCC827	SOX2	FOXO6	donkey anti-goat AF488	goat anti-rabbit AF647	0	24	46	218	207	6.6	0.279	1.349	0.401
HCC827	SOX2	FOXO6	donkey anti-goat AF488	goat anti-rabbit AF647	0	24	47	326	212	7.013	0.369	1.544	0.361
HCC827	SOX2	FOXO6	donkey anti-goat AF488	goat anti-rabbit AF647	0	24	48	467	210	7.738	0.32	1.444	0.365
HCC827	SOX2	FOXO6	donkey anti-goat AF488	goat anti-rabbit AF647	0	24	49	494	223	8.211	0.523	1.918	0.315
HCC827	SOX2	FOXO6	donkey anti-goat AF488	goat anti-rabbit AF647	0	24	50	160	215	4.945	0.375	1.187	0.372
HCC827	SOX2	FOXO6	donkey anti-goat AF488	goat anti-rabbit AF647	0	24	51	254	217	8.25	0.399	1.837	0.37
HCC827	SOX2	FOXO6	donkey anti-goat AF488	goat anti-rabbit AF647	0	24	52	287	218	4.773	0.344	1.514	0.359
HCC827	SOX2	FOXO6	donkey anti-goat AF488	goat anti-rabbit AF647	0	24	53	478	217	7.937	0.343	1.559	0.354
HCC827	SOX2	FOXO6	donkey anti-goat AF488	goat anti-rabbit AF647	0	24	54	102	230	5.658	0.315	1.631	0.416
HCC827	SOX2	FOXO6	donkey anti-goat AF488	goat anti-rabbit AF647	0	24	55	132	231	4.751	0.363	1.665	0.385
HCC827	SOX2	FOXO6	donkey anti-goat AF488	goat anti-rabbit AF647	0	24	56	459	240	8.519	0.302	1.53	0.379
HCC827	SOX2	FOXO6	donkey anti-goat AF488	goat anti-rabbit AF647	0	24	57	161	240	4.345	0.281	1.123	0.395
HCC827	SOX2	FOXO6	donkey anti-goat AF488	goat anti-rabbit AF647	0	24	58	308	247	6.647	0.302	1.475	0.387
HCC827	SOX2	FOXO6	donkey anti-goat AF488	goat anti-rabbit AF647	0	24	59	256	245	4.689	0.293	1.318	0.378
HCC827	SOX2	FOXO6	donkey anti-goat AF488	goat anti-rabbit AF647	0	24	60	203	252	7.7	0.223	1.253	0.427
HCC827	SOX2	FOXO6	donkey anti-goat AF488	goat anti-rabbit AF647	0	24	61	484	262	6.744	0.645	1.822	0.261
HCC827	SOX2	FOXO6	donkey anti-goat AF488	goat anti-rabbit AF647	0	24	62	115	258	5.24	0.308	1.616	0.415
HCC827	SOX2	FOXO6	donkey anti-goat AF488	goat anti-rabbit AF647	0	24	63	644	258	7.645	0.223	1.222	0.408
HCC827	SOX2	FOXO6	donkey anti-goat AF488	goat anti-rabbit AF647	0	24	64	453	268	5.315	0.698	1.769	0.243
HCC827	SOX2	FOXO6	donkey anti-goat AF488	goat anti-rabbit AF647	0	24	65	355	268	6.761	0.428	1.617	0.342
HCC827	SOX2	FOXO6	donkey anti-goat AF488	goat anti-rabbit AF647	0	24	66	282	273	6.512	0.484	1.669	0.325
HCC827	SOX2	FOXO6	donkey anti-goat AF488	goat anti-rabbit AF647	0	24	67	132	274	5.235	0.281	1.347	0.406
HCC827	SOX2	FOXO6	donkey anti-goat AF488	goat anti-rabbit AF647	0	24	68	244	274	6.312	0.264	1.343	0.401
HCC827	SOX2	FOXO6	donkey anti-goat AF488	goat anti-rabbit AF647	0	24	69	174	282	4.886	0.26	1.282	0.409
HCC827	SOX2	FOXO6	donkey anti-goat AF488	goat anti-rabbit AF647	0	24	70	511	278	6.665	0.253	1.351	0.387
HCC827	SOX2	FOXO6	donkey anti-goat AF488	goat anti-rabbit AF647	0	24	71	156	285	4.897	0.3	1.554	0.408
HCC827	SOX2	FOXO6	donkey anti-goat AF488	goat anti-rabbit AF647	0	24	72	431	283	5.069	0.514	1.66	0.304
HCC827	SOX2	FOXO6	donkey anti-goat AF488	goat anti-rabbit AF647	0	24	73	489	292	5.08	0.26	1.276	0.384
HCC827	SOX2	FOXO6	donkey anti-goat AF488	goat anti-rabbit AF647	0	24	74	332	295	5.832	0.562	1.45	0.292
HCC827	SOX2	FOXO6	donkey anti-goat AF488	goat anti-rabbit AF647	0	24	75	471	294	5.874	0.282	1.321	0.374
HCC827	SOX2	FOXO6	donkey anti-goat AF488	goat anti-rabbit AF647	0	24	76	444	298	6.479	0.414	1.533	0.338
HCC827	SOX2	FOXO6	donkey anti-goat AF488	goat anti-rabbit AF647	0	24	77	245	300	6.532	0.332	1.419	0.384
HCC827	SOX2	FOXO6	donkey anti-goat AF488	goat anti-rabbit AF647	0	24	78	416	303	8.841	0.466	2.037	0.349
HCC827	SOX2	FOXO6	donkey anti-goat AF488	goat anti-rabbit AF647	0	24	79	288	305	7.221	0.342	1.479	0.382
HCC827	SOX2	FOXO6	donkey anti-goat AF488	goat anti-rabbit AF647	0	24	80	346	309	5.826	0.416	1.566	0.346
HCC827	SOX2	FOXO6	donkey anti-goat AF488	goat anti-rabbit AF647	0	24	81	189	314	4.378	0.275	1.398	0.396
HCC827	SOX2	FOXO6	donkey anti-goat AF488	goat anti-rabbit AF647	0	24	82	314	310	7.775	0.43	1.773	0.36
HCC827	SOX2	FOXO6	donkey anti-goat AF488	goat anti-rabbit AF647	0	24	83	385	319	8.71	0.334	1.672	0.377
HCC827	SOX2	FOXO6	donkey anti-goat AF488	goat anti-rabbit AF647	0	24	84	451	319	9.803	0.504	1.833	0.321
HCC827	SOX2	FOXO6	donkey anti-goat AF488	goat anti-rabbit AF647	0	24	85	414	326	6.47	0.403	2.524	0.366
HCC827	SOX2	FOXO6	donkey anti-goat AF488	goat anti-rabbit AF647	0	24	86	433	332	15.169	0.945	2.933	0.649
HCC827	SOX2	FOXO6	donkey anti-goat AF488	goat anti-rabbit AF647	0	24	87	383	341	8.595	0.322	1.73	0.396
HCC827	SOX2	FOXO6	donkey anti-goat AF488	goat anti-rabbit AF647	0	24	88	683	375	4.491	0.246	1.302	0.39
HCC827	SOX2	FOXO6	donkey anti-goat AF488	goat anti-rabbit AF647	0	24	89	694	391	2.28	0.282	1.105	0.382
HCC827	SOX2	FOXO6	donkey anti-goat AF488	goat anti-rabbit AF647	0	24	90	98	412	8.587	0.485	2.569	0.456
HCC827	SOX2	FOXO6	donkey anti-goat AF488	goat anti-rabbit AF647	0	24	91	79	428	6.116	0.6	2.141	0.366
HCC827	SOX2	FOXO6	donkey anti-goat AF488	goat anti-rabbit AF647	0	24	92	115	432	8.701	0.569	2.266	0.393
HCC827	SOX2	FOXO6	donkey anti-goat AF488	goat anti-rabbit AF647	0	24	93	85	440	6.76	0.673	2.479	0.395
HCC827	SOX2	FOXO6	donkey anti-goat AF488	goat anti-rabbit AF647	0	24	94	99	453	11.525	0.595	2.817	0.425
HCC827	SOX2	FOXO6	donkey anti-goat AF488	goat anti-rabbit AF647	0	24	95	121	454	7.998	0.458	2.661	0.423
HCC827	SOX2	FOXO6	donkey anti-goat AF488	goat anti-rabbit AF647	0	24	96	86	461	10.09	0.717	2.716	0.371
HCC827	SOX2	FOXO6	donkey anti-goat AF488	goat anti-rabbit AF647	0	24	97	67	469	11.542	0.968	3.254	0.343
HCC827	SOX2	FOXO6	donkey anti-goat AF488	goat anti-rabbit AF647	0	24	98	140	465	5.597	0.366	1.678	0.412
HCC827	SOX2	FOXO6	donkey anti-goat AF488	goat anti-rabbit AF647	0	24	99	97	478	10.223	0.579	2.299	0.412
HCC827	SOX2	FOXO6	donkey anti-goat AF488	goat anti-rabbit AF647	0	24	100	112	478	5.972	0.487	2.207	0.391
HCC827	SOX2	FOXO6	donkey anti-goat AF488	goat anti-rabbit AF647	0	24	101	133	484	5.61	0.322	1.668	0.422
HCC827	SOX2	FOXO6	donkey anti-goat AF488	goat anti-rabbit AF647	0	24	102	72	490	5.399	0.573	2.288	0.374
HCC827	SOX2	FOXO6	donkey anti-goat AF488	goat anti-rabbit AF647	0	24	103	161	496	7.531	0.258	1.52	0.465
HCC827	SOX2	FOXO6	donkey anti-goat AF488	goat anti-rabbit AF647	0	24	104	115	501	5.072	0.467	1.834	0.381
HCC827	SOX2	FOXO6	donkey anti-goat AF488	goat anti-rabbit AF647	0	24	105	90	503	5.315	0.39	1.863	0.415
HCC827	SOX2	FOXO6	donkey anti-goat AF488	goat anti-rabbit AF647	0	24	106	139	510	7.404	0.337	1.834	0.422
HCC827	SOX2	FOXO6	donkey anti-goat AF488	goat anti-rabbit AF647	0	24	1	545	4	4.801	0.325	1.361	0.392
HCC827	SOX2	FOXO6	donkey anti-goat AF488	goat anti-rabbit AF647	0	24	2	627	12	5.429	0.331	1.691	0.401
HCC827	SOX2	FOXO6	donkey anti-goat AF488	goat anti-rabbit AF647	0	24	3	654	6	10.66	0.857	2.872	0.242
HCC827	SOX2	FOXO6	donkey anti-goat AF488	goat anti-rabbit AF647	0	24	4	666	21	8.932	0.787	2.913	0.294
HCC827	SOX2	FOXO6	donkey anti-goat AF488	goat anti-rabbit AF647	0	24	5	587	14	4.95	0.386	1.909	0.382
HCC827	SOX2	FOXO6	donkey anti-goat AF488	goat anti-rabbit AF647	0	24	6	566	17	5.432	0.325	1.606	0.392
HCC827	SOX2	FOXO6	donkey anti-goat AF488	goat anti-rabbit AF647	0	24	7	519	27	5.721	0.369	1.649	0.377
HCC827	SOX2	FOXO6	donkey anti-goat AF488	goat anti-rabbit AF647	0	24	8	594	38	3.441	0.444	1.872	0.347
HCC827	SOX2	FOXO6	donkey anti-goat AF488	goat anti-rabbit AF647	0	24	9	491	44	3.983	0.391	1.566	0.354
HCC827	SOX2	FOXO6	donkey anti-goat AF488	goat anti-rabbit AF647	0	24	10	559	58	4.504	0.401	1.535	0.357
HCC827	SOX2	FOXO6	donkey anti-goat AF488	goat anti-rabbit AF647	0	24	11	661	58	4.237	0.319	1.452	0.385
HCC827	SOX2	FOXO6	donkey anti-goat AF488	goat anti-rabbit AF647	0	24	12	624	58	3.574	0.39	1.518	0.359
HCC827	SOX2	FOXO6	donkey anti-goat AF488	goat anti-rabbit AF647	0	24	13	677	69	3.71	0.372	1.644	0.369
HCC827	SOX2	FOXO6	donkey anti-goat AF488	goat anti-rabbit AF647	0	24	14	693	76	4.076	0.351	1.452	0.358
HCC827	SOX2	FOXO6	donkey anti-goat AF488	goat anti-rabbit AF647	0	24	15	553	79	7.288	0.649	2.362	0.28
HCC827	SOX2	FOXO6	donkey anti-goat AF488	goat anti-rabbit AF647	0	24	16	290	79	4.542	0.415	1.467	0.356
HCC827	SOX2	FOXO6	donkey anti-goat AF488	goat anti-rabbit AF647	0	24	17	355	87	3.791	0.557	2.201	0.297
HCC827	SOX2	FOXO6	donkey anti-goat AF488	goat anti-rabbit AF647	0	24	18	516	94	5.393	0.389	1.733	0.359
HCC827	SOX2	FOXO6	donkey anti-goat AF488	goat anti-rabbit AF647	0	24	19	310	94	4.742	0.463	1.584	0.346
HCC827	SOX2	FOXO6	donkey anti-goat AF488	goat anti-rabbit AF647	0	24	20	285	95	4.117	0.542	1.536	0.324
HCC827	SOX2	FOXO6	donkey anti-goat AF488	goat anti-rabbit AF647	0	24	21	693	94	2.944	0.326	1.265	0.351
HCC827	SOX2	FOXO6	donkey anti-goat AF488	goat anti-rabbit AF647	0	24	22	614	101	4.851	0.352	1.912	0.385
HCC827	SOX2	FOXO6	donkey anti-goat AF488	goat anti-rabbit AF647	0	24	23	545	102	6.772	0.602	2.184	0.292
HCC827	SOX2	FOXO6	donkey anti-goat AF488	goat anti-rabbit AF647	0	24	24	654	109	5.641	0.452	1.886	0.344
HCC827	SOX2	FOXO6	donkey anti-goat AF488	goat anti-rabbit AF647	0	24	25	674	108	8.506	0.425	2.222	0.361
HCC827	SOX2	FOXO6	donkey anti-goat AF488	goat anti-rabbit AF647	0	24	26	211	109	8.636	0.569	1.995	0.36
HCC827	SOX2	FOXO6	donkey anti-goat AF488	goat anti-rabbit AF647	0	24	27	335	115	5.259	0.575	1.591	0.306
HCC827	SOX2	FOXO6	donkey anti-goat AF488	goat anti-rabbit AF647	0	24	28	357	114	5.879	0.44	1.275	0.345
HCC827	SOX2	FOXO6	donkey anti-goat AF488	goat anti-rabbit AF647	0	24	29	687	114	9.929	0.39	2.146	0.389
HCC827	SOX2	FOXO6	donkey anti-goat AF488	goat anti-rabbit AF647	0	24	30	278	118	3.624	0.303	1.045	0.386
HCC827	SOX2	FOXO6	donkey anti-goat AF488	goat anti-rabbit AF647	0	24	31	313	116	4.264	0.594	1.675	0.305
HCC827	SOX2	FOXO6	donkey anti-goat AF488	goat anti-rabbit AF647	0	24	32	251	120	3.899	0.352	1.145	0.372
HCC827	SOX2	FOXO6	donkey anti-goat AF488	goat anti-rabbit AF647	0	24	33	535	124	6.146	0.577	2.871	0.322
HCC827	SOX2	FOXO6	donkey anti-goat AF488	goat anti-rabbit AF647	0	24	34	372	128	4.416	0.401	1.247	0.346
HCC827	SOX2	FOXO6	donkey anti-goat AF488	goat anti-rabbit AF647	0	24	35	384	138	3.761	0.386	1.247	0.347
HCC827	SOX2	FOXO6	donkey anti-goat AF488	goat anti-rabbit AF647	0	24	36	326	135	4.58	0.435	1.471	0.337
HCC827	SOX2	FOXO6	donkey anti-goat AF488	goat anti-rabbit AF647	0	24	37	141	138	6.383	0.369	1.234	0.418
HCC827	SOX2	FOXO6	donkey anti-goat AF488	goat anti-rabbit AF647	0	24	38	471	137	5.161	0.498	1.378	0.306
HCC827	SOX2	FOXO6	donkey anti-goat AF488	goat anti-rabbit AF647	0	24	39	354	141	3.876	0.482	1.422	0.318
HCC827	SOX2	FOXO6	donkey anti-goat AF488	goat anti-rabbit AF647	0	24	40	239	145	4.862	0.377	1.271	0.377
HCC827	SOX2	FOXO6	donkey anti-goat AF488	goat anti-rabbit AF647	0	24	41	589	142	4.054	0.295	1.292	0.385
HCC827	SOX2	FOXO6	donkey anti-goat AF488	goat anti-rabbit AF647	0	24	42	310	150	5.114	0.428	1.309	0.346
HCC827	SOX2	FOXO6	donkey anti-goat AF488	goat anti-rabbit AF647	0	24	43	675	146	5.093	0.427	1.749	0.349
HCC827	SOX2	FOXO6	donkey anti-goat AF488	goat anti-rabbit AF647	0	24	44	177	144	3.248	0.364	1.164	0.384
HCC827	SOX2	FOXO6	donkey anti-goat AF488	goat anti-rabbit AF647	0	24	45	548	145	5.307	0.458	2.081	0.339
HCC827	SOX2	FOXO6	donkey anti-goat AF488	goat anti-rabbit AF647	0	24	46	283	155	5.907	0.348	1.258	0.38
HCC827	SOX2	FOXO6	donkey anti-goat AF488	goat anti-rabbit AF647	0	24	47	474	151	4.974	0.595	1.574	0.275
HCC827	SOX2	FOXO6	donkey anti-goat AF488	goat anti-rabbit AF647	0	24	48	653	153	4.188	0.531	2.139	0.311
HCC827	SOX2	FOXO6	donkey anti-goat AF488	goat anti-rabbit AF647	0	24	49	199	156	3.67	0.338	1.057	0.385
HCC827	SOX2	FOXO6	donkey anti-goat AF488	goat anti-rabbit AF647	0	24	50	329	162	5.639	0.46	1.594	0.339
HCC827	SOX2	FOXO6	donkey anti-goat AF488	goat anti-rabbit AF647	0	24	51	361	164	5.45	0.315	1.144	0.38
HCC827	SOX2	FOXO6	donkey anti-goat AF488	goat anti-rabbit AF647	0	24	52	490	167	5.684	0.499	1.612	0.316
HCC827	SOX2	FOXO6	donkey anti-goat AF488	goat anti-rabbit AF647	0	24	53	259	165	5.623	0.326	1.13	0.392
HCC827	SOX2	FOXO6	donkey anti-goat AF488	goat anti-rabbit AF647	0	24	54	131	166	6.301	0.346	1.185	0.422
HCC827	SOX2	FOXO6	donkey anti-goat AF488	goat anti-rabbit AF647	0	24	55	694	161	1.404	0.245	0.772	0.387
HCC827	SOX2	FOXO6	donkey anti-goat AF488	goat anti-rabbit AF647	0	24	56	225	174	3.565	0.308	1.021	0.388
HCC827	SOX2	FOXO6	donkey anti-goat AF488	goat anti-rabbit AF647	0	24	57	677	176	4.429	0.364	1.606	0.365
HCC827	SOX2	FOXO6	donkey anti-goat AF488	goat anti-rabbit AF647	0	24	58	157	175	4.087	0.334	1.072	0.399
HCC827	SOX2	FOXO6	donkey anti-goat AF488	goat anti-rabbit AF647	0	24	59	295	176	4.144	0.425	1.21	0.344
HCC827	SOX2	FOXO6	donkey anti-goat AF488	goat anti-rabbit AF647	0	24	60	657	181	4.251	0.322	1.405	0.373
HCC827	SOX2	FOXO6	donkey anti-goat AF488	goat anti-rabbit AF647	0	24	61	334	182	4.512	0.385	1.146	0.355
HCC827	SOX2	FOXO6	donkey anti-goat AF488	goat anti-rabbit AF647	0	24	62	351	181	5.141	0.295	1.069	0.386
HCC827	SOX2	FOXO6	donkey anti-goat AF488	goat anti-rabbit AF647	0	24	63	402	184	3.472	0.315	1.109	0.369
HCC827	SOX2	FOXO6	donkey anti-goat AF488	goat anti-rabbit AF647	0	24	64	173	186	5.549	0.322	1.116	0.412
HCC827	SOX2	FOXO6	donkey anti-goat AF488	goat anti-rabbit AF647	0	24	65	693	185	4.368	0.322	1.445	0.376
HCC827	SOX2	FOXO6	donkey anti-goat AF488	goat anti-rabbit AF647	0	24	66	637	193	4.012	0.357	1.6	0.363
HCC827	SOX2	FOXO6	donkey anti-goat AF488	goat anti-rabbit AF647	0	24	67	315	195	3.908	0.47	1.277	0.333
HCC827	SOX2	FOXO6	donkey anti-goat AF488	goat anti-rabbit AF647	0	24	68	151	194	4.467	0.324	1.13	0.4
HCC827	SOX2	FOXO6	donkey anti-goat AF488	goat anti-rabbit AF647	0	24	69	138	197	11.843	0.993	3.404	0.367
HCC827	SOX2	FOXO6	donkey anti-goat AF488	goat anti-rabbit AF647	0	24	70	245	206	3.405	0.273	0.826	0.396
HCC827	SOX2	FOXO6	donkey anti-goat AF488	goat anti-rabbit AF647	0	24	71	429	200	4.238	0.398	1.426	0.345
HCC827	SOX2	FOXO6	donkey anti-goat AF488	goat anti-rabbit AF647	0	24	72	687	209	6.966	0.408	2.072	0.362
HCC827	SOX2	FOXO6	donkey anti-goat AF488	goat anti-rabbit AF647	0	24	73	279	212	13.135	0.466	1.544	0.438
HCC827	SOX2	FOXO6	donkey anti-goat AF488	goat anti-rabbit AF647	0	24	74	173	216	4.811	0.307	1.124	0.403
HCC827	SOX2	FOXO6	donkey anti-goat AF488	goat anti-rabbit AF647	0	24	75	629	211	13.525	1.054	3.436	0.242
HCC827	SOX2	FOXO6	donkey anti-goat AF488	goat anti-rabbit AF647	0	24	76	140	216	6.283	0.367	1.203	0.412
HCC827	SOX2	FOXO6	donkey anti-goat AF488	goat anti-rabbit AF647	0	24	77	380	222	3.958	0.314	1.072	0.373
HCC827	SOX2	FOXO6	donkey anti-goat AF488	goat anti-rabbit AF647	0	24	78	624	231	4.523	0.398	1.676	0.354
HCC827	SOX2	FOXO6	donkey anti-goat AF488	goat anti-rabbit AF647	0	24	79	646	234	4.265	0.264	1.189	0.395
HCC827	SOX2	FOXO6	donkey anti-goat AF488	goat anti-rabbit AF647	0	24	80	221	238	4.557	0.305	1.024	0.4
HCC827	SOX2	FOXO6	donkey anti-goat AF488	goat anti-rabbit AF647	0	24	81	270	240	6.184	0.391	1.238	0.375
HCC827	SOX2	FOXO6	donkey anti-goat AF488	goat anti-rabbit AF647	0	24	82	244	244	6.3	0.346	1.169	0.393
HCC827	SOX2	FOXO6	donkey anti-goat AF488	goat anti-rabbit AF647	0	24	83	339	244	5.859	0.678	2.454	0.305
HCC827	SOX2	FOXO6	donkey anti-goat AF488	goat anti-rabbit AF647	0	24	84	149	248	4.399	0.433	1.285	0.376
HCC827	SOX2	FOXO6	donkey anti-goat AF488	goat anti-rabbit AF647	0	24	85	403	246	4.095	0.369	1.519	0.35
HCC827	SOX2	FOXO6	donkey anti-goat AF488	goat anti-rabbit AF647	0	24	86	682	253	4.139	0.307	1.303	0.379
HCC827	SOX2	FOXO6	donkey anti-goat AF488	goat anti-rabbit AF647	0	24	87	208	253	4.347	0.279	0.962	0.411
HCC827	SOX2	FOXO6	donkey anti-goat AF488	goat anti-rabbit AF647	0	24	88	285	256	4.898	0.282	0.892	0.393
HCC827	SOX2	FOXO6	donkey anti-goat AF488	goat anti-rabbit AF647	0	24	89	168	258	3.938	0.431	1.331	0.365
HCC827	SOX2	FOXO6	donkey anti-goat AF488	goat anti-rabbit AF647	0	24	90	640	260	4.147	0.373	1.183	0.356
HCC827	SOX2	FOXO6	donkey anti-goat AF488	goat anti-rabbit AF647	0	24	91	437	267	5.644	0.267	1.007	0.389
HCC827	SOX2	FOXO6	donkey anti-goat AF488	goat anti-rabbit AF647	0	24	92	347	269	4.979	0.393	1.249	0.364
HCC827	SOX2	FOXO6	donkey anti-goat AF488	goat anti-rabbit AF647	0	24	93	474	273	3.864	0.324	1.357	0.365
HCC827	SOX2	FOXO6	donkey anti-goat AF488	goat anti-rabbit AF647	0	24	94	152	276	6.548	0.982	3.007	0.292
HCC827	SOX2	FOXO6	donkey anti-goat AF488	goat anti-rabbit AF647	0	24	95	333	277	4.974	0.416	1.331	0.362
HCC827	SOX2	FOXO6	donkey anti-goat AF488	goat anti-rabbit AF647	0	24	96	533	278	6.871	0.515	1.352	0.319
HCC827	SOX2	FOXO6	donkey anti-goat AF488	goat anti-rabbit AF647	0	24	97	418	278	5.883	0.323	1.269	0.379
HCC827	SOX2	FOXO6	donkey anti-goat AF488	goat anti-rabbit AF647	0	24	98	277	279	4.977	0.297	0.951	0.394
HCC827	SOX2	FOXO6	donkey anti-goat AF488	goat anti-rabbit AF647	0	24	99	496	279	4.846	0.325	1.471	0.374
HCC827	SOX2	FOXO6	donkey anti-goat AF488	goat anti-rabbit AF647	0	24	100	575	281	3.914	0.391	1.207	0.347
HCC827	SOX2	FOXO6	donkey anti-goat AF488	goat anti-rabbit AF647	0	24	101	167	284	4.308	0.448	1.314	0.368
HCC827	SOX2	FOXO6	donkey anti-goat AF488	goat anti-rabbit AF647	0	24	102	306	288	4.866	0.337	1.099	0.375
HCC827	SOX2	FOXO6	donkey anti-goat AF488	goat anti-rabbit AF647	0	24	103	346	290	3.831	0.356	1.288	0.362
HCC827	SOX2	FOXO6	donkey anti-goat AF488	goat anti-rabbit AF647	0	24	104	451	295	5.112	0.282	1.232	0.383
HCC827	SOX2	FOXO6	donkey anti-goat AF488	goat anti-rabbit AF647	0	24	105	611	289	3.221	0.263	1.1	0.388
HCC827	SOX2	FOXO6	donkey anti-goat AF488	goat anti-rabbit AF647	0	24	106	436	293	3.867	0.329	1.382	0.359
HCC827	SOX2	FOXO6	donkey anti-goat AF488	goat anti-rabbit AF647	0	24	107	509	297	7.158	0.436	1.919	0.351
HCC827	SOX2	FOXO6	donkey anti-goat AF488	goat anti-rabbit AF647	0	24	108	132	303	4.466	0.379	1.147	0.395
HCC827	SOX2	FOXO6	donkey anti-goat AF488	goat anti-rabbit AF647	0	24	109	245	306	5.781	0.331	1.159	0.396
HCC827	SOX2	FOXO6	donkey anti-goat AF488	goat anti-rabbit AF647	0	24	110	301	308	4.699	0.398	1.324	0.364
HCC827	SOX2	FOXO6	donkey anti-goat AF488	goat anti-rabbit AF647	0	24	111	685	307	3.357	0.285	1.284	0.387
HCC827	SOX2	FOXO6	donkey anti-goat AF488	goat anti-rabbit AF647	0	24	112	607	309	4.869	0.318	1.418	0.376
HCC827	SOX2	FOXO6	donkey anti-goat AF488	goat anti-rabbit AF647	0	24	113	651	317	5.684	0.291	1.322	0.388
HCC827	SOX2	FOXO6	donkey anti-goat AF488	goat anti-rabbit AF647	0	24	114	186	324	13.953	0.658	2.132	0.424
HCC827	SOX2	FOXO6	donkey anti-goat AF488	goat anti-rabbit AF647	0	24	115	315	323	7.348	0.346	1.464	0.396
HCC827	SOX2	FOXO6	donkey anti-goat AF488	goat anti-rabbit AF647	0	24	116	267	327	6.739	0.246	1.185	0.422
HCC827	SOX2	FOXO6	donkey anti-goat AF488	goat anti-rabbit AF647	0	24	117	381	336	3.732	0.476	1.964	0.335
HCC827	SOX2	FOXO6	donkey anti-goat AF488	goat anti-rabbit AF647	0	24	118	229	339	5.145	0.265	0.894	0.413
HCC827	SOX2	FOXO6	donkey anti-goat AF488	goat anti-rabbit AF647	0	24	119	494	353	4.363	0.422	1.967	0.345
HCC827	SOX2	FOXO6	donkey anti-goat AF488	goat anti-rabbit AF647	0	24	120	274	348	6.469	0.32	1.142	0.397
HCC827	SOX2	FOXO6	donkey anti-goat AF488	goat anti-rabbit AF647	0	24	121	200	364	4.322	0.326	1.146	0.397
HCC827	SOX2	FOXO6	donkey anti-goat AF488	goat anti-rabbit AF647	0	24	122	322	356	11.542	0.691	2.411	0.379
HCC827	SOX2	FOXO6	donkey anti-goat AF488	goat anti-rabbit AF647	0	24	123	44	361	8.15	0.738	2.319	0.415
HCC827	SOX2	FOXO6	donkey anti-goat AF488	goat anti-rabbit AF647	0	24	124	64	366	6.966	0.458	1.839	0.431
HCC827	SOX2	FOXO6	donkey anti-goat AF488	goat anti-rabbit AF647	0	24	125	295	371	5.172	0.366	1.392	0.375
HCC827	SOX2	FOXO6	donkey anti-goat AF488	goat anti-rabbit AF647	0	24	126	408	377	5.039	0.42	1.475	0.351
HCC827	SOX2	FOXO6	donkey anti-goat AF488	goat anti-rabbit AF647	0	24	127	102	377	7.589	0.511	1.993	0.422
HCC827	SOX2	FOXO6	donkey anti-goat AF488	goat anti-rabbit AF647	0	24	128	38	377	7.627	0.951	2.981	0.375
HCC827	SOX2	FOXO6	donkey anti-goat AF488	goat anti-rabbit AF647	0	24	129	57	389	3.699	0.49	1.718	0.399
HCC827	SOX2	FOXO6	donkey anti-goat AF488	goat anti-rabbit AF647	0	24	130	391	391	5.07	0.329	1.277	0.371
HCC827	SOX2	FOXO6	donkey anti-goat AF488	goat anti-rabbit AF647	0	24	131	364	394	5.502	0.329	1.34	0.385
HCC827	SOX2	FOXO6	donkey anti-goat AF488	goat anti-rabbit AF647	0	24	132	111	396	7.693	0.625	2.333	0.394
HCC827	SOX2	FOXO6	donkey anti-goat AF488	goat anti-rabbit AF647	0	24	133	416	395	6.288	0.372	1.331	0.37
HCC827	SOX2	FOXO6	donkey anti-goat AF488	goat anti-rabbit AF647	0	24	134	141	403	15.065	1.014	3.25	0.42
HCC827	SOX2	FOXO6	donkey anti-goat AF488	goat anti-rabbit AF647	0	24	135	431	406	5.065	0.355	1.465	0.364
HCC827	SOX2	FOXO6	donkey anti-goat AF488	goat anti-rabbit AF647	0	24	136	49	422	10.632	0.794	2.772	0.398
HCC827	SOX2	FOXO6	donkey anti-goat AF488	goat anti-rabbit AF647	0	24	137	75	412	6.812	0.59	2.198	0.411
HCC827	SOX2	FOXO6	donkey anti-goat AF488	goat anti-rabbit AF647	0	24	138	94	408	15.136	1.073	3.719	0.393
HCC827	SOX2	FOXO6	donkey anti-goat AF488	goat anti-rabbit AF647	0	24	139	313	411	4.493	0.218	0.99	0.425
HCC827	SOX2	FOXO6	donkey anti-goat AF488	goat anti-rabbit AF647	0	24	140	404	409	13.839	0.473	2.014	0.576
HCC827	SOX2	FOXO6	donkey anti-goat AF488	goat anti-rabbit AF647	0	24	141	287	448	6.529	0.375	1.59	0.395
HCC827	SOX2	FOXO6	donkey anti-goat AF488	goat anti-rabbit AF647	0	24	142	77	451	4.769	0.399	1.644	0.433
HCC827	SOX2	FOXO6	donkey anti-goat AF488	goat anti-rabbit AF647	0	24	143	321	454	4.524	0.301	1.369	0.395
HCC827	SOX2	FOXO6	donkey anti-goat AF488	goat anti-rabbit AF647	0	24	144	305	458	5.524	0.349	1.612	0.402
HCC827	SOX2	FOXO6	donkey anti-goat AF488	goat anti-rabbit AF647	0	24	145	75	483	17.457	0.7	2.386	0.502
HCC827	SOX2	FOXO6	donkey anti-goat AF488	goat anti-rabbit AF647	0	24	146	327	491	6.998	0.366	1.591	0.408
HCC827	SOX2	FOXO6	donkey anti-goat AF488	goat anti-rabbit AF647	0	24	147	66	500	6.196	0.672	2.236	0.38
HCC827	SOX2	FOXO6	donkey anti-goat AF488	goat anti-rabbit AF647	0	24	148	85	508	5.694	0.577	2.169	0.376
HCC827	SOX2	FOXO6	donkey anti-goat AF488	goat anti-rabbit AF647	0	24	149	12	513	6.788	0.368	1.674	0.482
HCC827	SOX2	FOXO6	donkey anti-goat AF488	goat anti-rabbit AF647	0	24	150	119	514	6.335	0.465	1.849	0.36
HCC827	SOX2	FOXO6	donkey anti-goat AF488	goat anti-rabbit AF647	0	24	1	207	14	3.786	0.264	1.399	0.412
HCC827	SOX2	FOXO6	donkey anti-goat AF488	goat anti-rabbit AF647	0	24	2	243	10	4.659	0.381	1.62	0.373
HCC827	SOX2	FOXO6	donkey anti-goat AF488	goat anti-rabbit AF647	0	24	3	271	9	4.263	0.407	1.843	0.357
HCC827	SOX2	FOXO6	donkey anti-goat AF488	goat anti-rabbit AF647	0	24	4	297	7	4.529	0.475	1.766	0.331
HCC827	SOX2	FOXO6	donkey anti-goat AF488	goat anti-rabbit AF647	0	24	5	328	8	4.793	0.397	1.674	0.348
HCC827	SOX2	FOXO6	donkey anti-goat AF488	goat anti-rabbit AF647	0	24	6	336	21	4.338	0.348	1.51	0.358
HCC827	SOX2	FOXO6	donkey anti-goat AF488	goat anti-rabbit AF647	0	24	7	496	13	3.758	0.402	1.93	0.351
HCC827	SOX2	FOXO6	donkey anti-goat AF488	goat anti-rabbit AF647	0	24	8	517	4	2.813	0.718	1.713	0.237
HCC827	SOX2	FOXO6	donkey anti-goat AF488	goat anti-rabbit AF647	0	24	9	536	9	4.113	0.336	1.671	0.374
HCC827	SOX2	FOXO6	donkey anti-goat AF488	goat anti-rabbit AF647	0	24	10	631	8	5.624	0.356	1.671	0.377
HCC827	SOX2	FOXO6	donkey anti-goat AF488	goat anti-rabbit AF647	0	24	11	376	10	3.338	0.286	1.19	0.376
HCC827	SOX2	FOXO6	donkey anti-goat AF488	goat anti-rabbit AF647	0	24	12	684	15	4.981	0.412	1.778	0.348
HCC827	SOX2	FOXO6	donkey anti-goat AF488	goat anti-rabbit AF647	0	24	13	181	14	4.055	0.2	1.147	0.439
HCC827	SOX2	FOXO6	donkey anti-goat AF488	goat anti-rabbit AF647	0	24	14	453	15	7.811	0.489	2.172	0.323
HCC827	SOX2	FOXO6	donkey anti-goat AF488	goat anti-rabbit AF647	0	24	15	314	21	4.932	0.315	1.445	0.374
HCC827	SOX2	FOXO6	donkey anti-goat AF488	goat anti-rabbit AF647	0	24	16	509	21	5.309	0.317	1.298	0.38
HCC827	SOX2	FOXO6	donkey anti-goat AF488	goat anti-rabbit AF647	0	24	17	288	26	5.59	0.391	1.776	0.369
HCC827	SOX2	FOXO6	donkey anti-goat AF488	goat anti-rabbit AF647	0	24	18	586	38	5.014	0.346	1.617	0.369
HCC827	SOX2	FOXO6	donkey anti-goat AF488	goat anti-rabbit AF647	0	24	19	650	32	5.995	0.328	1.624	0.377
HCC827	SOX2	FOXO6	donkey anti-goat AF488	goat anti-rabbit AF647	0	24	20	529	26	5.239	0.408	1.606	0.347
HCC827	SOX2	FOXO6	donkey anti-goat AF488	goat anti-rabbit AF647	0	24	21	548	34	3.897	0.401	1.686	0.344
HCC827	SOX2	FOXO6	donkey anti-goat AF488	goat anti-rabbit AF647	0	24	22	267	34	4.644	0.349	1.563	0.37
HCC827	SOX2	FOXO6	donkey anti-goat AF488	goat anti-rabbit AF647	0	24	23	567	37	4.207	0.389	1.904	0.36
HCC827	SOX2	FOXO6	donkey anti-goat AF488	goat anti-rabbit AF647	0	24	24	618	39	5.566	0.263	1.45	0.39
HCC827	SOX2	FOXO6	donkey anti-goat AF488	goat anti-rabbit AF647	0	24	25	664	47	5.409	0.306	1.542	0.383
HCC827	SOX2	FOXO6	donkey anti-goat AF488	goat anti-rabbit AF647	0	24	26	361	41	4.316	0.333	1.468	0.353
HCC827	SOX2	FOXO6	donkey anti-goat AF488	goat anti-rabbit AF647	0	24	27	519	44	3.75	0.345	1.485	0.359
HCC827	SOX2	FOXO6	donkey anti-goat AF488	goat anti-rabbit AF647	0	24	28	301	50	4.572	0.343	1.519	0.362
HCC827	SOX2	FOXO6	donkey anti-goat AF488	goat anti-rabbit AF647	0	24	29	381	54	4.052	0.273	1.148	0.37
HCC827	SOX2	FOXO6	donkey anti-goat AF488	goat anti-rabbit AF647	0	24	30	152	53	3.751	0.244	1.267	0.422
HCC827	SOX2	FOXO6	donkey anti-goat AF488	goat anti-rabbit AF647	0	24	31	446	59	4.202	0.42	1.944	0.331
HCC827	SOX2	FOXO6	donkey anti-goat AF488	goat anti-rabbit AF647	0	24	32	277	56	4.789	0.353	1.648	0.362
HCC827	SOX2	FOXO6	donkey anti-goat AF488	goat anti-rabbit AF647	0	24	33	683	59	5.09	0.26	1.326	0.401
HCC827	SOX2	FOXO6	donkey anti-goat AF488	goat anti-rabbit AF647	0	24	34	560	60	3.906	0.296	1.194	0.368
HCC827	SOX2	FOXO6	donkey anti-goat AF488	goat anti-rabbit AF647	0	24	35	630	65	3.41	0.454	1.938	0.329
HCC827	SOX2	FOXO6	donkey anti-goat AF488	goat anti-rabbit AF647	0	24	36	604	76	4.703	0.364	1.545	0.351
HCC827	SOX2	FOXO6	donkey anti-goat AF488	goat anti-rabbit AF647	0	24	37	365	68	4.449	0.263	1.186	0.373
HCC827	SOX2	FOXO6	donkey anti-goat AF488	goat anti-rabbit AF647	0	24	38	232	71	3.817	0.268	1.231	0.393
HCC827	SOX2	FOXO6	donkey anti-goat AF488	goat anti-rabbit AF647	0	24	39	293	71	4.667	0.322	1.418	0.37
HCC827	SOX2	FOXO6	donkey anti-goat AF488	goat anti-rabbit AF647	0	24	40	502	74	3.715	0.297	1.325	0.367
HCC827	SOX2	FOXO6	donkey anti-goat AF488	goat anti-rabbit AF647	0	24	41	276	79	4.444	0.319	1.388	0.368
HCC827	SOX2	FOXO6	donkey anti-goat AF488	goat anti-rabbit AF647	0	24	42	528	76	3.89	0.248	1.169	0.378
HCC827	SOX2	FOXO6	donkey anti-goat AF488	goat anti-rabbit AF647	0	24	43	329	82	4.934	0.412	1.859	0.335
HCC827	SOX2	FOXO6	donkey anti-goat AF488	goat anti-rabbit AF647	0	24	44	681	83	4.589	0.294	1.443	0.382
HCC827	SOX2	FOXO6	donkey anti-goat AF488	goat anti-rabbit AF647	0	24	45	264	89	3.76	0.213	1.054	0.404
HCC827	SOX2	FOXO6	donkey anti-goat AF488	goat anti-rabbit AF647	0	24	46	484	87	3.582	0.202	0.88	0.391
HCC827	SOX2	FOXO6	donkey anti-goat AF488	goat anti-rabbit AF647	0	24	47	550	87	3.749	0.229	1.16	0.386
HCC827	SOX2	FOXO6	donkey anti-goat AF488	goat anti-rabbit AF647	0	24	48	465	90	3.91	0.273	1.207	0.366
HCC827	SOX2	FOXO6	donkey anti-goat AF488	goat anti-rabbit AF647	0	24	49	120	95	3.548	0.218	1.231	0.432
HCC827	SOX2	FOXO6	donkey anti-goat AF488	goat anti-rabbit AF647	0	24	50	693	93	1.838	0.362	1.282	0.333
HCC827	SOX2	FOXO6	donkey anti-goat AF488	goat anti-rabbit AF647	0	24	51	659	105	4.922	0.454	2.345	0.328
HCC827	SOX2	FOXO6	donkey anti-goat AF488	goat anti-rabbit AF647	0	24	52	536	112	5.058	0.369	1.612	0.341
HCC827	SOX2	FOXO6	donkey anti-goat AF488	goat anti-rabbit AF647	0	24	53	305	114	8.147	0.285	1.28	0.383
HCC827	SOX2	FOXO6	donkey anti-goat AF488	goat anti-rabbit AF647	0	24	54	286	115	4.796	0.323	1.252	0.365
HCC827	SOX2	FOXO6	donkey anti-goat AF488	goat anti-rabbit AF647	0	24	55	623	121	3.735	0.384	1.719	0.341
HCC827	SOX2	FOXO6	donkey anti-goat AF488	goat anti-rabbit AF647	0	24	56	105	125	4.017	0.281	1.481	0.419
HCC827	SOX2	FOXO6	donkey anti-goat AF488	goat anti-rabbit AF647	0	24	57	413	118	7.844	0.387	1.396	0.342
HCC827	SOX2	FOXO6	donkey anti-goat AF488	goat anti-rabbit AF647	0	24	58	494	125	4.727	0.269	1.123	0.373
HCC827	SOX2	FOXO6	donkey anti-goat AF488	goat anti-rabbit AF647	0	24	59	690	125	4.801	0.398	1.813	0.35
HCC827	SOX2	FOXO6	donkey anti-goat AF488	goat anti-rabbit AF647	0	24	60	73	126	3.949	0.3	1.643	0.431
HCC827	SOX2	FOXO6	donkey anti-goat AF488	goat anti-rabbit AF647	0	24	61	577	125	3.416	0.258	1.131	0.373
HCC827	SOX2	FOXO6	donkey anti-goat AF488	goat anti-rabbit AF647	0	24	62	318	134	4.854	0.256	1.068	0.382
HCC827	SOX2	FOXO6	donkey anti-goat AF488	goat anti-rabbit AF647	0	24	63	359	139	4.069	0.306	1.31	0.358
HCC827	SOX2	FOXO6	donkey anti-goat AF488	goat anti-rabbit AF647	0	24	64	291	137	3.62	0.291	1.157	0.369
HCC827	SOX2	FOXO6	donkey anti-goat AF488	goat anti-rabbit AF647	0	24	65	531	139	14.841	0.467	1.632	0.351
HCC827	SOX2	FOXO6	donkey anti-goat AF488	goat anti-rabbit AF647	0	24	66	269	139	4.417	0.292	1.3	0.373
HCC827	SOX2	FOXO6	donkey anti-goat AF488	goat anti-rabbit AF647	0	24	67	406	140	8.383	0.339	1.342	0.379
HCC827	SOX2	FOXO6	donkey anti-goat AF488	goat anti-rabbit AF647	0	24	68	254	144	4.481	0.234	1.115	0.397
HCC827	SOX2	FOXO6	donkey anti-goat AF488	goat anti-rabbit AF647	0	24	69	665	158	3.525	0.317	1.438	0.365
HCC827	SOX2	FOXO6	donkey anti-goat AF488	goat anti-rabbit AF647	0	24	70	579	147	6.657	0.473	2.095	0.318
HCC827	SOX2	FOXO6	donkey anti-goat AF488	goat anti-rabbit AF647	0	24	71	63	149	3.784	0.321	1.725	0.423
HCC827	SOX2	FOXO6	donkey anti-goat AF488	goat anti-rabbit AF647	0	24	72	168	159	4.71	0.239	1.228	0.408
HCC827	SOX2	FOXO6	donkey anti-goat AF488	goat anti-rabbit AF647	0	24	73	137	157	4.87	0.238	1.228	0.419
HCC827	SOX2	FOXO6	donkey anti-goat AF488	goat anti-rabbit AF647	0	24	74	490	153	4.573	0.268	1.166	0.372
HCC827	SOX2	FOXO6	donkey anti-goat AF488	goat anti-rabbit AF647	0	24	75	609	162	4.096	0.371	1.357	0.34
HCC827	SOX2	FOXO6	donkey anti-goat AF488	goat anti-rabbit AF647	0	24	76	558	158	6.582	0.463	2.145	0.311
HCC827	SOX2	FOXO6	donkey anti-goat AF488	goat anti-rabbit AF647	0	24	77	361	156	2.88	0.278	1.136	0.357
HCC827	SOX2	FOXO6	donkey anti-goat AF488	goat anti-rabbit AF647	0	24	78	476	162	5.095	0.251	1.204	0.382
HCC827	SOX2	FOXO6	donkey anti-goat AF488	goat anti-rabbit AF647	0	24	79	681	163	3.627	0.303	1.525	0.368
HCC827	SOX2	FOXO6	donkey anti-goat AF488	goat anti-rabbit AF647	0	24	80	264	166	4.436	0.222	1.142	0.396
HCC827	SOX2	FOXO6	donkey anti-goat AF488	goat anti-rabbit AF647	0	24	81	594	173	6.442	0.463	2.104	0.319
HCC827	SOX2	FOXO6	donkey anti-goat AF488	goat anti-rabbit AF647	0	24	82	223	168	4.358	0.179	0.959	0.414
HCC827	SOX2	FOXO6	donkey anti-goat AF488	goat anti-rabbit AF647	0	24	83	299	166	5.38	0.218	0.991	0.392
HCC827	SOX2	FOXO6	donkey anti-goat AF488	goat anti-rabbit AF647	0	24	84	510	169	5.125	0.261	1.239	0.373
HCC827	SOX2	FOXO6	donkey anti-goat AF488	goat anti-rabbit AF647	0	24	85	118	172	4.276	0.22	1.23	0.425
HCC827	SOX2	FOXO6	donkey anti-goat AF488	goat anti-rabbit AF647	0	24	86	539	169	12.256	0.606	2.266	0.296
HCC827	SOX2	FOXO6	donkey anti-goat AF488	goat anti-rabbit AF647	0	24	87	635	177	3.263	0.31	1.308	0.361
HCC827	SOX2	FOXO6	donkey anti-goat AF488	goat anti-rabbit AF647	0	24	88	239	186	4.974	0.32	1.497	0.369
HCC827	SOX2	FOXO6	donkey anti-goat AF488	goat anti-rabbit AF647	0	24	89	553	180	6.955	0.477	2.071	0.312
HCC827	SOX2	FOXO6	donkey anti-goat AF488	goat anti-rabbit AF647	0	24	90	374	180	5.403	0.338	1.535	0.355
HCC827	SOX2	FOXO6	donkey anti-goat AF488	goat anti-rabbit AF647	0	24	91	81	180	2.707	0.279	1.361	0.423
HCC827	SOX2	FOXO6	donkey anti-goat AF488	goat anti-rabbit AF647	0	24	92	492	186	4.54	0.226	1.12	0.381
HCC827	SOX2	FOXO6	donkey anti-goat AF488	goat anti-rabbit AF647	0	24	93	438	187	12.011	0.416	1.735	0.4
HCC827	SOX2	FOXO6	donkey anti-goat AF488	goat anti-rabbit AF647	0	24	94	288	189	4.949	0.241	1.101	0.387
HCC827	SOX2	FOXO6	donkey anti-goat AF488	goat anti-rabbit AF647	0	24	95	203	191	3.53	0.208	1.087	0.405
HCC827	SOX2	FOXO6	donkey anti-goat AF488	goat anti-rabbit AF647	0	24	96	93	191	3.941	0.236	1.374	0.429
HCC827	SOX2	FOXO6	donkey anti-goat AF488	goat anti-rabbit AF647	0	24	97	186	192	3.914	0.223	1.153	0.403
HCC827	SOX2	FOXO6	donkey anti-goat AF488	goat anti-rabbit AF647	0	24	98	120	192	4.344	0.246	1.338	0.416
HCC827	SOX2	FOXO6	donkey anti-goat AF488	goat anti-rabbit AF647	0	24	99	613	192	5.86	0.431	1.803	0.33
HCC827	SOX2	FOXO6	donkey anti-goat AF488	goat anti-rabbit AF647	0	24	100	344	197	4.206	0.239	1.042	0.38
HCC827	SOX2	FOXO6	donkey anti-goat AF488	goat anti-rabbit AF647	0	24	101	469	193	9.301	0.416	1.636	0.427
HCC827	SOX2	FOXO6	donkey anti-goat AF488	goat anti-rabbit AF647	0	24	102	456	195	9.438	0.391	1.48	0.405
HCC827	SOX2	FOXO6	donkey anti-goat AF488	goat anti-rabbit AF647	0	24	103	556	197	4.43	0.42	1.71	0.322
HCC827	SOX2	FOXO6	donkey anti-goat AF488	goat anti-rabbit AF647	0	24	104	311	199	3.515	0.256	1.069	0.377
HCC827	SOX2	FOXO6	donkey anti-goat AF488	goat anti-rabbit AF647	0	24	105	694	197	3.869	0.323	1.313	0.352
HCC827	SOX2	FOXO6	donkey anti-goat AF488	goat anti-rabbit AF647	0	24	106	271	200	4.615	0.239	1.085	0.391
HCC827	SOX2	FOXO6	donkey anti-goat AF488	goat anti-rabbit AF647	0	24	107	527	204	11.655	0.984	3.963	0.176
HCC827	SOX2	FOXO6	donkey anti-goat AF488	goat anti-rabbit AF647	0	24	108	368	202	3.926	0.23	1.107	0.384
HCC827	SOX2	FOXO6	donkey anti-goat AF488	goat anti-rabbit AF647	0	24	109	597	200	3.504	0.355	1.446	0.345
HCC827	SOX2	FOXO6	donkey anti-goat AF488	goat anti-rabbit AF647	0	24	110	635	203	3.975	0.378	1.655	0.344
HCC827	SOX2	FOXO6	donkey anti-goat AF488	goat anti-rabbit AF647	0	24	111	660	206	6.01	0.42	1.653	0.334
HCC827	SOX2	FOXO6	donkey anti-goat AF488	goat anti-rabbit AF647	0	24	112	66	207	4.213	0.221	1.125	0.448
HCC827	SOX2	FOXO6	donkey anti-goat AF488	goat anti-rabbit AF647	0	24	113	417	208	4.331	0.183	0.908	0.397
HCC827	SOX2	FOXO6	donkey anti-goat AF488	goat anti-rabbit AF647	0	24	114	90	207	2.888	0.3	1.602	0.412
HCC827	SOX2	FOXO6	donkey anti-goat AF488	goat anti-rabbit AF647	0	24	115	123	211	4.212	0.771	1.424	0.25
HCC827	SOX2	FOXO6	donkey anti-goat AF488	goat anti-rabbit AF647	0	24	116	350	212	5.776	0.319	1.289	0.375
HCC827	SOX2	FOXO6	donkey anti-goat AF488	goat anti-rabbit AF647	0	24	117	171	226	6.239	0.294	1.575	0.403
HCC827	SOX2	FOXO6	donkey anti-goat AF488	goat anti-rabbit AF647	0	24	118	248	217	4.912	0.212	1.133	0.4
HCC827	SOX2	FOXO6	donkey anti-goat AF488	goat anti-rabbit AF647	0	24	119	671	220	5.976	0.518	2.012	0.309
HCC827	SOX2	FOXO6	donkey anti-goat AF488	goat anti-rabbit AF647	0	24	120	328	219	4.439	0.258	1.074	0.382
HCC827	SOX2	FOXO6	donkey anti-goat AF488	goat anti-rabbit AF647	0	24	121	562	218	4.11	0.32	1.428	0.356
HCC827	SOX2	FOXO6	donkey anti-goat AF488	goat anti-rabbit AF647	0	24	122	495	219	11.337	0.709	2.862	0.264
HCC827	SOX2	FOXO6	donkey anti-goat AF488	goat anti-rabbit AF647	0	24	123	693	220	4.743	0.572	2.258	0.313
HCC827	SOX2	FOXO6	donkey anti-goat AF488	goat anti-rabbit AF647	0	24	124	632	226	3.982	0.266	1.244	0.373
HCC827	SOX2	FOXO6	donkey anti-goat AF488	goat anti-rabbit AF647	0	24	125	138	225	4.178	0.78	1.497	0.238
HCC827	SOX2	FOXO6	donkey anti-goat AF488	goat anti-rabbit AF647	0	24	126	397	228	3.817	0.207	1.081	0.394
HCC827	SOX2	FOXO6	donkey anti-goat AF488	goat anti-rabbit AF647	0	24	127	612	229	3.832	0.289	1.297	0.365
HCC827	SOX2	FOXO6	donkey anti-goat AF488	goat anti-rabbit AF647	0	24	128	538	239	6.064	0.507	1.689	0.3
HCC827	SOX2	FOXO6	donkey anti-goat AF488	goat anti-rabbit AF647	0	24	129	63	235	4.669	0.301	1.493	0.431
HCC827	SOX2	FOXO6	donkey anti-goat AF488	goat anti-rabbit AF647	0	24	130	193	229	5.287	0.312	1.428	0.394
HCC827	SOX2	FOXO6	donkey anti-goat AF488	goat anti-rabbit AF647	0	24	131	288	234	4.711	0.217	1.105	0.397
HCC827	SOX2	FOXO6	donkey anti-goat AF488	goat anti-rabbit AF647	0	24	132	474	239	4.229	0.326	1.261	0.349
HCC827	SOX2	FOXO6	donkey anti-goat AF488	goat anti-rabbit AF647	0	24	133	591	233	13.054	0.401	1.625	0.358
HCC827	SOX2	FOXO6	donkey anti-goat AF488	goat anti-rabbit AF647	0	24	134	379	238	9.878	0.405	1.713	0.341
HCC827	SOX2	FOXO6	donkey anti-goat AF488	goat anti-rabbit AF647	0	24	135	497	236	5.398	0.294	1.27	0.362
HCC827	SOX2	FOXO6	donkey anti-goat AF488	goat anti-rabbit AF647	0	24	136	115	243	5.738	0.256	1.486	0.427
HCC827	SOX2	FOXO6	donkey anti-goat AF488	goat anti-rabbit AF647	0	24	137	210	250	4.771	0.298	1.593	0.395
HCC827	SOX2	FOXO6	donkey anti-goat AF488	goat anti-rabbit AF647	0	24	138	683	251	4.719	0.483	1.997	0.32
HCC827	SOX2	FOXO6	donkey anti-goat AF488	goat anti-rabbit AF647	0	24	139	653	254	3.726	0.377	1.313	0.345
HCC827	SOX2	FOXO6	donkey anti-goat AF488	goat anti-rabbit AF647	0	24	140	302	252	5.892	0.312	1.487	0.374
HCC827	SOX2	FOXO6	donkey anti-goat AF488	goat anti-rabbit AF647	0	24	141	332	250	3.562	0.382	1.35	0.339
HCC827	SOX2	FOXO6	donkey anti-goat AF488	goat anti-rabbit AF647	0	24	142	263	253	3.929	0.826	1.353	0.194
HCC827	SOX2	FOXO6	donkey anti-goat AF488	goat anti-rabbit AF647	0	24	143	577	252	4.49	0.268	1.263	0.373
HCC827	SOX2	FOXO6	donkey anti-goat AF488	goat anti-rabbit AF647	0	24	144	72	263	6.193	0.41	1.802	0.412
HCC827	SOX2	FOXO6	donkey anti-goat AF488	goat anti-rabbit AF647	0	24	145	497	255	4.319	0.356	1.116	0.339
HCC827	SOX2	FOXO6	donkey anti-goat AF488	goat anti-rabbit AF647	0	24	146	154	258	6.568	0.347	1.768	0.396
HCC827	SOX2	FOXO6	donkey anti-goat AF488	goat anti-rabbit AF647	0	24	147	179	261	4.247	0.321	1.179	0.377
HCC827	SOX2	FOXO6	donkey anti-goat AF488	goat anti-rabbit AF647	0	24	148	13	264	10.143	0.386	1.946	0.454
HCC827	SOX2	FOXO6	donkey anti-goat AF488	goat anti-rabbit AF647	0	24	149	431	262	3.618	0.183	0.85	0.394
HCC827	SOX2	FOXO6	donkey anti-goat AF488	goat anti-rabbit AF647	0	24	150	590	262	4.491	0.321	1.573	0.366
HCC827	SOX2	FOXO6	donkey anti-goat AF488	goat anti-rabbit AF647	0	24	151	615	265	4.161	0.416	1.356	0.334
HCC827	SOX2	FOXO6	donkey anti-goat AF488	goat anti-rabbit AF647	0	24	152	234	266	4.593	0.347	1.312	0.358
HCC827	SOX2	FOXO6	donkey anti-goat AF488	goat anti-rabbit AF647	0	24	153	342	269	4.157	0.181	1.038	0.407
HCC827	SOX2	FOXO6	donkey anti-goat AF488	goat anti-rabbit AF647	0	24	154	274	274	4.653	0.754	1.481	0.227
HCC827	SOX2	FOXO6	donkey anti-goat AF488	goat anti-rabbit AF647	0	24	155	377	271	4.155	0.172	0.91	0.401
HCC827	SOX2	FOXO6	donkey anti-goat AF488	goat anti-rabbit AF647	0	24	156	639	270	4.133	0.411	1.397	0.331
HCC827	SOX2	FOXO6	donkey anti-goat AF488	goat anti-rabbit AF647	0	24	157	467	278	4.944	0.966	2.057	0.165
HCC827	SOX2	FOXO6	donkey anti-goat AF488	goat anti-rabbit AF647	0	24	158	574	272	4.897	0.372	1.648	0.365
HCC827	SOX2	FOXO6	donkey anti-goat AF488	goat anti-rabbit AF647	0	24	159	154	276	5.972	0.436	1.894	0.388
HCC827	SOX2	FOXO6	donkey anti-goat AF488	goat anti-rabbit AF647	0	24	160	599	275	5.298	0.439	1.929	0.335
HCC827	SOX2	FOXO6	donkey anti-goat AF488	goat anti-rabbit AF647	0	24	161	247	276	4.658	0.883	1.599	0.187
HCC827	SOX2	FOXO6	donkey anti-goat AF488	goat anti-rabbit AF647	0	24	162	407	276	3.758	0.252	1.155	0.375
HCC827	SOX2	FOXO6	donkey anti-goat AF488	goat anti-rabbit AF647	0	24	163	310	280	3.738	0.258	0.972	0.378
HCC827	SOX2	FOXO6	donkey anti-goat AF488	goat anti-rabbit AF647	0	24	164	620	286	4.772	0.72	1.855	0.241
HCC827	SOX2	FOXO6	donkey anti-goat AF488	goat anti-rabbit AF647	0	24	165	47	290	4.792	0.383	1.597	0.416
HCC827	SOX2	FOXO6	donkey anti-goat AF488	goat anti-rabbit AF647	0	24	166	113	288	3.437	0.289	1.027	0.402
HCC827	SOX2	FOXO6	donkey anti-goat AF488	goat anti-rabbit AF647	0	24	167	500	286	6.215	0.456	1.392	0.315
HCC827	SOX2	FOXO6	donkey anti-goat AF488	goat anti-rabbit AF647	0	24	168	547	292	6.499	0.418	1.715	0.336
HCC827	SOX2	FOXO6	donkey anti-goat AF488	goat anti-rabbit AF647	0	24	169	223	287	4.049	0.295	1.351	0.38
HCC827	SOX2	FOXO6	donkey anti-goat AF488	goat anti-rabbit AF647	0	24	170	578	290	5.439	0.436	1.897	0.329
HCC827	SOX2	FOXO6	donkey anti-goat AF488	goat anti-rabbit AF647	0	24	171	517	293	4.173	0.651	1.549	0.254
HCC827	SOX2	FOXO6	donkey anti-goat AF488	goat anti-rabbit AF647	0	24	172	637	294	4.225	0.511	1.501	0.306
HCC827	SOX2	FOXO6	donkey anti-goat AF488	goat anti-rabbit AF647	0	24	173	16	295	7.066	0.295	1.886	0.466
HCC827	SOX2	FOXO6	donkey anti-goat AF488	goat anti-rabbit AF647	0	24	174	204	298	5.287	0.368	1.36	0.366
HCC827	SOX2	FOXO6	donkey anti-goat AF488	goat anti-rabbit AF647	0	24	175	404	296	3.362	0.284	1.295	0.364
HCC827	SOX2	FOXO6	donkey anti-goat AF488	goat anti-rabbit AF647	0	24	176	152	300	5.529	0.204	1.206	0.427
HCC827	SOX2	FOXO6	donkey anti-goat AF488	goat anti-rabbit AF647	0	24	177	437	298	5.253	0.255	1.187	0.377
HCC827	SOX2	FOXO6	donkey anti-goat AF488	goat anti-rabbit AF647	0	24	178	601	298	6.037	0.439	2.059	0.333
HCC827	SOX2	FOXO6	donkey anti-goat AF488	goat anti-rabbit AF647	0	24	179	244	309	5.213	0.285	1.412	0.381
HCC827	SOX2	FOXO6	donkey anti-goat AF488	goat anti-rabbit AF647	0	24	180	272	310	5.028	0.256	1.207	0.387
HCC827	SOX2	FOXO6	donkey anti-goat AF488	goat anti-rabbit AF647	0	24	181	374	303	4.091	0.206	0.92	0.389
HCC827	SOX2	FOXO6	donkey anti-goat AF488	goat anti-rabbit AF647	0	24	182	676	307	2.908	0.26	1.106	0.379
HCC827	SOX2	FOXO6	donkey anti-goat AF488	goat anti-rabbit AF647	0	24	183	177	305	4.639	0.216	1.197	0.416
HCC827	SOX2	FOXO6	donkey anti-goat AF488	goat anti-rabbit AF647	0	24	184	34	305	3.755	0.618	2.082	0.356
HCC827	SOX2	FOXO6	donkey anti-goat AF488	goat anti-rabbit AF647	0	24	185	542	310	6.166	0.361	1.677	0.35
HCC827	SOX2	FOXO6	donkey anti-goat AF488	goat anti-rabbit AF647	0	24	186	229	313	5.798	0.276	1.454	0.392
HCC827	SOX2	FOXO6	donkey anti-goat AF488	goat anti-rabbit AF647	0	24	187	468	311	4.627	0.287	1.297	0.367
HCC827	SOX2	FOXO6	donkey anti-goat AF488	goat anti-rabbit AF647	0	24	188	588	312	5.937	0.363	1.735	0.352
HCC827	SOX2	FOXO6	donkey anti-goat AF488	goat anti-rabbit AF647	0	24	189	512	315	6.125	0.393	1.55	0.339
HCC827	SOX2	FOXO6	donkey anti-goat AF488	goat anti-rabbit AF647	0	24	190	641	316	3.278	0.201	1.103	0.398
HCC827	SOX2	FOXO6	donkey anti-goat AF488	goat anti-rabbit AF647	0	24	191	352	320	3.902	0.196	0.971	0.394
HCC827	SOX2	FOXO6	donkey anti-goat AF488	goat anti-rabbit AF647	0	24	192	195	318	4.389	0.26	1.328	0.404
HCC827	SOX2	FOXO6	donkey anti-goat AF488	goat anti-rabbit AF647	0	24	193	428	317	3.867	0.177	0.799	0.396
HCC827	SOX2	FOXO6	donkey anti-goat AF488	goat anti-rabbit AF647	0	24	194	618	317	4.638	0.886	1.516	0.172
HCC827	SOX2	FOXO6	donkey anti-goat AF488	goat anti-rabbit AF647	0	24	195	215	319	4.532	0.279	1.38	0.393
HCC827	SOX2	FOXO6	donkey anti-goat AF488	goat anti-rabbit AF647	0	24	196	399	321	10.81	0.324	1.524	0.381
HCC827	SOX2	FOXO6	donkey anti-goat AF488	goat anti-rabbit AF647	0	24	197	494	328	4.259	0.29	1.271	0.365
HCC827	SOX2	FOXO6	donkey anti-goat AF488	goat anti-rabbit AF647	0	24	198	176	328	5.174	0.341	1.409	0.38
HCC827	SOX2	FOXO6	donkey anti-goat AF488	goat anti-rabbit AF647	0	24	199	258	330	4.159	0.285	1.398	0.383
HCC827	SOX2	FOXO6	donkey anti-goat AF488	goat anti-rabbit AF647	0	24	200	468	330	5.829	0.341	1.539	0.352
HCC827	SOX2	FOXO6	donkey anti-goat AF488	goat anti-rabbit AF647	0	24	201	442	332	4.339	0.243	1.175	0.379
HCC827	SOX2	FOXO6	donkey anti-goat AF488	goat anti-rabbit AF647	0	24	202	569	346	4.75	0.266	1.275	0.375
HCC827	SOX2	FOXO6	donkey anti-goat AF488	goat anti-rabbit AF647	0	24	203	595	335	4.212	0.303	1.455	0.369
HCC827	SOX2	FOXO6	donkey anti-goat AF488	goat anti-rabbit AF647	0	24	204	623	339	3.8	0.469	1.28	0.309
HCC827	SOX2	FOXO6	donkey anti-goat AF488	goat anti-rabbit AF647	0	24	205	545	339	3.679	0.212	1.062	0.388
HCC827	SOX2	FOXO6	donkey anti-goat AF488	goat anti-rabbit AF647	0	24	206	238	344	5.753	0.263	1.412	0.399
HCC827	SOX2	FOXO6	donkey anti-goat AF488	goat anti-rabbit AF647	0	24	207	678	343	3.646	0.319	1.494	0.365
HCC827	SOX2	FOXO6	donkey anti-goat AF488	goat anti-rabbit AF647	0	24	208	167	345	6.015	0.187	1.167	0.435
HCC827	SOX2	FOXO6	donkey anti-goat AF488	goat anti-rabbit AF647	0	24	209	190	345	5.759	0.284	1.261	0.398
HCC827	SOX2	FOXO6	donkey anti-goat AF488	goat anti-rabbit AF647	0	24	210	216	349	6.287	0.383	1.486	0.368
HCC827	SOX2	FOXO6	donkey anti-goat AF488	goat anti-rabbit AF647	0	24	211	299	354	4.436	0.33	1.451	0.365
HCC827	SOX2	FOXO6	donkey anti-goat AF488	goat anti-rabbit AF647	0	24	212	433	349	4.363	0.298	1.358	0.378
HCC827	SOX2	FOXO6	donkey anti-goat AF488	goat anti-rabbit AF647	0	24	213	148	354	3.076	0.204	1.137	0.421
HCC827	SOX2	FOXO6	donkey anti-goat AF488	goat anti-rabbit AF647	0	24	214	495	354	8.261	0.325	1.528	0.389
HCC827	SOX2	FOXO6	donkey anti-goat AF488	goat anti-rabbit AF647	0	24	215	605	358	4.009	0.264	1.205	0.379
HCC827	SOX2	FOXO6	donkey anti-goat AF488	goat anti-rabbit AF647	0	24	216	658	357	4.428	0.307	1.602	0.369
HCC827	SOX2	FOXO6	donkey anti-goat AF488	goat anti-rabbit AF647	0	24	217	269	358	3.398	0.183	0.914	0.407
HCC827	SOX2	FOXO6	donkey anti-goat AF488	goat anti-rabbit AF647	0	24	218	530	369	3.826	0.223	0.953	0.384
HCC827	SOX2	FOXO6	donkey anti-goat AF488	goat anti-rabbit AF647	0	24	219	350	368	4.417	0.247	1.763	0.397
HCC827	SOX2	FOXO6	donkey anti-goat AF488	goat anti-rabbit AF647	0	24	220	466	367	3.828	0.198	0.982	0.394
HCC827	SOX2	FOXO6	donkey anti-goat AF488	goat anti-rabbit AF647	0	24	221	213	371	4.442	0.272	1.388	0.394
HCC827	SOX2	FOXO6	donkey anti-goat AF488	goat anti-rabbit AF647	0	24	222	432	381	3.823	0.252	1.209	0.378
HCC827	SOX2	FOXO6	donkey anti-goat AF488	goat anti-rabbit AF647	0	24	223	393	375	6.055	0.25	1.439	0.387
HCC827	SOX2	FOXO6	donkey anti-goat AF488	goat anti-rabbit AF647	0	24	224	186	374	4.563	0.271	1.435	0.403
HCC827	SOX2	FOXO6	donkey anti-goat AF488	goat anti-rabbit AF647	0	24	225	622	375	4.123	0.444	1.528	0.322
HCC827	SOX2	FOXO6	donkey anti-goat AF488	goat anti-rabbit AF647	0	24	226	572	379	3.449	0.261	1.188	0.381
HCC827	SOX2	FOXO6	donkey anti-goat AF488	goat anti-rabbit AF647	0	24	227	227	396	5.232	0.309	1.529	0.389
HCC827	SOX2	FOXO6	donkey anti-goat AF488	goat anti-rabbit AF647	0	24	228	668	388	4.631	0.261	1.41	0.392
HCC827	SOX2	FOXO6	donkey anti-goat AF488	goat anti-rabbit AF647	0	24	229	206	389	4.313	0.261	1.363	0.398
HCC827	SOX2	FOXO6	donkey anti-goat AF488	goat anti-rabbit AF647	0	24	230	320	391	3.894	0.249	1.265	0.397
HCC827	SOX2	FOXO6	donkey anti-goat AF488	goat anti-rabbit AF647	0	24	231	418	390	3.959	0.19	0.992	0.395
HCC827	SOX2	FOXO6	donkey anti-goat AF488	goat anti-rabbit AF647	0	24	232	267	391	3.4	0.174	0.906	0.413
HCC827	SOX2	FOXO6	donkey anti-goat AF488	goat anti-rabbit AF647	0	24	233	630	391	3.846	0.263	1.33	0.383
HCC827	SOX2	FOXO6	donkey anti-goat AF488	goat anti-rabbit AF647	0	24	234	465	392	4.614	0.176	1.027	0.408
HCC827	SOX2	FOXO6	donkey anti-goat AF488	goat anti-rabbit AF647	0	24	235	167	396	3.716	0.312	1.661	0.396
HCC827	SOX2	FOXO6	donkey anti-goat AF488	goat anti-rabbit AF647	0	24	236	188	394	5.36	0.303	1.654	0.401
HCC827	SOX2	FOXO6	donkey anti-goat AF488	goat anti-rabbit AF647	0	24	237	149	395	3.874	0.21	1.167	0.422
HCC827	SOX2	FOXO6	donkey anti-goat AF488	goat anti-rabbit AF647	0	24	238	558	404	4.621	0.352	1.623	0.357
HCC827	SOX2	FOXO6	donkey anti-goat AF488	goat anti-rabbit AF647	0	24	239	527	396	4.451	0.328	1.546	0.359
HCC827	SOX2	FOXO6	donkey anti-goat AF488	goat anti-rabbit AF647	0	24	240	491	397	4.516	0.22	1.2	0.39
HCC827	SOX2	FOXO6	donkey anti-goat AF488	goat anti-rabbit AF647	0	24	241	615	400	3.77	0.217	1.131	0.396
HCC827	SOX2	FOXO6	donkey anti-goat AF488	goat anti-rabbit AF647	0	24	242	583	401	3.603	0.307	1.154	0.367
HCC827	SOX2	FOXO6	donkey anti-goat AF488	goat anti-rabbit AF647	0	24	243	691	400	3.845	0.206	1.162	0.403
HCC827	SOX2	FOXO6	donkey anti-goat AF488	goat anti-rabbit AF647	0	24	244	244	413	4.533	0.292	1.286	0.385
HCC827	SOX2	FOXO6	donkey anti-goat AF488	goat anti-rabbit AF647	0	24	245	422	412	3.425	0.184	0.949	0.395
HCC827	SOX2	FOXO6	donkey anti-goat AF488	goat anti-rabbit AF647	0	24	246	476	413	3.866	0.186	0.99	0.394
HCC827	SOX2	FOXO6	donkey anti-goat AF488	goat anti-rabbit AF647	0	24	247	525	412	5.145	0.414	1.265	0.336
HCC827	SOX2	FOXO6	donkey anti-goat AF488	goat anti-rabbit AF647	0	24	248	500	413	4.533	0.381	1.228	0.338
HCC827	SOX2	FOXO6	donkey anti-goat AF488	goat anti-rabbit AF647	0	24	249	182	419	5.772	0.278	1.747	0.414
HCC827	SOX2	FOXO6	donkey anti-goat AF488	goat anti-rabbit AF647	0	24	250	380	423	5.719	0.186	1.126	0.403
HCC827	SOX2	FOXO6	donkey anti-goat AF488	goat anti-rabbit AF647	0	24	251	643	426	3.895	0.345	1.871	0.366
HCC827	SOX2	FOXO6	donkey anti-goat AF488	goat anti-rabbit AF647	0	24	252	677	425	3.813	0.293	1.52	0.393
HCC827	SOX2	FOXO6	donkey anti-goat AF488	goat anti-rabbit AF647	0	24	253	691	426	3.43	0.335	1.699	0.366
HCC827	SOX2	FOXO6	donkey anti-goat AF488	goat anti-rabbit AF647	0	24	254	210	428	5.55	0.232	1.389	0.417
HCC827	SOX2	FOXO6	donkey anti-goat AF488	goat anti-rabbit AF647	0	24	255	533	424	3.593	0.208	1.121	0.395
HCC827	SOX2	FOXO6	donkey anti-goat AF488	goat anti-rabbit AF647	0	24	256	287	429	2.776	0.229	0.983	0.393
HCC827	SOX2	FOXO6	donkey anti-goat AF488	goat anti-rabbit AF647	0	24	257	570	438	4.302	0.206	1.174	0.404
HCC827	SOX2	FOXO6	donkey anti-goat AF488	goat anti-rabbit AF647	0	24	258	238	437	3.939	0.337	1.397	0.372
HCC827	SOX2	FOXO6	donkey anti-goat AF488	goat anti-rabbit AF647	0	24	259	184	439	3.896	0.237	1.303	0.415
HCC827	SOX2	FOXO6	donkey anti-goat AF488	goat anti-rabbit AF647	0	24	260	362	442	3.648	0.229	1.048	0.386
HCC827	SOX2	FOXO6	donkey anti-goat AF488	goat anti-rabbit AF647	0	24	261	318	442	2.95	0.225	1.004	0.391
HCC827	SOX2	FOXO6	donkey anti-goat AF488	goat anti-rabbit AF647	0	24	262	388	449	3.471	0.213	1.013	0.391
HCC827	SOX2	FOXO6	donkey anti-goat AF488	goat anti-rabbit AF647	0	24	263	476	451	4.224	0.247	1.472	0.39
HCC827	SOX2	FOXO6	donkey anti-goat AF488	goat anti-rabbit AF647	0	24	264	162	454	5.825	0.212	1.424	0.44
HCC827	SOX2	FOXO6	donkey anti-goat AF488	goat anti-rabbit AF647	0	24	265	435	450	4.076	0.315	1.455	0.365
HCC827	SOX2	FOXO6	donkey anti-goat AF488	goat anti-rabbit AF647	0	24	266	93	459	4.638	0.209	1.492	0.451
HCC827	SOX2	FOXO6	donkey anti-goat AF488	goat anti-rabbit AF647	0	24	267	497	462	3.662	0.248	1.526	0.39
HCC827	SOX2	FOXO6	donkey anti-goat AF488	goat anti-rabbit AF647	0	24	268	551	462	4.241	0.256	1.267	0.383
HCC827	SOX2	FOXO6	donkey anti-goat AF488	goat anti-rabbit AF647	0	24	269	368	461	4.543	0.171	1.081	0.412
HCC827	SOX2	FOXO6	donkey anti-goat AF488	goat anti-rabbit AF647	0	24	270	232	466	4.353	0.189	1.093	0.42
HCC827	SOX2	FOXO6	donkey anti-goat AF488	goat anti-rabbit AF647	0	24	271	282	464	3.841	0.199	1.15	0.415
HCC827	SOX2	FOXO6	donkey anti-goat AF488	goat anti-rabbit AF647	0	24	272	412	468	3.473	0.262	1.269	0.379
HCC827	SOX2	FOXO6	donkey anti-goat AF488	goat anti-rabbit AF647	0	24	273	259	470	4.443	0.2	1.103	0.415
HCC827	SOX2	FOXO6	donkey anti-goat AF488	goat anti-rabbit AF647	0	24	274	439	470	11.722	0.502	2.433	0.349
HCC827	SOX2	FOXO6	donkey anti-goat AF488	goat anti-rabbit AF647	0	24	275	105	474	4.729	0.287	1.933	0.433
HCC827	SOX2	FOXO6	donkey anti-goat AF488	goat anti-rabbit AF647	0	24	276	204	474	4.404	0.171	1.161	0.431
HCC827	SOX2	FOXO6	donkey anti-goat AF488	goat anti-rabbit AF647	0	24	277	316	472	6.339	0.224	1.453	0.415
HCC827	SOX2	FOXO6	donkey anti-goat AF488	goat anti-rabbit AF647	0	24	278	673	476	7.122	0.293	1.64	0.384
HCC827	SOX2	FOXO6	donkey anti-goat AF488	goat anti-rabbit AF647	0	24	279	175	476	4.471	0.131	0.986	0.452
HCC827	SOX2	FOXO6	donkey anti-goat AF488	goat anti-rabbit AF647	0	24	280	357	484	3.255	0.216	1.216	0.399
HCC827	SOX2	FOXO6	donkey anti-goat AF488	goat anti-rabbit AF647	0	24	281	627	485	3.351	0.217	1.25	0.399
HCC827	SOX2	FOXO6	donkey anti-goat AF488	goat anti-rabbit AF647	0	24	282	389	484	3.337	0.202	1.083	0.394
HCC827	SOX2	FOXO6	donkey anti-goat AF488	goat anti-rabbit AF647	0	24	283	290	487	4.959	0.328	1.858	0.398
HCC827	SOX2	FOXO6	donkey anti-goat AF488	goat anti-rabbit AF647	0	24	284	306	487	5.35	0.293	1.654	0.403
HCC827	SOX2	FOXO6	donkey anti-goat AF488	goat anti-rabbit AF647	0	24	285	650	491	3.619	0.311	1.805	0.376
HCC827	SOX2	FOXO6	donkey anti-goat AF488	goat anti-rabbit AF647	0	24	286	463	494	4.703	0.244	1.429	0.387
HCC827	SOX2	FOXO6	donkey anti-goat AF488	goat anti-rabbit AF647	0	24	287	547	496	5.331	0.268	1.355	0.379
HCC827	SOX2	FOXO6	donkey anti-goat AF488	goat anti-rabbit AF647	0	24	288	272	504	2.991	0.177	1.077	0.416
HCC827	SOX2	FOXO6	donkey anti-goat AF488	goat anti-rabbit AF647	0	24	289	573	506	4.874	0.243	1.189	0.382
HCC827	SOX2	FOXO6	donkey anti-goat AF488	goat anti-rabbit AF647	0	24	290	244	514	3.712	0.222	1.326	0.394
HCC827	SOX2	FOXO6	donkey anti-goat AF488	goat anti-rabbit AF647	0	24	291	598	514	2.992	0.348	1.907	0.341
HCC827	SOX2	FOXO6	donkey anti-goat AF488	goat anti-rabbit AF647	0	24	292	553	516	4.408	0.313	1.404	0.337
HCC827	SOX2	FOXO6	donkey anti-goat AF488	goat anti-rabbit AF647	0	24	293	186	516	2.48	0.153	0.823	0.405
HCC827	SOX2	FOXO6	donkey anti-goat AF488	goat anti-rabbit AF647	0	24	294	168	517	2.187	0.122	0.741	0.422
HCC827	SOX2	FOXO6	donkey anti-goat AF488	goat anti-rabbit AF647	0	24	295	668	517	0.637	0.397	1.505	0.334
HCC827	SOX2	FOXO6	donkey anti-goat AF488	goat anti-rabbit AF647	0	24	1	55	12	4.018	0.436	1.131	0.404
HCC827	SOX2	FOXO6	donkey anti-goat AF488	goat anti-rabbit AF647	0	24	2	73	7	4.186	0.254	1.187	0.456
HCC827	SOX2	FOXO6	donkey anti-goat AF488	goat anti-rabbit AF647	0	24	3	128	6	4.047	0.531	1.283	0.387
HCC827	SOX2	FOXO6	donkey anti-goat AF488	goat anti-rabbit AF647	0	24	4	143	6	4.855	0.588	1.416	0.337
HCC827	SOX2	FOXO6	donkey anti-goat AF488	goat anti-rabbit AF647	0	24	5	162	4	5.003	0.377	1.173	0.386
HCC827	SOX2	FOXO6	donkey anti-goat AF488	goat anti-rabbit AF647	0	24	6	194	6	3.365	0.302	1.033	0.396
HCC827	SOX2	FOXO6	donkey anti-goat AF488	goat anti-rabbit AF647	0	24	7	333	7	2.553	0.369	1.052	0.351
HCC827	SOX2	FOXO6	donkey anti-goat AF488	goat anti-rabbit AF647	0	24	8	362	11	3.378	0.309	1.024	0.374
HCC827	SOX2	FOXO6	donkey anti-goat AF488	goat anti-rabbit AF647	0	24	9	397	5	2.81	0.29	0.958	0.382
HCC827	SOX2	FOXO6	donkey anti-goat AF488	goat anti-rabbit AF647	0	24	10	489	4	3.745	0.373	1.333	0.357
HCC827	SOX2	FOXO6	donkey anti-goat AF488	goat anti-rabbit AF647	0	24	11	530	8	3.811	0.305	1	0.4
HCC827	SOX2	FOXO6	donkey anti-goat AF488	goat anti-rabbit AF647	0	24	12	554	4	3.668	0.443	1.135	0.341
HCC827	SOX2	FOXO6	donkey anti-goat AF488	goat anti-rabbit AF647	0	24	13	617	8	4.255	0.458	1.534	0.337
HCC827	SOX2	FOXO6	donkey anti-goat AF488	goat anti-rabbit AF647	0	24	14	632	7	3.79	0.514	1.632	0.318
HCC827	SOX2	FOXO6	donkey anti-goat AF488	goat anti-rabbit AF647	0	24	15	648	3	2.303	0.361	1.136	0.374
HCC827	SOX2	FOXO6	donkey anti-goat AF488	goat anti-rabbit AF647	0	24	16	427	10	3.535	0.322	1.029	0.37
HCC827	SOX2	FOXO6	donkey anti-goat AF488	goat anti-rabbit AF647	0	24	17	13	13	4.392	0.208	1.081	0.479
HCC827	SOX2	FOXO6	donkey anti-goat AF488	goat anti-rabbit AF647	0	24	18	590	13	4.293	0.276	1.006	0.392
HCC827	SOX2	FOXO6	donkey anti-goat AF488	goat anti-rabbit AF647	0	24	19	296	12	3.407	0.25	0.849	0.395
HCC827	SOX2	FOXO6	donkey anti-goat AF488	goat anti-rabbit AF647	0	24	20	238	17	5.153	0.369	1.209	0.371
HCC827	SOX2	FOXO6	donkey anti-goat AF488	goat anti-rabbit AF647	0	24	21	489	16	3.174	0.269	0.865	0.401
HCC827	SOX2	FOXO6	donkey anti-goat AF488	goat anti-rabbit AF647	0	24	22	87	25	3.591	0.185	0.853	0.456
HCC827	SOX2	FOXO6	donkey anti-goat AF488	goat anti-rabbit AF647	0	24	23	310	25	3.343	0.24	0.855	0.398
HCC827	SOX2	FOXO6	donkey anti-goat AF488	goat anti-rabbit AF647	0	24	24	279	25	3.178	0.311	0.997	0.375
HCC827	SOX2	FOXO6	donkey anti-goat AF488	goat anti-rabbit AF647	0	24	25	644	24	4.723	0.382	1.081	0.35
HCC827	SOX2	FOXO6	donkey anti-goat AF488	goat anti-rabbit AF647	0	24	26	170	42	5.387	0.405	1.443	0.374
HCC827	SOX2	FOXO6	donkey anti-goat AF488	goat anti-rabbit AF647	0	24	27	41	32	6.174	0.254	1.254	0.457
HCC827	SOX2	FOXO6	donkey anti-goat AF488	goat anti-rabbit AF647	0	24	28	436	32	4.643	0.372	1.399	0.348
HCC827	SOX2	FOXO6	donkey anti-goat AF488	goat anti-rabbit AF647	0	24	29	620	36	3.929	0.393	1.496	0.345
HCC827	SOX2	FOXO6	donkey anti-goat AF488	goat anti-rabbit AF647	0	24	30	20	35	6.519	0.309	1.618	0.456
HCC827	SOX2	FOXO6	donkey anti-goat AF488	goat anti-rabbit AF647	0	24	31	61	34	4.605	0.326	1.134	0.434
HCC827	SOX2	FOXO6	donkey anti-goat AF488	goat anti-rabbit AF647	0	24	32	206	38	3.217	0.266	0.947	0.395
HCC827	SOX2	FOXO6	donkey anti-goat AF488	goat anti-rabbit AF647	0	24	33	458	37	3.657	0.277	0.967	0.377
HCC827	SOX2	FOXO6	donkey anti-goat AF488	goat anti-rabbit AF647	0	24	34	291	39	3.075	0.415	1.139	0.331
HCC827	SOX2	FOXO6	donkey anti-goat AF488	goat anti-rabbit AF647	0	24	35	114	42	12.196	0.352	1.323	0.414
HCC827	SOX2	FOXO6	donkey anti-goat AF488	goat anti-rabbit AF647	0	24	36	542	41	3.527	0.276	1.073	0.378
HCC827	SOX2	FOXO6	donkey anti-goat AF488	goat anti-rabbit AF647	0	24	37	585	44	3.592	0.296	1.14	0.376
HCC827	SOX2	FOXO6	donkey anti-goat AF488	goat anti-rabbit AF647	0	24	38	562	48	3.966	0.336	1.298	0.357
HCC827	SOX2	FOXO6	donkey anti-goat AF488	goat anti-rabbit AF647	0	24	39	76	53	4.07	0.386	1.326	0.4
HCC827	SOX2	FOXO6	donkey anti-goat AF488	goat anti-rabbit AF647	0	24	40	643	47	4.175	0.516	1.686	0.306
HCC827	SOX2	FOXO6	donkey anti-goat AF488	goat anti-rabbit AF647	0	24	41	145	50	4.774	0.494	1.766	0.358
HCC827	SOX2	FOXO6	donkey anti-goat AF488	goat anti-rabbit AF647	0	24	42	53	51	4.108	0.311	1.128	0.432
HCC827	SOX2	FOXO6	donkey anti-goat AF488	goat anti-rabbit AF647	0	24	43	354	58	4.981	0.459	1.312	0.308
HCC827	SOX2	FOXO6	donkey anti-goat AF488	goat anti-rabbit AF647	0	24	44	20	58	5.725	0.299	1.543	0.451
HCC827	SOX2	FOXO6	donkey anti-goat AF488	goat anti-rabbit AF647	0	24	45	409	57	3.306	0.339	1.231	0.356
HCC827	SOX2	FOXO6	donkey anti-goat AF488	goat anti-rabbit AF647	0	24	46	610	61	4.303	0.355	1.449	0.351
HCC827	SOX2	FOXO6	donkey anti-goat AF488	goat anti-rabbit AF647	0	24	47	3	60	3.254	0.335	1.395	0.434
HCC827	SOX2	FOXO6	donkey anti-goat AF488	goat anti-rabbit AF647	0	24	48	186	65	5.173	0.496	1.307	0.33
HCC827	SOX2	FOXO6	donkey anti-goat AF488	goat anti-rabbit AF647	0	24	49	252	64	4.955	0.291	1.071	0.386
HCC827	SOX2	FOXO6	donkey anti-goat AF488	goat anti-rabbit AF647	0	24	50	487	65	4.017	0.301	1.131	0.369
HCC827	SOX2	FOXO6	donkey anti-goat AF488	goat anti-rabbit AF647	0	24	51	425	64	4.585	0.374	1.302	0.344
HCC827	SOX2	FOXO6	donkey anti-goat AF488	goat anti-rabbit AF647	0	24	52	512	72	3.616	0.355	1.356	0.352
HCC827	SOX2	FOXO6	donkey anti-goat AF488	goat anti-rabbit AF647	0	24	53	321	64	2.144	0.351	1.004	0.356
HCC827	SOX2	FOXO6	donkey anti-goat AF488	goat anti-rabbit AF647	0	24	54	533	71	3.99	0.333	1.301	0.355
HCC827	SOX2	FOXO6	donkey anti-goat AF488	goat anti-rabbit AF647	0	24	55	629	71	3.471	0.4	1.427	0.342
HCC827	SOX2	FOXO6	donkey anti-goat AF488	goat anti-rabbit AF647	0	24	56	97	75	4.729	0.259	1.152	0.427
HCC827	SOX2	FOXO6	donkey anti-goat AF488	goat anti-rabbit AF647	0	24	57	69	77	5.347	0.264	1.249	0.442
HCC827	SOX2	FOXO6	donkey anti-goat AF488	goat anti-rabbit AF647	0	24	58	154	77	5.14	0.332	1.361	0.393
HCC827	SOX2	FOXO6	donkey anti-goat AF488	goat anti-rabbit AF647	0	24	59	436	74	2.917	0.3	1.077	0.364
HCC827	SOX2	FOXO6	donkey anti-goat AF488	goat anti-rabbit AF647	0	24	60	210	79	4.449	0.341	1.076	0.368
HCC827	SOX2	FOXO6	donkey anti-goat AF488	goat anti-rabbit AF647	0	24	61	20	80	4.519	0.393	1.663	0.413
HCC827	SOX2	FOXO6	donkey anti-goat AF488	goat anti-rabbit AF647	0	24	62	521	87	3.417	0.333	1.315	0.352
HCC827	SOX2	FOXO6	donkey anti-goat AF488	goat anti-rabbit AF647	0	24	63	561	90	3.963	0.281	1.19	0.372
HCC827	SOX2	FOXO6	donkey anti-goat AF488	goat anti-rabbit AF647	0	24	64	586	90	3.501	0.368	1.33	0.351
HCC827	SOX2	FOXO6	donkey anti-goat AF488	goat anti-rabbit AF647	0	24	65	651	90	4.396	0.447	1.552	0.323
HCC827	SOX2	FOXO6	donkey anti-goat AF488	goat anti-rabbit AF647	0	24	66	483	90	6.838	0.498	2	0.311
HCC827	SOX2	FOXO6	donkey anti-goat AF488	goat anti-rabbit AF647	0	24	67	7	95	4.186	0.355	1.547	0.422
HCC827	SOX2	FOXO6	donkey anti-goat AF488	goat anti-rabbit AF647	0	24	68	622	92	3.638	0.398	1.482	0.336
HCC827	SOX2	FOXO6	donkey anti-goat AF488	goat anti-rabbit AF647	0	24	69	178	97	6.006	0.36	1.468	0.379
HCC827	SOX2	FOXO6	donkey anti-goat AF488	goat anti-rabbit AF647	0	24	70	342	98	2.957	0.211	0.799	0.388
HCC827	SOX2	FOXO6	donkey anti-goat AF488	goat anti-rabbit AF647	0	24	71	150	104	4.926	0.313	1.281	0.409
HCC827	SOX2	FOXO6	donkey anti-goat AF488	goat anti-rabbit AF647	0	24	72	213	104	4.732	0.278	1.142	0.386
HCC827	SOX2	FOXO6	donkey anti-goat AF488	goat anti-rabbit AF647	0	24	73	367	105	2.731	0.241	0.973	0.386
HCC827	SOX2	FOXO6	donkey anti-goat AF488	goat anti-rabbit AF647	0	24	74	455	104	3.71	0.33	1.321	0.349
HCC827	SOX2	FOXO6	donkey anti-goat AF488	goat anti-rabbit AF647	0	24	75	599	104	4.453	0.428	1.639	0.33
HCC827	SOX2	FOXO6	donkey anti-goat AF488	goat anti-rabbit AF647	0	24	76	642	106	3.561	0.619	2.111	0.291
HCC827	SOX2	FOXO6	donkey anti-goat AF488	goat anti-rabbit AF647	0	24	77	83	109	4.523	0.295	1.311	0.424
HCC827	SOX2	FOXO6	donkey anti-goat AF488	goat anti-rabbit AF647	0	24	78	415	109	6.713	0.897	2.719	0.185
HCC827	SOX2	FOXO6	donkey anti-goat AF488	goat anti-rabbit AF647	0	24	79	115	115	3.415	0.322	1.349	0.432
HCC827	SOX2	FOXO6	donkey anti-goat AF488	goat anti-rabbit AF647	0	24	80	471	110	5.314	0.381	1.56	0.34
HCC827	SOX2	FOXO6	donkey anti-goat AF488	goat anti-rabbit AF647	0	24	81	436	111	3.938	0.396	1.45	0.336
HCC827	SOX2	FOXO6	donkey anti-goat AF488	goat anti-rabbit AF647	0	24	82	37	115	4.565	0.305	1.374	0.445
HCC827	SOX2	FOXO6	donkey anti-goat AF488	goat anti-rabbit AF647	0	24	83	618	119	3.983	0.459	1.714	0.321
HCC827	SOX2	FOXO6	donkey anti-goat AF488	goat anti-rabbit AF647	0	24	84	5	121	2.697	0.373	1.528	0.418
HCC827	SOX2	FOXO6	donkey anti-goat AF488	goat anti-rabbit AF647	0	24	85	518	125	3.714	0.291	1.197	0.363
HCC827	SOX2	FOXO6	donkey anti-goat AF488	goat anti-rabbit AF647	0	24	86	461	125	11.419	0.513	1.519	0.301
HCC827	SOX2	FOXO6	donkey anti-goat AF488	goat anti-rabbit AF647	0	24	87	582	126	3.096	0.547	2.229	0.295
HCC827	SOX2	FOXO6	donkey anti-goat AF488	goat anti-rabbit AF647	0	24	88	254	127	3.991	0.215	0.851	0.401
HCC827	SOX2	FOXO6	donkey anti-goat AF488	goat anti-rabbit AF647	0	24	89	404	129	5.136	0.353	1.467	0.347
HCC827	SOX2	FOXO6	donkey anti-goat AF488	goat anti-rabbit AF647	0	24	90	634	135	5.419	0.908	2.535	0.197
HCC827	SOX2	FOXO6	donkey anti-goat AF488	goat anti-rabbit AF647	0	24	91	666	130	3.236	0.773	3.001	0.245
HCC827	SOX2	FOXO6	donkey anti-goat AF488	goat anti-rabbit AF647	0	24	92	450	139	6.388	0.458	1.774	0.317
HCC827	SOX2	FOXO6	donkey anti-goat AF488	goat anti-rabbit AF647	0	24	93	496	134	3.214	0.269	0.977	0.368
HCC827	SOX2	FOXO6	donkey anti-goat AF488	goat anti-rabbit AF647	0	24	94	183	138	5.436	0.31	1.314	0.389
HCC827	SOX2	FOXO6	donkey anti-goat AF488	goat anti-rabbit AF647	0	24	95	335	143	4.529	0.591	1.384	0.266
HCC827	SOX2	FOXO6	donkey anti-goat AF488	goat anti-rabbit AF647	0	24	96	108	145	4.781	0.206	0.954	0.434
HCC827	SOX2	FOXO6	donkey anti-goat AF488	goat anti-rabbit AF647	0	24	97	227	143	4.69	0.281	1.123	0.391
HCC827	SOX2	FOXO6	donkey anti-goat AF488	goat anti-rabbit AF647	0	24	98	590	147	3.847	0.553	2.141	0.299
HCC827	SOX2	FOXO6	donkey anti-goat AF488	goat anti-rabbit AF647	0	24	99	681	148	9.38	0.894	3.693	0.206
HCC827	SOX2	FOXO6	donkey anti-goat AF488	goat anti-rabbit AF647	0	24	100	302	156	3.988	0.439	1.44	0.323
HCC827	SOX2	FOXO6	donkey anti-goat AF488	goat anti-rabbit AF647	0	24	101	554	146	3.273	0.296	1.208	0.377
HCC827	SOX2	FOXO6	donkey anti-goat AF488	goat anti-rabbit AF647	0	24	102	379	148	3.282	0.303	1.125	0.364
HCC827	SOX2	FOXO6	donkey anti-goat AF488	goat anti-rabbit AF647	0	24	103	413	157	4.345	0.303	1.075	0.356
HCC827	SOX2	FOXO6	donkey anti-goat AF488	goat anti-rabbit AF647	0	24	104	612	156	5.258	0.586	2.2	0.286
HCC827	SOX2	FOXO6	donkey anti-goat AF488	goat anti-rabbit AF647	0	24	105	89	161	4.779	0.269	1.209	0.433
HCC827	SOX2	FOXO6	donkey anti-goat AF488	goat anti-rabbit AF647	0	24	106	656	158	5.668	0.382	1.739	0.36
HCC827	SOX2	FOXO6	donkey anti-goat AF488	goat anti-rabbit AF647	0	24	107	164	162	4.338	0.208	0.958	0.417
HCC827	SOX2	FOXO6	donkey anti-goat AF488	goat anti-rabbit AF647	0	24	108	502	162	3.559	0.33	1.297	0.348
HCC827	SOX2	FOXO6	donkey anti-goat AF488	goat anti-rabbit AF647	0	24	109	479	163	4.577	0.323	1.21	0.352
HCC827	SOX2	FOXO6	donkey anti-goat AF488	goat anti-rabbit AF647	0	24	110	31	166	3.186	0.26	1.203	0.438
HCC827	SOX2	FOXO6	donkey anti-goat AF488	goat anti-rabbit AF647	0	24	111	386	164	2.974	0.254	0.981	0.377
HCC827	SOX2	FOXO6	donkey anti-goat AF488	goat anti-rabbit AF647	0	24	112	458	166	11.1	0.517	1.832	0.36
HCC827	SOX2	FOXO6	donkey anti-goat AF488	goat anti-rabbit AF647	0	24	113	555	166	2.904	0.295	0.886	0.366
HCC827	SOX2	FOXO6	donkey anti-goat AF488	goat anti-rabbit AF647	0	24	114	568	164	2.583	0.315	0.921	0.382
HCC827	SOX2	FOXO6	donkey anti-goat AF488	goat anti-rabbit AF647	0	24	115	438	172	3.818	0.419	1.589	0.323
HCC827	SOX2	FOXO6	donkey anti-goat AF488	goat anti-rabbit AF647	0	24	116	129	174	4.376	0.288	1.289	0.408
HCC827	SOX2	FOXO6	donkey anti-goat AF488	goat anti-rabbit AF647	0	24	117	589	172	4.714	0.535	1.866	0.305
HCC827	SOX2	FOXO6	donkey anti-goat AF488	goat anti-rabbit AF647	0	24	118	345	175	3.256	0.251	0.994	0.38
HCC827	SOX2	FOXO6	donkey anti-goat AF488	goat anti-rabbit AF647	0	24	119	646	174	3.468	0.853	2.074	0.2
HCC827	SOX2	FOXO6	donkey anti-goat AF488	goat anti-rabbit AF647	0	24	120	624	175	4.06	0.506	2.11	0.313
HCC827	SOX2	FOXO6	donkey anti-goat AF488	goat anti-rabbit AF647	0	24	121	216	181	5.038	0.333	1.336	0.372
HCC827	SOX2	FOXO6	donkey anti-goat AF488	goat anti-rabbit AF647	0	24	122	605	180	4.173	0.463	1.735	0.334
HCC827	SOX2	FOXO6	donkey anti-goat AF488	goat anti-rabbit AF647	0	24	123	685	180	3.181	0.299	1.365	0.376
HCC827	SOX2	FOXO6	donkey anti-goat AF488	goat anti-rabbit AF647	0	24	124	412	184	5.614	0.534	1.74	0.295
HCC827	SOX2	FOXO6	donkey anti-goat AF488	goat anti-rabbit AF647	0	24	125	464	185	6.29	0.516	1.766	0.294
HCC827	SOX2	FOXO6	donkey anti-goat AF488	goat anti-rabbit AF647	0	24	126	13	188	3.992	0.271	1.292	0.443
HCC827	SOX2	FOXO6	donkey anti-goat AF488	goat anti-rabbit AF647	0	24	127	153	188	5.075	0.299	1.275	0.395
HCC827	SOX2	FOXO6	donkey anti-goat AF488	goat anti-rabbit AF647	0	24	128	633	188	4.394	0.398	1.744	0.348
HCC827	SOX2	FOXO6	donkey anti-goat AF488	goat anti-rabbit AF647	0	24	129	303	194	3.866	0.392	1.303	0.34
HCC827	SOX2	FOXO6	donkey anti-goat AF488	goat anti-rabbit AF647	0	24	130	567	190	10.46	0.481	1.779	0.3
HCC827	SOX2	FOXO6	donkey anti-goat AF488	goat anti-rabbit AF647	0	24	131	259	192	3.412	0.264	0.909	0.38
HCC827	SOX2	FOXO6	donkey anti-goat AF488	goat anti-rabbit AF647	0	24	132	441	192	7.385	0.596	2.557	0.273
HCC827	SOX2	FOXO6	donkey anti-goat AF488	goat anti-rabbit AF647	0	24	133	528	197	3.611	0.266	1.177	0.37
HCC827	SOX2	FOXO6	donkey anti-goat AF488	goat anti-rabbit AF647	0	24	134	363	197	5.978	0.373	1.541	0.355
HCC827	SOX2	FOXO6	donkey anti-goat AF488	goat anti-rabbit AF647	0	24	135	613	196	3.506	0.452	1.766	0.331
HCC827	SOX2	FOXO6	donkey anti-goat AF488	goat anti-rabbit AF647	0	24	136	84	202	3.581	0.336	1.51	0.409
HCC827	SOX2	FOXO6	donkey anti-goat AF488	goat anti-rabbit AF647	0	24	137	193	201	4.379	0.219	0.925	0.408
HCC827	SOX2	FOXO6	donkey anti-goat AF488	goat anti-rabbit AF647	0	24	138	493	198	4.891	0.344	1.235	0.36
HCC827	SOX2	FOXO6	donkey anti-goat AF488	goat anti-rabbit AF647	0	24	139	401	213	4.165	0.437	1.463	0.326
HCC827	SOX2	FOXO6	donkey anti-goat AF488	goat anti-rabbit AF647	0	24	140	587	210	4.481	0.358	1.557	0.353
HCC827	SOX2	FOXO6	donkey anti-goat AF488	goat anti-rabbit AF647	0	24	141	455	202	7.239	0.645	2.182	0.25
HCC827	SOX2	FOXO6	donkey anti-goat AF488	goat anti-rabbit AF647	0	24	142	691	204	5.181	0.368	1.887	0.36
HCC827	SOX2	FOXO6	donkey anti-goat AF488	goat anti-rabbit AF647	0	24	143	546	205	3.358	0.386	1.214	0.332
HCC827	SOX2	FOXO6	donkey anti-goat AF488	goat anti-rabbit AF647	0	24	144	651	209	4.706	0.483	1.925	0.341
HCC827	SOX2	FOXO6	donkey anti-goat AF488	goat anti-rabbit AF647	0	24	145	119	212	5.131	0.336	1.58	0.399
HCC827	SOX2	FOXO6	donkey anti-goat AF488	goat anti-rabbit AF647	0	24	146	477	214	5.161	0.306	1.302	0.353
HCC827	SOX2	FOXO6	donkey anti-goat AF488	goat anti-rabbit AF647	0	24	147	506	209	4.356	0.299	1.202	0.364
HCC827	SOX2	FOXO6	donkey anti-goat AF488	goat anti-rabbit AF647	0	24	148	277	218	6.496	1.124	2.417	0.124
HCC827	SOX2	FOXO6	donkey anti-goat AF488	goat anti-rabbit AF647	0	24	149	61	221	4.676	0.367	1.575	0.417
HCC827	SOX2	FOXO6	donkey anti-goat AF488	goat anti-rabbit AF647	0	24	150	14	216	5.613	0.325	1.596	0.445
HCC827	SOX2	FOXO6	donkey anti-goat AF488	goat anti-rabbit AF647	0	24	151	382	218	6.434	0.413	1.582	0.341
HCC827	SOX2	FOXO6	donkey anti-goat AF488	goat anti-rabbit AF647	0	24	152	251	221	3.571	0.275	1.074	0.386
HCC827	SOX2	FOXO6	donkey anti-goat AF488	goat anti-rabbit AF647	0	24	153	314	225	3.652	0.298	1.144	0.372
HCC827	SOX2	FOXO6	donkey anti-goat AF488	goat anti-rabbit AF647	0	24	154	687	223	4.314	0.366	1.87	0.362
HCC827	SOX2	FOXO6	donkey anti-goat AF488	goat anti-rabbit AF647	0	24	155	35	228	3.816	0.476	1.874	0.389
HCC827	SOX2	FOXO6	donkey anti-goat AF488	goat anti-rabbit AF647	0	24	156	435	232	4.907	0.394	1.632	0.332
HCC827	SOX2	FOXO6	donkey anti-goat AF488	goat anti-rabbit AF647	0	24	157	534	233	11.078	0.591	1.681	0.295
HCC827	SOX2	FOXO6	donkey anti-goat AF488	goat anti-rabbit AF647	0	24	158	568	237	5.391	0.666	1.733	0.253
HCC827	SOX2	FOXO6	donkey anti-goat AF488	goat anti-rabbit AF647	0	24	159	648	234	3.989	0.307	1.546	0.372
HCC827	SOX2	FOXO6	donkey anti-goat AF488	goat anti-rabbit AF647	0	24	160	336	236	2.618	0.27	1.045	0.375
HCC827	SOX2	FOXO6	donkey anti-goat AF488	goat anti-rabbit AF647	0	24	161	627	237	4.143	0.308	1.358	0.37
HCC827	SOX2	FOXO6	donkey anti-goat AF488	goat anti-rabbit AF647	0	24	162	550	236	11.08	0.689	1.935	0.233
HCC827	SOX2	FOXO6	donkey anti-goat AF488	goat anti-rabbit AF647	0	24	163	380	237	3.274	0.347	1.305	0.35
HCC827	SOX2	FOXO6	donkey anti-goat AF488	goat anti-rabbit AF647	0	24	164	97	239	3.386	0.305	1.235	0.407
HCC827	SOX2	FOXO6	donkey anti-goat AF488	goat anti-rabbit AF647	0	24	165	600	244	3.766	0.314	1.392	0.369
HCC827	SOX2	FOXO6	donkey anti-goat AF488	goat anti-rabbit AF647	0	24	166	463	241	3.651	0.291	1.148	0.361
HCC827	SOX2	FOXO6	donkey anti-goat AF488	goat anti-rabbit AF647	0	24	167	32	244	4.05	0.454	2.033	0.405
HCC827	SOX2	FOXO6	donkey anti-goat AF488	goat anti-rabbit AF647	0	24	168	55	251	4.821	0.704	2.515	0.323
HCC827	SOX2	FOXO6	donkey anti-goat AF488	goat anti-rabbit AF647	0	24	169	512	246	4.718	0.32	1.194	0.358
HCC827	SOX2	FOXO6	donkey anti-goat AF488	goat anti-rabbit AF647	0	24	170	689	244	3.558	0.433	1.925	0.344
HCC827	SOX2	FOXO6	donkey anti-goat AF488	goat anti-rabbit AF647	0	24	171	229	251	3.876	0.293	1.21	0.385
HCC827	SOX2	FOXO6	donkey anti-goat AF488	goat anti-rabbit AF647	0	24	172	114	272	4.916	0.395	1.488	0.385
HCC827	SOX2	FOXO6	donkey anti-goat AF488	goat anti-rabbit AF647	0	24	173	411	256	4.841	0.445	1.669	0.325
HCC827	SOX2	FOXO6	donkey anti-goat AF488	goat anti-rabbit AF647	0	24	174	668	253	3.908	0.399	1.917	0.347
HCC827	SOX2	FOXO6	donkey anti-goat AF488	goat anti-rabbit AF647	0	24	175	196	252	3.689	0.353	1.309	0.372
HCC827	SOX2	FOXO6	donkey anti-goat AF488	goat anti-rabbit AF647	0	24	176	291	253	3.083	0.335	1.171	0.362
HCC827	SOX2	FOXO6	donkey anti-goat AF488	goat anti-rabbit AF647	0	24	177	362	253	3.036	0.246	1.008	0.382
HCC827	SOX2	FOXO6	donkey anti-goat AF488	goat anti-rabbit AF647	0	24	178	583	254	3.527	0.484	1.391	0.312
HCC827	SOX2	FOXO6	donkey anti-goat AF488	goat anti-rabbit AF647	0	24	179	496	259	4.014	0.47	1.389	0.314
HCC827	SOX2	FOXO6	donkey anti-goat AF488	goat anti-rabbit AF647	0	24	180	543	253	2.969	0.538	1.519	0.288
HCC827	SOX2	FOXO6	donkey anti-goat AF488	goat anti-rabbit AF647	0	24	181	17	257	5.771	0.35	1.719	0.435
HCC827	SOX2	FOXO6	donkey anti-goat AF488	goat anti-rabbit AF647	0	24	182	176	255	3.561	0.336	1.282	0.379
HCC827	SOX2	FOXO6	donkey anti-goat AF488	goat anti-rabbit AF647	0	24	183	438	258	4.461	0.365	1.422	0.34
HCC827	SOX2	FOXO6	donkey anti-goat AF488	goat anti-rabbit AF647	0	24	184	391	259	3.869	0.374	1.38	0.339
HCC827	SOX2	FOXO6	donkey anti-goat AF488	goat anti-rabbit AF647	0	24	185	259	266	2.822	0.4	1.661	0.358
HCC827	SOX2	FOXO6	donkey anti-goat AF488	goat anti-rabbit AF647	0	24	186	562	264	3.448	0.35	1.454	0.355
HCC827	SOX2	FOXO6	donkey anti-goat AF488	goat anti-rabbit AF647	0	24	187	187	263	6.864	0.377	0.981	0.374
HCC827	SOX2	FOXO6	donkey anti-goat AF488	goat anti-rabbit AF647	0	24	188	456	264	3.96	0.33	1.289	0.346
HCC827	SOX2	FOXO6	donkey anti-goat AF488	goat anti-rabbit AF647	0	24	189	530	267	4.802	0.307	1.343	0.364
HCC827	SOX2	FOXO6	donkey anti-goat AF488	goat anti-rabbit AF647	0	24	190	38	271	3.445	0.41	1.6	0.401
HCC827	SOX2	FOXO6	donkey anti-goat AF488	goat anti-rabbit AF647	0	24	191	480	270	13.365	0.282	0.993	0.371
HCC827	SOX2	FOXO6	donkey anti-goat AF488	goat anti-rabbit AF647	0	24	192	379	274	3.696	0.269	1.136	0.377
HCC827	SOX2	FOXO6	donkey anti-goat AF488	goat anti-rabbit AF647	0	24	193	593	273	6.739	0.458	1.87	0.325
HCC827	SOX2	FOXO6	donkey anti-goat AF488	goat anti-rabbit AF647	0	24	194	665	274	4.502	0.391	1.926	0.359
HCC827	SOX2	FOXO6	donkey anti-goat AF488	goat anti-rabbit AF647	0	24	195	299	276	3.125	0.214	0.967	0.396
HCC827	SOX2	FOXO6	donkey anti-goat AF488	goat anti-rabbit AF647	0	24	196	325	277	3.273	0.224	0.916	0.396
HCC827	SOX2	FOXO6	donkey anti-goat AF488	goat anti-rabbit AF647	0	24	197	204	278	5.075	0.266	1.164	0.395
HCC827	SOX2	FOXO6	donkey anti-goat AF488	goat anti-rabbit AF647	0	24	198	5	280	3.479	0.262	1.266	0.453
HCC827	SOX2	FOXO6	donkey anti-goat AF488	goat anti-rabbit AF647	0	24	199	399	283	3.825	0.377	1.391	0.339
HCC827	SOX2	FOXO6	donkey anti-goat AF488	goat anti-rabbit AF647	0	24	200	423	282	3.014	0.277	1.079	0.368
HCC827	SOX2	FOXO6	donkey anti-goat AF488	goat anti-rabbit AF647	0	24	201	68	288	4.68	0.345	1.543	0.415
HCC827	SOX2	FOXO6	donkey anti-goat AF488	goat anti-rabbit AF647	0	24	202	521	287	4.368	0.291	1.246	0.366
HCC827	SOX2	FOXO6	donkey anti-goat AF488	goat anti-rabbit AF647	0	24	203	499	292	4.758	0.307	1.173	0.362
HCC827	SOX2	FOXO6	donkey anti-goat AF488	goat anti-rabbit AF647	0	24	204	679	287	3.999	0.421	1.991	0.35
HCC827	SOX2	FOXO6	donkey anti-goat AF488	goat anti-rabbit AF647	0	24	205	460	296	3.927	0.422	1.527	0.326
HCC827	SOX2	FOXO6	donkey anti-goat AF488	goat anti-rabbit AF647	0	24	206	482	289	4.713	0.41	1.421	0.337
HCC827	SOX2	FOXO6	donkey anti-goat AF488	goat anti-rabbit AF647	0	24	207	567	290	4.356	0.476	1.429	0.316
HCC827	SOX2	FOXO6	donkey anti-goat AF488	goat anti-rabbit AF647	0	24	208	599	290	3.77	0.518	1.634	0.308
HCC827	SOX2	FOXO6	donkey anti-goat AF488	goat anti-rabbit AF647	0	24	209	195	293	5.994	0.314	1.352	0.39
HCC827	SOX2	FOXO6	donkey anti-goat AF488	goat anti-rabbit AF647	0	24	210	582	294	6.676	0.528	1.764	0.306
HCC827	SOX2	FOXO6	donkey anti-goat AF488	goat anti-rabbit AF647	0	24	211	655	296	3.526	0.444	1.754	0.339
HCC827	SOX2	FOXO6	donkey anti-goat AF488	goat anti-rabbit AF647	0	24	212	548	301	4.698	0.27	1.172	0.376
HCC827	SOX2	FOXO6	donkey anti-goat AF488	goat anti-rabbit AF647	0	24	213	14	307	3.548	0.51	2.389	0.399
HCC827	SOX2	FOXO6	donkey anti-goat AF488	goat anti-rabbit AF647	0	24	214	160	302	3.545	0.359	1.285	0.384
HCC827	SOX2	FOXO6	donkey anti-goat AF488	goat anti-rabbit AF647	0	24	215	273	304	2.797	0.261	1.021	0.381
HCC827	SOX2	FOXO6	donkey anti-goat AF488	goat anti-rabbit AF647	0	24	216	689	305	9.16	0.535	2.129	0.289
HCC827	SOX2	FOXO6	donkey anti-goat AF488	goat anti-rabbit AF647	0	24	217	350	308	3.489	0.269	1.095	0.376
HCC827	SOX2	FOXO6	donkey anti-goat AF488	goat anti-rabbit AF647	0	24	218	386	307	3.515	0.306	1.169	0.363
HCC827	SOX2	FOXO6	donkey anti-goat AF488	goat anti-rabbit AF647	0	24	219	596	306	3.947	0.406	1.238	0.343
HCC827	SOX2	FOXO6	donkey anti-goat AF488	goat anti-rabbit AF647	0	24	220	485	306	4.607	0.368	1.328	0.386
HCC827	SOX2	FOXO6	donkey anti-goat AF488	goat anti-rabbit AF647	0	24	221	93	309	3.557	0.42	1.484	0.379
HCC827	SOX2	FOXO6	donkey anti-goat AF488	goat anti-rabbit AF647	0	24	222	147	317	4.514	0.373	1.885	0.388
HCC827	SOX2	FOXO6	donkey anti-goat AF488	goat anti-rabbit AF647	0	24	223	179	311	3.142	0.298	1.054	0.39
HCC827	SOX2	FOXO6	donkey anti-goat AF488	goat anti-rabbit AF647	0	24	224	424	312	2.931	0.311	1.122	0.361
HCC827	SOX2	FOXO6	donkey anti-goat AF488	goat anti-rabbit AF647	0	24	225	64	320	5.018	0.287	1.347	0.434
HCC827	SOX2	FOXO6	donkey anti-goat AF488	goat anti-rabbit AF647	0	24	226	410	321	4.019	0.419	1.585	0.339
HCC827	SOX2	FOXO6	donkey anti-goat AF488	goat anti-rabbit AF647	0	24	227	670	323	3.426	0.343	2.153	0.389
HCC827	SOX2	FOXO6	donkey anti-goat AF488	goat anti-rabbit AF647	0	24	228	230	320	4.438	0.282	1.141	0.393
HCC827	SOX2	FOXO6	donkey anti-goat AF488	goat anti-rabbit AF647	0	24	229	550	322	4.43	0.247	1.144	0.386
HCC827	SOX2	FOXO6	donkey anti-goat AF488	goat anti-rabbit AF647	0	24	230	468	320	3.034	0.276	1.131	0.372
HCC827	SOX2	FOXO6	donkey anti-goat AF488	goat anti-rabbit AF647	0	24	231	525	321	2.971	0.423	1.227	0.334
HCC827	SOX2	FOXO6	donkey anti-goat AF488	goat anti-rabbit AF647	0	24	232	318	336	3.412	0.246	0.988	0.387
HCC827	SOX2	FOXO6	donkey anti-goat AF488	goat anti-rabbit AF647	0	24	233	354	326	3.665	0.335	1.284	0.359
HCC827	SOX2	FOXO6	donkey anti-goat AF488	goat anti-rabbit AF647	0	24	234	275	331	2.915	0.242	0.999	0.387
HCC827	SOX2	FOXO6	donkey anti-goat AF488	goat anti-rabbit AF647	0	24	235	374	332	4.389	0.293	1.194	0.367
HCC827	SOX2	FOXO6	donkey anti-goat AF488	goat anti-rabbit AF647	0	24	236	484	334	3.545	0.422	1.222	0.339
HCC827	SOX2	FOXO6	donkey anti-goat AF488	goat anti-rabbit AF647	0	24	237	444	334	3.329	0.306	1.24	0.367
HCC827	SOX2	FOXO6	donkey anti-goat AF488	goat anti-rabbit AF647	0	24	238	91	338	5.959	0.439	1.795	0.404
HCC827	SOX2	FOXO6	donkey anti-goat AF488	goat anti-rabbit AF647	0	24	239	191	341	3.927	0.257	1.099	0.407
HCC827	SOX2	FOXO6	donkey anti-goat AF488	goat anti-rabbit AF647	0	24	240	505	339	3.285	0.375	1.281	0.351
HCC827	SOX2	FOXO6	donkey anti-goat AF488	goat anti-rabbit AF647	0	24	241	402	341	3.169	0.326	1.157	0.359
HCC827	SOX2	FOXO6	donkey anti-goat AF488	goat anti-rabbit AF647	0	24	242	248	348	3.28	0.258	0.994	0.392
HCC827	SOX2	FOXO6	donkey anti-goat AF488	goat anti-rabbit AF647	0	24	243	597	353	6.779	0.451	2.039	0.339
HCC827	SOX2	FOXO6	donkey anti-goat AF488	goat anti-rabbit AF647	0	24	244	426	348	7.684	0.334	1.079	0.352
HCC827	SOX2	FOXO6	donkey anti-goat AF488	goat anti-rabbit AF647	0	24	245	116	355	3.346	0.386	1.901	0.396
HCC827	SOX2	FOXO6	donkey anti-goat AF488	goat anti-rabbit AF647	0	24	246	335	351	3.181	0.249	0.927	0.386
HCC827	SOX2	FOXO6	donkey anti-goat AF488	goat anti-rabbit AF647	0	24	247	559	349	3.751	0.36	1.587	0.357
HCC827	SOX2	FOXO6	donkey anti-goat AF488	goat anti-rabbit AF647	0	24	248	631	351	5.183	0.434	1.619	0.333
HCC827	SOX2	FOXO6	donkey anti-goat AF488	goat anti-rabbit AF647	0	24	249	453	356	4.387	0.325	1.22	0.355
HCC827	SOX2	FOXO6	donkey anti-goat AF488	goat anti-rabbit AF647	0	24	250	9	358	6.412	0.352	1.945	0.452
HCC827	SOX2	FOXO6	donkey anti-goat AF488	goat anti-rabbit AF647	0	24	251	490	353	2.885	0.27	1.14	0.372
HCC827	SOX2	FOXO6	donkey anti-goat AF488	goat anti-rabbit AF647	0	24	252	307	360	2.927	0.247	0.999	0.388
HCC827	SOX2	FOXO6	donkey anti-goat AF488	goat anti-rabbit AF647	0	24	253	512	360	3.578	0.364	1.215	0.35
HCC827	SOX2	FOXO6	donkey anti-goat AF488	goat anti-rabbit AF647	0	24	254	273	362	3.015	0.23	0.932	0.402
HCC827	SOX2	FOXO6	donkey anti-goat AF488	goat anti-rabbit AF647	0	24	255	393	363	3.519	0.24	1.015	0.384
HCC827	SOX2	FOXO6	donkey anti-goat AF488	goat anti-rabbit AF647	0	24	256	544	363	4.112	0.461	1.818	0.327
HCC827	SOX2	FOXO6	donkey anti-goat AF488	goat anti-rabbit AF647	0	24	257	62	364	5.187	0.38	2.053	0.433
HCC827	SOX2	FOXO6	donkey anti-goat AF488	goat anti-rabbit AF647	0	24	258	477	357	2.527	0.258	1.066	0.378
HCC827	SOX2	FOXO6	donkey anti-goat AF488	goat anti-rabbit AF647	0	24	259	214	368	3.01	0.24	1.078	0.407
HCC827	SOX2	FOXO6	donkey anti-goat AF488	goat anti-rabbit AF647	0	24	260	492	369	7.002	0.514	1.74	0.322
HCC827	SOX2	FOXO6	donkey anti-goat AF488	goat anti-rabbit AF647	0	24	261	569	368	3.82	0.387	1.73	0.362
HCC827	SOX2	FOXO6	donkey anti-goat AF488	goat anti-rabbit AF647	0	24	262	27	371	5.315	0.283	1.45	0.45
HCC827	SOX2	FOXO6	donkey anti-goat AF488	goat anti-rabbit AF647	0	24	263	423	377	4.184	0.383	1.519	0.361
HCC827	SOX2	FOXO6	donkey anti-goat AF488	goat anti-rabbit AF647	0	24	264	93	374	5.564	0.384	1.534	0.409
HCC827	SOX2	FOXO6	donkey anti-goat AF488	goat anti-rabbit AF647	0	24	265	152	377	3.515	0.253	1.174	0.412
HCC827	SOX2	FOXO6	donkey anti-goat AF488	goat anti-rabbit AF647	0	24	266	506	375	3.662	0.43	1.345	0.335
HCC827	SOX2	FOXO6	donkey anti-goat AF488	goat anti-rabbit AF647	0	24	267	452	379	3.526	0.335	1.423	0.358
HCC827	SOX2	FOXO6	donkey anti-goat AF488	goat anti-rabbit AF647	0	24	268	601	374	4.345	0.436	1.809	0.362
HCC827	SOX2	FOXO6	donkey anti-goat AF488	goat anti-rabbit AF647	0	24	269	660	379	2.988	0.296	1.411	0.388
HCC827	SOX2	FOXO6	donkey anti-goat AF488	goat anti-rabbit AF647	0	24	270	167	387	4.442	0.352	1.574	0.396
HCC827	SOX2	FOXO6	donkey anti-goat AF488	goat anti-rabbit AF647	0	24	271	191	382	3.275	0.343	1.422	0.407
HCC827	SOX2	FOXO6	donkey anti-goat AF488	goat anti-rabbit AF647	0	24	272	362	383	8.501	0.373	1.337	0.349
HCC827	SOX2	FOXO6	donkey anti-goat AF488	goat anti-rabbit AF647	0	24	273	531	388	4.697	0.361	1.426	0.36
HCC827	SOX2	FOXO6	donkey anti-goat AF488	goat anti-rabbit AF647	0	24	274	5	384	2.799	0.3	1.27	0.429
HCC827	SOX2	FOXO6	donkey anti-goat AF488	goat anti-rabbit AF647	0	24	275	133	384	5.854	0.304	1.488	0.412
HCC827	SOX2	FOXO6	donkey anti-goat AF488	goat anti-rabbit AF647	0	24	276	45	388	4.897	0.309	1.619	0.437
HCC827	SOX2	FOXO6	donkey anti-goat AF488	goat anti-rabbit AF647	0	24	277	591	387	3.285	0.315	1.395	0.382
HCC827	SOX2	FOXO6	donkey anti-goat AF488	goat anti-rabbit AF647	0	24	278	278	389	9.383	0.343	1.247	0.372
HCC827	SOX2	FOXO6	donkey anti-goat AF488	goat anti-rabbit AF647	0	24	279	645	389	2.917	0.291	1.305	0.39
HCC827	SOX2	FOXO6	donkey anti-goat AF488	goat anti-rabbit AF647	0	24	280	247	391	3.454	0.267	1.115	0.399
HCC827	SOX2	FOXO6	donkey anti-goat AF488	goat anti-rabbit AF647	0	24	281	498	394	2.89	0.267	1.087	0.376
HCC827	SOX2	FOXO6	donkey anti-goat AF488	goat anti-rabbit AF647	0	24	282	445	396	4.079	0.351	1.372	0.355
HCC827	SOX2	FOXO6	donkey anti-goat AF488	goat anti-rabbit AF647	0	24	283	212	394	3.347	0.285	1.19	0.403
HCC827	SOX2	FOXO6	donkey anti-goat AF488	goat anti-rabbit AF647	0	24	284	312	396	2.705	0.229	1	0.395
HCC827	SOX2	FOXO6	donkey anti-goat AF488	goat anti-rabbit AF647	0	24	285	147	396	6.525	0.485	1.56	0.376
HCC827	SOX2	FOXO6	donkey anti-goat AF488	goat anti-rabbit AF647	0	24	286	404	398	3.379	0.396	1.432	0.341
HCC827	SOX2	FOXO6	donkey anti-goat AF488	goat anti-rabbit AF647	0	24	287	615	397	2.935	0.323	1.463	0.368
HCC827	SOX2	FOXO6	donkey anti-goat AF488	goat anti-rabbit AF647	0	24	288	128	397	6.572	0.5	1.618	0.383
HCC827	SOX2	FOXO6	donkey anti-goat AF488	goat anti-rabbit AF647	0	24	289	518	398	3.043	0.347	1.36	0.36
HCC827	SOX2	FOXO6	donkey anti-goat AF488	goat anti-rabbit AF647	0	24	290	91	402	4.384	0.319	1.539	0.423
HCC827	SOX2	FOXO6	donkey anti-goat AF488	goat anti-rabbit AF647	0	24	291	582	407	3.393	0.303	1.373	0.381
HCC827	SOX2	FOXO6	donkey anti-goat AF488	goat anti-rabbit AF647	0	24	292	662	407	3.998	0.265	1.152	0.394
HCC827	SOX2	FOXO6	donkey anti-goat AF488	goat anti-rabbit AF647	0	24	293	63	408	3.951	0.319	1.491	0.427
HCC827	SOX2	FOXO6	donkey anti-goat AF488	goat anti-rabbit AF647	0	24	294	308	413	3.365	0.265	1.115	0.389
HCC827	SOX2	FOXO6	donkey anti-goat AF488	goat anti-rabbit AF647	0	24	295	692	411	2.923	0.496	2.152	0.343
HCC827	SOX2	FOXO6	donkey anti-goat AF488	goat anti-rabbit AF647	0	24	296	113	408	2.911	0.361	1.535	0.399
HCC827	SOX2	FOXO6	donkey anti-goat AF488	goat anti-rabbit AF647	0	24	297	480	413	3.842	0.362	1.359	0.348
HCC827	SOX2	FOXO6	donkey anti-goat AF488	goat anti-rabbit AF647	0	24	298	202	410	2.971	0.205	0.919	0.416
HCC827	SOX2	FOXO6	donkey anti-goat AF488	goat anti-rabbit AF647	0	24	299	341	425	3.68	0.34	1.321	0.366
HCC827	SOX2	FOXO6	donkey anti-goat AF488	goat anti-rabbit AF647	0	24	300	287	420	4.174	0.333	1.425	0.38
HCC827	SOX2	FOXO6	donkey anti-goat AF488	goat anti-rabbit AF647	0	24	301	455	414	3.883	0.365	1.423	0.353
HCC827	SOX2	FOXO6	donkey anti-goat AF488	goat anti-rabbit AF647	0	24	302	642	413	2.927	0.732	1.518	0.245
HCC827	SOX2	FOXO6	donkey anti-goat AF488	goat anti-rabbit AF647	0	24	303	248	417	5.145	0.269	1.256	0.399
HCC827	SOX2	FOXO6	donkey anti-goat AF488	goat anti-rabbit AF647	0	24	304	399	422	5.024	0.492	1.604	0.316
HCC827	SOX2	FOXO6	donkey anti-goat AF488	goat anti-rabbit AF647	0	24	305	619	414	2.942	0.658	1.307	0.262
HCC827	SOX2	FOXO6	donkey anti-goat AF488	goat anti-rabbit AF647	0	24	306	430	419	3.32	0.398	1.464	0.353
HCC827	SOX2	FOXO6	donkey anti-goat AF488	goat anti-rabbit AF647	0	24	307	24	424	4.423	0.348	1.815	0.44
HCC827	SOX2	FOXO6	donkey anti-goat AF488	goat anti-rabbit AF647	0	24	308	369	420	3.397	0.389	1.412	0.353
HCC827	SOX2	FOXO6	donkey anti-goat AF488	goat anti-rabbit AF647	0	24	309	155	421	11.691	0.803	3.403	0.365
HCC827	SOX2	FOXO6	donkey anti-goat AF488	goat anti-rabbit AF647	0	24	310	122	430	3.774	0.36	1.786	0.409
HCC827	SOX2	FOXO6	donkey anti-goat AF488	goat anti-rabbit AF647	0	24	311	164	420	7.966	0.711	2.829	0.375
HCC827	SOX2	FOXO6	donkey anti-goat AF488	goat anti-rabbit AF647	0	24	312	143	446	6.368	0.537	1.986	0.374
HCC827	SOX2	FOXO6	donkey anti-goat AF488	goat anti-rabbit AF647	0	24	313	178	428	3.951	0.313	1.431	0.408
HCC827	SOX2	FOXO6	donkey anti-goat AF488	goat anti-rabbit AF647	0	24	314	592	430	3.736	0.311	1.435	0.386
HCC827	SOX2	FOXO6	donkey anti-goat AF488	goat anti-rabbit AF647	0	24	315	541	433	3.093	0.305	1.162	0.377
HCC827	SOX2	FOXO6	donkey anti-goat AF488	goat anti-rabbit AF647	0	24	316	631	432	3.259	1.853	1.929	0.011
HCC827	SOX2	FOXO6	donkey anti-goat AF488	goat anti-rabbit AF647	0	24	317	688	434	2.929	0.702	1.854	0.274
HCC827	SOX2	FOXO6	donkey anti-goat AF488	goat anti-rabbit AF647	0	24	318	462	432	4.413	0.361	1.449	0.354
HCC827	SOX2	FOXO6	donkey anti-goat AF488	goat anti-rabbit AF647	0	24	319	490	444	5.049	0.471	2.197	0.323
HCC827	SOX2	FOXO6	donkey anti-goat AF488	goat anti-rabbit AF647	0	24	320	258	436	6.114	0.29	1.32	0.398
HCC827	SOX2	FOXO6	donkey anti-goat AF488	goat anti-rabbit AF647	0	24	321	202	438	4.597	0.323	1.514	0.402
HCC827	SOX2	FOXO6	donkey anti-goat AF488	goat anti-rabbit AF647	0	24	322	374	436	3.914	0.374	1.393	0.351
HCC827	SOX2	FOXO6	donkey anti-goat AF488	goat anti-rabbit AF647	0	24	323	614	437	3.127	1.564	1.897	0.02
HCC827	SOX2	FOXO6	donkey anti-goat AF488	goat anti-rabbit AF647	0	24	324	658	441	3.814	0.358	1.431	0.378
HCC827	SOX2	FOXO6	donkey anti-goat AF488	goat anti-rabbit AF647	0	24	325	93	439	3.246	0.315	1.43	0.419
HCC827	SOX2	FOXO6	donkey anti-goat AF488	goat anti-rabbit AF647	0	24	326	357	446	3.712	0.325	1.29	0.375
HCC827	SOX2	FOXO6	donkey anti-goat AF488	goat anti-rabbit AF647	0	24	327	275	442	3.882	0.312	1.375	0.385
HCC827	SOX2	FOXO6	donkey anti-goat AF488	goat anti-rabbit AF647	0	24	328	387	440	3.549	0.418	1.513	0.353
HCC827	SOX2	FOXO6	donkey anti-goat AF488	goat anti-rabbit AF647	0	24	329	161	438	3.581	0.766	2.499	0.311
HCC827	SOX2	FOXO6	donkey anti-goat AF488	goat anti-rabbit AF647	0	24	330	308	446	3.352	0.29	1.296	0.389
HCC827	SOX2	FOXO6	donkey anti-goat AF488	goat anti-rabbit AF647	0	24	331	406	442	3.799	0.491	1.78	0.322
HCC827	SOX2	FOXO6	donkey anti-goat AF488	goat anti-rabbit AF647	0	24	332	422	450	4.942	0.428	1.717	0.331
HCC827	SOX2	FOXO6	donkey anti-goat AF488	goat anti-rabbit AF647	0	24	333	443	448	3.767	0.596	1.859	0.288
HCC827	SOX2	FOXO6	donkey anti-goat AF488	goat anti-rabbit AF647	0	24	334	591	457	4.35	0.409	1.646	0.36
HCC827	SOX2	FOXO6	donkey anti-goat AF488	goat anti-rabbit AF647	0	24	335	621	455	2.88	1.765	1.799	0.011
HCC827	SOX2	FOXO6	donkey anti-goat AF488	goat anti-rabbit AF647	0	24	336	111	461	5.174	0.471	2.07	0.401
HCC827	SOX2	FOXO6	donkey anti-goat AF488	goat anti-rabbit AF647	0	24	337	167	456	3.038	0.449	1.409	0.366
HCC827	SOX2	FOXO6	donkey anti-goat AF488	goat anti-rabbit AF647	0	24	338	328	456	3.401	0.316	1.36	0.383
HCC827	SOX2	FOXO6	donkey anti-goat AF488	goat anti-rabbit AF647	0	24	339	643	458	3.4	0.448	1.259	0.349
HCC827	SOX2	FOXO6	donkey anti-goat AF488	goat anti-rabbit AF647	0	24	340	392	457	3.184	0.3	1.065	0.375
HCC827	SOX2	FOXO6	donkey anti-goat AF488	goat anti-rabbit AF647	0	24	341	691	458	3.324	0.896	2.576	0.221
HCC827	SOX2	FOXO6	donkey anti-goat AF488	goat anti-rabbit AF647	0	24	342	85	460	3.597	0.291	1.383	0.427
HCC827	SOX2	FOXO6	donkey anti-goat AF488	goat anti-rabbit AF647	0	24	343	59	461	3.085	0.258	1.167	0.438
HCC827	SOX2	FOXO6	donkey anti-goat AF488	goat anti-rabbit AF647	0	24	344	298	465	2.626	0.403	1.165	0.343
HCC827	SOX2	FOXO6	donkey anti-goat AF488	goat anti-rabbit AF647	0	24	345	272	468	2.903	0.218	0.965	0.407
HCC827	SOX2	FOXO6	donkey anti-goat AF488	goat anti-rabbit AF647	0	24	346	438	466	2.721	0.438	1.355	0.339
HCC827	SOX2	FOXO6	donkey anti-goat AF488	goat anti-rabbit AF647	0	24	347	242	467	4.491	0.342	1.622	0.39
HCC827	SOX2	FOXO6	donkey anti-goat AF488	goat anti-rabbit AF647	0	24	348	457	468	3.395	0.598	1.774	0.3
HCC827	SOX2	FOXO6	donkey anti-goat AF488	goat anti-rabbit AF647	0	24	349	677	470	3.384	0.522	2.122	0.337
HCC827	SOX2	FOXO6	donkey anti-goat AF488	goat anti-rabbit AF647	0	24	350	354	471	3.741	0.323	1.244	0.372
HCC827	SOX2	FOXO6	donkey anti-goat AF488	goat anti-rabbit AF647	0	24	351	17	477	4.407	0.265	1.503	0.449
HCC827	SOX2	FOXO6	donkey anti-goat AF488	goat anti-rabbit AF647	0	24	352	122	471	5.326	0.594	2.468	0.373
HCC827	SOX2	FOXO6	donkey anti-goat AF488	goat anti-rabbit AF647	0	24	353	157	476	3.774	0.339	1.634	0.407
HCC827	SOX2	FOXO6	donkey anti-goat AF488	goat anti-rabbit AF647	0	24	354	343	477	3.393	0.428	1.341	0.355
HCC827	SOX2	FOXO6	donkey anti-goat AF488	goat anti-rabbit AF647	0	24	355	609	475	2.644	0.745	1.852	0.249
HCC827	SOX2	FOXO6	donkey anti-goat AF488	goat anti-rabbit AF647	0	24	356	199	475	3.046	0.222	1.058	0.422
HCC827	SOX2	FOXO6	donkey anti-goat AF488	goat anti-rabbit AF647	0	24	357	551	488	3.301	0.332	1.389	0.369
HCC827	SOX2	FOXO6	donkey anti-goat AF488	goat anti-rabbit AF647	0	24	358	313	480	2.981	0.328	1.179	0.37
HCC827	SOX2	FOXO6	donkey anti-goat AF488	goat anti-rabbit AF647	0	24	359	694	475	4.266	0.847	3.034	0.233
HCC827	SOX2	FOXO6	donkey anti-goat AF488	goat anti-rabbit AF647	0	24	360	60	480	3.05	0.271	1.298	0.441
HCC827	SOX2	FOXO6	donkey anti-goat AF488	goat anti-rabbit AF647	0	24	361	671	487	4.109	0.541	2.153	0.34
HCC827	SOX2	FOXO6	donkey anti-goat AF488	goat anti-rabbit AF647	0	24	362	587	485	4.235	0.7	1.701	0.263
HCC827	SOX2	FOXO6	donkey anti-goat AF488	goat anti-rabbit AF647	0	24	363	123	484	4.164	0.487	1.97	0.381
HCC827	SOX2	FOXO6	donkey anti-goat AF488	goat anti-rabbit AF647	0	24	364	223	483	3.108	0.269	1.244	0.401
HCC827	SOX2	FOXO6	donkey anti-goat AF488	goat anti-rabbit AF647	0	24	365	390	488	3.445	0.316	1.198	0.372
HCC827	SOX2	FOXO6	donkey anti-goat AF488	goat anti-rabbit AF647	0	24	366	366	487	3.11	0.257	1.132	0.392
HCC827	SOX2	FOXO6	donkey anti-goat AF488	goat anti-rabbit AF647	0	24	367	256	491	4.519	1.164	1.688	0.135
HCC827	SOX2	FOXO6	donkey anti-goat AF488	goat anti-rabbit AF647	0	24	368	629	489	2.833	1.605	1.666	0.022
HCC827	SOX2	FOXO6	donkey anti-goat AF488	goat anti-rabbit AF647	0	24	369	11	499	4.278	0.331	1.647	0.446
HCC827	SOX2	FOXO6	donkey anti-goat AF488	goat anti-rabbit AF647	0	24	370	438	501	3.786	0.262	1.059	0.38
HCC827	SOX2	FOXO6	donkey anti-goat AF488	goat anti-rabbit AF647	0	24	371	182	496	3.713	0.408	1.919	0.394
HCC827	SOX2	FOXO6	donkey anti-goat AF488	goat anti-rabbit AF647	0	24	372	211	497	2.764	0.773	2.161	0.266
HCC827	SOX2	FOXO6	donkey anti-goat AF488	goat anti-rabbit AF647	0	24	373	337	496	3.144	0.285	1.304	0.402
HCC827	SOX2	FOXO6	donkey anti-goat AF488	goat anti-rabbit AF647	0	24	374	465	497	3.319	0.361	1.432	0.364
HCC827	SOX2	FOXO6	donkey anti-goat AF488	goat anti-rabbit AF647	0	24	375	610	499	2.868	0.353	1.737	0.372
HCC827	SOX2	FOXO6	donkey anti-goat AF488	goat anti-rabbit AF647	0	24	376	139	497	4.035	0.487	1.947	0.388
HCC827	SOX2	FOXO6	donkey anti-goat AF488	goat anti-rabbit AF647	0	24	377	274	499	2.417	0.44	1.297	0.345
HCC827	SOX2	FOXO6	donkey anti-goat AF488	goat anti-rabbit AF647	0	24	378	239	507	5.008	0.918	1.528	0.197
HCC827	SOX2	FOXO6	donkey anti-goat AF488	goat anti-rabbit AF647	0	24	379	302	506	2.846	0.276	1.247	0.394
HCC827	SOX2	FOXO6	donkey anti-goat AF488	goat anti-rabbit AF647	0	24	380	482	509	3.409	0.263	1.174	0.377
HCC827	SOX2	FOXO6	donkey anti-goat AF488	goat anti-rabbit AF647	0	24	381	54	510	4.751	0.265	1.219	0.44
HCC827	SOX2	FOXO6	donkey anti-goat AF488	goat anti-rabbit AF647	0	24	382	687	510	4.093	1.678	2.852	0.034
HCC827	SOX2	FOXO6	donkey anti-goat AF488	goat anti-rabbit AF647	0	24	383	96	511	3.811	0.334	1.573	0.399
HCC827	SOX2	FOXO6	donkey anti-goat AF488	goat anti-rabbit AF647	0	24	384	166	512	2.58	0.482	1.473	0.334
HCC827	SOX2	FOXO6	donkey anti-goat AF488	goat anti-rabbit AF647	0	24	385	650	512	13.373	0.588	2.231	0.277
HCC827	SOX2	FOXO6	donkey anti-goat AF488	goat anti-rabbit AF647	0	24	386	122	512	3.578	0.221	1.175	0.422
HCC827	SOX2	FOXO6	donkey anti-goat AF488	goat anti-rabbit AF647	0	24	387	199	512	4.053	0.414	1.803	0.372
HCC827	SOX2	FOXO6	donkey anti-goat AF488	goat anti-rabbit AF647	0	24	388	459	512	3.258	0.269	1.155	0.373
HCC827	SOX2	FOXO6	donkey anti-goat AF488	goat anti-rabbit AF647	0	24	389	593	513	4.204	0.517	1.917	0.305
HCC827	SOX2	FOXO6	donkey anti-goat AF488	goat anti-rabbit AF647	0	24	390	515	514	5.049	0.299	1.452	0.358
HCC827	SOX2	FOXO6	donkey anti-goat AF488	goat anti-rabbit AF647	0	24	391	331	515	2.752	0.278	1.31	0.37
HCC827	SOX2	FOXO6	donkey anti-goat AF488	goat anti-rabbit AF647	0	24	392	213	515	3.822	0.388	1.695	0.371
HCC827	SOX2	FOXO6	donkey anti-goat AF488	goat anti-rabbit AF647	0	24	393	5	516	4.14	0.245	1.482	0.479
HCC827	SOX2	FOXO6	donkey anti-goat AF488	goat anti-rabbit AF647	0	24	394	371	516	3.522	0.424	1.662	0.323
HCC827	SOX2	FOXO6	donkey anti-goat AF488	goat anti-rabbit AF647	0	24	395	287	516	2.73	0.418	1.124	0.338
HCC827	SOX2	FOXO6	donkey anti-goat AF488	goat anti-rabbit AF647	0	24	396	568	516	2.141	0.452	1.497	0.31
HCC827	SOX2	FOXO6	donkey anti-goat AF488	goat anti-rabbit AF647	0	24	397	612	517	2.519	0.338	1.652	0.349
HCC827	SOX2	FOXO6	donkey anti-goat AF488	goat anti-rabbit AF647	0.1	24	1	105	48	1.535	0.01	0.135	0.67
HCC827	SOX2	FOXO6	donkey anti-goat AF488	goat anti-rabbit AF647	0.1	24	2	693	68	3.684	0.736	1.71	0.268
HCC827	SOX2	FOXO6	donkey anti-goat AF488	goat anti-rabbit AF647	0.1	24	3	476	85	1.992	0.801	1.524	0.23
HCC827	SOX2	FOXO6	donkey anti-goat AF488	goat anti-rabbit AF647	0.1	24	4	689	87	6.561	0.632	1.69	0.317
HCC827	SOX2	FOXO6	donkey anti-goat AF488	goat anti-rabbit AF647	0.1	24	5	466	91	2.082	0.761	1.531	0.223
HCC827	SOX2	FOXO6	donkey anti-goat AF488	goat anti-rabbit AF647	0.1	24	6	678	109	4.998	0.486	1.283	0.347
HCC827	SOX2	FOXO6	donkey anti-goat AF488	goat anti-rabbit AF647	0.1	24	7	692	113	4.153	0.464	1.276	0.361
HCC827	SOX2	FOXO6	donkey anti-goat AF488	goat anti-rabbit AF647	0.1	24	8	684	142	6.827	0.617	1.775	0.322
HCC827	SOX2	FOXO6	donkey anti-goat AF488	goat anti-rabbit AF647	0.1	24	9	309	187	6.477	1.283	2.164	0.14
HCC827	SOX2	FOXO6	donkey anti-goat AF488	goat anti-rabbit AF647	0.1	24	10	334	176	4.189	0.966	1.442	0.181
HCC827	SOX2	FOXO6	donkey anti-goat AF488	goat anti-rabbit AF647	0.1	24	11	656	186	7.336	0.535	1.435	0.353
HCC827	SOX2	FOXO6	donkey anti-goat AF488	goat anti-rabbit AF647	0.1	24	12	327	198	5.109	0.827	1.236	0.235
HCC827	SOX2	FOXO6	donkey anti-goat AF488	goat anti-rabbit AF647	0.1	24	13	440	205	6.092	0.629	1.443	0.296
HCC827	SOX2	FOXO6	donkey anti-goat AF488	goat anti-rabbit AF647	0.1	24	14	682	212	3.82	0.486	1.148	0.348
HCC827	SOX2	FOXO6	donkey anti-goat AF488	goat anti-rabbit AF647	0.1	24	15	427	220	6.705	0.709	1.454	0.272
HCC827	SOX2	FOXO6	donkey anti-goat AF488	goat anti-rabbit AF647	0.1	24	16	462	226	5.861	0.698	1.315	0.265
HCC827	SOX2	FOXO6	donkey anti-goat AF488	goat anti-rabbit AF647	0.1	24	17	320	230	7.878	2.241	2.323	0.005
HCC827	SOX2	FOXO6	donkey anti-goat AF488	goat anti-rabbit AF647	0.1	24	18	351	231	5.862	1.572	1.364	0.061
HCC827	SOX2	FOXO6	donkey anti-goat AF488	goat anti-rabbit AF647	0.1	24	19	447	231	5.268	0.496	1.231	0.33
HCC827	SOX2	FOXO6	donkey anti-goat AF488	goat anti-rabbit AF647	0.1	24	20	444	257	6.413	0.977	1.379	0.22
HCC827	SOX2	FOXO6	donkey anti-goat AF488	goat anti-rabbit AF647	0.1	24	21	393	245	4.082	0.847	1.826	0.218
HCC827	SOX2	FOXO6	donkey anti-goat AF488	goat anti-rabbit AF647	0.1	24	22	371	247	3.741	0.578	1.309	0.309
HCC827	SOX2	FOXO6	donkey anti-goat AF488	goat anti-rabbit AF647	0.1	24	23	335	252	5.523	1.114	1.419	0.151
HCC827	SOX2	FOXO6	donkey anti-goat AF488	goat anti-rabbit AF647	0.1	24	24	314	258	10.176	1.687	2.976	0.046
HCC827	SOX2	FOXO6	donkey anti-goat AF488	goat anti-rabbit AF647	0.1	24	25	353	285	7.376	1.016	1.55	0.205
HCC827	SOX2	FOXO6	donkey anti-goat AF488	goat anti-rabbit AF647	0.1	24	26	393	269	5.85	2.408	1.571	0.027
HCC827	SOX2	FOXO6	donkey anti-goat AF488	goat anti-rabbit AF647	0.1	24	27	417	263	6.08	0.501	1.196	0.351
HCC827	SOX2	FOXO6	donkey anti-goat AF488	goat anti-rabbit AF647	0.1	24	28	375	277	5.215	0.665	1.141	0.293
HCC827	SOX2	FOXO6	donkey anti-goat AF488	goat anti-rabbit AF647	0.1	24	29	416	276	7.893	0.418	0.702	0.383
HCC827	SOX2	FOXO6	donkey anti-goat AF488	goat anti-rabbit AF647	0.1	24	30	429	284	3.977	1.324	1.313	0.064
HCC827	SOX2	FOXO6	donkey anti-goat AF488	goat anti-rabbit AF647	0.1	24	31	405	295	7.238	1.325	1.425	0.103
HCC827	SOX2	FOXO6	donkey anti-goat AF488	goat anti-rabbit AF647	0.1	24	32	389	291	7.877	0.666	1.536	0.313
HCC827	SOX2	FOXO6	donkey anti-goat AF488	goat anti-rabbit AF647	0.1	24	33	691	304	4.244	0.526	1.332	0.333
HCC827	SOX2	FOXO6	donkey anti-goat AF488	goat anti-rabbit AF647	0.1	24	34	328	314	5.296	0.656	1.532	0.312
HCC827	SOX2	FOXO6	donkey anti-goat AF488	goat anti-rabbit AF647	0.1	24	35	361	317	4.118	0.511	1.13	0.337
HCC827	SOX2	FOXO6	donkey anti-goat AF488	goat anti-rabbit AF647	0.1	24	36	677	322	5.797	0.731	1.811	0.286
HCC827	SOX2	FOXO6	donkey anti-goat AF488	goat anti-rabbit AF647	0.1	24	37	645	328	4.695	0.543	1.674	0.336
HCC827	SOX2	FOXO6	donkey anti-goat AF488	goat anti-rabbit AF647	0.1	24	38	619	331	4.237	0.678	1.261	0.291
HCC827	SOX2	FOXO6	donkey anti-goat AF488	goat anti-rabbit AF647	0.1	24	39	346	338	4.331	0.479	1.076	0.35
HCC827	SOX2	FOXO6	donkey anti-goat AF488	goat anti-rabbit AF647	0.1	24	40	593	360	5.251	0.918	1.435	0.228
HCC827	SOX2	FOXO6	donkey anti-goat AF488	goat anti-rabbit AF647	0.1	24	41	665	345	6.563	0.726	1.881	0.296
HCC827	SOX2	FOXO6	donkey anti-goat AF488	goat anti-rabbit AF647	0.1	24	42	677	338	5.672	0.667	1.7	0.311
HCC827	SOX2	FOXO6	donkey anti-goat AF488	goat anti-rabbit AF647	0.1	24	43	694	340	6.739	0.719	1.758	0.304
HCC827	SOX2	FOXO6	donkey anti-goat AF488	goat anti-rabbit AF647	0.1	24	44	647	347	4.825	0.661	1.612	0.302
HCC827	SOX2	FOXO6	donkey anti-goat AF488	goat anti-rabbit AF647	0.1	24	45	686	354	13.501	0.586	1.143	0.401
HCC827	SOX2	FOXO6	donkey anti-goat AF488	goat anti-rabbit AF647	0.1	24	46	456	368	3.001	0.428	1.027	0.349
HCC827	SOX2	FOXO6	donkey anti-goat AF488	goat anti-rabbit AF647	0.1	24	47	634	368	4.785	1.022	1.256	0.214
HCC827	SOX2	FOXO6	donkey anti-goat AF488	goat anti-rabbit AF647	0.1	24	48	659	365	6.249	2.653	1.742	0.003
HCC827	SOX2	FOXO6	donkey anti-goat AF488	goat anti-rabbit AF647	0.1	24	49	679	370	5.466	0.589	1.551	0.34
HCC827	SOX2	FOXO6	donkey anti-goat AF488	goat anti-rabbit AF647	0.1	24	1	291	17	2.841	0.493	1.775	0.355
HCC827	SOX2	FOXO6	donkey anti-goat AF488	goat anti-rabbit AF647	0.1	24	2	298	26	2.916	0.517	1.842	0.334
HCC827	SOX2	FOXO6	donkey anti-goat AF488	goat anti-rabbit AF647	0.1	24	3	682	92	5.753	0.498	1.512	0.335
HCC827	SOX2	FOXO6	donkey anti-goat AF488	goat anti-rabbit AF647	0.1	24	4	661	96	4.26	0.636	1.78	0.304
HCC827	SOX2	FOXO6	donkey anti-goat AF488	goat anti-rabbit AF647	0.1	24	5	634	106	6.433	0.495	1.687	0.353
HCC827	SOX2	FOXO6	donkey anti-goat AF488	goat anti-rabbit AF647	0.1	24	6	690	105	4.969	0.578	1.791	0.328
HCC827	SOX2	FOXO6	donkey anti-goat AF488	goat anti-rabbit AF647	0.1	24	7	669	115	4.274	0.824	1.875	0.235
HCC827	SOX2	FOXO6	donkey anti-goat AF488	goat anti-rabbit AF647	0.1	24	8	647	125	4.889	0.958	1.916	0.198
HCC827	SOX2	FOXO6	donkey anti-goat AF488	goat anti-rabbit AF647	0.1	24	9	690	120	5.2	0.638	1.834	0.313
HCC827	SOX2	FOXO6	donkey anti-goat AF488	goat anti-rabbit AF647	0.1	24	10	619	141	4.379	0.789	1.58	0.245
HCC827	SOX2	FOXO6	donkey anti-goat AF488	goat anti-rabbit AF647	0.1	24	11	665	139	4.689	1.336	1.653	0.062
HCC827	SOX2	FOXO6	donkey anti-goat AF488	goat anti-rabbit AF647	0.1	24	12	645	148	5.844	0.678	1.423	0.281
HCC827	SOX2	FOXO6	donkey anti-goat AF488	goat anti-rabbit AF647	0.1	24	13	674	153	3.539	0.909	2.119	0.205
HCC827	SOX2	FOXO6	donkey anti-goat AF488	goat anti-rabbit AF647	0.1	24	14	630	158	5.299	0.75	1.47	0.249
HCC827	SOX2	FOXO6	donkey anti-goat AF488	goat anti-rabbit AF647	0.1	24	15	649	165	5.807	1.801	1.456	0.016
HCC827	SOX2	FOXO6	donkey anti-goat AF488	goat anti-rabbit AF647	0.1	24	16	599	178	4.601	0.589	1.4	0.315
HCC827	SOX2	FOXO6	donkey anti-goat AF488	goat anti-rabbit AF647	0.1	24	17	642	186	4.959	1.277	1.445	0.108
HCC827	SOX2	FOXO6	donkey anti-goat AF488	goat anti-rabbit AF647	0.1	24	18	307	183	5.047	0.553	1.24	0.32
HCC827	SOX2	FOXO6	donkey anti-goat AF488	goat anti-rabbit AF647	0.1	24	19	287	198	3.268	0.564	1.372	0.316
HCC827	SOX2	FOXO6	donkey anti-goat AF488	goat anti-rabbit AF647	0.1	24	20	366	200	4.87	0.568	1.425	0.325
HCC827	SOX2	FOXO6	donkey anti-goat AF488	goat anti-rabbit AF647	0.1	24	21	346	208	5.524	1.989	1.412	0.002
HCC827	SOX2	FOXO6	donkey anti-goat AF488	goat anti-rabbit AF647	0.1	24	22	597	203	4.235	0.495	1.107	0.336
HCC827	SOX2	FOXO6	donkey anti-goat AF488	goat anti-rabbit AF647	0.1	24	23	277	208	4.575	0.421	1.108	0.369
HCC827	SOX2	FOXO6	donkey anti-goat AF488	goat anti-rabbit AF647	0.1	24	24	322	207	4.234	0.561	1.273	0.326
HCC827	SOX2	FOXO6	donkey anti-goat AF488	goat anti-rabbit AF647	0.1	24	25	623	207	4.386	1.403	1.252	0.056
HCC827	SOX2	FOXO6	donkey anti-goat AF488	goat anti-rabbit AF647	0.1	24	26	427	213	6.095	0.772	1.275	0.25
HCC827	SOX2	FOXO6	donkey anti-goat AF488	goat anti-rabbit AF647	0.1	24	27	566	219	6.027	0.498	1.142	0.344
HCC827	SOX2	FOXO6	donkey anti-goat AF488	goat anti-rabbit AF647	0.1	24	28	610	216	4.267	0.516	1.201	0.334
HCC827	SOX2	FOXO6	donkey anti-goat AF488	goat anti-rabbit AF647	0.1	24	29	333	221	5.611	0.617	1.37	0.32
HCC827	SOX2	FOXO6	donkey anti-goat AF488	goat anti-rabbit AF647	0.1	24	30	392	223	5.268	0.5	0.986	0.338
HCC827	SOX2	FOXO6	donkey anti-goat AF488	goat anti-rabbit AF647	0.1	24	31	449	223	5.017	0.689	1.396	0.28
HCC827	SOX2	FOXO6	donkey anti-goat AF488	goat anti-rabbit AF647	0.1	24	32	356	225	6.017	0.743	1.425	0.257
HCC827	SOX2	FOXO6	donkey anti-goat AF488	goat anti-rabbit AF647	0.1	24	33	375	231	4.639	0.726	1.343	0.278
HCC827	SOX2	FOXO6	donkey anti-goat AF488	goat anti-rabbit AF647	0.1	24	34	424	232	4.461	0.583	1.215	0.314
HCC827	SOX2	FOXO6	donkey anti-goat AF488	goat anti-rabbit AF647	0.1	24	35	322	236	4.836	0.553	1.185	0.331
HCC827	SOX2	FOXO6	donkey anti-goat AF488	goat anti-rabbit AF647	0.1	24	36	354	240	14.533	0.468	0.836	0.402
HCC827	SOX2	FOXO6	donkey anti-goat AF488	goat anti-rabbit AF647	0.1	24	37	635	240	3.823	0.629	1.152	0.298
HCC827	SOX2	FOXO6	donkey anti-goat AF488	goat anti-rabbit AF647	0.1	24	38	392	240	5.341	0.563	1.087	0.326
HCC827	SOX2	FOXO6	donkey anti-goat AF488	goat anti-rabbit AF647	0.1	24	39	448	242	5.974	0.816	1.277	0.244
HCC827	SOX2	FOXO6	donkey anti-goat AF488	goat anti-rabbit AF647	0.1	24	40	601	246	3.214	0.388	0.852	0.379
HCC827	SOX2	FOXO6	donkey anti-goat AF488	goat anti-rabbit AF647	0.1	24	41	432	255	6.312	0.677	1.011	0.284
HCC827	SOX2	FOXO6	donkey anti-goat AF488	goat anti-rabbit AF647	0.1	24	42	620	256	4.097	0.695	1.105	0.274
HCC827	SOX2	FOXO6	donkey anti-goat AF488	goat anti-rabbit AF647	0.1	24	43	669	257	5.041	0.857	1.331	0.234
HCC827	SOX2	FOXO6	donkey anti-goat AF488	goat anti-rabbit AF647	0.1	24	44	399	262	8.587	1.057	1.698	0.181
HCC827	SOX2	FOXO6	donkey anti-goat AF488	goat anti-rabbit AF647	0.1	24	45	593	269	2.785	0.374	0.916	0.39
HCC827	SOX2	FOXO6	donkey anti-goat AF488	goat anti-rabbit AF647	0.1	24	46	663	274	3.046	0.687	1.506	0.286
HCC827	SOX2	FOXO6	donkey anti-goat AF488	goat anti-rabbit AF647	0.1	24	47	654	276	2.847	0.612	1.326	0.305
HCC827	SOX2	FOXO6	donkey anti-goat AF488	goat anti-rabbit AF647	0.1	24	48	65	362	10.128	1.849	2.992	0.111
HCC827	SOX2	FOXO6	donkey anti-goat AF488	goat anti-rabbit AF647	0.1	24	49	23	348	8.173	2.049	3.192	0.141
HCC827	SOX2	FOXO6	donkey anti-goat AF488	goat anti-rabbit AF647	0.1	24	50	42	360	13.676	2.584	3.96	0.009
HCC827	SOX2	FOXO6	donkey anti-goat AF488	goat anti-rabbit AF647	0.1	24	51	5	371	6.408	2.636	3.303	0.03
HCC827	SOX2	FOXO6	donkey anti-goat AF488	goat anti-rabbit AF647	0.1	24	52	278	376	6.831	0.617	1.096	0.345
HCC827	SOX2	FOXO6	donkey anti-goat AF488	goat anti-rabbit AF647	0.1	24	53	27	377	17.873	1.721	2.478	0.194
HCC827	SOX2	FOXO6	donkey anti-goat AF488	goat anti-rabbit AF647	0.1	24	54	34	395	7.638	1.744	2.887	0.223
HCC827	SOX2	FOXO6	donkey anti-goat AF488	goat anti-rabbit AF647	0.1	24	55	301	394	6.496	0.523	0.937	0.368
HCC827	SOX2	FOXO6	donkey anti-goat AF488	goat anti-rabbit AF647	0.1	24	56	16	387	5.714	2.231	2.498	0.021
HCC827	SOX2	FOXO6	donkey anti-goat AF488	goat anti-rabbit AF647	0.1	24	57	248	389	6.922	0.556	1.105	0.382
HCC827	SOX2	FOXO6	donkey anti-goat AF488	goat anti-rabbit AF647	0.1	24	58	689	399	5.729	1.097	1.549	0.191
HCC827	SOX2	FOXO6	donkey anti-goat AF488	goat anti-rabbit AF647	0.1	24	59	63	397	8.418	3.116	3.191	0.016
HCC827	SOX2	FOXO6	donkey anti-goat AF488	goat anti-rabbit AF647	0.1	24	60	246	416	7.155	0.678	1.028	0.339
HCC827	SOX2	FOXO6	donkey anti-goat AF488	goat anti-rabbit AF647	0.1	24	61	274	401	5.105	0.745	1.306	0.324
HCC827	SOX2	FOXO6	donkey anti-goat AF488	goat anti-rabbit AF647	0.1	24	62	257	402	7.525	0.606	1.188	0.367
HCC827	SOX2	FOXO6	donkey anti-goat AF488	goat anti-rabbit AF647	0.1	24	63	294	403	6.875	0.703	1.182	0.327
HCC827	SOX2	FOXO6	donkey anti-goat AF488	goat anti-rabbit AF647	0.1	24	64	289	428	6.704	0.638	1.028	0.349
HCC827	SOX2	FOXO6	donkey anti-goat AF488	goat anti-rabbit AF647	0.1	24	65	261	415	7.31	0.722	1.098	0.321
HCC827	SOX2	FOXO6	donkey anti-goat AF488	goat anti-rabbit AF647	0.1	24	66	370	423	8.417	2.216	1.46	0.011
HCC827	SOX2	FOXO6	donkey anti-goat AF488	goat anti-rabbit AF647	0.1	24	67	305	435	5.116	0.388	0.732	0.404
HCC827	SOX2	FOXO6	donkey anti-goat AF488	goat anti-rabbit AF647	0.1	24	68	607	503	10.257	2.267	1.852	0.073
HCC827	SOX2	FOXO6	donkey anti-goat AF488	goat anti-rabbit AF647	0.1	24	1	576	8	8.746	3.067	2.835	0.042
HCC827	SOX2	FOXO6	donkey anti-goat AF488	goat anti-rabbit AF647	0.1	24	2	314	162	5.263	0.405	1.013	0.435
HCC827	SOX2	FOXO6	donkey anti-goat AF488	goat anti-rabbit AF647	0.1	24	3	276	167	6.042	0.484	1.301	0.418
HCC827	SOX2	FOXO6	donkey anti-goat AF488	goat anti-rabbit AF647	0.1	24	4	343	182	4.905	0.427	1.051	0.414
HCC827	SOX2	FOXO6	donkey anti-goat AF488	goat anti-rabbit AF647	0.1	24	5	251	185	7.125	0.643	1.487	0.38
HCC827	SOX2	FOXO6	donkey anti-goat AF488	goat anti-rabbit AF647	0.1	24	6	283	190	5.074	0.464	1.019	0.415
HCC827	SOX2	FOXO6	donkey anti-goat AF488	goat anti-rabbit AF647	0.1	24	7	311	194	5.527	0.366	0.995	0.452
HCC827	SOX2	FOXO6	donkey anti-goat AF488	goat anti-rabbit AF647	0.1	24	8	232	208	7.995	0.493	1.07	0.441
HCC827	SOX2	FOXO6	donkey anti-goat AF488	goat anti-rabbit AF647	0.1	24	9	261	213	3.479	0.754	0.993	0.298
HCC827	SOX2	FOXO6	donkey anti-goat AF488	goat anti-rabbit AF647	0.1	24	10	356	210	5.797	0.341	0.882	0.455
HCC827	SOX2	FOXO6	donkey anti-goat AF488	goat anti-rabbit AF647	0.1	24	11	279	214	5.323	0.425	0.803	0.432
HCC827	SOX2	FOXO6	donkey anti-goat AF488	goat anti-rabbit AF647	0.1	24	12	301	217	3.976	0.406	0.96	0.421
HCC827	SOX2	FOXO6	donkey anti-goat AF488	goat anti-rabbit AF647	0.1	24	13	330	216	4.521	0.336	0.791	0.445
HCC827	SOX2	FOXO6	donkey anti-goat AF488	goat anti-rabbit AF647	0.1	24	14	212	220	3.105	0.56	1.28	0.372
HCC827	SOX2	FOXO6	donkey anti-goat AF488	goat anti-rabbit AF647	0.1	24	15	341	228	3.378	0.345	0.811	0.422
HCC827	SOX2	FOXO6	donkey anti-goat AF488	goat anti-rabbit AF647	0.1	24	16	544	232	5.737	0.412	1.057	0.421
HCC827	SOX2	FOXO6	donkey anti-goat AF488	goat anti-rabbit AF647	0.1	24	17	189	232	3.446	0.495	1.201	0.4
HCC827	SOX2	FOXO6	donkey anti-goat AF488	goat anti-rabbit AF647	0.1	24	18	242	235	3.853	0.461	0.909	0.398
HCC827	SOX2	FOXO6	donkey anti-goat AF488	goat anti-rabbit AF647	0.1	24	19	358	242	4.068	0.355	0.895	0.431
HCC827	SOX2	FOXO6	donkey anti-goat AF488	goat anti-rabbit AF647	0.1	24	20	276	242	4.181	0.408	0.767	0.42
HCC827	SOX2	FOXO6	donkey anti-goat AF488	goat anti-rabbit AF647	0.1	24	21	570	251	3.971	0.514	1.28	0.378
HCC827	SOX2	FOXO6	donkey anti-goat AF488	goat anti-rabbit AF647	0.1	24	22	311	248	5.539	0.316	0.873	0.463
HCC827	SOX2	FOXO6	donkey anti-goat AF488	goat anti-rabbit AF647	0.1	24	23	609	248	6.263	0.824	1.962	0.324
HCC827	SOX2	FOXO6	donkey anti-goat AF488	goat anti-rabbit AF647	0.1	24	24	229	248	4.326	0.321	0.807	0.458
HCC827	SOX2	FOXO6	donkey anti-goat AF488	goat anti-rabbit AF647	0.1	24	25	505	261	6.267	0.425	1.192	0.425
HCC827	SOX2	FOXO6	donkey anti-goat AF488	goat anti-rabbit AF647	0.1	24	26	329	262	6.164	0.361	0.963	0.466
HCC827	SOX2	FOXO6	donkey anti-goat AF488	goat anti-rabbit AF647	0.1	24	27	546	286	6.911	1.445	1.461	0.16
HCC827	SOX2	FOXO6	donkey anti-goat AF488	goat anti-rabbit AF647	0.1	24	28	279	268	5.216	0.429	0.913	0.427
HCC827	SOX2	FOXO6	donkey anti-goat AF488	goat anti-rabbit AF647	0.1	24	29	227	267	4.604	0.331	0.906	0.459
HCC827	SOX2	FOXO6	donkey anti-goat AF488	goat anti-rabbit AF647	0.1	24	30	244	305	8.118	2.244	2.05	0.104
HCC827	SOX2	FOXO6	donkey anti-goat AF488	goat anti-rabbit AF647	0.1	24	31	514	312	5.039	0.422	1.317	0.421
HCC827	SOX2	FOXO6	donkey anti-goat AF488	goat anti-rabbit AF647	0.1	24	32	225	331	7.098	2.772	1.826	0.004
HCC827	SOX2	FOXO6	donkey anti-goat AF488	goat anti-rabbit AF647	0.1	24	33	656	466	4.206	0.397	1.222	0.429
HCC827	SOX2	FOXO6	donkey anti-goat AF488	goat anti-rabbit AF647	0.1	24	34	222	510	10.241	0.836	2.007	0.369
HCC827	SOX2	FOXO6	donkey anti-goat AF488	goat anti-rabbit AF647	0.1	24	35	633	516	3.767	0.518	1.49	0.337
HCC827	SOX2	FOXO6	donkey anti-goat AF488	goat anti-rabbit AF647	0.1	24	1	347	85	7.795	0.47	1.617	0.303
HCC827	SOX2	FOXO6	donkey anti-goat AF488	goat anti-rabbit AF647	0.1	24	2	378	93	5.78	0.328	1.154	0.339
HCC827	SOX2	FOXO6	donkey anti-goat AF488	goat anti-rabbit AF647	0.1	24	3	467	98	6.588	0.556	1.455	0.27
HCC827	SOX2	FOXO6	donkey anti-goat AF488	goat anti-rabbit AF647	0.1	24	4	440	104	10.495	0.584	2.143	0.274
HCC827	SOX2	FOXO6	donkey anti-goat AF488	goat anti-rabbit AF647	0.1	24	5	327	109	4.976	0.335	1.192	0.341
HCC827	SOX2	FOXO6	donkey anti-goat AF488	goat anti-rabbit AF647	0.1	24	6	521	121	5.8	0.484	1.104	0.298
HCC827	SOX2	FOXO6	donkey anti-goat AF488	goat anti-rabbit AF647	0.1	24	7	355	116	4.453	0.424	1.397	0.312
HCC827	SOX2	FOXO6	donkey anti-goat AF488	goat anti-rabbit AF647	0.1	24	8	421	122	5.552	0.315	0.966	0.343
HCC827	SOX2	FOXO6	donkey anti-goat AF488	goat anti-rabbit AF647	0.1	24	9	321	125	5.769	0.368	1.234	0.337
HCC827	SOX2	FOXO6	donkey anti-goat AF488	goat anti-rabbit AF647	0.1	24	10	395	125	3.44	0.309	0.997	0.339
HCC827	SOX2	FOXO6	donkey anti-goat AF488	goat anti-rabbit AF647	0.1	24	11	342	133	5.036	0.453	1.296	0.3
HCC827	SOX2	FOXO6	donkey anti-goat AF488	goat anti-rabbit AF647	0.1	24	12	455	135	4.761	0.412	1.283	0.314
HCC827	SOX2	FOXO6	donkey anti-goat AF488	goat anti-rabbit AF647	0.1	24	13	369	146	4.202	0.349	1.147	0.335
HCC827	SOX2	FOXO6	donkey anti-goat AF488	goat anti-rabbit AF647	0.1	24	14	296	146	7.603	0.554	1.785	0.283
HCC827	SOX2	FOXO6	donkey anti-goat AF488	goat anti-rabbit AF647	0.1	24	15	326	145	6.144	0.38	1.169	0.333
HCC827	SOX2	FOXO6	donkey anti-goat AF488	goat anti-rabbit AF647	0.1	24	16	431	145	3.818	0.36	1.25	0.334
HCC827	SOX2	FOXO6	donkey anti-goat AF488	goat anti-rabbit AF647	0.1	24	17	443	152	5.467	0.435	1.12	0.311
HCC827	SOX2	FOXO6	donkey anti-goat AF488	goat anti-rabbit AF647	0.1	24	18	462	153	5.328	0.49	1.371	0.292
HCC827	SOX2	FOXO6	donkey anti-goat AF488	goat anti-rabbit AF647	0.1	24	19	511	157	5.356	0.53	1.171	0.284
HCC827	SOX2	FOXO6	donkey anti-goat AF488	goat anti-rabbit AF647	0.1	24	20	429	154	4.155	0.44	1.427	0.303
HCC827	SOX2	FOXO6	donkey anti-goat AF488	goat anti-rabbit AF647	0.1	24	21	313	162	5.01	0.46	1.656	0.311
HCC827	SOX2	FOXO6	donkey anti-goat AF488	goat anti-rabbit AF647	0.1	24	22	354	156	4.23	0.687	1.515	0.223
HCC827	SOX2	FOXO6	donkey anti-goat AF488	goat anti-rabbit AF647	0.1	24	23	490	158	5.382	0.308	1.009	0.354
HCC827	SOX2	FOXO6	donkey anti-goat AF488	goat anti-rabbit AF647	0.1	24	24	583	162	6.685	0.889	1.119	0.176
HCC827	SOX2	FOXO6	donkey anti-goat AF488	goat anti-rabbit AF647	0.1	24	25	339	168	5.843	0.555	1.29	0.27
HCC827	SOX2	FOXO6	donkey anti-goat AF488	goat anti-rabbit AF647	0.1	24	26	465	167	4.514	0.411	1.052	0.312
HCC827	SOX2	FOXO6	donkey anti-goat AF488	goat anti-rabbit AF647	0.1	24	27	429	172	4.787	0.267	0.962	0.365
HCC827	SOX2	FOXO6	donkey anti-goat AF488	goat anti-rabbit AF647	0.1	24	28	493	175	5.457	0.471	1.259	0.3
HCC827	SOX2	FOXO6	donkey anti-goat AF488	goat anti-rabbit AF647	0.1	24	29	295	183	6.643	0.4	1.231	0.327
HCC827	SOX2	FOXO6	donkey anti-goat AF488	goat anti-rabbit AF647	0.1	24	30	522	185	4.907	0.326	0.982	0.351
HCC827	SOX2	FOXO6	donkey anti-goat AF488	goat anti-rabbit AF647	0.1	24	31	473	184	5.218	0.323	1.138	0.346
HCC827	SOX2	FOXO6	donkey anti-goat AF488	goat anti-rabbit AF647	0.1	24	32	418	186	4.746	0.252	0.869	0.369
HCC827	SOX2	FOXO6	donkey anti-goat AF488	goat anti-rabbit AF647	0.1	24	33	382	186	4.516	0.331	1.116	0.341
HCC827	SOX2	FOXO6	donkey anti-goat AF488	goat anti-rabbit AF647	0.1	24	34	248	187	4.909	0.404	1.435	0.336
HCC827	SOX2	FOXO6	donkey anti-goat AF488	goat anti-rabbit AF647	0.1	24	35	349	188	6.319	0.465	1.073	0.302
HCC827	SOX2	FOXO6	donkey anti-goat AF488	goat anti-rabbit AF647	0.1	24	36	551	187	9.264	1.097	1.361	0.117
HCC827	SOX2	FOXO6	donkey anti-goat AF488	goat anti-rabbit AF647	0.1	24	37	492	193	4.411	0.34	1.141	0.335
HCC827	SOX2	FOXO6	donkey anti-goat AF488	goat anti-rabbit AF647	0.1	24	38	228	201	7.565	0.548	1.818	0.301
HCC827	SOX2	FOXO6	donkey anti-goat AF488	goat anti-rabbit AF647	0.1	24	39	557	204	4.084	0.398	1.395	0.332
HCC827	SOX2	FOXO6	donkey anti-goat AF488	goat anti-rabbit AF647	0.1	24	40	435	211	4.419	0.219	0.753	0.376
HCC827	SOX2	FOXO6	donkey anti-goat AF488	goat anti-rabbit AF647	0.1	24	41	310	221	4.155	0.407	1.575	0.326
HCC827	SOX2	FOXO6	donkey anti-goat AF488	goat anti-rabbit AF647	0.1	24	42	215	246	11.792	1.056	2.879	0.178
HCC827	SOX2	FOXO6	donkey anti-goat AF488	goat anti-rabbit AF647	0.1	24	43	377	210	2.202	0.245	0.626	0.369
HCC827	SOX2	FOXO6	donkey anti-goat AF488	goat anti-rabbit AF647	0.1	24	44	427	228	5.79	0.319	1.066	0.352
HCC827	SOX2	FOXO6	donkey anti-goat AF488	goat anti-rabbit AF647	0.1	24	45	483	233	5.296	0.231	0.825	0.377
HCC827	SOX2	FOXO6	donkey anti-goat AF488	goat anti-rabbit AF647	0.1	24	46	347	240	7.44	0.611	1.459	0.274
HCC827	SOX2	FOXO6	donkey anti-goat AF488	goat anti-rabbit AF647	0.1	24	47	381	233	4.029	0.531	1.486	0.28
HCC827	SOX2	FOXO6	donkey anti-goat AF488	goat anti-rabbit AF647	0.1	24	48	507	239	4.357	0.331	0.889	0.34
HCC827	SOX2	FOXO6	donkey anti-goat AF488	goat anti-rabbit AF647	0.1	24	49	452	242	6.91	0.273	0.885	0.364
HCC827	SOX2	FOXO6	donkey anti-goat AF488	goat anti-rabbit AF647	0.1	24	50	311	251	4.857	1.047	1.486	0.125
HCC827	SOX2	FOXO6	donkey anti-goat AF488	goat anti-rabbit AF647	0.1	24	51	488	252	4.673	0.414	1.138	0.316
HCC827	SOX2	FOXO6	donkey anti-goat AF488	goat anti-rabbit AF647	0.1	24	52	358	253	5.174	0.934	1.256	0.16
HCC827	SOX2	FOXO6	donkey anti-goat AF488	goat anti-rabbit AF647	0.1	24	53	376	265	6.727	0.377	1.16	0.342
HCC827	SOX2	FOXO6	donkey anti-goat AF488	goat anti-rabbit AF647	0.1	24	54	311	264	5.8	1.079	1.603	0.114
HCC827	SOX2	FOXO6	donkey anti-goat AF488	goat anti-rabbit AF647	0.1	24	55	288	265	5.932	1.238	1.557	0.075
HCC827	SOX2	FOXO6	donkey anti-goat AF488	goat anti-rabbit AF647	0.1	24	56	463	267	5.39	0.254	0.836	0.364
HCC827	SOX2	FOXO6	donkey anti-goat AF488	goat anti-rabbit AF647	0.1	24	57	337	270	5.206	0.301	1.04	0.365
HCC827	SOX2	FOXO6	donkey anti-goat AF488	goat anti-rabbit AF647	0.1	24	58	483	277	7.739	0.328	1.038	0.349
HCC827	SOX2	FOXO6	donkey anti-goat AF488	goat anti-rabbit AF647	0.1	24	59	255	284	7.788	0.975	2.736	0.173
HCC827	SOX2	FOXO6	donkey anti-goat AF488	goat anti-rabbit AF647	0.1	24	60	282	281	6.73	1.772	1.717	0.013
HCC827	SOX2	FOXO6	donkey anti-goat AF488	goat anti-rabbit AF647	0.1	24	61	328	287	5.975	1.193	1.448	0.1
HCC827	SOX2	FOXO6	donkey anti-goat AF488	goat anti-rabbit AF647	0.1	24	62	162	277	9.435	2.522	2.632	0.021
HCC827	SOX2	FOXO6	donkey anti-goat AF488	goat anti-rabbit AF647	0.1	24	63	300	278	5.843	1.944	1.586	0
HCC827	SOX2	FOXO6	donkey anti-goat AF488	goat anti-rabbit AF647	0.1	24	64	199	284	11.241	1.452	2.974	0.111
HCC827	SOX2	FOXO6	donkey anti-goat AF488	goat anti-rabbit AF647	0.1	24	65	354	280	5.569	0.296	1	0.366
HCC827	SOX2	FOXO6	donkey anti-goat AF488	goat anti-rabbit AF647	0.1	24	66	417	283	6.423	0.477	1.517	0.305
HCC827	SOX2	FOXO6	donkey anti-goat AF488	goat anti-rabbit AF647	0.1	24	67	387	282	5.359	1.483	1.254	0.034
HCC827	SOX2	FOXO6	donkey anti-goat AF488	goat anti-rabbit AF647	0.1	24	68	452	292	6.926	0.361	1.14	0.34
HCC827	SOX2	FOXO6	donkey anti-goat AF488	goat anti-rabbit AF647	0.1	24	69	169	298	7.702	1.479	2.38	0.156
HCC827	SOX2	FOXO6	donkey anti-goat AF488	goat anti-rabbit AF647	0.1	24	70	147	297	14.333	0.871	2.232	0.252
HCC827	SOX2	FOXO6	donkey anti-goat AF488	goat anti-rabbit AF647	0.1	24	71	304	294	6.979	0.891	1.47	0.185
HCC827	SOX2	FOXO6	donkey anti-goat AF488	goat anti-rabbit AF647	0.1	24	72	242	296	10.274	1.017	3.35	0.201
HCC827	SOX2	FOXO6	donkey anti-goat AF488	goat anti-rabbit AF647	0.1	24	73	404	297	5.648	0.353	1.119	0.341
HCC827	SOX2	FOXO6	donkey anti-goat AF488	goat anti-rabbit AF647	0.1	24	74	204	298	7.304	0.664	2.019	0.283
HCC827	SOX2	FOXO6	donkey anti-goat AF488	goat anti-rabbit AF647	0.1	24	75	357	302	14.477	1.275	1.632	0.152
HCC827	SOX2	FOXO6	donkey anti-goat AF488	goat anti-rabbit AF647	0.1	24	76	291	305	21.647	0.655	0.99	0.319
HCC827	SOX2	FOXO6	donkey anti-goat AF488	goat anti-rabbit AF647	0.1	24	77	389	317	6.644	1.027	1.563	0.216
HCC827	SOX2	FOXO6	donkey anti-goat AF488	goat anti-rabbit AF647	0.1	24	78	432	304	4.569	2.09	1.435	0.002
HCC827	SOX2	FOXO6	donkey anti-goat AF488	goat anti-rabbit AF647	0.1	24	79	272	310	6.196	0.821	1.523	0.205
HCC827	SOX2	FOXO6	donkey anti-goat AF488	goat anti-rabbit AF647	0.1	24	80	307	314	7.044	0.674	1.299	0.261
HCC827	SOX2	FOXO6	donkey anti-goat AF488	goat anti-rabbit AF647	0.1	24	81	324	313	16.71	0.571	1.124	0.329
HCC827	SOX2	FOXO6	donkey anti-goat AF488	goat anti-rabbit AF647	0.1	24	82	410	318	8.452	0.407	1.326	0.333
HCC827	SOX2	FOXO6	donkey anti-goat AF488	goat anti-rabbit AF647	0.1	24	83	349	319	5.831	0.363	1.256	0.351
HCC827	SOX2	FOXO6	donkey anti-goat AF488	goat anti-rabbit AF647	0.1	24	84	439	326	4.464	0.37	0.99	0.336
HCC827	SOX2	FOXO6	donkey anti-goat AF488	goat anti-rabbit AF647	0.1	24	85	418	336	7.819	0.517	1.242	0.324
HCC827	SOX2	FOXO6	donkey anti-goat AF488	goat anti-rabbit AF647	0.1	24	86	327	337	4.495	0.748	1.043	0.22
HCC827	SOX2	FOXO6	donkey anti-goat AF488	goat anti-rabbit AF647	0.1	24	87	367	338	6.343	0.947	1.336	0.16
HCC827	SOX2	FOXO6	donkey anti-goat AF488	goat anti-rabbit AF647	0.1	24	88	386	350	7.06	0.861	1.646	0.203
HCC827	SOX2	FOXO6	donkey anti-goat AF488	goat anti-rabbit AF647	0.1	24	89	440	342	4.599	0.391	1.045	0.34
HCC827	SOX2	FOXO6	donkey anti-goat AF488	goat anti-rabbit AF647	0.1	24	90	353	351	6.732	0.805	1.274	0.217
HCC827	SOX2	FOXO6	donkey anti-goat AF488	goat anti-rabbit AF647	0.1	24	91	410	354	7.301	1.614	1.613	0.118
HCC827	SOX2	FOXO6	donkey anti-goat AF488	goat anti-rabbit AF647	0.1	24	92	431	354	2.633	0.429	1.092	0.323
HCC827	SOX2	FOXO6	donkey anti-goat AF488	goat anti-rabbit AF647	0.1	24	93	373	355	5.4	3.045	1.673	0
HCC827	SOX2	FOXO6	donkey anti-goat AF488	goat anti-rabbit AF647	0.1	24	94	374	366	7.014	1.776	1.707	0.073
HCC827	SOX2	FOXO6	donkey anti-goat AF488	goat anti-rabbit AF647	0.1	24	95	347	373	7.096	0.31	1.158	0.375
HCC827	SOX2	FOXO6	donkey anti-goat AF488	goat anti-rabbit AF647	0.1	24	96	359	372	6.431	1.308	1.546	0.072
HCC827	SOX2	FOXO6	donkey anti-goat AF488	goat anti-rabbit AF647	0.1	24	97	395	384	6.9	0.748	1.629	0.239
HCC827	SOX2	FOXO6	donkey anti-goat AF488	goat anti-rabbit AF647	0.1	24	98	413	376	7.504	2.911	1.69	0.001
HCC827	SOX2	FOXO6	donkey anti-goat AF488	goat anti-rabbit AF647	0.1	24	99	332	385	5.431	0.253	0.969	0.385
HCC827	SOX2	FOXO6	donkey anti-goat AF488	goat anti-rabbit AF647	0.1	24	100	376	383	6.702	1.108	1.515	0.139
HCC827	SOX2	FOXO6	donkey anti-goat AF488	goat anti-rabbit AF647	0.1	24	101	352	389	5.756	1.415	1.461	0.044
HCC827	SOX2	FOXO6	donkey anti-goat AF488	goat anti-rabbit AF647	0.1	24	102	368	395	5.709	0.536	1.372	0.299
HCC827	SOX2	FOXO6	donkey anti-goat AF488	goat anti-rabbit AF647	0.1	24	103	411	400	5.61	0.628	1.93	0.275
HCC827	SOX2	FOXO6	donkey anti-goat AF488	goat anti-rabbit AF647	0.1	24	104	357	405	6.025	0.281	1.013	0.381
HCC827	SOX2	FOXO6	donkey anti-goat AF488	goat anti-rabbit AF647	0.1	24	105	399	411	3.412	0.574	1.744	0.295
HCC827	SOX2	FOXO6	donkey anti-goat AF488	goat anti-rabbit AF647	0.1	24	106	61	513	8.096	0.158	0.789	0.478
HCC827	SOX2	FOXO6	donkey anti-goat AF488	goat anti-rabbit AF647	0.1	24	1	169	4	4.304	0.283	1.316	0.424
HCC827	SOX2	FOXO6	donkey anti-goat AF488	goat anti-rabbit AF647	0.1	24	2	188	2	6.507	1.7	2.153	0.003
HCC827	SOX2	FOXO6	donkey anti-goat AF488	goat anti-rabbit AF647	0.1	24	3	203	6	6.234	0.605	2.227	0.304
HCC827	SOX2	FOXO6	donkey anti-goat AF488	goat anti-rabbit AF647	0.1	24	4	227	6	6.335	0.669	2.374	0.277
HCC827	SOX2	FOXO6	donkey anti-goat AF488	goat anti-rabbit AF647	0.1	24	5	246	10	6.097	0.718	3.136	0.262
HCC827	SOX2	FOXO6	donkey anti-goat AF488	goat anti-rabbit AF647	0.1	24	6	192	14	6.543	0.324	1.633	0.404
HCC827	SOX2	FOXO6	donkey anti-goat AF488	goat anti-rabbit AF647	0.1	24	7	276	177	6.718	0.507	2.184	0.313
HCC827	SOX2	FOXO6	donkey anti-goat AF488	goat anti-rabbit AF647	0.1	24	8	117	179	5.025	0.481	2.322	0.357
HCC827	SOX2	FOXO6	donkey anti-goat AF488	goat anti-rabbit AF647	0.1	24	9	255	184	6.181	0.956	2.14	0.207
HCC827	SOX2	FOXO6	donkey anti-goat AF488	goat anti-rabbit AF647	0.1	24	10	333	192	4.404	0.354	1.392	0.349
HCC827	SOX2	FOXO6	donkey anti-goat AF488	goat anti-rabbit AF647	0.1	24	11	252	202	8.175	2.172	2.802	0.007
HCC827	SOX2	FOXO6	donkey anti-goat AF488	goat anti-rabbit AF647	0.1	24	12	87	212	8.601	0.278	1.557	0.453
HCC827	SOX2	FOXO6	donkey anti-goat AF488	goat anti-rabbit AF647	0.1	24	13	264	213	17.398	3.11	3.773	0
HCC827	SOX2	FOXO6	donkey anti-goat AF488	goat anti-rabbit AF647	0.1	24	14	239	224	8.935	1.821	2.799	0.068
HCC827	SOX2	FOXO6	donkey anti-goat AF488	goat anti-rabbit AF647	0.1	24	15	149	216	4.471	0.374	1.632	0.38
HCC827	SOX2	FOXO6	donkey anti-goat AF488	goat anti-rabbit AF647	0.1	24	16	268	225	7.089	1.11	1.822	0.167
HCC827	SOX2	FOXO6	donkey anti-goat AF488	goat anti-rabbit AF647	0.1	24	17	326	224	4.789	0.326	1.325	0.368
HCC827	SOX2	FOXO6	donkey anti-goat AF488	goat anti-rabbit AF647	0.1	24	18	617	220	3.938	0.202	0.586	0.415
HCC827	SOX2	FOXO6	donkey anti-goat AF488	goat anti-rabbit AF647	0.1	24	19	109	228	6.389	0.411	2.137	0.402
HCC827	SOX2	FOXO6	donkey anti-goat AF488	goat anti-rabbit AF647	0.1	24	20	597	239	6.942	1.027	2.063	0.143
HCC827	SOX2	FOXO6	donkey anti-goat AF488	goat anti-rabbit AF647	0.1	24	21	198	239	6.038	0.908	1.968	0.205
HCC827	SOX2	FOXO6	donkey anti-goat AF488	goat anti-rabbit AF647	0.1	24	22	591	232	8.372	1.26	2.233	0.062
HCC827	SOX2	FOXO6	donkey anti-goat AF488	goat anti-rabbit AF647	0.1	24	23	243	249	6.348	1.653	3.068	0.007
HCC827	SOX2	FOXO6	donkey anti-goat AF488	goat anti-rabbit AF647	0.1	24	24	268	245	6.246	0.556	1.995	0.301
HCC827	SOX2	FOXO6	donkey anti-goat AF488	goat anti-rabbit AF647	0.1	24	25	568	247	17.272	1.499	2.468	0.021
HCC827	SOX2	FOXO6	donkey anti-goat AF488	goat anti-rabbit AF647	0.1	24	26	219	250	7.258	2.333	2.684	0.001
HCC827	SOX2	FOXO6	donkey anti-goat AF488	goat anti-rabbit AF647	0.1	24	27	558	263	9.415	0.862	2.061	0.187
HCC827	SOX2	FOXO6	donkey anti-goat AF488	goat anti-rabbit AF647	0.1	24	28	179	265	5.244	0.389	1.739	0.376
HCC827	SOX2	FOXO6	donkey anti-goat AF488	goat anti-rabbit AF647	0.1	24	29	201	267	6.536	1.566	2.267	0.022
HCC827	SOX2	FOXO6	donkey anti-goat AF488	goat anti-rabbit AF647	0.1	24	30	572	263	9.68	3.214	2.705	0
HCC827	SOX2	FOXO6	donkey anti-goat AF488	goat anti-rabbit AF647	0.1	24	31	589	267	6.805	1.194	1.755	0.086
HCC827	SOX2	FOXO6	donkey anti-goat AF488	goat anti-rabbit AF647	0.1	24	32	577	274	8.622	2.801	2.357	0.001
HCC827	SOX2	FOXO6	donkey anti-goat AF488	goat anti-rabbit AF647	0.1	24	33	197	278	6.379	1.785	2.14	0.008
HCC827	SOX2	FOXO6	donkey anti-goat AF488	goat anti-rabbit AF647	0.1	24	34	555	282	5.083	0.463	1.529	0.32
HCC827	SOX2	FOXO6	donkey anti-goat AF488	goat anti-rabbit AF647	0.1	24	35	589	288	5.491	0.483	1.357	0.329
HCC827	SOX2	FOXO6	donkey anti-goat AF488	goat anti-rabbit AF647	0.1	24	36	204	296	5.665	0.875	1.844	0.213
HCC827	SOX2	FOXO6	donkey anti-goat AF488	goat anti-rabbit AF647	0.1	24	37	575	294	5.716	0.972	1.75	0.151
HCC827	SOX2	FOXO6	donkey anti-goat AF488	goat anti-rabbit AF647	0.1	24	38	546	303	4.848	0.717	1.48	0.228
HCC827	SOX2	FOXO6	donkey anti-goat AF488	goat anti-rabbit AF647	0.1	24	39	519	312	5.317	0.577	1.542	0.283
HCC827	SOX2	FOXO6	donkey anti-goat AF488	goat anti-rabbit AF647	0.1	24	40	563	305	5.463	0.655	1.682	0.273
HCC827	SOX2	FOXO6	donkey anti-goat AF488	goat anti-rabbit AF647	0.1	24	41	580	311	5.941	0.405	1.339	0.343
[truncated: 536 more rows]
