# Supplementary material for: Inhibition of mutant EGFR in lung cancer cells triggers SOX2-FOXO6-dependent survival pathways
Source: eLife. 2015 Feb 16;4:e06132. doi: 10.7554/eLife.06132 (PMC4384750; doi:10.7554/eLife.06132)
Supplement: Figure 8—source data 1. — DOI: http://dx.doi.org/10.7554/eLife.06132.044 [file elife06132s014.txt]

cells	chamber	treatment	dose uM	time hr	Cell ID	Cell X Position	Cell Y Position	Nucleus dapi mcs Mean (Normalized Counts)	Nucleus af488 sox2 Mean (Normalized Counts)
HCC2935	1	DMSO	0	24	1	589	6	0.515	0.259
HCC2935	1	DMSO	0	24	2	347	29	0.365	0.106
HCC2935	1	DMSO	0	24	3	374	40	0.991	0.195
HCC2935	1	DMSO	0	24	4	283	32	0.274	0.139
HCC2935	1	DMSO	0	24	5	71	45	0.727	0.175
HCC2935	1	DMSO	0	24	6	331	52	0.366	0.119
HCC2935	1	DMSO	0	24	7	210	53	0.286	0.097
HCC2935	1	DMSO	0	24	8	350	53	0.679	0.184
HCC2935	1	DMSO	0	24	9	482	55	0.628	0.089
HCC2935	1	DMSO	0	24	10	177	57	0.39	0.127
HCC2935	1	DMSO	0	24	11	418	66	0.483	0.127
HCC2935	1	DMSO	0	24	12	318	68	0.298	0.091
HCC2935	1	DMSO	0	24	13	392	85	0.701	0.151
HCC2935	1	DMSO	0	24	14	160	77	0.414	0.125
HCC2935	1	DMSO	0	24	15	128	81	0.625	0.174
HCC2935	1	DMSO	0	24	16	361	79	0.774	0.104
HCC2935	1	DMSO	0	24	17	331	82	0.604	0.132
HCC2935	1	DMSO	0	24	18	287	87	0.304	0.089
HCC2935	1	DMSO	0	24	19	445	90	0.64	0.099
HCC2935	1	DMSO	0	24	20	183	106	0.499	0.155
HCC2935	1	DMSO	0	24	21	295	106	0.606	0.14
HCC2935	1	DMSO	0	24	22	429	110	0.935	0.121
HCC2935	1	DMSO	0	24	23	148	112	0.579	0.136
HCC2935	1	DMSO	0	24	24	316	124	0.553	0.101
HCC2935	1	DMSO	0	24	25	294	127	0.467	0.072
HCC2935	1	DMSO	0	24	26	344	128	0.52	0.088
HCC2935	1	DMSO	0	24	27	373	130	0.508	0.109
HCC2935	1	DMSO	0	24	28	429	130	0.467	0.112
HCC2935	1	DMSO	0	24	29	394	139	0.442	0.102
HCC2935	1	DMSO	0	24	30	130	145	0.755	0.261
HCC2935	1	DMSO	0	24	31	290	149	0.498	0.139
HCC2935	1	DMSO	0	24	32	147	149	0.777	0.263
HCC2935	1	DMSO	0	24	33	365	150	0.431	0.089
HCC2935	1	DMSO	0	24	34	170	167	0.662	0.162
HCC2935	1	DMSO	0	24	35	150	170	0.612	0.142
HCC2935	1	DMSO	0	24	36	334	184	0.531	0.112
HCC2935	1	DMSO	0	24	37	308	189	0.465	0.195
HCC2935	1	DMSO	0	24	38	376	200	0.519	0.103
HCC2935	1	DMSO	0	24	39	476	205	0.524	0.188
HCC2935	1	DMSO	0	24	40	274	212	0.777	0.092
HCC2935	1	DMSO	0	24	41	498	211	0.587	0.186
HCC2935	1	DMSO	0	24	42	309	214	0.428	0.094
HCC2935	1	DMSO	0	24	43	435	219	0.708	0.178
HCC2935	1	DMSO	0	24	44	361	218	0.475	0.105
HCC2935	1	DMSO	0	24	45	413	223	0.74	0.169
HCC2935	1	DMSO	0	24	46	502	228	0.546	0.168
HCC2935	1	DMSO	0	24	47	365	239	0.668	0.182
HCC2935	1	DMSO	0	24	48	433	240	0.816	0.216
HCC2935	1	DMSO	0	24	49	102	251	1.115	0.213
HCC2935	1	DMSO	0	24	50	498	245	0.638	0.1
HCC2935	1	DMSO	0	24	51	77	254	0.597	0.265
HCC2935	1	DMSO	0	24	52	322	257	0.743	0.082
HCC2935	1	DMSO	0	24	53	376	258	0.763	0.133
HCC2935	1	DMSO	0	24	54	473	258	0.796	0.102
HCC2935	1	DMSO	0	24	55	51	259	0.523	0.202
HCC2935	1	DMSO	0	24	56	432	259	0.686	0.182
HCC2935	1	DMSO	0	24	57	516	267	0.673	0.098
HCC2935	1	DMSO	0	24	58	108	278	0.705	0.211
HCC2935	1	DMSO	0	24	59	69	272	0.65	0.37
HCC2935	1	DMSO	0	24	60	624	282	1.506	0.134
HCC2935	1	DMSO	0	24	61	498	283	1.096	0.156
HCC2935	1	DMSO	0	24	62	416	284	0.512	0.09
HCC2935	1	DMSO	0	24	63	477	286	1.08	0.155
HCC2935	1	DMSO	0	24	64	69	294	0.863	0.197
HCC2935	1	DMSO	0	24	65	589	291	0.634	0.086
HCC2935	1	DMSO	0	24	66	640	291	0.653	0.171
HCC2935	1	DMSO	0	24	67	515	297	0.726	0.085
HCC2935	1	DMSO	0	24	68	91	300	0.646	0.158
HCC2935	1	DMSO	0	24	69	663	304	1.146	0.212
HCC2935	1	DMSO	0	24	70	459	308	0.495	0.065
HCC2935	1	DMSO	0	24	71	686	317	1.151	0.191
HCC2935	1	DMSO	0	24	72	347	319	0.874	0.137
HCC2935	1	DMSO	0	24	73	97	327	0.99	0.166
HCC2935	1	DMSO	0	24	74	69	334	0.794	0.459
HCC2935	1	DMSO	0	24	75	361	350	0.553	0.096
HCC2935	1	DMSO	0	24	76	348	343	0.46	0.08
HCC2935	1	DMSO	0	24	77	50	345	0.821	0.521
HCC2935	1	DMSO	0	24	78	98	359	0.595	0.128
HCC2935	1	DMSO	0	24	79	54	368	1.203	0.205
HCC2935	1	DMSO	0	24	80	75	373	0.629	0.323
HCC2935	1	DMSO	0	24	81	51	394	0.737	0.289
HCC2935	1	DMSO	0	24	82	90	412	0.627	0.403
HCC2935	1	DMSO	0	24	83	69	432	0.755	0.656
HCC2935	1	DMSO	0	24	84	85	455	0.786	0.226
HCC2935	1	DMSO	0	24	85	128	440	0.991	0.16
HCC2935	1	DMSO	0	24	86	560	453	0.889	0.142
HCC2935	1	DMSO	0	24	87	534	448	0.824	0.1
HCC2935	1	DMSO	0	24	88	142	456	0.786	0.254
HCC2935	1	DMSO	0	24	89	112	461	0.658	0.289
HCC2935	1	DMSO	0	24	90	588	463	0.502	0.123
HCC2935	1	DMSO	0	24	91	543	469	0.753	0.232
HCC2935	1	DMSO	0	24	92	620	471	0.455	0.077
HCC2935	1	DMSO	0	24	93	144	472	0.712	0.4
HCC2935	1	DMSO	0	24	94	572	493	0.934	0.222
HCC2935	1	DMSO	0	24	95	606	485	0.561	0.2
HCC2935	1	DMSO	0	24	96	61	488	0.803	0.135
HCC2935	1	DMSO	0	24	97	153	488	0.79	0.21
HCC2935	1	DMSO	0	24	98	182	503	0.709	0.234
HCC2935	1	DMSO	0	24	99	163	504	0.62	0.273
HCC2935	1	DMSO	0	24	100	607	504	0.638	0.242
HCC2935	1	DMSO	0	24	101	70	508	0.646	0.272
HCC2935	1	DMSO	0	24	102	85	511	0.859	0.088
HCC2935	1	DMSO	0	24	103	622	512	0.624	0.215
HCC2935	1	DMSO	0	24	104	304	514	0.585	0.198
HCC2935	1	DMSO	0	24	105	402	514	0.647	0.17
HCC2935	1	DMSO	0	24	1	315	10	0.622	0.123
HCC2935	1	DMSO	0	24	2	367	6	0.453	0.078
HCC2935	1	DMSO	0	24	3	486	9	0.366	0.077
HCC2935	1	DMSO	0	24	4	339	9	0.502	0.086
HCC2935	1	DMSO	0	24	5	418	22	0.449	0.097
HCC2935	1	DMSO	0	24	6	145	21	0.504	0.228
HCC2935	1	DMSO	0	24	7	295	22	0.67	0.112
HCC2935	1	DMSO	0	24	8	15	33	0.708	0.441
HCC2935	1	DMSO	0	24	9	492	36	0.39	0.125
HCC2935	1	DMSO	0	24	10	355	49	0.354	0.074
HCC2935	1	DMSO	0	24	11	657	54	0.457	0.093
HCC2935	1	DMSO	0	24	12	624	61	0.567	0.11
HCC2935	1	DMSO	0	24	13	384	68	0.379	0.093
HCC2935	1	DMSO	0	24	14	320	70	0.352	0.088
HCC2935	1	DMSO	0	24	15	673	71	0.324	0.092
HCC2935	1	DMSO	0	24	16	445	71	0.422	0.077
HCC2935	1	DMSO	0	24	17	643	72	0.53	0.137
HCC2935	1	DMSO	0	24	18	298	92	0.415	0.124
HCC2935	1	DMSO	0	24	19	356	90	0.362	0.079
HCC2935	1	DMSO	0	24	20	398	105	0.724	0.096
HCC2935	1	DMSO	0	24	21	529	97	0.536	0.077
HCC2935	1	DMSO	0	24	22	189	102	0.582	0.091
HCC2935	1	DMSO	0	24	23	632	101	0.426	0.064
HCC2935	1	DMSO	0	24	24	482	104	0.355	0.134
HCC2935	1	DMSO	0	24	25	591	105	0.731	0.106
HCC2935	1	DMSO	0	24	26	337	109	0.322	0.095
HCC2935	1	DMSO	0	24	27	503	113	0.392	0.104
HCC2935	1	DMSO	0	24	28	354	122	0.542	0.073
HCC2935	1	DMSO	0	24	29	628	118	0.352	0.054
HCC2935	1	DMSO	0	24	30	469	127	0.587	0.105
HCC2935	1	DMSO	0	24	31	314	128	0.447	0.101
HCC2935	1	DMSO	0	24	32	486	129	0.649	0.238
HCC2935	1	DMSO	0	24	33	676	131	0.69	0.218
HCC2935	1	DMSO	0	24	34	444	130	0.578	0.095
HCC2935	1	DMSO	0	24	35	422	132	0.506	0.162
HCC2935	1	DMSO	0	24	36	374	133	0.52	0.113
HCC2935	1	DMSO	0	24	37	655	143	0.392	0.07
HCC2935	1	DMSO	0	24	38	478	143	0.671	0.262
HCC2935	1	DMSO	0	24	39	444	155	0.568	0.093
HCC2935	1	DMSO	0	24	40	414	154	0.495	0.21
HCC2935	1	DMSO	0	24	41	383	162	0.412	0.124
HCC2935	1	DMSO	0	24	42	471	162	0.637	0.166
HCC2935	1	DMSO	0	24	43	159	170	0.508	0.149
HCC2935	1	DMSO	0	24	44	103	172	0.399	0.123
HCC2935	1	DMSO	0	24	45	188	172	0.48	0.103
HCC2935	1	DMSO	0	24	46	458	172	0.646	0.139
HCC2935	1	DMSO	0	24	47	65	174	0.434	0.057
HCC2935	1	DMSO	0	24	48	688	174	0.45	0.298
HCC2935	1	DMSO	0	24	49	140	178	0.441	0.343
HCC2935	1	DMSO	0	24	50	435	184	0.723	0.155
HCC2935	1	DMSO	0	24	51	670	182	0.45	0.276
HCC2935	1	DMSO	0	24	52	365	190	0.636	0.18
HCC2935	1	DMSO	0	24	53	195	194	0.7	0.143
HCC2935	1	DMSO	0	24	54	650	195	0.593	0.078
HCC2935	1	DMSO	0	24	55	89	201	0.405	0.094
HCC2935	1	DMSO	0	24	56	691	206	0.599	0.286
HCC2935	1	DMSO	0	24	57	42	209	0.371	0.086
HCC2935	1	DMSO	0	24	58	113	209	0.425	0.101
HCC2935	1	DMSO	0	24	59	209	214	0.515	0.106
HCC2935	1	DMSO	0	24	60	243	216	0.395	0.129
HCC2935	1	DMSO	0	24	61	673	214	0.869	0.156
HCC2935	1	DMSO	0	24	62	81	221	0.527	0.07
HCC2935	1	DMSO	0	24	63	128	230	0.457	0.065
HCC2935	1	DMSO	0	24	64	350	231	0.789	0.145
HCC2935	1	DMSO	0	24	65	646	232	0.562	0.139
HCC2935	1	DMSO	0	24	66	329	235	0.675	0.149
HCC2935	1	DMSO	0	24	67	61	235	0.364	0.233
HCC2935	1	DMSO	0	24	68	266	237	0.39	0.055
HCC2935	1	DMSO	0	24	69	102	240	0.588	0.118
HCC2935	1	DMSO	0	24	70	225	244	0.406	0.136
HCC2935	1	DMSO	0	24	71	667	248	0.792	0.249
HCC2935	1	DMSO	0	24	72	21	251	0.466	0.138
HCC2935	1	DMSO	0	24	73	142	251	0.555	0.074
HCC2935	1	DMSO	0	24	74	686	263	0.784	0.183
HCC2935	1	DMSO	0	24	75	65	264	0.715	0.107
HCC2935	1	DMSO	0	24	76	265	264	0.719	0.149
HCC2935	1	DMSO	0	24	77	229	271	0.354	0.06
HCC2935	1	DMSO	0	24	78	656	278	0.627	0.128
HCC2935	1	DMSO	0	24	79	153	279	0.78	0.149
HCC2935	1	DMSO	0	24	80	281	280	0.519	0.091
HCC2935	1	DMSO	0	24	81	204	285	0.46	0.054
HCC2935	1	DMSO	0	24	82	558	288	0.531	0.083
HCC2935	1	DMSO	0	24	83	492	295	1.046	0.139
HCC2935	1	DMSO	0	24	84	177	296	0.533	0.095
HCC2935	1	DMSO	0	24	85	11	315	0.768	0.142
HCC2935	1	DMSO	0	24	86	469	310	0.526	0.067
HCC2935	1	DMSO	0	24	87	200	314	0.529	0.157
HCC2935	1	DMSO	0	24	88	180	319	0.687	0.219
HCC2935	1	DMSO	0	24	89	578	314	0.581	0.098
HCC2935	1	DMSO	0	24	90	508	316	1.22	0.152
HCC2935	1	DMSO	0	24	91	221	326	0.74	0.174
HCC2935	1	DMSO	0	24	92	278	330	0.49	0.103
HCC2935	1	DMSO	0	24	93	157	329	0.541	0.114
HCC2935	1	DMSO	0	24	94	595	333	0.583	0.102
HCC2935	1	DMSO	0	24	95	488	331	0.73	0.144
HCC2935	1	DMSO	0	24	96	507	334	0.61	0.077
HCC2935	1	DMSO	0	24	97	177	344	0.483	0.253
HCC2935	1	DMSO	0	24	98	83	343	0.488	0.12
HCC2935	1	DMSO	0	24	99	211	349	0.528	0.204
HCC2935	1	DMSO	0	24	100	247	362	0.894	0.221
HCC2935	1	DMSO	0	24	101	577	358	0.453	0.079
HCC2935	1	DMSO	0	24	102	150	361	0.478	0.187
HCC2935	1	DMSO	0	24	103	212	370	0.513	0.11
HCC2935	1	DMSO	0	24	104	178	376	0.646	0.472
HCC2935	1	DMSO	0	24	105	582	383	0.583	0.141
HCC2935	1	DMSO	0	24	106	613	376	0.488	0.071
HCC2935	1	DMSO	0	24	107	159	388	0.625	0.11
HCC2935	1	DMSO	0	24	108	13	393	0.735	0.094
HCC2935	1	DMSO	0	24	109	174	395	0.7	0.164
HCC2935	1	DMSO	0	24	110	87	398	0.789	0.116
HCC2935	1	DMSO	0	24	111	187	414	1.182	0.172
HCC2935	1	DMSO	0	24	112	118	412	0.781	0.129
HCC2935	1	DMSO	0	24	113	172	430	1.094	0.606
HCC2935	1	DMSO	0	24	114	607	428	1.108	0.108
HCC2935	1	DMSO	0	24	115	562	437	0.463	0.127
HCC2935	1	DMSO	0	24	116	155	445	0.891	0.326
HCC2935	1	DMSO	0	24	117	552	474	0.438	0.071
HCC2935	1	DMSO	0	24	118	525	472	0.509	0.115
HCC2935	1	DMSO	0	24	119	58	483	0.673	0.201
HCC2935	1	DMSO	0	24	120	74	488	0.674	0.409
HCC2935	1	DMSO	0	24	121	91	495	0.565	0.204
HCC2935	1	DMSO	0	24	122	507	498	0.811	0.117
HCC2935	1	DMSO	0	24	123	598	504	0.547	0.137
HCC2935	1	DMSO	0	24	124	533	501	0.828	0.126
HCC2935	1	DMSO	0	24	125	577	506	0.565	0.154
HCC2935	1	DMSO	0	24	1	189	5	1.135	0.403
HCC2935	1	DMSO	0	24	2	214	8	1.149	0.577
HCC2935	1	DMSO	0	24	3	543	8	0.413	0.096
HCC2935	1	DMSO	0	24	4	626	22	0.477	0.146
HCC2935	1	DMSO	0	24	5	682	20	0.376	0.079
HCC2935	1	DMSO	0	24	6	232	29	0.971	0.669
HCC2935	1	DMSO	0	24	7	653	27	0.4	0.107
HCC2935	1	DMSO	0	24	8	601	31	0.539	0.084
HCC2935	1	DMSO	0	24	9	668	47	0.469	0.167
HCC2935	1	DMSO	0	24	10	606	50	0.533	0.2
HCC2935	1	DMSO	0	24	11	622	48	0.575	0.183
HCC2935	1	DMSO	0	24	12	577	55	0.362	0.104
HCC2935	1	DMSO	0	24	13	627	69	0.563	0.11
HCC2935	1	DMSO	0	24	14	552	67	0.505	0.182
HCC2935	1	DMSO	0	24	15	533	72	0.783	0.154
HCC2935	1	DMSO	0	24	16	594	71	0.468	0.172
HCC2935	1	DMSO	0	24	17	657	72	0.569	0.168
HCC2935	1	DMSO	0	24	18	685	81	0.597	0.134
HCC2935	1	DMSO	0	24	19	569	85	0.685	0.1
HCC2935	1	DMSO	0	24	20	636	84	0.464	0.087
HCC2935	1	DMSO	0	24	21	617	105	0.551	0.092
HCC2935	1	DMSO	0	24	22	663	100	0.428	0.183
HCC2935	1	DMSO	0	24	23	580	105	0.938	0.111
HCC2935	1	DMSO	0	24	24	545	104	0.497	0.153
HCC2935	1	DMSO	0	24	25	381	106	0.703	0.154
HCC2935	1	DMSO	0	24	26	172	109	0.842	0.13
HCC2935	1	DMSO	0	24	27	152	124	0.493	0.185
HCC2935	1	DMSO	0	24	28	634	250	0.536	0.08
HCC2935	1	DMSO	0	24	29	679	255	0.403	0.128
HCC2935	1	DMSO	0	24	30	660	257	0.52	0.146
HCC2935	1	DMSO	0	24	31	380	276	1.014	0.273
HCC2935	1	DMSO	0	24	32	610	280	0.434	0.097
HCC2935	1	DMSO	0	24	33	624	277	0.495	0.109
HCC2935	1	DMSO	0	24	34	675	279	0.642	0.1
HCC2935	1	DMSO	0	24	35	656	285	0.451	0.099
HCC2935	1	DMSO	0	24	36	644	296	0.453	0.095
HCC2935	1	DMSO	0	24	37	621	305	0.459	0.12
HCC2935	1	DMSO	0	24	38	602	309	0.475	0.094
HCC2935	1	DMSO	0	24	39	685	320	0.49	0.112
HCC2935	1	DMSO	0	24	40	306	330	0.609	0.183
HCC2935	1	DMSO	0	24	41	619	325	0.51	0.093
HCC2935	1	DMSO	0	24	42	662	347	0.418	0.092
HCC2935	1	DMSO	0	24	43	609	350	0.465	0.059
HCC2935	1	DMSO	0	24	44	692	358	0.376	0.128
HCC2935	1	DMSO	0	24	45	644	364	0.435	0.068
HCC2935	1	DMSO	0	24	46	598	390	0.519	0.066
HCC2935	1	DMSO	0	24	47	642	413	0.455	0.072
HCC2935	1	DMSO	0	24	48	616	436	0.766	0.097
HCC2935	1	DMSO	0	24	49	9	439	0.444	0.074
HCC2935	1	DMSO	0	24	50	58	454	0.797	0.09
HCC2935	1	DMSO	0	24	51	23	457	0.537	0.18
HCC2935	1	DMSO	0	24	52	108	458	0.481	0.111
HCC2935	1	DMSO	0	24	53	693	459	0.32	0.061
HCC2935	1	DMSO	0	24	54	79	464	0.824	0.178
HCC2935	1	DMSO	0	24	55	5	464	0.482	0.125
HCC2935	1	DMSO	0	24	56	640	465	0.396	0.065
HCC2935	1	DMSO	0	24	57	45	464	0.547	0.121
HCC2935	1	DMSO	0	24	58	24	476	0.574	0.174
HCC2935	1	DMSO	0	24	59	49	484	0.575	0.136
HCC2935	1	DMSO	0	24	60	83	486	0.823	0.162
HCC2935	1	DMSO	0	24	61	11	490	0.472	0.255
HCC2935	1	DMSO	0	24	62	659	499	0.472	0.09
HCC2935	1	DMSO	0	24	63	70	510	0.455	0.133
HCC2935	1	DMSO	0	24	64	44	512	0.526	0.156
HCC2935	1	DMSO	0	24	65	369	512	0.545	0.258
HCC2935	1	DMSO	0	24	66	309	516	0.688	0.22
HCC2935	1	DMSO	0	24	1	31	4	0.561	0.19
HCC2935	1	DMSO	0	24	2	63	10	0.552	0.091
HCC2935	1	DMSO	0	24	3	91	19	0.663	0.087
HCC2935	1	DMSO	0	24	4	368	68	0.401	0.092
HCC2935	1	DMSO	0	24	5	228	70	0.443	0.105
HCC2935	1	DMSO	0	24	6	172	74	0.41	0.18
HCC2935	1	DMSO	0	24	7	190	76	0.617	0.218
HCC2935	1	DMSO	0	24	8	329	87	0.444	0.103
HCC2935	1	DMSO	0	24	9	355	84	0.528	0.147
HCC2935	1	DMSO	0	24	10	182	93	0.483	0.436
HCC2935	1	DMSO	0	24	11	139	103	0.554	0.329
HCC2935	1	DMSO	0	24	12	158	106	1.064	0.176
HCC2935	1	DMSO	0	24	13	369	104	0.459	0.126
HCC2935	1	DMSO	0	24	14	575	112	0.405	0.218
HCC2935	1	DMSO	0	24	15	600	112	0.393	0.099
HCC2935	1	DMSO	0	24	16	341	118	0.641	0.139
HCC2935	1	DMSO	0	24	17	550	127	0.452	0.142
HCC2935	1	DMSO	0	24	18	378	133	0.404	0.081
HCC2935	1	DMSO	0	24	19	581	139	0.619	0.397
HCC2935	1	DMSO	0	24	20	598	142	0.694	0.137
HCC2935	1	DMSO	0	24	21	530	147	0.832	0.141
HCC2935	1	DMSO	0	24	22	345	143	0.656	0.356
HCC2935	1	DMSO	0	24	23	359	156	0.532	0.126
HCC2935	1	DMSO	0	24	24	547	159	0.9	0.123
HCC2935	1	DMSO	0	24	25	7	166	0.876	0.135
HCC2935	1	DMSO	0	24	26	514	168	0.45	0.074
HCC2935	1	DMSO	0	24	27	416	223	0.444	0.08
HCC2935	1	DMSO	0	24	28	390	224	0.899	0.103
HCC2935	1	DMSO	0	24	29	18	229	0.505	0.146
HCC2935	1	DMSO	0	24	30	681	235	0.409	0.078
HCC2935	1	DMSO	0	24	31	5	238	0.585	0.157
HCC2935	1	DMSO	0	24	32	177	243	0.791	0.349
HCC2935	1	DMSO	0	24	33	431	239	0.402	0.079
HCC2935	1	DMSO	0	24	34	384	240	0.453	0.14
HCC2935	1	DMSO	0	24	35	30	245	0.519	0.145
HCC2935	1	DMSO	0	24	36	366	253	0.396	0.084
HCC2935	1	DMSO	0	24	37	683	258	0.536	0.135
HCC2935	1	DMSO	0	24	38	316	260	0.441	0.151
HCC2935	1	DMSO	0	24	39	655	263	0.408	0.174
HCC2935	1	DMSO	0	24	40	284	267	0.483	0.067
HCC2935	1	DMSO	0	24	41	671	279	0.614	0.226
HCC2935	1	DMSO	0	24	42	690	284	0.577	0.255
HCC2935	1	DMSO	0	24	43	636	287	0.451	0.081
HCC2935	1	DMSO	0	24	44	331	291	0.406	0.106
HCC2935	1	DMSO	0	24	45	194	293	0.674	0.136
HCC2935	1	DMSO	0	24	46	655	299	0.524	0.152
HCC2935	1	DMSO	0	24	47	227	301	0.752	0.192
HCC2935	1	DMSO	0	24	48	294	305	0.37	0.163
HCC2935	1	DMSO	0	24	49	629	307	0.541	0.271
HCC2935	1	DMSO	0	24	50	7	310	0.494	0.177
HCC2935	1	DMSO	0	24	51	239	311	0.963	0.165
HCC2935	1	DMSO	0	24	52	682	318	0.703	0.172
HCC2935	1	DMSO	0	24	53	620	337	0.741	0.191
HCC2935	1	DMSO	0	24	54	278	331	0.609	0.398
HCC2935	1	DMSO	0	24	55	653	331	0.58	0.23
HCC2935	1	DMSO	0	24	56	239	330	0.41	0.218
HCC2935	1	DMSO	0	24	57	258	332	0.553	0.615
HCC2935	1	DMSO	0	24	58	14	338	0.499	0.149
HCC2935	1	DMSO	0	24	59	629	349	0.566	0.32
HCC2935	1	DMSO	0	24	60	692	348	0.477	0.102
HCC2935	1	DMSO	0	24	61	662	350	0.92	0.144
HCC2935	1	DMSO	0	24	62	48	367	1.009	0.225
HCC2935	1	DMSO	0	24	63	643	366	1.015	0.215
HCC2935	1	DMSO	0	24	64	658	368	0.91	0.139
HCC2935	1	DMSO	0	24	65	33	370	0.728	0.767
HCC2935	1	DMSO	0	24	66	609	372	0.542	0.144
HCC2935	1	DMSO	0	24	67	629	379	0.569	0.213
HCC2935	1	DMSO	0	24	68	9	381	0.52	0.092
HCC2935	1	DMSO	0	24	69	685	386	0.48	0.14
HCC2935	1	DMSO	0	24	70	38	384	0.703	0.387
HCC2935	1	DMSO	0	24	71	604	393	0.462	0.109
HCC2935	1	DMSO	0	24	72	655	394	0.59	0.212
HCC2935	1	DMSO	0	24	73	51	394	0.62	0.782
HCC2935	1	DMSO	0	24	74	620	403	0.733	0.267
HCC2935	1	DMSO	0	24	75	36	406	0.917	0.169
HCC2935	1	DMSO	0	24	76	434	425	0.542	0.127
HCC2935	1	DMSO	0	24	77	63	410	0.644	0.264
HCC2935	1	DMSO	0	24	78	49	419	0.614	0.208
HCC2935	1	DMSO	0	24	79	97	430	1.149	0.38
HCC2935	1	DMSO	0	24	80	667	428	0.625	0.137
HCC2935	1	DMSO	0	24	81	67	435	0.889	0.194
HCC2935	1	DMSO	0	24	82	681	440	0.585	0.161
HCC2935	1	DMSO	0	24	83	661	444	0.623	0.138
HCC2935	1	DMSO	0	24	84	110	453	0.959	0.202
HCC2935	1	DMSO	0	24	85	423	458	0.377	0.109
HCC2935	1	DMSO	0	24	86	641	461	0.468	0.186
HCC2935	1	DMSO	0	24	87	24	469	0.411	0.062
HCC2935	1	DMSO	0	24	88	692	474	0.684	0.141
HCC2935	1	DMSO	0	24	89	663	474	0.537	0.159
HCC2935	1	DMSO	0	24	90	126	474	0.441	0.074
HCC2935	1	DMSO	0	24	91	26	489	0.764	0.139
HCC2935	1	DMSO	0	24	92	136	488	1.323	0.161
HCC2935	1	DMSO	0	24	93	149	489	0.63	0.099
HCC2935	1	DMSO	0	24	94	347	493	0.976	0.248
HCC2935	1	DMSO	0	24	95	663	495	0.372	0.082
HCC2935	1	DMSO	0	24	96	42	498	0.667	0.183
HCC2935	1	DMSO	0	24	97	163	501	0.484	0.093
HCC2935	1	DMSO	0	24	98	691	502	0.712	0.143
HCC2935	1	DMSO	0	24	99	143	511	0.819	0.287
HCC2935	1	DMSO	0	24	100	45	514	0.642	0.126
HCC2935	1	DMSO	0	24	1	11	12	0.438	0.072
HCC2935	1	DMSO	0	24	2	482	5	0.711	0.276
HCC2935	1	DMSO	0	24	3	112	39	0.785	0.215
HCC2935	1	DMSO	0	24	4	93	37	0.613	0.195
HCC2935	1	DMSO	0	24	5	316	52	0.873	0.314
HCC2935	1	DMSO	0	24	6	127	67	0.898	0.228
HCC2935	1	DMSO	0	24	7	87	60	1.128	0.263
HCC2935	1	DMSO	0	24	8	297	64	0.551	0.473
HCC2935	1	DMSO	0	24	9	416	68	0.499	0.081
HCC2935	1	DMSO	0	24	10	329	65	0.503	0.357
HCC2935	1	DMSO	0	24	11	74	73	1.236	0.327
HCC2935	1	DMSO	0	24	12	345	80	0.494	0.159
HCC2935	1	DMSO	0	24	13	82	86	0.933	0.175
HCC2935	1	DMSO	0	24	14	56	82	0.593	0.261
HCC2935	1	DMSO	0	24	15	304	81	0.534	0.35
HCC2935	1	DMSO	0	24	16	325	92	0.928	0.329
HCC2935	1	DMSO	0	24	17	427	95	0.462	0.084
HCC2935	1	DMSO	0	24	18	622	98	0.427	0.062
HCC2935	1	DMSO	0	24	19	555	102	0.45	0.089
HCC2935	1	DMSO	0	24	20	400	106	0.483	0.173
HCC2935	1	DMSO	0	24	21	590	112	0.453	0.085
HCC2935	1	DMSO	0	24	22	351	111	0.583	0.488
HCC2935	1	DMSO	0	24	23	325	125	0.646	0.191
HCC2935	1	DMSO	0	24	24	346	129	0.661	0.377
HCC2935	1	DMSO	0	24	25	371	136	0.604	0.149
HCC2935	1	DMSO	0	24	26	565	135	0.417	0.102
HCC2935	1	DMSO	0	24	27	407	136	0.535	0.228
HCC2935	1	DMSO	0	24	28	609	141	0.334	0.087
HCC2935	1	DMSO	0	24	29	421	149	0.481	0.102
HCC2935	1	DMSO	0	24	30	443	141	0.574	0.166
HCC2935	1	DMSO	0	24	31	42	152	0.953	0.627
HCC2935	1	DMSO	0	24	32	592	155	0.347	0.083
HCC2935	1	DMSO	0	24	33	578	161	0.527	0.124
HCC2935	1	DMSO	0	24	34	646	165	0.486	0.091
HCC2935	1	DMSO	0	24	35	352	163	0.495	0.174
HCC2935	1	DMSO	0	24	36	390	166	0.462	0.13
HCC2935	1	DMSO	0	24	37	373	177	0.803	0.203
HCC2935	1	DMSO	0	24	38	601	180	0.398	0.102
HCC2935	1	DMSO	0	24	39	450	181	0.455	0.087
HCC2935	1	DMSO	0	24	40	218	185	0.813	0.109
HCC2935	1	DMSO	0	24	41	637	187	0.441	0.151
HCC2935	1	DMSO	0	24	42	230	196	0.771	0.152
HCC2935	1	DMSO	0	24	43	384	194	0.469	0.109
HCC2935	1	DMSO	0	24	44	581	199	0.567	0.113
HCC2935	1	DMSO	0	24	45	667	200	0.318	0.059
HCC2935	1	DMSO	0	24	46	210	197	0.797	0.158
HCC2935	1	DMSO	0	24	47	619	198	0.47	0.133
HCC2935	1	DMSO	0	24	48	359	202	0.457	0.138
HCC2935	1	DMSO	0	24	49	450	201	0.609	0.14
HCC2935	1	DMSO	0	24	50	470	204	0.633	0.112
HCC2935	1	DMSO	0	24	51	185	211	0.503	0.141
HCC2935	1	DMSO	0	24	52	211	212	0.912	0.214
HCC2935	1	DMSO	0	24	53	627	216	0.458	0.132
HCC2935	1	DMSO	0	24	54	259	223	0.508	0.121
HCC2935	1	DMSO	0	24	55	471	227	0.47	0.185
HCC2935	1	DMSO	0	24	56	660	228	0.487	0.123
HCC2935	1	DMSO	0	24	57	206	226	0.464	0.134
HCC2935	1	DMSO	0	24	58	233	230	0.504	0.141
HCC2935	1	DMSO	0	24	59	688	230	0.51	0.14
HCC2935	1	DMSO	0	24	60	184	242	0.382	0.058
HCC2935	1	DMSO	0	24	61	211	251	0.358	0.056
HCC2935	1	DMSO	0	24	62	234	249	0.548	0.134
HCC2935	1	DMSO	0	24	63	475	264	0.54	0.136
HCC2935	1	DMSO	0	24	64	247	267	0.467	0.085
HCC2935	1	DMSO	0	24	65	57	276	1.178	0.223
HCC2935	1	DMSO	0	24	66	406	282	0.528	0.186
HCC2935	1	DMSO	0	24	67	87	287	0.868	0.246
HCC2935	1	DMSO	0	24	68	455	293	0.447	0.081
HCC2935	1	DMSO	0	24	69	371	296	0.503	0.072
HCC2935	1	DMSO	0	24	70	593	299	0.772	0.168
HCC2935	1	DMSO	0	24	71	578	300	0.704	0.256
HCC2935	1	DMSO	0	24	72	392	303	0.484	0.228
HCC2935	1	DMSO	0	24	73	85	304	1.17	0.288
HCC2935	1	DMSO	0	24	74	456	315	0.752	0.233
HCC2935	1	DMSO	0	24	75	405	324	0.534	0.14
HCC2935	1	DMSO	0	24	76	426	318	0.795	0.262
HCC2935	1	DMSO	0	24	77	384	320	0.471	0.14
HCC2935	1	DMSO	0	24	78	432	339	0.706	0.22
HCC2935	1	DMSO	0	24	79	687	363	0.405	0.06
HCC2935	1	DMSO	0	24	80	240	367	0.7	0.093
HCC2935	1	DMSO	0	24	81	264	373	0.422	0.082
HCC2935	1	DMSO	0	24	82	288	380	0.5	0.073
HCC2935	1	DMSO	0	24	83	233	394	0.55	0.179
HCC2935	1	DMSO	0	24	84	284	397	0.52	0.062
HCC2935	1	DMSO	0	24	85	209	399	0.462	0.063
HCC2935	1	DMSO	0	24	86	253	412	0.473	0.14
HCC2935	1	DMSO	0	24	87	553	417	1.135	0.614
HCC2935	1	DMSO	0	24	88	212	427	0.468	0.151
HCC2935	1	DMSO	0	24	89	160	431	0.365	0.062
HCC2935	1	DMSO	0	24	90	263	431	0.471	0.086
HCC2935	1	DMSO	0	24	91	311	446	0.411	0.071
HCC2935	1	DMSO	0	24	92	244	457	0.525	0.462
HCC2935	1	DMSO	0	24	93	197	460	0.402	0.092
HCC2935	1	DMSO	0	24	94	47	471	0.675	0.235
HCC2935	1	DMSO	0	24	95	315	469	0.475	0.081
HCC2935	1	DMSO	0	24	96	256	478	0.881	0.21
HCC2935	1	DMSO	0	24	97	229	478	1.031	0.09
HCC2935	1	DMSO	0	24	98	204	483	0.485	0.118
HCC2935	1	DMSO	0	24	99	271	488	0.687	0.184
HCC2935	1	DMSO	0	24	100	172	492	0.486	0.099
HCC2935	1	DMSO	0	24	101	153	493	0.582	0.113
HCC2935	1	DMSO	0	24	102	299	506	0.53	0.155
HCC2935	1	DMSO	0	24	103	205	507	0.476	0.195
HCC2935	1	DMSO	0	24	104	488	513	0.395	0.073
HCC2935	1	DMSO	0	24	105	158	516	0.294	0.081
HCC2935	1	DMSO	0	24	1	202	6	0.359	0.081
HCC2935	1	DMSO	0	24	2	257	6	0.595	0.115
HCC2935	1	DMSO	0	24	3	459	10	0.378	0.092
HCC2935	1	DMSO	0	24	4	487	4	0.534	0.171
HCC2935	1	DMSO	0	24	5	562	8	0.397	0.116
HCC2935	1	DMSO	0	24	6	393	19	0.422	0.167
HCC2935	1	DMSO	0	24	7	581	22	0.502	0.511
HCC2935	1	DMSO	0	24	8	31	27	0.603	0.118
HCC2935	1	DMSO	0	24	9	198	27	0.576	0.085
HCC2935	1	DMSO	0	24	10	260	29	0.56	0.105
HCC2935	1	DMSO	0	24	11	318	34	0.427	0.128
HCC2935	1	DMSO	0	24	12	46	36	0.584	0.121
HCC2935	1	DMSO	0	24	13	480	40	0.478	0.085
HCC2935	1	DMSO	0	24	14	577	45	0.576	0.194
HCC2935	1	DMSO	0	24	15	382	43	0.574	0.379
HCC2935	1	DMSO	0	24	16	71	49	0.764	0.128
HCC2935	1	DMSO	0	24	17	249	48	0.438	0.077
HCC2935	1	DMSO	0	24	18	291	49	0.72	0.145
HCC2935	1	DMSO	0	24	19	495	50	0.472	0.223
HCC2935	1	DMSO	0	24	20	367	50	0.388	0.204
HCC2935	1	DMSO	0	24	21	406	51	0.414	0.269
HCC2935	1	DMSO	0	24	22	132	53	0.372	0.129
HCC2935	1	DMSO	0	24	23	539	54	0.885	0.108
HCC2935	1	DMSO	0	24	24	309	61	0.694	0.113
HCC2935	1	DMSO	0	24	25	603	56	0.571	0.414
HCC2935	1	DMSO	0	24	26	553	63	0.257	0.081
HCC2935	1	DMSO	0	24	27	244	69	0.442	0.078
HCC2935	1	DMSO	0	24	28	151	72	0.345	0.068
HCC2935	1	DMSO	0	24	29	616	70	0.383	0.1
HCC2935	1	DMSO	0	24	30	288	71	0.647	0.15
HCC2935	1	DMSO	0	24	31	30	77	0.518	0.085
HCC2935	1	DMSO	0	24	32	68	72	0.52	0.108
HCC2935	1	DMSO	0	24	33	488	80	0.643	0.124
HCC2935	1	DMSO	0	24	34	362	81	0.58	0.099
HCC2935	1	DMSO	0	24	35	394	80	0.721	0.126
HCC2935	1	DMSO	0	24	36	582	82	0.566	0.148
HCC2935	1	DMSO	0	24	37	529	88	0.708	0.069
HCC2935	1	DMSO	0	24	38	81	86	0.378	0.086
HCC2935	1	DMSO	0	24	39	105	87	0.628	0.146
HCC2935	1	DMSO	0	24	40	411	86	0.51	0.189
HCC2935	1	DMSO	0	24	41	312	88	0.379	0.132
HCC2935	1	DMSO	0	24	42	214	91	0.364	0.091
HCC2935	1	DMSO	0	24	43	426	92	0.531	0.104
HCC2935	1	DMSO	0	24	44	460	98	0.464	0.188
HCC2935	1	DMSO	0	24	45	547	102	0.428	0.322
HCC2935	1	DMSO	0	24	46	440	103	0.424	0.094
HCC2935	1	DMSO	0	24	47	44	107	0.374	0.09
HCC2935	1	DMSO	0	24	48	180	118	0.376	0.076
HCC2935	1	DMSO	0	24	49	484	114	0.404	0.092
HCC2935	1	DMSO	0	24	50	526	112	0.471	0.368
HCC2935	1	DMSO	0	24	51	389	114	0.388	0.083
HCC2935	1	DMSO	0	24	52	20	117	0.365	0.086
HCC2935	1	DMSO	0	24	53	68	120	0.621	0.098
HCC2935	1	DMSO	0	24	54	285	126	0.541	0.143
HCC2935	1	DMSO	0	24	55	91	123	0.519	0.091
HCC2935	1	DMSO	0	24	56	120	127	0.407	0.066
HCC2935	1	DMSO	0	24	57	213	126	0.387	0.083
HCC2935	1	DMSO	0	24	58	504	132	0.441	0.154
HCC2935	1	DMSO	0	24	59	336	135	0.679	0.113
HCC2935	1	DMSO	0	24	60	368	132	0.436	0.081
HCC2935	1	DMSO	0	24	61	308	138	0.519	0.146
HCC2935	1	DMSO	0	24	62	536	142	0.393	0.125
HCC2935	1	DMSO	0	24	63	84	142	0.601	0.116
HCC2935	1	DMSO	0	24	64	224	147	0.712	0.12
HCC2935	1	DMSO	0	24	65	7	151	0.761	0.091
HCC2935	1	DMSO	0	24	66	396	161	0.821	0.127
HCC2935	1	DMSO	0	24	67	427	150	0.728	0.185
HCC2935	1	DMSO	0	24	68	506	150	0.689	0.114
HCC2935	1	DMSO	0	24	69	363	150	0.403	0.081
HCC2935	1	DMSO	0	24	70	57	154	0.389	0.088
HCC2935	1	DMSO	0	24	71	460	152	1.048	0.154
HCC2935	1	DMSO	0	24	72	297	154	0.459	0.105
HCC2935	1	DMSO	0	24	73	24	156	0.399	0.103
HCC2935	1	DMSO	0	24	74	243	155	0.366	0.167
HCC2935	1	DMSO	0	24	75	153	168	0.414	0.134
HCC2935	1	DMSO	0	24	76	415	167	0.606	0.151
HCC2935	1	DMSO	0	24	77	444	168	0.55	0.111
HCC2935	1	DMSO	0	24	78	185	173	0.426	0.106
HCC2935	1	DMSO	0	24	79	336	175	0.462	0.103
HCC2935	1	DMSO	0	24	80	73	183	0.474	0.104
HCC2935	1	DMSO	0	24	81	667	190	0.679	0.223
HCC2935	1	DMSO	0	24	82	214	193	0.562	0.133
HCC2935	1	DMSO	0	24	83	175	200	0.401	0.111
HCC2935	1	DMSO	0	24	84	24	202	0.391	0.067
HCC2935	1	DMSO	0	24	85	429	217	0.579	0.177
HCC2935	1	DMSO	0	24	86	25	236	0.396	0.099
HCC2935	1	DMSO	0	24	87	138	241	0.324	0.143
HCC2935	1	DMSO	0	24	88	7	244	0.516	0.101
HCC2935	1	DMSO	0	24	89	442	253	0.492	0.131
HCC2935	1	DMSO	0	24	90	7	262	0.569	0.122
HCC2935	1	DMSO	0	24	91	23	267	0.416	0.11
HCC2935	1	DMSO	0	24	92	183	274	0.39	0.131
HCC2935	1	DMSO	0	24	93	207	277	0.418	0.164
HCC2935	1	DMSO	0	24	94	423	278	0.572	0.134
HCC2935	1	DMSO	0	24	95	150	289	0.363	0.053
HCC2935	1	DMSO	0	24	96	439	297	0.541	0.176
HCC2935	1	DMSO	0	24	97	602	314	1.185	0.606
HCC2935	1	DMSO	0	24	98	615	324	1.139	0.13
HCC2935	1	DMSO	0	24	99	218	328	1.153	0.18
HCC2935	1	DMSO	0	24	100	203	342	1.02	0.121
HCC2935	1	DMSO	0	24	101	272	348	0.337	0.086
HCC2935	1	DMSO	0	24	102	177	354	0.748	0.215
HCC2935	1	DMSO	0	24	103	638	364	1.128	0.151
HCC2935	1	DMSO	0	24	104	138	363	0.484	0.07
HCC2935	1	DMSO	0	24	105	198	366	0.573	0.168
HCC2935	1	DMSO	0	24	106	261	365	0.431	0.184
HCC2935	1	DMSO	0	24	107	530	371	0.785	0.258
HCC2935	1	DMSO	0	24	108	556	370	0.506	0.13
HCC2935	1	DMSO	0	24	109	240	373	0.401	0.171
HCC2935	1	DMSO	0	24	110	509	380	0.671	0.26
HCC2935	1	DMSO	0	24	111	293	387	0.499	0.3
HCC2935	1	DMSO	0	24	112	419	380	1.047	0.252
HCC2935	1	DMSO	0	24	113	134	387	0.511	0.133
HCC2935	1	DMSO	0	24	114	647	383	0.81	0.154
HCC2935	1	DMSO	0	24	115	215	390	0.535	0.136
HCC2935	1	DMSO	0	24	116	328	389	0.59	0.177
HCC2935	1	DMSO	0	24	117	184	391	0.88	0.229
HCC2935	1	DMSO	0	24	118	155	398	0.522	0.113
HCC2935	1	DMSO	0	24	119	531	397	0.537	0.187
HCC2935	1	DMSO	0	24	120	239	399	0.403	0.183
HCC2935	1	DMSO	0	24	121	348	397	0.511	0.203
HCC2935	1	DMSO	0	24	122	268	402	0.74	0.439
HCC2935	1	DMSO	0	24	123	355	412	0.519	0.166
HCC2935	1	DMSO	0	24	124	117	414	0.283	0.051
HCC2935	1	DMSO	0	24	125	192	416	0.597	0.176
HCC2935	1	DMSO	0	24	126	285	420	0.656	0.207
HCC2935	1	DMSO	0	24	127	314	428	0.432	0.112
HCC2935	1	DMSO	0	24	128	20	427	0.381	0.14
HCC2935	1	DMSO	0	24	129	161	429	0.45	0.149
HCC2935	1	DMSO	0	24	130	369	435	0.524	0.183
HCC2935	1	DMSO	0	24	131	334	443	0.601	0.151
HCC2935	1	DMSO	0	24	132	355	438	0.538	0.176
HCC2935	1	DMSO	0	24	133	176	443	0.688	0.121
HCC2935	1	DMSO	0	24	134	62	443	0.651	0.171
HCC2935	1	DMSO	0	24	135	13	456	0.831	0.12
HCC2935	1	DMSO	0	24	136	639	456	0.736	0.144
HCC2935	1	DMSO	0	24	137	142	453	0.297	0.103
HCC2935	1	DMSO	0	24	138	160	458	0.618	0.111
HCC2935	1	DMSO	0	24	139	691	455	0.453	0.126
HCC2935	1	DMSO	0	24	140	39	457	0.692	0.13
HCC2935	1	DMSO	0	24	141	348	465	0.533	0.154
HCC2935	1	DMSO	0	24	142	76	462	0.402	0.096
HCC2935	1	DMSO	0	24	143	95	463	0.42	0.078
HCC2935	1	DMSO	0	24	144	249	469	0.456	0.061
HCC2935	1	DMSO	0	24	145	201	468	0.398	0.072
HCC2935	1	DMSO	0	24	146	582	472	0.463	0.079
HCC2935	1	DMSO	0	24	147	627	471	0.46	0.272
HCC2935	1	DMSO	0	24	148	288	476	0.506	0.148
HCC2935	1	DMSO	0	24	149	327	476	0.498	0.147
HCC2935	1	DMSO	0	24	150	306	482	0.787	0.14
HCC2935	1	DMSO	0	24	151	665	482	0.475	0.171
HCC2935	1	DMSO	0	24	152	271	482	0.646	0.165
HCC2935	1	DMSO	0	24	153	636	484	0.558	0.219
HCC2935	1	DMSO	0	24	154	195	488	0.397	0.077
HCC2935	1	DMSO	0	24	155	166	488	0.476	0.223
HCC2935	1	DMSO	0	24	156	337	491	0.877	0.173
HCC2935	1	DMSO	0	24	157	221	492	0.443	0.187
HCC2935	1	DMSO	0	24	158	250	501	0.484	0.189
HCC2935	1	DMSO	0	24	159	44	497	0.319	0.176
HCC2935	1	DMSO	0	24	160	116	500	0.295	0.105
HCC2935	1	DMSO	0	24	161	619	501	0.411	0.196
HCC2935	1	DMSO	0	24	162	277	499	0.73	0.176
HCC2935	1	DMSO	0	24	163	291	504	0.493	0.134
HCC2935	1	DMSO	0	24	164	645	507	0.851	0.159
HCC2935	1	DMSO	0	24	165	181	501	0.559	0.296
HCC2935	1	DMSO	0	24	166	349	507	0.663	0.214
HCC2935	1	DMSO	0	24	167	376	508	0.615	0.074
HCC2935	1	DMSO	0	24	168	679	506	0.477	0.167
HCC2935	1	DMSO	0	24	169	83	509	0.394	0.114
HCC2935	1	DMSO	0	24	170	147	509	0.52	0.204
HCC2935	1	DMSO	0	24	171	308	510	0.568	0.171
HCC2935	1	DMSO	0	24	172	219	513	0.39	0.162
HCC2935	1	DMSO	0	24	173	9	513	0.546	0.211
HCC2935	1	DMSO	0	24	1	107	6	0.345	0.141
HCC2935	1	DMSO	0	24	2	289	12	0.379	0.374
HCC2935	1	DMSO	0	24	3	313	6	0.361	0.075
HCC2935	1	DMSO	0	24	4	654	17	0.431	0.077
HCC2935	1	DMSO	0	24	5	351	17	0.409	0.13
HCC2935	1	DMSO	0	24	6	376	18	0.315	0.097
HCC2935	1	DMSO	0	24	7	135	20	0.569	0.147
HCC2935	1	DMSO	0	24	8	614	25	0.445	0.079
HCC2935	1	DMSO	0	24	9	14	27	0.29	0.125
HCC2935	1	DMSO	0	24	10	69	28	0.341	0.111
HCC2935	1	DMSO	0	24	11	340	29	0.373	0.11
HCC2935	1	DMSO	0	24	12	277	37	0.575	0.146
HCC2935	1	DMSO	0	24	13	691	38	0.555	0.109
HCC2935	1	DMSO	0	24	14	126	40	0.407	0.269
HCC2935	1	DMSO	0	24	15	386	42	0.34	0.068
HCC2935	1	DMSO	0	24	16	579	42	0.423	0.092
HCC2935	1	DMSO	0	24	17	333	48	0.372	0.111
HCC2935	1	DMSO	0	24	18	168	50	0.422	0.169
HCC2935	1	DMSO	0	24	19	632	55	0.571	0.078
HCC2935	1	DMSO	0	24	20	197	54	0.543	0.143
HCC2935	1	DMSO	0	24	21	59	55	0.34	0.146
HCC2935	1	DMSO	0	24	22	292	59	0.355	0.124
HCC2935	1	DMSO	0	24	23	123	59	0.392	0.125
HCC2935	1	DMSO	0	24	24	163	71	0.637	0.155
HCC2935	1	DMSO	0	24	25	691	66	0.29	0.123
HCC2935	1	DMSO	0	24	26	336	66	0.38	0.082
HCC2935	1	DMSO	0	24	27	7	69	0.336	0.102
HCC2935	1	DMSO	0	24	28	92	69	0.39	0.251
HCC2935	1	DMSO	0	24	29	186	69	0.424	0.181
HCC2935	1	DMSO	0	24	30	40	71	0.354	0.123
HCC2935	1	DMSO	0	24	31	143	75	0.393	0.242
HCC2935	1	DMSO	0	24	32	74	82	0.422	0.296
HCC2935	1	DMSO	0	24	33	677	82	0.389	0.061
HCC2935	1	DMSO	0	24	34	22	85	0.435	0.172
HCC2935	1	DMSO	0	24	35	500	90	0.476	0.179
HCC2935	1	DMSO	0	24	36	138	91	0.347	0.213
HCC2935	1	DMSO	0	24	37	572	97	0.404	0.119
HCC2935	1	DMSO	0	24	38	515	95	0.579	0.337
HCC2935	1	DMSO	0	24	39	93	104	0.383	0.173
HCC2935	1	DMSO	0	24	40	604	100	0.324	0.057
HCC2935	1	DMSO	0	24	41	537	101	0.381	0.136
HCC2935	1	DMSO	0	24	42	149	103	0.614	0.172
HCC2935	1	DMSO	0	24	43	38	107	0.481	0.157
HCC2935	1	DMSO	0	24	44	656	112	0.438	0.124
HCC2935	1	DMSO	0	24	45	9	114	0.315	0.103
HCC2935	1	DMSO	0	24	46	25	129	0.261	0.103
HCC2935	1	DMSO	0	24	47	627	159	0.468	0.094
HCC2935	1	DMSO	0	24	48	585	163	0.374	0.186
HCC2935	1	DMSO	0	24	49	583	186	0.703	0.12
HCC2935	1	DMSO	0	24	50	419	194	0.409	0.074
HCC2935	1	DMSO	0	24	51	611	188	0.479	0.178
HCC2935	1	DMSO	0	24	52	286	191	0.424	0.095
HCC2935	1	DMSO	0	24	53	397	192	0.422	0.103
HCC2935	1	DMSO	0	24	54	316	194	0.418	0.074
HCC2935	1	DMSO	0	24	55	339	195	0.375	0.071
HCC2935	1	DMSO	0	24	56	654	206	0.673	0.267
HCC2935	1	DMSO	0	24	57	606	207	0.503	0.084
HCC2935	1	DMSO	0	24	58	293	206	0.419	0.099
HCC2935	1	DMSO	0	24	59	406	206	0.475	0.32
HCC2935	1	DMSO	0	24	60	365	209	0.403	0.153
HCC2935	1	DMSO	0	24	61	683	208	0.59	0.164
HCC2935	1	DMSO	0	24	62	389	214	0.698	0.154
HCC2935	1	DMSO	0	24	63	314	218	0.362	0.142
HCC2935	1	DMSO	0	24	64	438	216	0.517	0.084
HCC2935	1	DMSO	0	24	65	421	221	0.688	0.283
HCC2935	1	DMSO	0	24	66	363	224	0.376	0.09
HCC2935	1	DMSO	0	24	67	620	227	0.86	0.197
HCC2935	1	DMSO	0	24	68	297	227	0.326	0.149
HCC2935	1	DMSO	0	24	69	439	237	0.652	0.207
HCC2935	1	DMSO	0	24	70	410	246	0.749	0.134
HCC2935	1	DMSO	0	24	71	245	245	0.288	0.077
HCC2935	1	DMSO	0	24	72	368	242	0.508	0.144
HCC2935	1	DMSO	0	24	73	282	250	0.509	0.115
HCC2935	1	DMSO	0	24	74	330	252	0.375	0.073
HCC2935	1	DMSO	0	24	75	609	251	0.588	0.139
HCC2935	1	DMSO	0	24	76	350	255	0.486	0.117
HCC2935	1	DMSO	0	24	77	621	265	0.567	0.176
HCC2935	1	DMSO	0	24	78	384	266	0.459	0.112
HCC2935	1	DMSO	0	24	79	287	269	0.616	0.11
HCC2935	1	DMSO	0	24	80	474	271	0.392	0.119
HCC2935	1	DMSO	0	24	81	344	276	0.51	0.169
HCC2935	1	DMSO	0	24	82	446	280	0.63	0.134
HCC2935	1	DMSO	0	24	83	607	280	0.486	0.127
HCC2935	1	DMSO	0	24	84	315	284	0.317	0.163
HCC2935	1	DMSO	0	24	85	290	288	0.333	0.08
HCC2935	1	DMSO	0	24	86	383	288	0.445	0.159
HCC2935	1	DMSO	0	24	87	213	301	0.467	0.115
HCC2935	1	DMSO	0	24	88	342	298	0.393	0.149
HCC2935	1	DMSO	0	24	89	438	298	0.596	0.13
HCC2935	1	DMSO	0	24	90	255	300	0.409	0.139
HCC2935	1	DMSO	0	24	91	391	305	0.635	0.113
HCC2935	1	DMSO	0	24	92	610	313	0.879	0.145
HCC2935	1	DMSO	0	24	93	293	312	0.584	0.191
HCC2935	1	DMSO	0	24	94	379	323	0.33	0.099
HCC2935	1	DMSO	0	24	95	340	325	0.665	0.105
HCC2935	1	DMSO	0	24	96	424	330	0.377	0.109
HCC2935	1	DMSO	0	24	97	302	342	0.515	0.165
HCC2935	1	DMSO	0	24	98	259	334	0.747	0.166
HCC2935	1	DMSO	0	24	99	281	335	0.552	0.077
HCC2935	1	DMSO	0	24	100	487	341	1.145	0.556
HCC2935	1	DMSO	0	24	101	195	340	0.429	0.17
HCC2935	1	DMSO	0	24	102	375	347	0.393	0.163
HCC2935	1	DMSO	0	24	103	214	348	0.508	0.158
HCC2935	1	DMSO	0	24	104	464	354	0.545	0.082
HCC2935	1	DMSO	0	24	105	354	351	0.594	0.138
HCC2935	1	DMSO	0	24	106	405	351	0.404	0.121
HCC2935	1	DMSO	0	24	107	260	362	0.449	0.179
HCC2935	1	DMSO	0	24	108	330	360	0.501	0.142
HCC2935	1	DMSO	0	24	109	312	366	0.443	0.149
HCC2935	1	DMSO	0	24	110	220	366	0.425	0.101
HCC2935	1	DMSO	0	24	111	490	368	0.594	0.107
HCC2935	1	DMSO	0	24	112	360	374	0.325	0.073
HCC2935	1	DMSO	0	24	113	291	379	0.439	0.168
HCC2935	1	DMSO	0	24	114	326	385	0.468	0.212
HCC2935	1	DMSO	0	24	115	270	388	0.592	0.252
HCC2935	1	DMSO	0	24	116	345	401	0.356	0.084
HCC2935	1	DMSO	0	24	117	320	408	0.459	0.081
HCC2935	1	DMSO	0	24	118	365	410	0.434	0.099
HCC2935	1	DMSO	0	24	119	592	412	1.04	0.193
HCC2935	1	DMSO	0	24	120	691	419	0.578	0.091
HCC2935	1	DMSO	0	24	121	446	442	0.612	0.322
HCC2935	1	DMSO	0	24	122	311	432	1.219	0.153
HCC2935	1	DMSO	0	24	123	337	432	0.54	0.125
HCC2935	1	DMSO	0	24	124	588	430	0.924	0.181
HCC2935	1	DMSO	0	24	125	362	451	0.478	0.129
HCC2935	1	DMSO	0	24	126	48	451	0.797	0.125
HCC2935	1	DMSO	0	24	127	310	449	0.486	0.164
HCC2935	1	DMSO	0	24	128	329	455	0.471	0.135
HCC2935	1	DMSO	0	24	129	691	460	0.508	0.158
HCC2935	1	DMSO	0	24	130	450	473	0.687	0.335
HCC2935	1	DMSO	0	24	131	323	475	0.486	0.174
HCC2935	1	DMSO	0	24	132	342	475	0.477	0.217
HCC2935	1	DMSO	0	24	133	689	477	0.682	0.13
HCC2935	1	DMSO	0	24	134	360	483	0.421	0.058
HCC2935	1	DMSO	0	24	135	567	501	0.718	0.239
HCC2935	1	DMSO	0	24	136	543	492	1.018	0.247
HCC2935	1	DMSO	0	24	137	595	502	0.787	0.174
HCC2935	1	DMSO	0	24	138	528	508	0.511	0.216
HCC2935	1	DMSO	0	24	139	579	515	0.804	0.208
HCC2935	1	DMSO	0	24	1	534	10	0.507	0.172
HCC2935	1	DMSO	0	24	2	570	19	0.772	0.371
HCC2935	1	DMSO	0	24	3	617	6	0.469	0.262
HCC2935	1	DMSO	0	24	4	598	14	0.891	0.544
HCC2935	1	DMSO	0	24	5	44	17	0.424	0.067
HCC2935	1	DMSO	0	24	6	133	20	0.536	0.652
HCC2935	1	DMSO	0	24	7	615	24	1.318	0.248
HCC2935	1	DMSO	0	24	8	7	26	0.556	0.312
HCC2935	1	DMSO	0	24	9	114	34	0.547	0.147
HCC2935	1	DMSO	0	24	10	624	40	0.496	0.204
HCC2935	1	DMSO	0	24	11	120	58	0.598	0.591
HCC2935	1	DMSO	0	24	12	490	98	0.637	0.206
HCC2935	1	DMSO	0	24	13	471	107	0.727	0.228
HCC2935	1	DMSO	0	24	14	11	111	0.471	0.098
HCC2935	1	DMSO	0	24	15	552	130	0.563	0.139
HCC2935	1	DMSO	0	24	16	23	139	0.449	0.071
HCC2935	1	DMSO	0	24	17	141	148	0.654	0.088
HCC2935	1	DMSO	0	24	18	233	153	0.626	0.222
HCC2935	1	DMSO	0	24	19	5	158	0.492	0.229
HCC2935	1	DMSO	0	24	20	164	161	0.857	0.429
HCC2935	1	DMSO	0	24	21	202	161	0.586	0.283
HCC2935	1	DMSO	0	24	22	258	162	0.617	0.354
HCC2935	1	DMSO	0	24	23	131	165	0.614	0.179
HCC2935	1	DMSO	0	24	24	287	164	0.671	0.356
HCC2935	1	DMSO	0	24	25	307	168	0.749	0.144
HCC2935	1	DMSO	0	24	26	152	170	1.105	0.394
HCC2935	1	DMSO	0	24	27	249	177	0.729	0.198
HCC2935	1	DMSO	0	24	28	194	177	0.486	0.084
HCC2935	1	DMSO	0	24	29	12	180	0.489	0.095
HCC2935	1	DMSO	0	24	30	150	188	0.633	0.173
HCC2935	1	DMSO	0	24	31	145	203	0.585	0.125
HCC2935	1	DMSO	0	24	32	15	228	0.436	0.222
HCC2935	1	DMSO	0	24	33	669	234	1.048	0.289
HCC2935	1	DMSO	0	24	34	33	247	0.47	0.256
HCC2935	1	DMSO	0	24	35	319	264	1.143	0.165
HCC2935	1	DMSO	0	24	36	493	264	0.75	0.345
HCC2935	1	DMSO	0	24	37	667	293	0.918	0.2
HCC2935	1	DMSO	0	24	38	341	302	0.664	0.224
HCC2935	1	DMSO	0	24	39	683	306	0.718	0.345
HCC2935	1	DMSO	0	24	40	327	309	0.624	0.096
HCC2935	1	DMSO	0	24	41	320	327	0.563	0.16
HCC2935	1	DMSO	0	24	42	339	334	0.615	0.104
HCC2935	1	DMSO	0	24	43	356	352	0.763	0.106
HCC2935	1	DMSO	0	24	44	322	357	0.7	0.169
HCC2935	1	DMSO	0	24	45	332	374	0.841	0.094
HCC2935	1	DMSO	0	24	46	381	377	0.457	0.09
HCC2935	1	DMSO	0	24	47	369	406	0.589	0.23
HCC2935	1	DMSO	0	24	48	583	405	0.509	0.065
HCC2935	1	DMSO	0	24	49	672	406	0.798	0.142
HCC2935	1	DMSO	0	24	50	605	408	0.505	0.17
HCC2935	1	DMSO	0	24	51	629	409	0.507	0.182
HCC2935	1	DMSO	0	24	52	651	410	0.498	0.211
HCC2935	1	DMSO	0	24	53	352	413	1.098	0.13
HCC2935	1	DMSO	0	24	54	277	416	0.466	0.057
HCC2935	1	DMSO	0	24	55	378	423	0.666	0.173
HCC2935	1	DMSO	0	24	56	687	423	0.721	0.313
HCC2935	1	DMSO	0	24	57	672	425	0.84	0.252
HCC2935	1	DMSO	0	24	58	203	427	0.664	0.338
HCC2935	1	DMSO	0	24	59	675	449	1.115	0.174
HCC2935	1	DMSO	0	24	60	634	442	0.627	0.179
HCC2935	1	DMSO	0	24	61	484	449	0.965	0.342
HCC2935	1	DMSO	0	24	62	186	445	1.076	0.856
HCC2935	1	DMSO	0	24	63	209	447	0.539	0.51
HCC2935	1	DMSO	0	24	64	652	461	0.715	0.173
HCC2935	1	DMSO	0	24	65	345	452	0.797	0.082
HCC2935	1	DMSO	0	24	66	194	458	1.075	0.869
HCC2935	1	DMSO	0	24	67	368	465	0.647	0.074
HCC2935	1	DMSO	0	24	68	53	492	0.758	0.379
HCC2935	1	DMSO	0	24	69	355	482	0.666	0.074
HCC2935	1	DMSO	0	24	70	378	488	0.852	0.135
HCC2935	1	DMSO	0	24	71	403	489	0.456	0.093
HCC2935	1	DMSO	0	24	72	350	514	0.764	0.079
HCC2935	1	DMSO	0	24	1	168	5	0.45	0.093
HCC2935	1	DMSO	0	24	2	198	10	0.82	0.235
HCC2935	1	DMSO	0	24	3	224	8	0.87	0.208
HCC2935	1	DMSO	0	24	4	230	242	0.648	0.137
HCC2935	1	DMSO	0	24	5	585	230	0.441	0.079
HCC2935	1	DMSO	0	24	6	552	232	1.388	0.083
HCC2935	1	DMSO	0	24	7	623	230	0.69	0.1
HCC2935	1	DMSO	0	24	8	498	239	0.821	0.121
HCC2935	1	DMSO	0	24	9	522	239	0.511	0.105
HCC2935	1	DMSO	0	24	10	256	242	0.763	0.237
HCC2935	1	DMSO	0	24	11	630	253	0.559	0.155
HCC2935	1	DMSO	0	24	12	546	263	0.545	0.125
HCC2935	1	DMSO	0	24	13	248	276	0.521	0.124
HCC2935	1	DMSO	0	24	14	638	279	0.931	0.15
HCC2935	1	DMSO	0	24	15	526	287	0.463	0.153
HCC2935	1	DMSO	0	24	16	618	289	1.229	0.096
HCC2935	1	DMSO	0	24	17	351	296	0.628	0.272
HCC2935	1	DMSO	0	24	18	575	300	0.549	0.184
HCC2935	1	DMSO	0	24	19	538	305	0.446	0.109
HCC2935	1	DMSO	0	24	20	666	304	0.596	0.157
HCC2935	1	DMSO	0	24	21	635	311	1.211	0.09
HCC2935	1	DMSO	0	24	22	560	313	0.509	0.157
HCC2935	1	DMSO	0	24	23	676	323	0.651	0.227
HCC2935	1	DMSO	0	24	24	648	330	0.645	0.203
HCC2935	1	DMSO	0	24	25	223	337	0.694	0.072
HCC2935	1	DMSO	0	24	26	606	340	0.498	0.145
HCC2935	1	DMSO	0	24	27	129	340	0.512	0.117
HCC2935	1	DMSO	0	24	28	197	350	0.525	0.078
HCC2935	1	DMSO	0	24	29	239	350	0.648	0.185
HCC2935	1	DMSO	0	24	30	217	358	0.552	0.064
HCC2935	1	DMSO	0	24	31	661	360	0.727	0.099
HCC2935	1	DMSO	0	24	32	635	365	0.601	0.245
HCC2935	1	DMSO	0	24	33	198	371	0.872	0.122
HCC2935	1	DMSO	0	24	34	240	373	0.978	0.238
HCC2935	1	DMSO	0	24	35	672	378	0.477	0.104
HCC2935	1	DMSO	0	24	36	85	387	0.589	0.143
HCC2935	1	DMSO	0	24	37	184	381	0.574	0.222
HCC2935	1	DMSO	0	24	38	486	396	0.867	0.369
HCC2935	1	DMSO	0	24	39	210	392	0.551	0.2
HCC2935	1	DMSO	0	24	40	689	394	0.561	0.144
HCC2935	1	DMSO	0	24	41	670	405	0.686	0.248
HCC2935	1	DMSO	0	24	42	220	418	0.612	0.077
HCC2935	1	DMSO	0	24	43	204	418	1.038	0.133
HCC2935	1	DMSO	0	24	44	688	439	0.967	0.169
HCC2935	1	DMSO	0	24	45	96	448	0.492	0.091
HCC2935	1	DMSO	0	24	46	471	454	0.827	0.275
HCC2935	1	DMSO	0	24	47	554	455	1.15	0.558
HCC2935	1	DMSO	0	24	48	587	460	0.792	0.239
HCC2935	1	DMSO	0	24	49	103	477	0.911	0.423
HCC2935	1	DMSO	0	24	50	323	494	0.564	0.059
HCC2935	1	DMSO	0	24	51	91	493	1.233	0.126
HCC2935	1	DMSO	0	24	52	117	500	0.95	0.442
HCC2935	1	DMSO	0	24	53	392	508	0.759	0.128
HCC2935	1	DMSO	0	24	54	99	508	0.666	0.396
HCC2935	1	DMSO	0	24	55	128	513	0.71	0.092
HCC2935	1	DMSO	0	24	1	87	8	0.481	0.226
HCC2935	1	DMSO	0	24	2	124	6	0.764	0.157
HCC2935	1	DMSO	0	24	3	429	10	0.575	0.148
HCC2935	1	DMSO	0	24	4	453	9	0.826	0.17
HCC2935	1	DMSO	0	24	5	535	7	0.481	0.21
HCC2935	1	DMSO	0	24	6	469	21	0.48	0.107
HCC2935	1	DMSO	0	24	7	498	24	0.597	0.141
HCC2935	1	DMSO	0	24	8	691	31	0.507	0.117
HCC2935	1	DMSO	0	24	9	116	41	1.015	0.168
HCC2935	1	DMSO	0	24	10	179	38	0.384	0.091
HCC2935	1	DMSO	0	24	11	540	51	0.868	0.363
HCC2935	1	DMSO	0	24	12	9	47	0.449	0.126
HCC2935	1	DMSO	0	24	13	126	53	0.524	0.179
HCC2935	1	DMSO	0	24	14	309	68	0.849	0.14
HCC2935	1	DMSO	0	24	15	344	71	0.604	0.184
HCC2935	1	DMSO	0	24	16	323	80	0.97	0.215
HCC2935	1	DMSO	0	24	17	530	80	0.723	0.282
HCC2935	1	DMSO	0	24	18	275	82	0.552	0.199
HCC2935	1	DMSO	0	24	19	297	84	0.457	0.18
HCC2935	1	DMSO	0	24	20	341	91	0.65	0.213
HCC2935	1	DMSO	0	24	21	324	97	0.604	0.215
HCC2935	1	DMSO	0	24	22	299	104	0.501	0.16
HCC2935	1	DMSO	0	24	23	653	136	0.824	0.208
HCC2935	1	DMSO	0	24	24	611	145	0.407	0.114
HCC2935	1	DMSO	0	24	25	661	165	0.8	0.371
HCC2935	1	DMSO	0	24	26	349	162	0.648	0.093
HCC2935	1	DMSO	0	24	27	633	174	0.448	0.099
HCC2935	1	DMSO	0	24	28	270	173	0.458	0.15
HCC2935	1	DMSO	0	24	29	89	184	0.433	0.182
HCC2935	1	DMSO	0	24	30	31	186	0.384	0.118
HCC2935	1	DMSO	0	24	31	253	179	0.652	0.24
HCC2935	1	DMSO	0	24	32	354	187	0.483	0.18
HCC2935	1	DMSO	0	24	33	691	185	0.725	0.07
HCC2935	1	DMSO	0	24	34	677	184	0.543	0.216
HCC2935	1	DMSO	0	24	35	11	201	0.683	0.201
HCC2935	1	DMSO	0	24	36	582	194	0.422	0.076
HCC2935	1	DMSO	0	24	37	266	194	0.516	0.185
HCC2935	1	DMSO	0	24	38	249	201	0.831	0.222
HCC2935	1	DMSO	0	24	39	218	207	0.44	0.224
HCC2935	1	DMSO	0	24	40	649	205	0.484	0.093
HCC2935	1	DMSO	0	24	41	347	208	0.428	0.122
HCC2935	1	DMSO	0	24	42	524	213	0.604	0.116
HCC2935	1	DMSO	0	24	43	239	214	0.834	0.545
HCC2935	1	DMSO	0	24	44	372	218	0.499	0.121
HCC2935	1	DMSO	0	24	45	589	218	0.728	0.147
HCC2935	1	DMSO	0	24	46	543	226	0.9	0.219
HCC2935	1	DMSO	0	24	47	326	223	0.549	0.235
HCC2935	1	DMSO	0	24	48	255	220	0.527	0.28
HCC2935	1	DMSO	0	24	49	656	225	0.344	0.143
HCC2935	1	DMSO	0	24	50	80	230	0.471	0.139
HCC2935	1	DMSO	0	24	51	391	232	0.784	0.109
HCC2935	1	DMSO	0	24	52	506	229	0.5	0.137
HCC2935	1	DMSO	0	24	53	347	233	0.447	0.138
HCC2935	1	DMSO	0	24	54	200	235	0.427	0.143
HCC2935	1	DMSO	0	24	55	231	235	0.608	0.226
HCC2935	1	DMSO	0	24	56	604	235	0.429	0.134
HCC2935	1	DMSO	0	24	57	579	235	0.502	0.182
HCC2935	1	DMSO	0	24	58	43	241	0.557	0.11
HCC2935	1	DMSO	0	24	59	96	243	0.656	0.093
HCC2935	1	DMSO	0	24	60	658	248	0.446	0.111
HCC2935	1	DMSO	0	24	61	406	246	0.615	0.64
HCC2935	1	DMSO	0	24	62	501	250	0.531	0.135
HCC2935	1	DMSO	0	24	63	59	252	0.467	0.337
HCC2935	1	DMSO	0	24	64	222	251	0.595	0.218
HCC2935	1	DMSO	0	24	65	555	251	0.555	0.278
HCC2935	1	DMSO	0	24	66	467	257	0.466	0.095
HCC2935	1	DMSO	0	24	67	520	265	0.725	0.14
HCC2935	1	DMSO	0	24	68	7	261	0.613	0.135
HCC2935	1	DMSO	0	24	69	360	264	0.432	0.176
HCC2935	1	DMSO	0	24	70	652	267	0.301	0.087
HCC2935	1	DMSO	0	24	71	539	267	0.409	0.076
HCC2935	1	DMSO	0	24	72	334	270	0.413	0.088
HCC2935	1	DMSO	0	24	73	382	274	0.444	0.13
HCC2935	1	DMSO	0	24	74	59	272	0.441	0.347
HCC2935	1	DMSO	0	24	75	482	272	0.48	0.096
HCC2935	1	DMSO	0	24	76	87	279	0.518	0.068
HCC2935	1	DMSO	0	24	77	107	285	0.923	0.184
HCC2935	1	DMSO	0	24	78	349	283	0.517	0.142
HCC2935	1	DMSO	0	24	79	428	289	0.453	0.116
HCC2935	1	DMSO	0	24	80	555	286	0.302	0.113
HCC2935	1	DMSO	0	24	81	238	286	0.43	0.158
HCC2935	1	DMSO	0	24	82	467	288	0.507	0.124
HCC2935	1	DMSO	0	24	83	21	295	0.547	0.158
HCC2935	1	DMSO	0	24	84	363	295	0.561	0.109
HCC2935	1	DMSO	0	24	85	57	300	0.604	0.076
HCC2935	1	DMSO	0	24	86	245	309	0.457	0.176
HCC2935	1	DMSO	0	24	87	72	318	0.424	0.159
HCC2935	1	DMSO	0	24	88	549	332	0.383	0.118
HCC2935	1	DMSO	0	24	89	502	327	1.18	0.149
HCC2935	1	DMSO	0	24	90	435	334	0.595	0.102
HCC2935	1	DMSO	0	24	91	55	336	0.618	0.236
HCC2935	1	DMSO	0	24	92	469	337	0.465	0.296
HCC2935	1	DMSO	0	24	93	495	342	0.492	0.061
HCC2935	1	DMSO	0	24	94	418	344	0.561	0.096
HCC2935	1	DMSO	0	24	95	445	373	0.651	0.158
HCC2935	1	DMSO	0	24	96	460	362	0.441	0.053
HCC2935	1	DMSO	0	24	97	493	365	0.51	0.159
HCC2935	1	DMSO	0	24	98	536	372	0.395	0.208
HCC2935	1	DMSO	0	24	99	500	386	0.449	0.207
HCC2935	1	DMSO	0	24	100	80	392	0.688	0.461
HCC2935	1	DMSO	0	24	101	465	403	0.779	0.16
HCC2935	1	DMSO	0	24	102	548	403	0.429	0.077
HCC2935	1	DMSO	0	24	103	448	409	0.568	0.102
HCC2935	1	DMSO	0	24	104	519	411	0.416	0.076
HCC2935	1	DMSO	0	24	105	571	413	0.543	0.051
HCC2935	1	DMSO	0	24	106	562	446	0.782	0.206
HCC2935	1	DMSO	0	24	107	202	456	0.595	0.304
HCC2935	1	DMSO	0	24	108	572	481	0.666	0.218
HCC2935	1	DMSO	0	24	109	198	475	0.642	0.375
HCC2935	1	DMSO	0	24	110	599	507	0.634	0.135
HCC2935	1	DMSO	0	24	111	119	506	0.391	0.1
HCC2935	1	DMSO	0	24	112	188	510	0.747	0.463
HCC2935	1	DMSO	0	24	113	83	514	0.484	0.213
HCC2935	1	DMSO	0	24	1	9	54	0.326	0.144
HCC2935	1	DMSO	0	24	2	149	61	0.462	0.073
HCC2935	1	DMSO	0	24	3	552	71	0.945	0.102
HCC2935	1	DMSO	0	24	4	7	75	0.564	0.204
HCC2935	1	DMSO	0	24	5	144	80	0.638	0.239
HCC2935	1	DMSO	0	24	6	542	81	0.734	0.262
HCC2935	1	DMSO	0	24	7	149	99	0.689	0.24
HCC2935	1	DMSO	0	24	8	474	117	0.65	0.213
HCC2935	1	DMSO	0	24	9	490	126	0.884	0.247
HCC2935	1	DMSO	0	24	10	213	207	0.497	0.08
HCC2935	1	DMSO	0	24	11	188	227	0.498	0.089
HCC2935	1	DMSO	0	24	12	234	226	0.548	0.162
HCC2935	1	DMSO	0	24	13	204	236	0.478	0.283
HCC2935	1	DMSO	0	24	14	264	239	0.957	0.198
HCC2935	1	DMSO	0	24	15	225	245	0.568	0.103
HCC2935	1	DMSO	0	24	16	176	249	0.396	0.107
HCC2935	1	DMSO	0	24	17	287	249	0.565	0.21
HCC2935	1	DMSO	0	24	18	339	264	0.902	0.138
HCC2935	1	DMSO	0	24	19	216	262	0.551	0.272
HCC2935	1	DMSO	0	24	20	251	278	0.772	0.133
HCC2935	1	DMSO	0	24	21	19	272	0.579	0.112
HCC2935	1	DMSO	0	24	22	199	273	0.461	0.227
HCC2935	1	DMSO	0	24	23	289	272	0.571	0.179
HCC2935	1	DMSO	0	24	24	301	287	0.784	0.101
HCC2935	1	DMSO	0	24	25	219	284	0.525	0.23
HCC2935	1	DMSO	0	24	26	25	298	0.469	0.077
HCC2935	1	DMSO	0	24	27	206	307	0.474	0.142
HCC2935	1	DMSO	0	24	28	333	312	0.723	0.096
HCC2935	1	DMSO	0	24	29	311	311	0.591	0.137
HCC2935	1	DMSO	0	24	30	11	322	0.408	0.136
HCC2935	1	DMSO	0	24	31	175	318	0.588	0.212
HCC2935	1	DMSO	0	24	32	259	322	0.936	0.131
HCC2935	1	DMSO	0	24	33	321	329	0.903	0.085
HCC2935	1	DMSO	0	24	34	283	331	0.666	0.085
HCC2935	1	DMSO	0	24	35	189	346	0.686	0.111
HCC2935	1	DMSO	0	24	36	174	340	0.607	0.225
HCC2935	1	DMSO	0	24	37	313	343	0.564	0.101
HCC2935	1	DMSO	0	24	38	11	366	0.403	0.11
HCC2935	1	DMSO	0	24	39	298	359	0.515	0.119
HCC2935	1	DMSO	0	24	40	212	364	1.048	0.083
HCC2935	1	DMSO	0	24	41	269	375	0.529	0.177
HCC2935	1	DMSO	0	24	42	283	385	0.796	0.205
HCC2935	1	DMSO	0	24	43	203	387	0.601	0.114
HCC2935	1	DMSO	0	24	44	178	395	1.006	0.172
HCC2935	1	DMSO	0	24	45	126	389	1.157	0.275
HCC2935	1	DMSO	0	24	46	229	394	0.544	0.066
HCC2935	1	DMSO	0	24	47	150	398	0.749	0.201
HCC2935	1	DMSO	0	24	48	236	412	0.69	0.12
HCC2935	1	DMSO	0	24	49	210	414	0.484	0.107
HCC2935	1	DMSO	0	24	50	10	417	0.342	0.06
HCC2935	1	DMSO	0	24	51	179	432	0.647	0.134
HCC2935	1	DMSO	0	24	52	232	441	0.922	0.128
HCC2935	1	DMSO	0	24	53	199	457	0.498	0.193
HCC2935	1	DMSO	0	24	54	9	461	0.32	0.074
HCC2935	1	DMSO	0	24	55	133	462	0.381	0.114
HCC2935	1	DMSO	0	24	56	231	466	0.566	0.18
HCC2935	1	DMSO	0	24	57	150	469	0.379	0.139
HCC2935	1	DMSO	0	24	58	209	472	0.734	0.1
HCC2935	1	DMSO	0	24	59	170	483	0.385	0.099
HCC2935	1	DMSO	0	24	60	223	492	0.528	0.151
HCC2935	1	DMSO	0	24	61	102	501	0.412	0.217
HCC2935	1	DMSO	0	24	62	183	497	0.507	0.149
HCC2935	1	DMSO	0	24	63	120	496	0.438	0.548
HCC2935	1	DMSO	0	24	64	505	500	0.981	0.167
HCC2935	1	DMSO	0	24	65	251	502	0.466	0.075
HCC2935	1	DMSO	0	24	66	536	510	0.678	0.234
HCC2935	1	DMSO	0	24	67	484	511	0.569	0.065
HCC2935	1	DMSO	0	24	68	152	512	0.42	0.065
HCC2935	1	DMSO	0	24	69	195	512	0.438	0.118
HCC2935	1	DMSO	0	24	70	515	513	1.524	0.13
HCC2935	1	DMSO	0	24	1	87	8	0.359	0.085
HCC2935	1	DMSO	0	24	2	128	5	0.392	0.118
HCC2935	1	DMSO	0	24	3	551	8	0.688	0.196
HCC2935	1	DMSO	0	24	4	252	10	0.475	0.26
HCC2935	1	DMSO	0	24	5	288	11	0.419	0.246
HCC2935	1	DMSO	0	24	6	199	17	0.446	0.092
HCC2935	1	DMSO	0	24	7	524	24	0.793	0.197
HCC2935	1	DMSO	0	24	8	555	28	0.542	0.123
HCC2935	1	DMSO	0	24	9	227	33	0.794	0.3
HCC2935	1	DMSO	0	24	10	260	33	0.523	0.415
HCC2935	1	DMSO	0	24	11	119	31	0.488	0.091
HCC2935	1	DMSO	0	24	12	286	34	0.637	0.097
HCC2935	1	DMSO	0	24	13	544	40	0.556	0.146
HCC2935	1	DMSO	0	24	14	94	42	0.406	0.096
HCC2935	1	DMSO	0	24	15	170	49	0.627	0.185
HCC2935	1	DMSO	0	24	16	475	44	0.578	0.113
HCC2935	1	DMSO	0	24	17	113	48	0.501	0.12
HCC2935	1	DMSO	0	24	18	135	59	0.47	0.157
HCC2935	1	DMSO	0	24	19	459	61	0.454	0.121
HCC2935	1	DMSO	0	24	20	193	60	0.527	0.137
HCC2935	1	DMSO	0	24	21	478	66	0.558	0.124
HCC2935	1	DMSO	0	24	22	492	68	0.635	0.133
HCC2935	1	DMSO	0	24	23	224	73	0.513	0.16
HCC2935	1	DMSO	0	24	24	117	73	0.496	0.115
HCC2935	1	DMSO	0	24	25	179	72	0.482	0.128
HCC2935	1	DMSO	0	24	26	433	85	0.554	0.09
HCC2935	1	DMSO	0	24	27	456	85	0.593	0.16
HCC2935	1	DMSO	0	24	28	481	96	0.61	0.133
HCC2935	1	DMSO	0	24	29	501	106	0.481	0.109
HCC2935	1	DMSO	0	24	30	460	117	0.492	0.182
HCC2935	1	DMSO	0	24	31	525	129	0.356	0.183
HCC2935	1	DMSO	0	24	32	443	139	0.465	0.187
HCC2935	1	DMSO	0	24	33	466	143	0.538	0.234
HCC2935	1	DMSO	0	24	34	211	146	0.793	0.227
HCC2935	1	DMSO	0	24	35	419	151	0.501	0.086
HCC2935	1	DMSO	0	24	36	493	153	0.519	0.12
HCC2935	1	DMSO	0	24	37	228	155	0.818	0.136
HCC2935	1	DMSO	0	24	38	531	155	0.588	0.325
HCC2935	1	DMSO	0	24	39	513	158	0.721	0.161
HCC2935	1	DMSO	0	24	40	212	159	0.841	0.216
HCC2935	1	DMSO	0	24	41	431	162	0.673	0.469
HCC2935	1	DMSO	0	24	42	463	174	0.733	0.138
HCC2935	1	DMSO	0	24	43	490	180	0.539	0.196
HCC2935	1	DMSO	0	24	44	522	177	0.548	0.246
HCC2935	1	DMSO	0	24	45	542	184	0.529	0.245
HCC2935	1	DMSO	0	24	46	455	210	0.477	0.116
HCC2935	1	DMSO	0	24	47	549	220	0.484	0.173
HCC2935	1	DMSO	0	24	48	477	229	0.605	0.133
HCC2935	1	DMSO	0	24	49	148	232	0.403	0.11
HCC2935	1	DMSO	0	24	50	465	239	0.64	0.115
HCC2935	1	DMSO	0	24	51	67	241	0.655	0.159
HCC2935	1	DMSO	0	24	52	562	252	0.977	0.175
HCC2935	1	DMSO	0	24	53	98	242	0.589	0.155
HCC2935	1	DMSO	0	24	54	128	246	0.579	0.151
HCC2935	1	DMSO	0	24	55	347	250	0.338	0.165
HCC2935	1	DMSO	0	24	56	585	247	0.711	0.214
HCC2935	1	DMSO	0	24	57	33	250	0.41	0.164
HCC2935	1	DMSO	0	24	58	11	251	0.415	0.097
HCC2935	1	DMSO	0	24	59	442	255	0.482	0.107
HCC2935	1	DMSO	0	24	60	539	253	0.49	0.326
HCC2935	1	DMSO	0	24	61	64	259	0.607	0.256
HCC2935	1	DMSO	0	24	62	458	260	0.975	0.125
HCC2935	1	DMSO	0	24	63	92	262	0.676	0.234
HCC2935	1	DMSO	0	24	64	128	261	0.415	0.087
HCC2935	1	DMSO	0	24	65	317	265	0.403	0.116
HCC2935	1	DMSO	0	24	66	282	268	0.469	0.112
HCC2935	1	DMSO	0	24	67	22	268	0.521	0.13
HCC2935	1	DMSO	0	24	68	45	270	0.483	0.154
HCC2935	1	DMSO	0	24	69	488	269	0.432	0.077
HCC2935	1	DMSO	0	24	70	543	269	0.806	0.261
HCC2935	1	DMSO	0	24	71	114	281	0.603	0.222
HCC2935	1	DMSO	0	24	72	531	279	0.765	0.103
HCC2935	1	DMSO	0	24	73	61	285	0.705	0.164
HCC2935	1	DMSO	0	24	74	13	290	0.488	0.128
HCC2935	1	DMSO	0	24	75	470	289	0.495	0.079
HCC2935	1	DMSO	0	24	76	503	289	0.473	0.15
HCC2935	1	DMSO	0	24	77	485	291	0.548	0.172
HCC2935	1	DMSO	0	24	78	97	292	0.689	0.186
HCC2935	1	DMSO	0	24	79	81	296	0.603	0.203
HCC2935	1	DMSO	0	24	80	405	299	0.425	0.095
HCC2935	1	DMSO	0	24	81	512	307	0.384	0.09
HCC2935	1	DMSO	0	24	82	384	310	0.559	0.121
HCC2935	1	DMSO	0	24	83	41	313	0.586	0.146
HCC2935	1	DMSO	0	24	84	93	310	0.584	0.204
HCC2935	1	DMSO	0	24	85	661	318	0.382	0.098
HCC2935	1	DMSO	0	24	86	233	323	0.431	0.11
HCC2935	1	DMSO	0	24	87	489	322	0.411	0.128
HCC2935	1	DMSO	0	24	88	289	326	0.618	0.122
HCC2935	1	DMSO	0	24	89	421	328	0.387	0.083
HCC2935	1	DMSO	0	24	90	74	330	0.474	0.14
HCC2935	1	DMSO	0	24	91	393	333	0.429	0.208
HCC2935	1	DMSO	0	24	92	268	336	0.384	0.107
HCC2935	1	DMSO	0	24	93	301	340	0.498	0.139
HCC2935	1	DMSO	0	24	94	20	342	0.415	0.104
HCC2935	1	DMSO	0	24	95	50	338	0.415	0.114
HCC2935	1	DMSO	0	24	96	451	337	0.425	0.174
HCC2935	1	DMSO	0	24	97	521	344	0.405	0.149
HCC2935	1	DMSO	0	24	98	195	353	0.629	0.129
HCC2935	1	DMSO	0	24	99	339	356	0.668	0.087
HCC2935	1	DMSO	0	24	100	470	355	0.453	0.165
HCC2935	1	DMSO	0	24	101	534	357	0.457	0.1
HCC2935	1	DMSO	0	24	102	430	361	0.351	0.076
HCC2935	1	DMSO	0	24	103	639	363	0.912	0.179
HCC2935	1	DMSO	0	24	104	41	361	0.488	0.117
HCC2935	1	DMSO	0	24	105	270	368	0.408	0.123
HCC2935	1	DMSO	0	24	106	404	372	0.405	0.164
HCC2935	1	DMSO	0	24	107	220	375	1.136	0.219
HCC2935	1	DMSO	0	24	108	239	375	0.459	0.278
HCC2935	1	DMSO	0	24	109	301	377	0.392	0.135
HCC2935	1	DMSO	0	24	110	488	377	0.559	0.168
HCC2935	1	DMSO	0	24	111	325	380	0.362	0.154
HCC2935	1	DMSO	0	24	112	461	390	0.694	0.172
HCC2935	1	DMSO	0	24	113	637	388	0.81	0.124
HCC2935	1	DMSO	0	24	114	212	400	0.265	0.129
HCC2935	1	DMSO	0	24	115	243	392	0.484	0.134
HCC2935	1	DMSO	0	24	116	344	396	0.566	0.17
HCC2935	1	DMSO	0	24	117	411	397	0.498	0.181
HCC2935	1	DMSO	0	24	118	390	402	0.472	0.143
HCC2935	1	DMSO	0	24	119	432	406	0.609	0.091
HCC2935	1	DMSO	0	24	120	262	408	0.352	0.106
HCC2935	1	DMSO	0	24	121	476	415	0.492	0.077
HCC2935	1	DMSO	0	24	122	16	420	0.473	0.141
HCC2935	1	DMSO	0	24	123	395	426	0.483	0.169
HCC2935	1	DMSO	0	24	124	253	435	0.492	0.132
HCC2935	1	DMSO	0	24	125	435	440	0.463	0.105
HCC2935	1	DMSO	0	24	126	346	444	0.361	0.132
HCC2935	1	DMSO	0	24	127	32	444	0.345	0.133
HCC2935	1	DMSO	0	24	128	236	445	0.597	0.115
HCC2935	1	DMSO	0	24	129	56	456	0.541	0.096
HCC2935	1	DMSO	0	24	130	394	450	0.513	0.228
HCC2935	1	DMSO	0	24	131	415	457	0.425	0.068
HCC2935	1	DMSO	0	24	132	220	459	0.403	0.079
HCC2935	1	DMSO	0	24	133	661	459	0.608	0.075
HCC2935	1	DMSO	0	24	134	181	465	0.62	0.129
HCC2935	1	DMSO	0	24	135	292	470	0.46	0.11
HCC2935	1	DMSO	0	24	136	7	475	0.689	0.17
HCC2935	1	DMSO	0	24	137	383	472	0.529	0.267
HCC2935	1	DMSO	0	24	138	366	475	0.604	0.131
HCC2935	1	DMSO	0	24	139	142	475	0.416	0.106
HCC2935	1	DMSO	0	24	140	405	488	0.942	0.188
HCC2935	1	DMSO	0	24	141	86	480	0.517	0.139
HCC2935	1	DMSO	0	24	142	347	482	0.583	0.08
HCC2935	1	DMSO	0	24	143	643	490	0.547	0.089
HCC2935	1	DMSO	0	24	144	51	491	0.71	0.154
HCC2935	1	DMSO	0	24	145	382	491	0.526	0.168
HCC2935	1	DMSO	0	24	146	675	496	0.708	0.207
HCC2935	1	DMSO	0	24	147	351	500	0.516	0.23
HCC2935	1	DMSO	0	24	148	20	500	0.382	0.156
HCC2935	1	DMSO	0	24	149	366	504	0.705	0.19
HCC2935	1	DMSO	0	24	150	62	507	0.363	0.143
HCC2935	1	DMSO	0	24	151	650	512	0.91	0.171
HCC2935	1	DMSO	0	24	152	401	514	0.871	0.18
HCC2935	1	DMSO	0	24	1	292	7	0.732	0.207
HCC2935	1	DMSO	0	24	2	339	8	0.878	0.358
HCC2935	1	DMSO	0	24	3	579	15	0.573	0.139
HCC2935	1	DMSO	0	24	4	619	11	0.43	0.111
HCC2935	1	DMSO	0	24	5	76	21	0.498	0.143
HCC2935	1	DMSO	0	24	6	328	25	0.814	0.449
HCC2935	1	DMSO	0	24	7	625	29	0.395	0.152
HCC2935	1	DMSO	0	24	8	346	34	0.554	0.124
HCC2935	1	DMSO	0	24	9	689	43	0.434	0.15
HCC2935	1	DMSO	0	24	10	670	38	0.367	0.096
HCC2935	1	DMSO	0	24	11	72	36	0.555	0.154
HCC2935	1	DMSO	0	24	12	531	42	0.512	0.085
HCC2935	1	DMSO	0	24	13	584	43	0.406	0.072
HCC2935	1	DMSO	0	24	14	615	51	0.341	0.117
HCC2935	1	DMSO	0	24	15	614	79	0.378	0.12
HCC2935	1	DMSO	0	24	16	556	76	0.585	0.159
HCC2935	1	DMSO	0	24	17	582	81	0.675	0.125
HCC2935	1	DMSO	0	24	18	639	82	0.365	0.093
HCC2935	1	DMSO	0	24	19	674	99	0.383	0.073
HCC2935	1	DMSO	0	24	20	603	115	0.435	0.076
HCC2935	1	DMSO	0	24	21	643	118	0.414	0.124
HCC2935	1	DMSO	0	24	22	688	126	0.394	0.07
HCC2935	1	DMSO	0	24	23	631	133	0.404	0.111
HCC2935	1	DMSO	0	24	24	49	156	0.385	0.086
HCC2935	1	DMSO	0	24	25	60	181	0.4	0.188
HCC2935	1	DMSO	0	24	26	17	182	0.322	0.156
HCC2935	1	DMSO	0	24	27	68	202	0.465	0.143
HCC2935	1	DMSO	0	24	28	11	206	0.742	0.251
HCC2935	1	DMSO	0	24	29	449	214	0.647	0.153
HCC2935	1	DMSO	0	24	30	81	215	0.368	0.086
HCC2935	1	DMSO	0	24	31	449	226	0.692	0.164
HCC2935	1	DMSO	0	24	32	681	254	0.886	0.189
HCC2935	1	DMSO	0	24	33	264	277	0.568	0.126
HCC2935	1	DMSO	0	24	34	659	274	0.538	0.21
HCC2935	1	DMSO	0	24	35	304	281	0.486	0.077
HCC2935	1	DMSO	0	24	36	247	287	0.388	0.179
HCC2935	1	DMSO	0	24	37	344	288	0.521	0.107
HCC2935	1	DMSO	0	24	38	293	295	0.572	0.123
HCC2935	1	DMSO	0	24	39	226	296	0.485	0.085
HCC2935	1	DMSO	0	24	40	377	296	0.427	0.067
HCC2935	1	DMSO	0	24	41	648	303	0.803	0.224
HCC2935	1	DMSO	0	24	42	35	303	0.447	0.113
HCC2935	1	DMSO	0	24	43	329	306	0.531	0.067
HCC2935	1	DMSO	0	24	44	273	312	0.626	0.16
HCC2935	1	DMSO	0	24	45	354	318	0.567	0.144
HCC2935	1	DMSO	0	24	46	239	324	0.565	0.091
HCC2935	1	DMSO	0	24	47	17	330	0.542	0.15
HCC2935	1	DMSO	0	24	48	53	329	0.724	0.174
HCC2935	1	DMSO	0	24	49	290	333	0.586	0.083
HCC2935	1	DMSO	0	24	50	340	334	0.589	0.145
HCC2935	1	DMSO	0	24	51	143	341	0.581	0.12
HCC2935	1	DMSO	0	24	52	312	341	0.48	0.083
HCC2935	1	DMSO	0	24	53	72	347	0.637	0.227
HCC2935	1	DMSO	0	24	54	39	345	0.535	0.226
HCC2935	1	DMSO	0	24	55	349	347	0.461	0.055
HCC2935	1	DMSO	0	24	56	239	350	0.635	0.077
HCC2935	1	DMSO	0	24	57	56	351	0.627	0.216
HCC2935	1	DMSO	0	24	58	94	355	0.455	0.082
HCC2935	1	DMSO	0	24	59	261	355	0.566	0.115
HCC2935	1	DMSO	0	24	60	22	358	0.74	0.159
HCC2935	1	DMSO	0	24	61	287	368	0.566	0.068
HCC2935	1	DMSO	0	24	62	62	368	0.582	0.285
HCC2935	1	DMSO	0	24	63	82	376	0.547	0.241
HCC2935	1	DMSO	0	24	64	18	382	0.504	0.15
HCC2935	1	DMSO	0	24	65	58	387	0.686	0.2
HCC2935	1	DMSO	0	24	66	37	392	0.389	0.227
HCC2935	1	DMSO	0	24	67	62	406	0.511	0.115
HCC2935	1	DMSO	0	24	68	20	403	0.423	0.135
HCC2935	1	DMSO	0	24	69	58	507	0.674	0.381
HCC2935	1	DMSO	0	24	70	275	512	1.034	0.289
HCC2935	1	DMSO	0	24	71	33	514	0.618	0.335
HCC2935	1	DMSO	0	24	72	76	514	0.515	0.413
HCC2935	1	DMSO	0	24	1	485	8	0.424	0.117
HCC2935	1	DMSO	0	24	2	530	6	0.528	0.111
HCC2935	1	DMSO	0	24	3	611	9	0.477	0.108
HCC2935	1	DMSO	0	24	4	644	4	0.73	0.131
HCC2935	1	DMSO	0	24	5	687	18	0.881	0.166
HCC2935	1	DMSO	0	24	6	521	20	0.548	0.246
HCC2935	1	DMSO	0	24	7	435	33	0.626	0.098
HCC2935	1	DMSO	0	24	8	632	32	0.758	0.14
HCC2935	1	DMSO	0	24	9	519	45	0.569	0.161
HCC2935	1	DMSO	0	24	10	685	41	0.493	0.315
HCC2935	1	DMSO	0	24	11	491	43	0.723	0.107
HCC2935	1	DMSO	0	24	12	650	52	0.663	0.102
HCC2935	1	DMSO	0	24	13	679	56	0.519	0.185
HCC2935	1	DMSO	0	24	14	406	60	0.536	0.132
HCC2935	1	DMSO	0	24	15	662	63	0.567	0.338
HCC2935	1	DMSO	0	24	16	483	79	0.56	0.147
HCC2935	1	DMSO	0	24	17	420	75	0.468	0.138
HCC2935	1	DMSO	0	24	18	27	80	0.377	0.159
HCC2935	1	DMSO	0	24	19	377	81	0.564	0.119
HCC2935	1	DMSO	0	24	20	47	85	0.332	0.124
HCC2935	1	DMSO	0	24	21	441	98	0.385	0.159
HCC2935	1	DMSO	0	24	22	371	96	0.497	0.089
HCC2935	1	DMSO	0	24	23	398	98	0.49	0.092
HCC2935	1	DMSO	0	24	24	290	99	0.512	0.09
HCC2935	1	DMSO	0	24	25	463	104	0.473	0.092
HCC2935	1	DMSO	0	24	26	419	107	0.378	0.169
HCC2935	1	DMSO	0	24	27	26	112	0.35	0.149
HCC2935	1	DMSO	0	24	28	66	114	0.595	0.161
HCC2935	1	DMSO	0	24	29	305	118	0.473	0.09
HCC2935	1	DMSO	0	24	30	440	122	0.446	0.065
HCC2935	1	DMSO	0	24	31	290	124	0.493	0.101
HCC2935	1	DMSO	0	24	32	183	135	0.803	0.198
HCC2935	1	DMSO	0	24	33	273	130	0.428	0.117
HCC2935	1	DMSO	0	24	34	56	133	0.452	0.139
HCC2935	1	DMSO	0	24	35	30	140	0.469	0.15
HCC2935	1	DMSO	0	24	36	606	139	0.593	0.099
HCC2935	1	DMSO	0	24	37	154	150	0.4	0.193
HCC2935	1	DMSO	0	24	38	47	152	0.372	0.077
HCC2935	1	DMSO	0	24	39	170	158	0.398	0.226
HCC2935	1	DMSO	0	24	40	610	159	0.621	0.212
HCC2935	1	DMSO	0	24	41	650	176	0.543	0.104
HCC2935	1	DMSO	0	24	42	591	181	0.512	0.141
HCC2935	1	DMSO	0	24	43	679	187	0.75	0.106
HCC2935	1	DMSO	0	24	44	624	193	0.438	0.126
HCC2935	1	DMSO	0	24	45	430	196	0.573	0.097
HCC2935	1	DMSO	0	24	46	642	202	0.613	0.127
HCC2935	1	DMSO	0	24	47	580	202	0.441	0.114
HCC2935	1	DMSO	0	24	48	465	201	0.476	0.102
HCC2935	1	DMSO	0	24	49	663	204	0.558	0.121
HCC2935	1	DMSO	0	24	50	510	207	0.546	0.088
HCC2935	1	DMSO	0	24	51	672	226	0.403	0.128
HCC2935	1	DMSO	0	24	52	689	237	0.479	0.184
HCC2935	1	DMSO	0	24	53	591	244	0.618	0.526
HCC2935	1	DMSO	0	24	54	273	249	0.617	0.376
HCC2935	1	DMSO	0	24	55	589	258	0.66	0.103
HCC2935	1	DMSO	0	24	56	292	260	0.805	0.31
HCC2935	1	DMSO	0	24	57	670	264	0.542	0.094
HCC2935	1	DMSO	0	24	58	572	268	0.509	0.171
HCC2935	1	DMSO	0	24	59	631	284	0.439	0.13
HCC2935	1	DMSO	0	24	60	610	288	0.519	0.147
HCC2935	1	DMSO	0	24	61	583	289	0.821	0.119
HCC2935	1	DMSO	0	24	62	673	302	0.506	0.114
HCC2935	1	DMSO	0	24	63	647	313	0.756	0.154
HCC2935	1	DMSO	0	24	64	583	314	0.602	0.154
HCC2935	1	DMSO	0	24	65	556	327	0.628	0.147
HCC2935	1	DMSO	0	24	66	615	325	0.59	0.162
HCC2935	1	DMSO	0	24	67	27	326	0.357	0.097
HCC2935	1	DMSO	0	24	68	659	326	0.409	0.12
HCC2935	1	DMSO	0	24	69	138	332	0.628	0.144
HCC2935	1	DMSO	0	24	70	9	333	0.722	0.15
HCC2935	1	DMSO	0	24	71	641	333	0.75	0.248
HCC2935	1	DMSO	0	24	72	159	341	0.575	0.152
HCC2935	1	DMSO	0	24	73	621	349	0.617	0.075
HCC2935	1	DMSO	0	24	74	123	345	0.456	0.526
HCC2935	1	DMSO	0	24	75	583	356	0.448	0.159
HCC2935	1	DMSO	0	24	76	132	359	0.619	0.1
HCC2935	1	DMSO	0	24	77	257	372	0.668	0.526
HCC2935	1	DMSO	0	24	78	529	371	0.462	0.14
HCC2935	1	DMSO	0	24	79	277	372	1.113	0.213
HCC2935	1	DMSO	0	24	80	397	379	0.9	0.263
HCC2935	1	DMSO	0	24	81	598	384	0.448	0.107
HCC2935	1	DMSO	0	24	82	556	388	0.63	0.138
HCC2935	1	DMSO	0	24	83	505	385	0.473	0.144
HCC2935	1	DMSO	0	24	84	651	388	0.55	0.067
HCC2935	1	DMSO	0	24	85	245	401	0.699	0.298
HCC2935	1	DMSO	0	24	86	276	392	0.692	0.209
HCC2935	1	DMSO	0	24	87	575	393	0.806	0.137
HCC2935	1	DMSO	0	24	88	615	402	0.423	0.084
HCC2935	1	DMSO	0	24	89	219	412	0.616	0.183
HCC2935	1	DMSO	0	24	90	631	414	0.47	0.117
HCC2935	1	DMSO	0	24	91	309	426	0.784	0.49
HCC2935	1	DMSO	0	24	92	646	432	0.798	0.134
HCC2935	1	DMSO	0	24	93	592	434	0.867	0.166
HCC2935	1	DMSO	0	24	94	62	432	0.386	0.126
HCC2935	1	DMSO	0	24	95	326	443	0.556	0.343
HCC2935	1	DMSO	0	24	96	567	446	0.437	0.136
HCC2935	1	DMSO	0	24	97	303	451	0.645	0.242
HCC2935	1	DMSO	0	24	98	11	451	0.472	0.109
HCC2935	1	DMSO	0	24	99	686	456	0.968	0.19
HCC2935	1	DMSO	0	24	100	32	459	0.433	0.098
HCC2935	1	DMSO	0	24	101	99	465	0.388	0.079
HCC2935	1	DMSO	0	24	102	616	472	0.755	0.069
HCC2935	1	DMSO	0	24	103	571	469	0.485	0.283
HCC2935	1	DMSO	0	24	104	11	480	0.621	0.159
HCC2935	1	DMSO	0	24	105	595	470	0.396	0.055
HCC2935	1	DMSO	0	24	106	72	481	0.469	0.16
HCC2935	1	DMSO	0	24	107	102	488	0.415	0.083
HCC2935	1	DMSO	0	24	108	576	495	0.539	0.183
HCC2935	1	DMSO	0	24	109	31	492	0.556	0.114
HCC2935	1	DMSO	0	24	110	613	505	0.866	0.091
HCC2935	1	DMSO	0	24	111	646	504	0.596	0.083
HCC2935	1	DMSO	0	24	112	129	510	1.24	0.146
HCC2935	1	DMSO	0	24	113	664	513	0.613	0.089
HCC2935	1	DMSO	0	24	114	60	513	0.396	0.131
HCC2935	1	DMSO	0	24	115	88	514	0.347	0.086
HCC2935	1	DMSO	0	24	116	20	516	0.501	0.106
HCC2935	1	DMSO	0	24	1	48	10	0.325	0.112
HCC2935	1	DMSO	0	24	2	81	17	0.486	0.127
HCC2935	1	DMSO	0	24	3	429	19	0.397	0.089
HCC2935	1	DMSO	0	24	4	489	20	0.464	0.186
HCC2935	1	DMSO	0	24	5	101	22	0.412	0.113
HCC2935	1	DMSO	0	24	6	452	27	0.404	0.11
HCC2935	1	DMSO	0	24	7	231	34	0.385	0.142
HCC2935	1	DMSO	0	24	8	158	31	0.42	0.119
HCC2935	1	DMSO	0	24	9	497	37	0.37	0.079
HCC2935	1	DMSO	0	24	10	44	38	0.578	0.161
HCC2935	1	DMSO	0	24	11	9	39	0.539	0.128
HCC2935	1	DMSO	0	24	12	152	48	0.437	0.13
HCC2935	1	DMSO	0	24	13	377	49	0.374	0.186
HCC2935	1	DMSO	0	24	14	444	52	0.332	0.089
HCC2935	1	DMSO	0	24	15	197	54	0.444	0.087
HCC2935	1	DMSO	0	24	16	665	52	0.378	0.124
HCC2935	1	DMSO	0	24	17	526	58	0.818	0.15
HCC2935	1	DMSO	0	24	18	56	56	0.279	0.065
HCC2935	1	DMSO	0	24	19	398	58	0.762	0.112
HCC2935	1	DMSO	0	24	20	179	59	0.386	0.11
HCC2935	1	DMSO	0	24	21	421	63	0.396	0.146
HCC2935	1	DMSO	0	24	22	9	65	0.301	0.149
HCC2935	1	DMSO	0	24	23	25	69	0.368	0.092
HCC2935	1	DMSO	0	24	24	376	68	0.444	0.347
HCC2935	1	DMSO	0	24	25	335	80	0.597	0.138
HCC2935	1	DMSO	0	24	26	488	74	0.391	0.11
HCC2935	1	DMSO	0	24	27	56	75	0.294	0.23
HCC2935	1	DMSO	0	24	28	199	80	0.378	0.173
HCC2935	1	DMSO	0	24	29	411	79	0.439	0.111
HCC2935	1	DMSO	0	24	30	358	83	0.462	0.105
HCC2935	1	DMSO	0	24	31	213	89	0.39	0.216
HCC2935	1	DMSO	0	24	32	150	93	0.327	0.061
HCC2935	1	DMSO	0	24	33	72	98	0.514	0.1
HCC2935	1	DMSO	0	24	34	655	98	0.421	0.176
HCC2935	1	DMSO	0	24	35	388	99	0.723	0.071
HCC2935	1	DMSO	0	24	36	174	103	0.336	0.1
HCC2935	1	DMSO	0	24	37	683	111	0.686	0.128
HCC2935	1	DMSO	0	24	38	327	101	0.338	0.078
HCC2935	1	DMSO	0	24	39	372	107	0.464	0.199
HCC2935	1	DMSO	0	24	40	406	108	0.535	0.106
HCC2935	1	DMSO	0	24	41	220	110	0.664	0.094
HCC2935	1	DMSO	0	24	42	137	118	0.361	0.091
HCC2935	1	DMSO	0	24	43	321	119	0.332	0.08
HCC2935	1	DMSO	0	24	44	342	117	0.578	0.173
HCC2935	1	DMSO	0	24	45	357	123	0.736	0.198
HCC2935	1	DMSO	0	24	46	385	123	0.462	0.215
HCC2935	1	DMSO	0	24	47	423	132	0.562	0.104
HCC2935	1	DMSO	0	24	48	641	129	0.636	0.194
HCC2935	1	DMSO	0	24	49	655	139	0.564	0.44
HCC2935	1	DMSO	0	24	50	688	143	0.812	0.171
HCC2935	1	DMSO	0	24	51	620	158	0.488	0.123
HCC2935	1	DMSO	0	24	52	679	163	0.546	0.232
HCC2935	1	DMSO	0	24	53	489	164	0.438	0.173
HCC2935	1	DMSO	0	24	54	369	170	0.982	0.2
HCC2935	1	DMSO	0	24	55	657	168	0.521	0.226
HCC2935	1	DMSO	0	24	56	466	169	0.49	0.154
HCC2935	1	DMSO	0	24	57	507	178	0.613	0.172
HCC2935	1	DMSO	0	24	58	620	185	0.746	0.284
HCC2935	1	DMSO	0	24	59	489	179	0.744	0.205
HCC2935	1	DMSO	0	24	60	351	182	0.503	0.21
HCC2935	1	DMSO	0	24	61	659	184	0.869	0.141
HCC2935	1	DMSO	0	24	62	467	185	0.48	0.353
HCC2935	1	DMSO	0	24	63	366	189	0.571	0.132
HCC2935	1	DMSO	0	24	64	448	198	0.925	0.125
HCC2935	1	DMSO	0	24	65	492	198	0.87	0.144
HCC2935	1	DMSO	0	24	66	353	209	0.877	0.222
HCC2935	1	DMSO	0	24	67	31	206	0.676	0.458
HCC2935	1	DMSO	0	24	68	506	210	0.422	0.141
HCC2935	1	DMSO	0	24	69	574	208	0.52	0.067
HCC2935	1	DMSO	0	24	70	597	214	0.712	0.153
HCC2935	1	DMSO	0	24	71	457	213	0.622	0.339
HCC2935	1	DMSO	0	24	72	488	224	0.517	0.134
HCC2935	1	DMSO	0	24	73	573	230	0.712	0.104
HCC2935	1	DMSO	0	24	74	223	289	0.582	0.133
HCC2935	1	DMSO	0	24	75	686	289	0.477	0.181
HCC2935	1	DMSO	0	24	76	431	305	0.67	0.199
HCC2935	1	DMSO	0	24	77	677	312	0.644	0.117
HCC2935	1	DMSO	0	24	78	246	328	0.482	0.166
HCC2935	1	DMSO	0	24	79	171	325	0.52	0.196
HCC2935	1	DMSO	0	24	80	212	330	0.436	0.093
HCC2935	1	DMSO	0	24	81	437	346	0.848	0.342
HCC2935	1	DMSO	0	24	82	683	331	0.551	0.105
HCC2935	1	DMSO	0	24	83	260	346	0.523	0.176
HCC2935	1	DMSO	0	24	84	225	345	0.723	0.112
HCC2935	1	DMSO	0	24	85	609	350	0.725	0.188
HCC2935	1	DMSO	0	24	86	284	348	0.657	0.108
HCC2935	1	DMSO	0	24	87	470	352	0.814	0.079
HCC2935	1	DMSO	0	24	88	636	363	0.973	0.372
HCC2935	1	DMSO	0	24	89	672	359	0.462	0.094
HCC2935	1	DMSO	0	24	90	207	362	0.351	0.094
HCC2935	1	DMSO	0	24	91	474	374	0.904	0.239
HCC2935	1	DMSO	0	24	92	298	375	0.457	0.093
HCC2935	1	DMSO	0	24	93	254	376	0.544	0.229
HCC2935	1	DMSO	0	24	94	227	379	0.608	0.103
HCC2935	1	DMSO	0	24	95	316	384	0.589	0.079
HCC2935	1	DMSO	0	24	96	283	388	0.52	0.112
HCC2935	1	DMSO	0	24	97	245	399	0.418	0.104
HCC2935	1	DMSO	0	24	98	266	400	0.686	0.104
HCC2935	1	DMSO	0	24	99	220	405	0.503	0.095
HCC2935	1	DMSO	0	24	100	297	409	0.468	0.074
HCC2935	1	DMSO	0	24	101	9	426	0.625	0.186
HCC2935	1	DMSO	0	24	102	239	430	0.435	0.198
HCC2935	1	DMSO	0	24	103	266	437	0.381	0.203
HCC2935	1	DMSO	0	24	104	196	437	0.387	0.058
HCC2935	1	DMSO	0	24	105	218	447	0.506	0.096
HCC2935	1	DMSO	0	24	106	37	451	0.634	0.319
HCC2935	1	DMSO	0	24	107	196	454	0.757	0.126
HCC2935	1	DMSO	0	24	108	320	455	0.729	0.101
HCC2935	1	DMSO	0	24	109	264	462	0.495	0.061
HCC2935	1	DMSO	0	24	110	5	462	0.405	0.176
HCC2935	1	DMSO	0	24	111	230	461	0.542	0.193
HCC2935	1	DMSO	0	24	112	361	471	0.806	0.17
HCC2935	1	DMSO	0	24	113	291	472	0.269	0.046
HCC2935	1	DMSO	0	24	114	189	472	0.491	0.101
HCC2935	1	DMSO	0	24	115	38	485	0.769	0.216
HCC2935	1	DMSO	0	24	116	328	478	0.766	0.136
HCC2935	1	DMSO	0	24	117	223	481	0.485	0.121
HCC2935	1	DMSO	0	24	118	8	485	0.598	0.141
HCC2935	1	DMSO	0	24	119	67	488	0.592	0.436
HCC2935	1	DMSO	0	24	120	250	490	0.492	0.177
HCC2935	1	DMSO	0	24	121	366	495	0.907	0.117
HCC2935	1	DMSO	0	24	122	343	505	0.537	0.114
HCC2935	1	DMSO	0	24	123	267	499	0.542	0.12
HCC2935	1	DMSO	0	24	124	317	501	0.532	0.123
HCC2935	1	DMSO	0	24	125	28	507	0.411	0.118
HCC2935	1	DMSO	0	24	126	225	506	0.611	0.12
HCC2935	1	DMSO	0	24	127	306	514	0.471	0.112
HCC2935	1	DMSO	0	24	128	254	514	0.379	0.062
HCC2935	1	DMSO	0	24	1	109	4	0.491	0.228
HCC2935	1	DMSO	0	24	2	251	9	0.666	0.167
HCC2935	1	DMSO	0	24	3	272	11	0.52	0.186
HCC2935	1	DMSO	0	24	4	300	33	0.356	0.171
HCC2935	1	DMSO	0	24	5	279	38	0.378	0.094
HCC2935	1	DMSO	0	24	6	46	37	0.616	0.305
HCC2935	1	DMSO	0	24	7	316	54	0.443	0.134
HCC2935	1	DMSO	0	24	8	33	48	0.448	0.337
HCC2935	1	DMSO	0	24	9	61	52	0.796	0.274
HCC2935	1	DMSO	0	24	10	247	115	0.482	0.169
HCC2935	1	DMSO	0	24	11	261	127	0.467	0.12
HCC2935	1	DMSO	0	24	12	208	131	0.523	0.141
HCC2935	1	DMSO	0	24	13	242	129	0.509	0.158
HCC2935	1	DMSO	0	24	14	240	149	0.728	0.226
HCC2935	1	DMSO	0	24	15	189	152	0.48	0.106
HCC2935	1	DMSO	0	24	16	382	160	0.814	0.285
HCC2935	1	DMSO	0	24	17	246	165	0.445	0.126
HCC2935	1	DMSO	0	24	18	219	183	0.384	0.141
HCC2935	1	DMSO	0	24	19	189	187	0.336	0.094
HCC2935	1	DMSO	0	24	20	111	220	0.48	0.119
HCC2935	1	DMSO	0	24	21	97	233	0.618	0.134
HCC2935	1	DMSO	0	24	22	261	288	0.832	0.188
HCC2935	1	DMSO	0	24	23	494	333	0.567	0.106
HCC2935	1	DMSO	0	24	24	91	344	0.54	0.254
HCC2935	1	DMSO	0	24	25	422	351	1.051	0.161
HCC2935	1	DMSO	0	24	26	512	354	0.665	0.125
HCC2935	1	DMSO	0	24	27	412	368	0.814	0.12
HCC2935	1	DMSO	0	24	28	216	384	0.401	0.071
HCC2935	1	DMSO	0	24	29	685	393	0.573	0.264
HCC2935	1	DMSO	0	24	30	23	415	0.617	0.203
HCC2935	1	DMSO	0	24	31	690	415	0.564	0.25
HCC2935	1	DMSO	0	24	32	245	419	0.441	0.132
HCC2935	1	DMSO	0	24	33	472	421	0.697	0.139
HCC2935	1	DMSO	0	24	34	486	425	1.288	0.134
HCC2935	1	DMSO	0	24	35	163	435	0.503	0.185
HCC2935	1	DMSO	0	24	36	185	437	0.518	0.141
HCC2935	1	DMSO	0	24	37	499	438	0.622	0.137
HCC2935	1	DMSO	0	24	38	244	446	0.396	0.155
HCC2935	1	DMSO	0	24	39	130	455	0.428	0.095
HCC2935	1	DMSO	0	24	40	411	470	0.724	0.307
HCC2935	1	DMSO	0	24	41	162	469	0.441	0.285
HCC2935	1	DMSO	0	24	42	104	480	0.459	0.127
HCC2935	1	DMSO	0	24	43	239	488	0.448	0.118
HCC2935	1	DMSO	0	24	44	389	483	0.542	0.267
HCC2935	1	DMSO	0	24	45	369	484	0.589	0.111
HCC2935	1	DMSO	0	24	46	185	496	0.344	0.046
HCC2935	1	DMSO	0	24	47	234	514	0.419	0.157
HCC2935	1	DMSO	0	24	1	116	6	0.525	0.145
HCC2935	1	DMSO	0	24	2	359	12	0.59	0.077
HCC2935	1	DMSO	0	24	3	385	6	0.88	0.288
HCC2935	1	DMSO	0	24	4	545	7	0.977	0.147
HCC2935	1	DMSO	0	24	5	584	8	0.578	0.366
HCC2935	1	DMSO	0	24	6	602	6	0.588	0.536
HCC2935	1	DMSO	0	24	7	293	11	0.44	0.109
HCC2935	1	DMSO	0	24	8	335	18	0.697	0.156
HCC2935	1	DMSO	0	24	9	125	19	0.379	0.11
HCC2935	1	DMSO	0	24	10	380	20	0.767	0.143
HCC2935	1	DMSO	0	24	11	554	20	0.639	0.343
HCC2935	1	DMSO	0	24	12	602	42	0.526	0.193
HCC2935	1	DMSO	0	24	13	163	33	0.743	0.159
HCC2935	1	DMSO	0	24	14	581	34	0.768	0.108
HCC2935	1	DMSO	0	24	15	380	43	0.382	0.065
HCC2935	1	DMSO	0	24	16	625	41	0.66	0.221
HCC2935	1	DMSO	0	24	17	302	43	0.413	0.103
HCC2935	1	DMSO	0	24	18	101	46	0.446	0.127
HCC2935	1	DMSO	0	24	19	651	43	0.534	0.151
HCC2935	1	DMSO	0	24	20	179	49	0.566	0.11
HCC2935	1	DMSO	0	24	21	329	52	0.561	0.181
HCC2935	1	DMSO	0	24	22	152	53	0.76	0.151
HCC2935	1	DMSO	0	24	23	354	55	0.434	0.142
HCC2935	1	DMSO	0	24	24	53	61	0.741	0.141
HCC2935	1	DMSO	0	24	25	674	62	0.407	0.087
HCC2935	1	DMSO	0	24	26	641	64	0.416	0.124
HCC2935	1	DMSO	0	24	27	22	70	0.419	0.128
HCC2935	1	DMSO	0	24	28	104	72	0.366	0.072
HCC2935	1	DMSO	0	24	29	50	84	0.485	0.125
HCC2935	1	DMSO	0	24	30	286	94	0.374	0.066
HCC2935	1	DMSO	0	24	31	692	94	0.689	0.201
HCC2935	1	DMSO	0	24	32	189	91	0.495	0.105
HCC2935	1	DMSO	0	24	33	93	101	0.463	0.235
HCC2935	1	DMSO	0	24	34	16	105	0.678	0.213
HCC2935	1	DMSO	0	24	35	670	106	0.703	0.182
HCC2935	1	DMSO	0	24	36	75	110	0.69	0.25
HCC2935	1	DMSO	0	24	37	132	118	0.454	0.109
HCC2935	1	DMSO	0	24	38	196	124	0.392	0.094
HCC2935	1	DMSO	0	24	39	223	124	0.56	0.093
HCC2935	1	DMSO	0	24	40	614	121	0.478	0.141
HCC2935	1	DMSO	0	24	41	42	127	0.622	0.248
HCC2935	1	DMSO	0	24	42	639	128	0.917	0.236
HCC2935	1	DMSO	0	24	43	667	123	0.64	0.332
HCC2935	1	DMSO	0	24	44	100	125	0.484	0.275
HCC2935	1	DMSO	0	24	45	574	136	0.824	0.203
HCC2935	1	DMSO	0	24	46	69	135	0.316	0.181
HCC2935	1	DMSO	0	24	47	7	138	0.535	0.117
HCC2935	1	DMSO	0	24	48	134	136	0.539	0.363
HCC2935	1	DMSO	0	24	49	161	136	0.612	0.247
HCC2935	1	DMSO	0	24	50	286	144	0.556	0.077
HCC2935	1	DMSO	0	24	51	537	147	0.857	0.306
HCC2935	1	DMSO	0	24	52	647	145	0.823	0.293
HCC2935	1	DMSO	0	24	53	98	146	0.626	0.109
HCC2935	1	DMSO	0	24	54	192	145	0.728	0.354
HCC2935	1	DMSO	0	24	55	45	145	0.348	0.203
HCC2935	1	DMSO	0	24	56	622	149	0.811	0.2
HCC2935	1	DMSO	0	24	57	590	155	0.997	0.222
HCC2935	1	DMSO	0	24	58	56	156	0.291	0.187
HCC2935	1	DMSO	0	24	59	260	160	0.705	0.133
HCC2935	1	DMSO	0	24	60	171	161	0.789	0.18
HCC2935	1	DMSO	0	24	61	629	163	0.853	0.202
HCC2935	1	DMSO	0	24	62	675	168	0.927	0.196
HCC2935	1	DMSO	0	24	63	575	163	0.662	0.687
HCC2935	1	DMSO	0	24	64	10	167	0.743	0.236
HCC2935	1	DMSO	0	24	65	31	166	0.497	0.118
HCC2935	1	DMSO	0	24	66	551	170	0.728	0.134
HCC2935	1	DMSO	0	24	67	651	165	0.789	0.17
HCC2935	1	DMSO	0	24	68	590	173	0.713	0.252
HCC2935	1	DMSO	0	24	69	262	183	0.804	0.156
HCC2935	1	DMSO	0	24	70	378	185	0.8	0.274
HCC2935	1	DMSO	0	24	71	572	184	0.546	0.145
HCC2935	1	DMSO	0	24	72	651	184	0.69	0.179
HCC2935	1	DMSO	0	24	73	609	192	0.735	0.125
HCC2935	1	DMSO	0	24	74	550	195	0.655	0.255
HCC2935	1	DMSO	0	24	75	277	194	0.558	0.209
HCC2935	1	DMSO	0	24	76	288	209	0.478	0.115
HCC2935	1	DMSO	0	24	77	638	210	0.454	0.098
HCC2935	1	DMSO	0	24	78	667	217	0.483	0.175
HCC2935	1	DMSO	0	24	79	266	221	0.406	0.076
HCC2935	1	DMSO	0	24	80	283	238	0.355	0.066
HCC2935	1	DMSO	0	24	81	690	321	0.426	0.154
HCC2935	1	DMSO	0	24	82	656	330	0.445	0.06
HCC2935	1	DMSO	0	24	83	684	353	0.72	0.117
HCC2935	1	DMSO	0	24	84	692	378	0.506	0.165
HCC2935	1	DMSO	0	24	85	419	379	0.526	0.103
HCC2935	1	DMSO	0	24	86	259	387	0.628	0.092
HCC2935	1	DMSO	0	24	87	676	389	1.232	0.126
HCC2935	1	DMSO	0	24	88	628	389	0.454	0.097
HCC2935	1	DMSO	0	24	89	387	391	0.784	0.193
HCC2935	1	DMSO	0	24	90	689	401	0.546	0.188
HCC2935	1	DMSO	0	24	91	251	404	0.546	0.187
HCC2935	1	DMSO	0	24	92	398	404	0.431	0.127
HCC2935	1	DMSO	0	24	93	418	410	0.57	0.111
HCC2935	1	DMSO	0	24	94	233	415	0.677	0.095
HCC2935	1	DMSO	0	24	95	219	419	0.746	0.098
HCC2935	1	DMSO	0	24	96	639	422	0.663	0.073
HCC2935	1	DMSO	0	24	97	690	426	0.698	0.286
HCC2935	1	DMSO	0	24	98	163	425	0.467	0.096
HCC2935	1	DMSO	0	24	99	239	437	0.684	0.167
HCC2935	1	DMSO	0	24	100	148	438	0.821	0.129
HCC2935	1	DMSO	0	24	101	170	445	0.651	0.12
HCC2935	1	DMSO	0	24	102	609	456	0.874	0.26
HCC2935	1	DMSO	0	24	103	247	459	0.738	0.305
HCC2935	1	DMSO	0	24	104	219	466	0.821	0.148
HCC2935	1	DMSO	0	24	105	180	473	0.352	0.158
HCC2935	1	DMSO	0	24	106	612	470	0.693	0.212
HCC2935	1	DMSO	0	24	107	678	480	0.965	0.133
HCC2935	1	DMSO	0	24	108	423	480	0.625	0.174
HCC2935	1	DMSO	0	24	109	231	490	0.972	0.14
HCC2935	1	DMSO	0	24	110	492	486	0.461	0.115
HCC2935	1	DMSO	0	24	111	93	493	0.403	0.18
HCC2935	1	DMSO	0	24	112	459	498	0.893	0.127
HCC2935	1	DMSO	0	24	113	196	499	0.444	0.099
HCC2935	1	DMSO	0	24	114	146	499	0.425	0.151
HCC2935	1	DMSO	0	24	115	169	501	0.558	0.079
HCC2935	1	DMSO	0	24	116	523	499	0.479	0.089
HCC2935	1	DMSO	0	24	117	476	502	0.703	0.21
HCC2935	1	DMSO	0	24	118	107	501	0.692	0.426
HCC2935	1	DMSO	0	24	119	493	507	0.652	0.141
HCC2935	1	DMSO	0	24	120	425	509	0.619	0.118
HCC2935	1	DMSO	0	24	121	215	510	0.817	0.092
HCC2935	1	DMSO	0	24	122	692	510	0.416	0.08
HCC2935	1	DMSO	0	24	123	120	512	0.993	0.176
HCC2935	1	DMSO	0	24	124	530	514	0.526	0.207
HCC2935	1	DMSO	0	24	1	83	6	0.466	0.237
HCC2935	1	DMSO	0	24	2	184	6	1.032	0.176
HCC2935	1	DMSO	0	24	3	654	7	0.55	0.38
HCC2935	1	DMSO	0	24	4	126	19	0.396	0.193
HCC2935	1	DMSO	0	24	5	601	22	0.572	0.132
HCC2935	1	DMSO	0	24	6	662	20	0.575	0.276
HCC2935	1	DMSO	0	24	7	684	33	0.56	0.179
HCC2935	1	DMSO	0	24	8	138	36	0.676	0.146
HCC2935	1	DMSO	0	24	9	79	36	0.404	0.106
HCC2935	1	DMSO	0	24	10	9	36	0.371	0.078
HCC2935	1	DMSO	0	24	11	620	48	0.563	0.277
HCC2935	1	DMSO	0	24	12	106	40	0.601	0.165
HCC2935	1	DMSO	0	24	13	645	46	0.53	0.302
HCC2935	1	DMSO	0	24	14	386	54	0.699	0.24
HCC2935	1	DMSO	0	24	15	401	54	0.581	0.19
HCC2935	1	DMSO	0	24	16	105	68	0.499	0.137
HCC2935	1	DMSO	0	24	17	9	68	0.442	0.131
HCC2935	1	DMSO	0	24	18	587	70	0.441	0.218
HCC2935	1	DMSO	0	24	19	651	70	0.663	0.155
HCC2935	1	DMSO	0	24	20	564	72	0.551	0.103
HCC2935	1	DMSO	0	24	21	575	92	0.514	0.108
HCC2935	1	DMSO	0	24	22	617	102	0.446	0.093
HCC2935	1	DMSO	0	24	23	613	122	0.317	0.081
HCC2935	1	DMSO	0	24	24	692	140	0.568	0.131
HCC2935	1	DMSO	0	24	25	653	172	0.473	0.168
HCC2935	1	DMSO	0	24	26	438	178	0.533	0.105
HCC2935	1	DMSO	0	24	27	683	184	0.829	0.188
HCC2935	1	DMSO	0	24	28	634	190	0.53	0.135
HCC2935	1	DMSO	0	24	29	659	201	0.701	0.162
HCC2935	1	DMSO	0	24	30	445	204	0.516	0.147
HCC2935	1	DMSO	0	24	31	690	207	0.944	0.19
HCC2935	1	DMSO	0	24	32	408	208	0.66	0.142
HCC2935	1	DMSO	0	24	33	638	212	0.516	0.062
HCC2935	1	DMSO	0	24	34	426	222	0.439	0.147
HCC2935	1	DMSO	0	24	35	448	227	0.721	0.127
HCC2935	1	DMSO	0	24	36	384	228	0.435	0.084
HCC2935	1	DMSO	0	24	37	134	232	0.517	0.158
HCC2935	1	DMSO	0	24	38	355	244	0.473	0.084
HCC2935	1	DMSO	0	24	39	127	248	0.59	0.077
HCC2935	1	DMSO	0	24	40	398	250	0.533	0.127
HCC2935	1	DMSO	0	24	41	375	266	0.817	0.148
HCC2935	1	DMSO	0	24	42	405	279	0.427	0.091
HCC2935	1	DMSO	0	24	43	386	289	0.454	0.142
HCC2935	1	DMSO	0	24	44	343	310	0.378	0.168
HCC2935	1	DMSO	0	24	45	548	331	0.71	0.13
HCC2935	1	DMSO	0	24	46	133	353	1.15	0.309
HCC2935	1	DMSO	0	24	47	580	353	0.468	0.091
HCC2935	1	DMSO	0	24	48	109	358	0.658	0.362
HCC2935	1	DMSO	0	24	49	552	362	0.563	0.088
HCC2935	1	DMSO	0	24	50	59	387	0.583	0.222
HCC2935	1	DMSO	0	24	51	80	376	0.842	0.201
HCC2935	1	DMSO	0	24	52	555	385	0.634	0.103
HCC2935	1	DMSO	0	24	53	536	389	0.449	0.077
HCC2935	1	DMSO	0	24	54	584	397	0.803	0.169
HCC2935	1	DMSO	0	24	55	607	408	0.591	0.088
HCC2935	1	DMSO	0	24	56	211	415	0.822	0.304
HCC2935	1	DMSO	0	24	57	72	417	0.483	0.15
HCC2935	1	DMSO	0	24	58	558	424	0.542	0.122
HCC2935	1	DMSO	0	24	59	182	426	1.044	0.137
HCC2935	1	DMSO	0	24	60	199	420	0.804	0.344
HCC2935	1	DMSO	0	24	61	588	431	0.513	0.06
HCC2935	1	DMSO	0	24	62	606	444	0.584	0.137
HCC2935	1	DMSO	0	24	63	589	455	0.531	0.073
HCC2935	1	DMSO	0	24	64	617	466	0.677	0.078
HCC2935	1	DMSO	0	24	65	281	508	0.588	0.109
HCC2935	1	DMSO	0	24	1	263	10	0.539	0.12
HCC2935	1	DMSO	0	24	2	289	8	0.676	0.113
HCC2935	1	DMSO	0	24	3	488	4	0.488	0.153
HCC2935	1	DMSO	0	24	4	520	18	0.821	0.281
HCC2935	1	DMSO	0	24	5	641	8	0.561	0.208
HCC2935	1	DMSO	0	24	6	62	10	0.505	0.183
HCC2935	1	DMSO	0	24	7	539	9	0.552	0.073
HCC2935	1	DMSO	0	24	8	579	15	0.994	0.174
HCC2935	1	DMSO	0	24	9	555	27	0.72	0.109
HCC2935	1	DMSO	0	24	10	603	18	0.565	0.138
HCC2935	1	DMSO	0	24	11	486	23	0.437	0.079
HCC2935	1	DMSO	0	24	12	284	29	0.611	0.15
HCC2935	1	DMSO	0	24	13	21	34	0.431	0.222
HCC2935	1	DMSO	0	24	14	318	40	0.55	0.198
HCC2935	1	DMSO	0	24	15	513	42	0.546	0.171
HCC2935	1	DMSO	0	24	16	531	44	0.504	0.145
HCC2935	1	DMSO	0	24	17	279	55	0.515	0.135
HCC2935	1	DMSO	0	24	18	629	55	0.614	0.098
HCC2935	1	DMSO	0	24	19	658	54	0.473	0.09
HCC2935	1	DMSO	0	24	20	544	57	0.937	0.19
HCC2935	1	DMSO	0	24	21	565	64	1.102	0.144
HCC2935	1	DMSO	0	24	22	321	57	0.7	0.134
HCC2935	1	DMSO	0	24	23	598	64	0.596	0.131
HCC2935	1	DMSO	0	24	24	308	79	1.266	0.177
HCC2935	1	DMSO	0	24	25	324	72	0.644	0.161
HCC2935	1	DMSO	0	24	26	493	75	0.71	0.114
HCC2935	1	DMSO	0	24	27	653	80	0.353	0.14
HCC2935	1	DMSO	0	24	28	611	88	0.448	0.083
HCC2935	1	DMSO	0	24	29	575	88	0.583	0.206
HCC2935	1	DMSO	0	24	30	525	92	0.435	0.143
HCC2935	1	DMSO	0	24	31	294	94	0.524	0.131
HCC2935	1	DMSO	0	24	32	504	94	0.523	0.169
HCC2935	1	DMSO	0	24	33	544	97	0.49	0.158
HCC2935	1	DMSO	0	24	34	148	103	0.763	0.166
HCC2935	1	DMSO	0	24	35	665	106	0.49	0.13
HCC2935	1	DMSO	0	24	36	620	113	0.408	0.083
HCC2935	1	DMSO	0	24	37	506	111	0.431	0.146
HCC2935	1	DMSO	0	24	38	165	125	0.576	0.225
HCC2935	1	DMSO	0	24	39	563	116	0.571	0.217
HCC2935	1	DMSO	0	24	40	691	116	1.254	0.111
HCC2935	1	DMSO	0	24	41	677	117	0.576	0.153
HCC2935	1	DMSO	0	24	42	602	129	0.518	0.151
HCC2935	1	DMSO	0	24	43	528	122	0.402	0.209
HCC2935	1	DMSO	0	24	44	127	134	0.659	0.137
HCC2935	1	DMSO	0	24	45	505	131	0.408	0.1
HCC2935	1	DMSO	0	24	46	653	144	0.362	0.09
HCC2935	1	DMSO	0	24	47	675	139	0.552	0.143
HCC2935	1	DMSO	0	24	48	542	142	0.598	0.208
HCC2935	1	DMSO	0	24	49	692	142	0.799	0.185
HCC2935	1	DMSO	0	24	50	182	140	0.541	0.293
HCC2935	1	DMSO	0	24	51	568	144	0.588	0.144
HCC2935	1	DMSO	0	24	52	140	156	0.608	0.29
HCC2935	1	DMSO	0	24	53	509	155	0.454	0.102
HCC2935	1	DMSO	0	24	54	578	155	0.509	0.078
HCC2935	1	DMSO	0	24	55	614	160	0.611	0.084
HCC2935	1	DMSO	0	24	56	176	159	1.425	0.123
HCC2935	1	DMSO	0	24	57	583	174	0.484	0.088
HCC2935	1	DMSO	0	24	58	145	179	0.508	0.197
HCC2935	1	DMSO	0	24	59	162	181	0.617	0.195
HCC2935	1	DMSO	0	24	60	129	186	0.559	0.165
HCC2935	1	DMSO	0	24	61	158	198	0.566	0.096
HCC2935	1	DMSO	0	24	62	142	295	0.554	0.207
HCC2935	1	DMSO	0	24	63	374	322	0.931	0.129
HCC2935	1	DMSO	0	24	64	5	333	0.392	0.07
HCC2935	1	DMSO	0	24	65	168	342	0.71	0.199
HCC2935	1	DMSO	0	24	66	385	335	0.565	0.199
HCC2935	1	DMSO	0	24	67	13	355	0.55	0.231
HCC2935	1	DMSO	0	24	68	155	364	0.929	0.261
HCC2935	1	DMSO	0	24	69	176	362	0.891	0.216
HCC2935	1	DMSO	0	24	70	234	378	0.703	0.126
HCC2935	1	DMSO	0	24	71	49	365	0.517	0.117
HCC2935	1	DMSO	0	24	72	191	365	0.682	0.467
HCC2935	1	DMSO	0	24	73	208	372	0.578	0.338
HCC2935	1	DMSO	0	24	74	128	368	0.477	0.146
HCC2935	1	DMSO	0	24	75	167	380	0.689	0.255
HCC2935	1	DMSO	0	24	76	187	387	0.514	0.291
HCC2935	1	DMSO	0	24	77	45	397	0.61	0.238
HCC2935	1	DMSO	0	24	78	80	389	0.593	0.219
HCC2935	1	DMSO	0	24	79	155	392	0.422	0.106
HCC2935	1	DMSO	0	24	80	129	394	0.513	0.075
HCC2935	1	DMSO	0	24	81	264	398	0.481	0.16
HCC2935	1	DMSO	0	24	82	111	400	0.523	0.135
HCC2935	1	DMSO	0	24	83	76	409	0.696	0.329
HCC2935	1	DMSO	0	24	84	201	411	0.679	0.111
HCC2935	1	DMSO	0	24	85	246	414	0.602	0.2
HCC2935	1	DMSO	0	24	86	175	418	0.585	0.139
HCC2935	1	DMSO	0	24	87	270	423	0.691	0.17
HCC2935	1	DMSO	0	24	88	155	422	0.558	0.139
HCC2935	1	DMSO	0	24	89	130	427	0.565	0.137
HCC2935	1	DMSO	0	24	90	198	432	0.579	0.264
HCC2935	1	DMSO	0	24	91	96	434	0.52	0.121
HCC2935	1	DMSO	0	24	92	239	438	0.79	0.137
HCC2935	1	DMSO	0	24	93	69	452	0.619	0.096
HCC2935	1	DMSO	0	24	94	180	444	0.809	0.165
HCC2935	1	DMSO	0	24	95	287	450	0.794	0.267
HCC2935	1	DMSO	0	24	96	471	450	0.917	0.142
HCC2935	1	DMSO	0	24	97	453	452	0.687	0.125
HCC2935	1	DMSO	0	24	98	221	454	0.441	0.088
HCC2935	1	DMSO	0	24	99	313	453	0.747	0.22
HCC2935	1	DMSO	0	24	100	113	455	0.465	0.075
HCC2935	1	DMSO	0	24	101	18	456	0.569	0.126
HCC2935	1	DMSO	0	24	102	503	476	0.884	0.211
HCC2935	1	DMSO	0	24	103	142	467	0.367	0.089
HCC2935	1	DMSO	0	24	104	193	471	0.595	0.092
HCC2935	1	DMSO	0	24	105	257	468	0.56	0.128
HCC2935	1	DMSO	0	24	106	305	467	0.832	0.251
HCC2935	1	DMSO	0	24	107	277	485	0.512	0.13
HCC2935	1	DMSO	0	24	108	475	480	0.569	0.141
HCC2935	1	DMSO	0	24	109	44	478	0.587	0.114
HCC2935	1	DMSO	0	24	110	531	480	0.688	0.26
HCC2935	1	DMSO	0	24	111	7	482	0.679	0.138
HCC2935	1	DMSO	0	24	112	225	485	0.66	0.126
HCC2935	1	DMSO	0	24	113	23	484	0.692	0.132
HCC2935	1	DMSO	0	24	114	158	489	0.502	0.106
HCC2935	1	DMSO	0	24	115	552	500	1.015	0.23
HCC2935	1	DMSO	0	24	116	45	494	0.797	0.114
HCC2935	1	DMSO	0	24	117	245	493	0.474	0.09
HCC2935	1	DMSO	0	24	118	114	492	0.444	0.077
HCC2935	1	DMSO	0	24	119	73	498	0.407	0.141
HCC2935	1	DMSO	0	24	120	292	506	0.797	0.233
HCC2935	1	DMSO	0	24	121	159	508	0.47	0.177
HCC2935	1	DMSO	0	24	122	123	512	0.468	0.119
HCC2935	1	DMSO	0	24	1	372	6	0.457	0.174
HCC2935	1	DMSO	0	24	2	400	12	0.6	0.114
HCC2935	1	DMSO	0	24	3	653	9	0.988	0.2
HCC2935	1	DMSO	0	24	4	19	11	0.352	0.098
HCC2935	1	DMSO	0	24	5	674	11	0.488	0.093
HCC2935	1	DMSO	0	24	6	688	25	0.445	0.163
HCC2935	1	DMSO	0	24	7	80	27	0.296	0.072
HCC2935	1	DMSO	0	24	8	389	28	0.476	0.201
HCC2935	1	DMSO	0	24	9	574	61	0.791	0.289
HCC2935	1	DMSO	0	24	10	565	73	0.675	0.274
HCC2935	1	DMSO	0	24	11	5	87	0.321	0.084
HCC2935	1	DMSO	0	24	12	352	104	0.543	0.202
HCC2935	1	DMSO	0	24	13	7	120	0.456	0.134
HCC2935	1	DMSO	0	24	14	266	126	0.778	0.111
HCC2935	1	DMSO	0	24	15	290	132	0.601	0.232
HCC2935	1	DMSO	0	24	16	420	141	0.5	0.182
HCC2935	1	DMSO	0	24	17	268	144	0.929	0.663
HCC2935	1	DMSO	0	24	18	647	159	1.093	0.372
HCC2935	1	DMSO	0	24	19	529	183	0.479	0.102
HCC2935	1	DMSO	0	24	20	523	202	0.856	0.249
HCC2935	1	DMSO	0	24	21	488	214	0.588	0.099
HCC2935	1	DMSO	0	24	22	514	224	0.994	0.131
HCC2935	1	DMSO	0	24	23	535	226	0.75	0.244
HCC2935	1	DMSO	0	24	24	492	233	0.815	0.154
HCC2935	1	DMSO	0	24	25	518	247	0.485	0.124
HCC2935	1	DMSO	0	24	26	545	252	1.031	0.298
HCC2935	1	DMSO	0	24	27	143	255	0.526	0.115
HCC2935	1	DMSO	0	24	28	530	265	0.687	0.089
HCC2935	1	DMSO	0	24	29	592	298	0.858	0.13
HCC2935	1	DMSO	0	24	30	573	298	0.627	0.131
HCC2935	1	DMSO	0	24	31	22	302	0.453	0.139
HCC2935	1	DMSO	0	24	32	374	305	0.691	0.433
HCC2935	1	DMSO	0	24	33	405	317	0.977	0.43
HCC2935	1	DMSO	0	24	34	559	316	0.543	0.182
HCC2935	1	DMSO	0	24	35	530	320	0.578	0.247
HCC2935	1	DMSO	0	24	36	51	323	0.548	0.072
HCC2935	1	DMSO	0	24	37	373	324	0.717	0.349
HCC2935	1	DMSO	0	24	38	138	324	0.604	0.09
HCC2935	1	DMSO	0	24	39	29	331	1.073	0.12
HCC2935	1	DMSO	0	24	40	588	332	0.42	0.102
HCC2935	1	DMSO	0	24	41	373	341	0.664	0.093
HCC2935	1	DMSO	0	24	42	515	342	0.466	0.242
HCC2935	1	DMSO	0	24	43	474	342	0.452	0.065
HCC2935	1	DMSO	0	24	44	490	348	0.564	0.201
HCC2935	1	DMSO	0	24	45	559	344	0.414	0.19
HCC2935	1	DMSO	0	24	46	136	347	0.562	0.09
HCC2935	1	DMSO	0	24	47	525	354	0.479	0.102
HCC2935	1	DMSO	0	24	48	39	360	0.399	0.108
HCC2935	1	DMSO	0	24	49	84	357	0.422	0.08
HCC2935	1	DMSO	0	24	50	96	371	0.424	0.092
[truncated: 2,524 more rows]
