# Supplementary material for: Inhibition of mutant EGFR in lung cancer cells triggers SOX2-FOXO6-dependent survival pathways
Source: eLife. 2015 Feb 16;4:e06132. doi: 10.7554/eLife.06132 (PMC4384750; doi:10.7554/eLife.06132)
Supplement: Supplementary file 1. — siRNA, primer, and probe sequences/sources used in the study. DOI: http://dx.doi.org/10.7554/eLife.06132.046 [file elife06132s015.xlsx]

## Sheet: Sheet1
Supplementary Table 1. siRNA, primer and probe sequences/sources
REAGENT	source	target	sequence 5'-3'or catalogue no.	tested individually	rescued
siRNA	Dharmacon	NON-TARGETING	UGGUUUACAUGUCGACUAA/UGGUUUACAUGUUGUGUGA/UGGUUUACAUGUUUUCUGA/UGGUUUACAUGUUUUCCUA
siRNA	Dharmacon	SOX2	GCUCUUGGCUCCAUGGGUU/ACAUGAAGAAGGAUAAGUA/GCUCGCAGACCUACAUGAA/CAGUACAACUCCAUGAC	3,4	4
siRNA	Dharmacon	EGFR	CAAAGUGUGUAACGGAAUA/CCAUAAAUGCUACGAAUAU/GUAACAAGCUCACGCAGUU/CAGAGGAUGUUCAAUAACU
siRNA	Dharmacon	FOXO1	GCGCUUAGACUGUGACAUG/GAGGUAUGAGUCAGUAUAA/UGACUUGGAUGGCAUGUUC/GGACAACAACAGUAAAUUU
siRNA	Dharmacon	FOXO3	GCACAGAGUUGGAUGAAGU/GUACUCAACUAGUGCAAAC/CGAAUCAGCUGACGACAGU/UAACUUUGAUUCCCUCAUC
siRNA	Dharmacon	FOXO4	AGUCAUGCCUGGAAGCUUU/GAGAAGCGACUGACACUUG/GGAAAUACCAGCUUCAGUC/CAACGAGGCCACCGGCAAA
siRNA	Dharmacon	FOXO6	GGACCAUGGCUGCGAAGCU/UCAUGGACAGCGACGAAAU/UCAAGGGCAAGGCGAGCAA/CAGCAACCCUCUGCGGAAA	1,2,3,4
siRNA	Dharmacon	BIM	GCACCAGAACUUAAAGCGAUU/GUCUACAGAUGACGCUAAAUU/UUGCACAGUUCGAGCGAUCUU/AUACAAAGCCCACGGUUACUU
siRNA	Dharmacon	BMF	CAACCUUGCUUUGAAUGGA/GAGUAACAGAUAACGAUUA/GAAUCUACCAGUUGUCGAA/GGAAAUAGGAGGAGUCUAG
siRNA	Dharmacon	HRK	AGGCGGAACUUGUAGGAAC/UCAAGGCGCUAGGCGACGA/GAUCGUAGAAACACAGAAU/GGGAAGCCCUUUGGAAAUC
siRNA	Dharmacon	TTF1	AGGCCAAACUGCUGGACGU/GCAAAGAGGACUCGCUUGU/GCUGUAAAACGCUGUCAAA/CGCGAAAAUAGUUUGUUUA
ChIP	IDT	CONTROL_Forward	ATATTGGAGCCCCAAGGGTT
ChIP	IDT	CONTRL_Reverse	CTCATTAGCAGCGGTGGCAC
ChIP	IDT	BIM_Forward	GTCCTACCTAACCCCGGGAA
ChIP	IDT	BIM_Reverse	CAATGTCAACAGCTTGCGGA
ChIP	IDT	BMF_Forward	ACTGACCAATGGCGAGTGAA
ChIP	IDT	BMF_Reverse	CGACGGTCGGAATTTTGCTC
TAQMAN	APPLIED BIOSYSTEMS	ACTB	Hs01060665_g1
TAQMAN	APPLIED BIOSYSTEMS	GAPDH	Hs02758991_g1
TAQMAN	APPLIED BIOSYSTEMS	SOX2	Hs00415716_m1
TAQMAN	APPLIED BIOSYSTEMS	EGFR	Hs01076078_m1
TAQMAN	APPLIED BIOSYSTEMS	BIM	Hs00708019_s1
TAQMAN	APPLIED BIOSYSTEMS	BMF	Hs00372937_m1
TAQMAN	APPLIED BIOSYSTEMS	HRK	Hs02621354_s1
TAQMAN	APPLIED BIOSYSTEMS	PUMA	Hs002480765_m1
TAQMAN	APPLIED BIOSYSTEMS	BAX	Hs00180269_m1
TAQMAN	APPLIED BIOSYSTEMS	BIK	Hs00154189_m1
TAQMAN	APPLIED BIOSYSTEMS	BID	Hs00609632_m1
TAQMAN	APPLIED BIOSYSTEMS	BAD	Hs00188930_m1
TAQMAN	APPLIED BIOSYSTEMS	NOXA	Hs00560402_m1
TAQMAN	APPLIED BIOSYSTEMS	BCL2	Hs00608023_m1
TAQMAN	APPLIED BIOSYSTEMS	BCL2L1	Hs00236329_m1
TAQMAN	APPLIED BIOSYSTEMS	BCL2L2	Hs00187848_m1
TAQMAN	APPLIED BIOSYSTEMS	BCL2A1	Hs00187845_m1
TAQMAN	APPLIED BIOSYSTEMS	MCL1	Hs01050896_m1
TAQMAN	APPLIED BIOSYSTEMS	FOXO1	Hs01054576_m1
TAQMAN	APPLIED BIOSYSTEMS	FOXO3	Hs00818121_m1
TAQMAN	APPLIED BIOSYSTEMS	FOXO4	Hs00936217_g1
TAQMAN probe	IDT	FOXO6	56-FAM/AACTCCATC/ZEN/CGGCACAACCTGT/3IABkFQ'
TAQMAN primer 1	IDT	FOXO6	GCATCCACCACGAACTCTT
TAQMAN primer 2	IDT	FOXO6	AGGATAAAGGCGACAGCAAC
TAQMAN	APPLIED BIOSYSTEMS	TTF1	Hs00968940_m1
TAQMAN	APPLIED BIOSYSTEMS	KDM5A	Hs00231908_m1
*except where indicated, all Dharmacon ON-TARGET plus siRNA plus duplexes were utilized as SMART pools
